# Supplementary material for: Characterization of the Environmental Plasmidome of the Red Sea
Source: Microbiol Spectr. 2023 Jul 3;11(4):e00400-23. doi: 10.1128/spectrum.00400-23 (PMC10434023; doi:10.1128/spectrum.00400-23)
Supplement: Supplemental File 1 — File S1. Download spectrum.00400-23-s0002.xlsx, XLSX file, 2.3 MB [file spectrum.00400-23-s0002.xlsx]

## Sheet: Supplementary file 1
Supplementary File 1: A list of the unique candidates
>1_LNODE_1_length_13274
ATGCCTGAACCCCCACGGCCTCCGCGCCTAGGGGGGCTGTTTGCATTCCTTCGAGAATTG
CCGACATAGCGGAGTGTGAAAGGAATTACCGATGGCGAAGGAAAAGCCAAAGAGTGTCGA
GCTTGGTGCTCTTGAAGCGAAATGGACCCCAGCCCTGCTTGAAGCAGGTTGGACGGTGTT
GCCCGCTGCGCTGATCGAGCATCAGAAGGCGCTCGGGATCGATGCAATCGATATGAATAT
CATTCTGCACCTCGCTAATCGGTGGTGGACAGCCGACAATCGCCCGATGCCGTCGAAAAA
TTCGATTGCCGAGGCGATGGGCATTCACCCCAGCACCGTGCGAAAGCGCATACAGCAGCT
AGAGAAAGCAAATCTTGTCAGGCGTGAGGAGCGTCGCGTCAGGGGCAAGGGCAGTAAGAC
GAACATCTACCACCTCGATGGCCTTATCGATGAGTTGCAGGCTTTCGCTGCCGAGATGGT
CAAGAAGAAGAAGGAACGTATGGCCGAGAAGGAGGCGCGCTATCGGCAGAAAGGCAAGCC
GAAGCTCGTGGTGAACAACGACCAGGACGCATGAGATTGGCAGCGTAGCTTAACGGATAG
AGCACTCGGTTACTAGTTGCAGTGGTGTTGGCATGTCCCTGTAGCGCCGAGAAGATGGAG
GTTCAAATCCTCCCGTTGTCCCCAAAGATCGAAAAAGGGCGATAGATGATTCTATCGCCC
TTTAGGGTGTAGGAACGGTTAGTCGCGGTGCGTTGCCTTTTCCCTGCCATAAACTCGCGC
TGTTTGCTAAATAGACATATCGGCATGGCTACATAGCCAAATCACGCCGAGCAAAGGAGG
TGATTCCAATAGAGACTTTGACTGTTATAGCGATTGCAGGGCTTTGCCTTGCCTTCGCAA
CACTCGTTTTGAAGATCGTTGAAGTGGCGCGTTCTAAGTGACGCAAAGCTAGCTTTCTAC
AAGCGTGAGGGGTGGCGTTGCCGCGTCACCCCAATACAGTAAAGGGCAGGCCATTGCCGT
GGCCCGCCCTTTGGATGTGATTCCGAGATCACTTTGACTGTGATGTTTAGATAGCACAAA
CTTACCACCTGTCAAGTTTCCCCTTCTTAAGAAGGGGAAGCTCTTGACTTTTGGTTAAAA
ATGTGCTACGCGTTCGGCTAGACAGCGCTGGCGAACCAAGCGAAGCTTGGATGCGGCCAA
GGCACGCAGCCAGCGCTGTCTAGCCGAAGTCTTCACTAAAATGCGTGAAGTATGCTTGCG
TAGCGCGCGGCAAGTTTTCCGAACCATACTTAAACCTCTTTTTCCCGATCTGATTCGGGC
GCTAATTATTGATCTAATAATACGCTCTTTATGGGGTTAAGTCAATATTATCAATGGCTT
GGCCAAGAGAAGTATAGCCGATTCATTTAGGTGAGGCCGTGTTTTTATAGCCCTTTGTGC
GCTATCCGATGCTGCCAGGAGGTCTTTGCGCAAATGCAAAAGAAACGCATAAGAGGCGTA
TGCCAACCGACCATCTGATTCCGCCCGACTTATGGGATAAGTATGAAATTAAGGAATGGC
GCAATGCCACAGGCGTTCTCGAGACCGCCTGTCATGCAGAGTGGGCCGAAGTGGTCGAAG
TCCTCCGTGGTTTTCAGCTATTGGCTTCGGAAGTGAAGGTAGGGGGCGGAAACCGATCTC
TTATTAGCCGCCGTATTGACGAACCGCTTTATGCCAAGGGTTGGGAAGAGAAATCCTTCC
AAACCGCCATTGTGGTTGACGATAATCGTATCGAAAGCCCGACCCACGGTGTCGACTGCT
TCAAAGGCGGCGTGGCGGTGGAGATGGAATGGAATAATAAGGATCCATTCTTCGACCGTG
ACCTCAACAACTTCCGCCTGCTTTTCGATCTCAGAGCCATCCAGGTCGGTATCGTCATCA
CAAGATCCTGGGAACTGCAGGAGATATTCAAAACGCTTGGGAAAGGGTCATCCTACGGGA
AGGCGACCACGCATCACGAAAAACTCTGGCCGAAAGTCGAAGGGGGTGGCGCCGGCGGTT
GCCCAATTCTCACGTTTGCAATCAAGCCAGCGGCCTTCGTCGACGATGGAGAAGAAGCTC
ACGAGGCGTTGAAAGCGAAGCAGGCTGAAGAGAAGGCAGCCAAGGCCATCGCACGTAAAG
CCGCCAAGAAGGCGGGCATCGAATTGCCTGAAGACCAGGACGAGGAGAGCTAATCCTTTT
CTATCCTATTCGGCGGCGATCACGTCTGTGGATTTAGAATTATGCGAATACGTTGGCCAT
GATGGTTCGTAGGCTTCGTCGGCTTGATTGCCCCAGACAGTCCACTTATCCCTTACCCCG
CGTGAGAACATTTCCAAATAAGGGCCATGGCTACACTCTTCGATGAGCTTGTATTGCTCG
TCAGGTTTACGGCTATGCTCGCGCTTTCTGCTTTCAATGTAGTTGACTTGCCTCCGCCCA
GCATCACGAGTGCGCGCTTTTTTGCCTCGAACCCCGAATAGAATAAGCTCGGTGACGTTG
CGGAAGTAGAATCCTACCCCCCTCCCATCGGAACCACCGTCTTTACGAATTTTTCGCCAC
ACGAGGTTTGATTTATACTGGAAGCCCCATTCCTGCATGACGCGAAGGCCGTCAGGAAGA
AGCGCGTTGGGAACCCAAAGATAGAGATGCGCGGTTTCTGCGACGCAATCCTCAACTGGC
AGTGCGCAGATCTCATCGAGGGTCATGGTCCCATAACGGTTGAGGCGTCGATGTTCGGGA
GCAACTTTGCCCGTGCGGTTCTGGAATTGCCAAGGAGGGTCAGCGAGAACGGTGCGAAAT
TCGCCGCCACCAGCCACTCGGCGCAAATCTTTCGACGCCGCCGCCAGTTTCACTTCATCA
ATTTTGGATTTCACAGCCATTAATTCACCAATAAACCCACATACACACATAACATCATTT
GCGGGTTATCCCCGCTTCGTTCTCAAGTTCTGCCGTTCGTGCCTCGATAAAAGCAGTCAA
TTCGCCAACCATTTTGCGGCCCGTGGCGCTGCAAGCAGTCTTGAACCGAGTGTGCATCGA
TTGAGGTAGATCAAGGCTTAGGCGCTTAGTAACCTCGCCCTGATTTCTGTCATGCCTCGC
AGCGGGTAAGGGACGAGCAGCTTTGCTATCGTGCCCTGTTCCGCCCTTCTCGAAGGCTAG
TATCTGTTCATCGGTTGGCTGCTTCGGCTTTGGAGCCGCCGCAAATGTCTTTTTAGACAT
GGCTCTCGATCTCACTCACAAGGGCTTCAATTTCCCGCGCAGCAGCCCCCACCCCTGCCC
ATTCGAAGATGGTTTGGCCCATCGTCATGCTCTCCGCGAAGGCTACACGCTGCTCGATTT
CGGCGGACAGGATCGCTATGCCTGTTTCGGCAGCCATCGCGCGAATTTCCCGCCCGATCA
CTGTATTACCTATTTTGCGGGAAACCACAAAACCACATTTGAGGTTGGACTTGAAATCCT
GCGCCTCGCGCACTTGCTTAACCGTCAAATCTGAGGCCCATGTCGAAAGGCCAGATGGTT
CGATAGGCAACGCGACGAAATCGGACGCGGCGATGCAGGACCGAGCGATTTCTTCCGCAT
GGGGTGGGCCATCGATGACAGCAACGTCGTAGTCCGCTGCCATCTTAAGAGCATCGCGCG
CCATATTGGCCCTAGCAAGGCTAACCACCTGGAAAGGGGTTTCTTCACGCAGGCCCGCCC
ACGTTGAGGCGGAGCCTTGCTTGTCTGCGTCAATTAGAAGGACGCGCCGCCCCCCTTTGG
CAAAACAGGCGGCGACGTTGATGGAGAGCGTCGATTTACCGACGCCACCCTTTTGATTGA
GGAAAGACACGATCATGCAGGGGCATTACCACAAATGATCATTTGTTTTAAAGTGGTAAT
ACGTTAAACCACAAACCCACATTTATGCTCGCCCATTCCGCTCGAACCATTTGCGGCAGA
AGCCAACGAAAGCGGCGTCCGCATTGCGGGGAGGCTCCGTGATCCATCCCCGCCATTCGC
GCTCTAGGTAATAAACATCCCACGAGGGTGCAGCATCGCGCGCTTTCTCATACGTGTCGA
GCTTGAGAGCGGGCACGGTTTCGGGAGCAGGAGAGGGAAGGGCTTTGTCGGCCATTGTTC
CGCGATTGGTGAACGTCACCATATTGCCCGCTTCGTCTAATTCGGTGCGGTAGTCGGGCA
GATGATCATGGTCGGCCAGATGCCGCAAGGCACGCCGAAATTCGCGCAGATCAGACTTTG
AACCGCTTTTCTTATGCAACACTTCCAGCGAACACTTCCAGCTATCCTGTTGCCCGCAGT
GTTTGCGCGCGAGTTCATACACGCGCCGCTCGATAGGTTTGCGAAGGCGGAAATAGTCGC
GGTGCAGGGTGAGCACTTCATGCGATTTGATCGCGTTGAATACCCATTCAGAAAGCGTGA
CCTCGCACCATAACAAACGGCCATCAAGGCCGTGCTTGCGGCGGATTGAAGACGATTCAA
TCAGGGCGAATGTGTCGATTTGCTCCTCGTCACCTGTGATAATGTTTGTGCGAATCTGCG
TCCCGCCGAGCCGATAGAGGGCATCGCCGAGCGCCTGATAATCCTTGCCCGCCGTCCCAC
GATTGGTGAATTGCAGCAGATCGCGCGAGTTGATCCGAACCCGTTTTGAGACTTGCTCGC
CCTTGCGGAGCTTCGCCATTAGCTGGCTGATGCAGTAGATTAAAATGTCCTTGTCGTAGA
TCGTCGCCAGCCCCTTCACGCTAGGGACGACTTCGAGCCAGTGGCCATTATGTTCATAGC
GCCTGATTGCTGTTTCAGGCTTCTTGGAGAGCGAATAGAAGGGGTGCTCCATGTGAACCA
TCACGTCCTTAAGAACGGCGTCGGCAACATCACAAATGAAGAGATCGTGTTGGGGATAGC
GATCAGGGACAAGCTGGCTTTCAGCGTGTGAAATTTCGCGTGCCATGATGTGCCTTCTGA
TTCGGGGTTTCACCCACGAGAAGGCCTATTCGGGGTTTCACCCACGGGCAAGAAAGATTC
GGGGTTTTACCCACAAAATAACGGGGTTTTACCCGCAGAGATTCGGGGTTTCACCCACGC
TGTGGATAACTTAGCGCAGATTTTTCAGTGTGTTGCGTGGACTTTAAAAGCCTTAACACA
GAATCTAACCCATAATAACACAAGAGAAGCGGCGGCTTCGCCGCCAATGATGTGCGGCGC
ATTAGCGCCGCAGTGTGTTTTCGTCCTTTAAGATCAAGCCTGACACCGTGCTCGTCGCTG
GCAAGGCAACCTGCTTCGCAGGCGCGCATAGCGCGACCTTGCCAGCGACTGCGCGCGGCG
TCCTTCAAAGGCTATCAGGACGGAGGACATCAGCTTTGTTCGATTGGCAATCGAACGAAG
GACAAAGGATTTTCCTGGGGATACAAACCGTGAACGCGTGCTGGCCCAGCCCTTACTAGG
TATAAGGTGGGCGCAATGACGACAAAATTAACAACAGCGAGCATCGGCCCCAAACAAGCA
GGGCGAGCATTCCACGCCGTGCGCTTCGCAAACGATAACGGATCACCGCTCAATTTGATG
GTGACTATCGACTTCACAAGCCTGGGCATCGAAGCCGAAGATGCAGGCGACCTTTTCCGA
AAGATATGGGCGCGGTTTGGTCGTTGGTATGCCTATCAACGATCGAAAGGCCGCGAGTTC
GGAAGTTTTGACGCATACGCCGTTCATGAGCACCCACAGGGAAAACCTCGGCACGTGCAT
TGGGTAATGCGTGCGCCGGAAGGGACACGCCGTGAGATCGAGCGCGTGATACGGAACAGG
CTGGGAAAACTAACGGGATTGGATTGCCTTGGAAATGCAATCCATTTCAAAAATGTTGGC
GCGGCAGGGCAACTCGCCAAATACACGATGAAGGGTATCCATCCCGCGTTTGCGGCACTG
TATTACGTAAGACCTGAACCACAAGGCGACATCATCGGGCGGCGACTGACAATCAGCCGC
AGCATTGGTTATGCTGCTCGAAAACATGCTGGCTGGACCCGCAGCCGACGGACGAAGCTT
TAACAGCTCTACCCGATCATGATTCGCAGGAACCCGGCATCAGACAAAAAACCTGCAAGC
AGCACTTTTTTCGCCTCGCTAAAGGCGTTTGCATTTAAGTTCTTCGCGCTTTTCCGCCGT
TCTCGGCAGCCTCTGCATCATCACCAACACGCAGAGGAAACTACCATGCCGACCCTTACA
GATTTCCGTGATCCCGATATCATTGATCATCCCGAGCTCGCCAATATCTATGGCGGAGTT
GGCGTGTTCGACAGCGACGGTAACGGTTATCTTATGCTGCCTTTCTCGCCACCGACAAAA
GCCGAGCGAGGGCGTCGTTCGCTCGATGAAGACCAGCGCCGCATCCAGCAAACTATGGCA
GCTTGGAGCATCCGAGCTTTCCAGATCGCCCGAGCGGGCGGATGGACCTCAGATGCCGCG
ACCCAGGAACTGGAAGCCAACAAGGTCATGGAAGTGAGCAGCGCGCGAACGCTTGGACGC
CTCGCGTGCCCTGATGTGTTCGGGCGATCCGCAAGCAAGCTTAATAAGGTGCTCCAGCGC
CATGTTGAGACGCTCAAAGATGAACAAGGTCAGGAAGCCGTCGATACGCTAGTGCGGTCG
GAGTTCGCAACCTTCGCTAATCTAGGCCGCGCGCATCTGCGCAGTCGTGATTTCGATGAT
CGCTTCTATGAGGCGTTCCATGGTCGGGAGCCAGGGACGTTCCACGACAAGATGGCGGAT
GCACTCAACCCTCGACCGACCGAGCCCCACTTCTCACTCCCCATCGCCGCACAACTCTCG
TTCCTGACTGGAGTCAACCTCGCCTTCCTGTGGCAGCAGCAGTGGTATTATCGTCTGCTG
CTCGGCACCGCCGCTGCCCTCAAGCCCTGGTCCACGCGTGACGACGCCAAGCTCCTGCCC
GAGCAGCTCTATGTCCTCTATCGCTGCGTCGAGACAGCCACGGACCATGTTGGCTACCAG
CCCAACGAAGAGCAGCACGATGGCGTAAAGCGCTTCCTCGCCCACCTCGTGGGCGACCGC
CCCACCTTCATGGAGCAGGCTGAGCACATGCTGTCTGCCGAAGCCCTGCTCCCCGATCGA
CCGCGCACCGTTTTCGAGTTGGAGCGCCACTGTGCTGGTCTCGGCGATCCGCAAGGCGAC
CCGTTTCACTTCATTCTCTCCGTGCCCCGCTGATCGCGCCATCCCTACCGGTTTTCCAAC
CGGACCACGATGCTGCGCATCGTGAAGGGAAGGCCACACACCCCACGCACATCGTGCAGA
CCCTCATCACCAGCTTTTTCAGAACCTTAGCTGTATGCCGCCGTATTCGTCGCGTGCGTC
ATACTCAGCCAAGCGTCTGATAACGCACTGTATTTTTCGAGATACGCATGTCCGCCACCA
CCGTCGTCCAGACTCGCCTCTCACCCAGCCTCGTCAAGATGCTCGATTCCCGCGCTAGCG
AGGCCGGGATCACCCGCGCCGAGCTGCTGCGCATGCTGCTCGAAGCCGCGCTCGACGAGT
CGCAGACCTCCACCGATGCAGTCGCGACCGATCCCCTGATTGCCCAGATCGCCGACGAGC
TGGGCACCCTCATGGCCAAGGTCGATGCCTGCCTGACCACGAGTCGCAACGCTCACGCCG
CCGCCAAGTTGGCCGGGTTGATGCTGCTCCCGGCGGACAAGCAGCAGGCCTATATCGACA
AGCTCACCCAGGCGGTGCGCCCGTGAGCCGCGCCGCCGACCAGATCGGGCGCGGCCATGC
GCTCGAAGCCCACCGCTTCCACTCGACCCTCATCCTCGTGCGGGTGTGGTTCGCGCTGAC
GCTACTGGGTTTCATGGCGGGCATCGCGCTCGCCTTCGTCACCACCCACGAGGCCGATCG
CCAGCTCGCCGTCTCGCATATGCGAGCTGAGGTTTTCCAGCGGCTCGACCCGGTGGCATT
TCTCCGCACCCGGCAACAGCCCGCCGTCACAATGGCGGAGGATCCGCTGGCGCGGATCGC
CGCCGCCCACCTGCTATGGCGCAGCGGGATCGCCGGGACCGCGTTCGCCCTCCTGCTCGG
CACCGGTCTTACCATGCTGCTGCGCCATCACTGGATCGCTACCGCGCGCGAGGCCGCGCT
CGACCAGGTATTGCGCGGCAACCGTCTCGCCAGTGCCGACGAGCTGGCAGCACTGGTGAA
CAGGGCCGCACCGCAGGGCACCCCGCTCACGATCGGCGGCGTGCCTATCCCGCGCGAAGA
CGAGGCCCGCCACCTGCTCGCGATCGGCAAGACCGGATCGGGCAAGACCACCTTCCTCCA
TGCCCATCTCGCCCAGGTGGAGGCGCGCGGCGAGCACGCGCTCATCTTCGATCCCGATGG
GAGCTATTCCGGGCATTTTTACAGGCCAGGACGCGGCGATGTGTTGCTCGATCCCTTTGA
TGCCCGCAGCGCGCGCTGGAACCCGCTCGCCGATATCGCCAGCCTTGCCGACGCCCACCG
CATCGCCTCGGTCCTGCTCCCCAAGCCTACCGGCAACAGTGATAACGGCTTCTGGTTCGA
CCAGGCCCGCACGCTGCTCGCCCATGTCCTCGACCATTGTGCCCGCAGCGGCACCACCGA
TCTGACGGACCTTGCCGCCATGTTGAACACCGCCACCAGCGACAGCCTGCGCGCCATCGC
GGCAGGAACGCCTGCAGCCCGCATTTTCGAGTCAGGCGGCGAACGCGCCACCGCCTCGGT
CCTATTCATGATGACTCGTGCCGCCAGCAGCGTCACTATGCTTGCCGCCGTGCCCGATAC
CGCCCCGGCATTCAGCTTCGACCGGTTTTATTCCTCGCTCGCCGAGCATAACGGACCCAA
GCCGTTTATCTTCCTTGCCGCCCCGCGCCGCTACCGCGAGGCCGCAGCTCCCGTCATCGC
CGCCTGGATCGATGCGGCGGCCAGCGCCATCCTCCAGCGCCCGATCGATGACGCGCCCAA
CGCCTGGCTGTTCATCGACGAGCTGCCCTCGCTTCCCCCGATCGCGAGCCTGCTGACCCT
GCTCCCCGAAGGCCGCAAGCACCGCGCCTGCATCGTTCTCGCCTTCCAGTCGATCGCGCA
GATGCGCCAGACCTACGGCAGCGAAGGGGCGGAGATTGTCACCGGTCAGACCGCCACCCA
GCTCATCATGGCCGCAGGCGACCATGCCAGCGCCAAGTGGGCAACCGAGTTGATGGGCAC
GATCGAGGTCGAGAGCCAGCGGCCCAGCGACCAGCTCTCCGAAGACCGTAAGACCCACGG
CTCGCTCGCCACCACCCGCGAACGCAAGGCGCTCGTGCTCGATGCCGAGGTGACCGGCCT
CAGGATCGGCGAGGCGTTCCTGCGCCTGTCCTCCTATCCGATCGCCAGGATCACCATCGA
TCCGCCCGCAGCCAGGCCCGCCATCGCGCCCGCCTTCGTGCCAGCCCCCATGCCGCCGCG
CATCGCCCCCGATCCCGCCACGCCGCCGCAGATCCGCATCGAGGACCGCGAGGACTGGCT
CTCCAGGGAAGGACCGTTCTGATGGTTGCCACCCTCACCAAGCTCTCCGACCCCGCCGCA
GCCGCCGCCTATTATGAGGCCGACGACTACTACACCCGCGATGCAGGCGGGCACTGGCAT
GGACGCGGGGCCGAGGCGCTCGGGCTGTCGGGCGAGGTCGATCCCGAACAGTTCACCGAG
CTGCTCGCCGGTCACCTGCCGGACGGCACACTGCTCGGCACCACCCGCTACGGCACCCGC
GAGCACAAGGCGGGATGGGACCTCACCATGTCCGCGCCCAAGTCGGTCTCGACCATGGCG
CTGGTTGCAGGCGACCGCCGCCTGATCGATGCCCATACCCGCGCGGTCATCACCGCGCTC
GATTATGCTGAGCGCCATGCCGCCGCCACCCGTATCCGCGATGGCGAGAGCGTCGAACGC
ATCAACACCGGCAAGCTCGCCATCGCCCGGTTCACCCACGTCACCGCGCGCGCGACCGAG
AACGGCACGCCGGCGCCCCAGCTCCACACCCATTCCGTCATCGCCAACGCCACCCAGCGC
GAAGACGGCGCATGGCGCTCGGTCGAGAGCCGCGACCTCTATCGCCTGCAGAAGGATATC
GGCGCGATCTACCACCGCGAGCTGGCAACCGAGATCCAGCGCCTCGGCTACACGGTCACC
ACCAACCCCGACACCACCTTCGAGATCGACGGCGTGCCGCAGGACGTATTGCGCGCCTTC
TCCCCGCGTGCCGCCCAGATCGAGGCGGCATTGGACGAGCGCGGCAAGAACCGCGCCACC
GCCTCGGCCGCCGAGAAGAACGTCATCGCCCTCGATACCCGCGCCCCCAAGCGCCACGTG
GACCAGACCACGCTCACCGGCACCTGGCGGGCGGAAGCCGAGGCGTTGGGATTCGATGAG
GATACCCGCCGCGCGATGATTGCCCAGGCTGAGGCCCGCAGCACCTTCCTGCCCCAGCCA
TCCGCCACCGATCGCAGCGCCGCCGCCGAAGCCGCGCTCCGGTTCGCCGCCGCCATGCTC
TCCGAACGCGATGCCACTTTCTCCTCAGCCCAGCTCGAACGCGATGCCAGCATCCGCGCG
CGCGGCAGTGCCACCCATGCCGATATCCTCGCCGCCGTCACACGCGCCGAAGCGACCGGC
GACCTCGTATCCCGCGCCGCACCCCGGCTTGCGAGCGGAGCCGCAGGATTCGCCACCCGC
CAGGCCGTCGCCACCGAGACCCGCATGCTCGCGATCGAGGCCGAGGGCCGCGAGCAGTTC
ACACCCTTGCACGACCGCATCCACGCCGCCCGCACCATCGCAGCCGCCGAGATGCGCGCT
GCCGACCACGGTCACGCCTGGACCGACAGCCAGCGCGAGGCGACCCGGGGCCTGCTCCTT
TCCCCCGCATCGGTCACTGCCATCCAGGGCCATGCCGGGACCGCCAAGACCACCACCGTC
ATCGCCACCTATGCTCAAGCCGCACGCGACCAGGGGCTGACCGTCCGAGCACTCGCACCC
ACCGCCACCGCCGCCGAGCTGCTCGGCCAGGCGATCGATGCCGAACCGCTCACCGTTGCC
CGCATGCTGCTCGGCCAGGCCGATGATATCGAGCGCGGGCGCGAGGCCTGGATCGTGGAC
GAGGCCTCCATGCTTTCCGCACGCGACAGCGAGGCGCTGCTTGTCCTTGCCCGCGAGGCC
GATGCCCGCCTGATCCTCGTGGGCGACGTGCGCCAGCTCGGCAGCGTCGAAGCGGGCCGC
GCGTTTGGCCAGCTCCAAGAGCACGGCATGGCAACCCACGTCCTCGACCAAATTGTGCGC
CAGACCAACGCCCACACCAGGGAAGCAGTTGAGGCGATCCTGGCAGGCGAGGCCGCGCGT
GCGTTTGAGGCCATCGACAAGGGCGGTGGGCGGATCGTCGAGCAGGCGGACGACGCTCTG
CGCTATGCGATGATGGCGCGGGACTACGCGCGCCTATCGCCCGCAGACCGCGCCAGGACC
CTCGTGCTCGACCCGACCCGCGAAGGACGCCAGCGGCTCACCGACGCCATCCGCACAGAA
CTGGTCCGCGATGGCACGCTGGGGGCCGACGCGATCACCGCCACCACGCTGGAGCCGCTC
GGGTTGACACGTGCCGAGGCGTCCGACGCCGACAGCTACTCACCCGGCCAGATCGTCACG
TTCCGGCGCGGCAGTTGCGAACATCGGTTGAGTAGGGGACGCGCCTACCGAGTTGATGCG
GTGAACGCCAAGGCGGGCATGGTCTCGCTCGCGACCCCGGAGGGCAAGTCCGTCGCCTGG
TCGCCTGCACGATGGGGCGGCGATCAGGTCGAGGCGTTCGCGGAAGTTGAGCAGGAGCTG
CGCACCGGGGACCGCATCCAGTTCACCCGCAACAACCGACGCGCCGGACGCCTCAACGGC
CACACCGCCAGCGTGGTCGGGATCGATCCGCAGCGCGGCGGCATCACCGTCGAGCGCGAG
GACGGCAAGCAGGAGGCGCTCGACCTCACCCGCCTCGCCGATCGGCATATCCGGCCCGGA
TGGGTCCGCACCATCCATTCTGCCCAGGGCGCAACCGCCGATCGGGTCATGGCCCATCTG
GAGAGCTTCCGGGCCAACACCGTCGATACTCCGGCGGTCTATGTCTCCATCAGCAGGGCA
AAAGATGCGGTTGCACTTTATACCAACAGTCGCGCCGGGCTTACCGAAGCCATCGGGCTA
CGTGACGGAGCAAAGATTGGAGCTATCGATGATGTTCAACCGCGTAGAGGGCTTGGGGTG
ACAGTTGGGTAAGGTTGTCTCACCGCTTTTCGTGTCTTTGATTTCTACTGCCTTGCTGCG
CTAAAAAACGACCCTTTTCGAGCGCAAGATCGGTGGTCAATTGCGTGACGATATCTCAAT
GGGATAGAGCGCCAGAAAACCCCCACGGAAAGGTTACAAATGCAAATCGGCTATGCCCGT
ATAAGCACGGACAAGCAGACCGCTGCAGCGCAGCGCAGGGCACTAGAGGCCGCAGGGTGC
GAACGGATCGTAGAAGAACAGGCCAGCGGAGCGAAGGACAGACCGCAGCTTATCGCGCTG
CTCGACATCCTAGAGATAGGCGACACGTTGACCGTTTGGAAGTTCGACAGGCTAGGGCGA
TCCTTGCCCGACTTGCTTAACATAGTAATGCGGATCGAGGCGAGGGCCGCACACCTTGTC
AGCCTAACCGAGCAGATCGATACCAGCACCAGCAGTGGGCGCATGGTGTTTCATGTCATG
GGCGCGCTGGCACAATTCGAGCGCGACTTAATCAGCGAGAGGACGAAAGCGGGGCTTGAA
GCGGCGAAGGCCGAAGGCGTGACGCTAGGCAGGCCGCGCAAGTTGACTCCTGCCAAAATC
AAACACGCCCGTAAATTGATCGACAGCGGCGAAAGCCCGCCGCGCGTGGCAAAATCGCTA
GGCGTAGGAGCATCGACCTTGCGAGCGGCCTTGGCCGTGGATCGCGTGTGTAAAGAGCAG
GCGAACTCTTCATGAAGGCGCAGTGATCGCGAGTGAGGCAATTTTGGAATTGTCGATTGA
GAGGGACCACAATGTCCGCTAAAGCCAGATCGTAGAAAAAACAGCCTAAGAGGGCGGCAG
GTAGGCCTAGAGCGGTAGGCGGTAGGACCTCGCCCCCCGAGCCCTACATCCTCCCCCCTG
CGGACCCAGTGCCGCCCAAAGTAGGACACTGGTTCACATCCCGTGAATCACATGCCCGTT
GCGCATATTCCAGC
>2_LNODE_1_length_1173
TGACAGTTTCGGGATCAGGTCGATTATCTGATAGCACGGCTGTGACGGTAGACAGTGGAG
CTGTGTATAATGTTGCGGTGAGTGATACGGTCGCCTCGATTGCAGGAGCTGGTAGTATTA
CCCTTGGTAGCAATACACTGACATCTGGTGGCAGTGATGCGAGCACGACCTTTAGTGGTG
TCATCTCAGGAACGAATGGTAACATTATCAAGGCAGGTACAGGGACACTGACCTTGAGCG
GTGCCAATACGTACACTGGTACCACGACGATTAATGCAGGTGATTTAACAGTGAGTGGTT
CCTTGCATGACAGTACGGCTGTGACGATTGCATCTGGTGCTGACTACAATGTGAATGCGA
GTGACACAGTTGCTTCTATAGAGGGTGCGGGGAACATTGTTATTGCGAGCAGTCAGACGT
TGACGGCAGGTGATGGTAATGACAAGACGTTAAGTGGTGTGATATCTGGTGCAGGTAATT
ACATCAAAGCTGGATCTGGTACGCAGACCTTGACGGGTAATAACTCGTATACAGGATCGA
CGACGATATCTGCAGGTCTTCTGAAGATTATTCGGGATGATCCGACGTCTTATTTAGCAG
CGACATCTGGTTTTACAGGACCTGGTAATTTAACGATTGAGTCATCAGGTGATGACTTTA
CAGCTGATATAGTTACAGGCACGCATGTTCAGTTAGCGGGGACTGCTTTAGGCAATTTAA
TCATTGGTAAAACTGGTAATGCGCGTCAGATTGATTTGTCGAGCGACATTACTACGACAG
GTACTCAGACCTATAATGGTCCTGTTCGCCTTGTTGGTGGTGATCGTACGGTGTCAACTA
CGAACAGCAACGTTATTTTTGCGAGCACAGTGAACAGTGATGGCACACAAAGGGCTTTGA
CTGTAACCAATGGTACTGGTGATACGACTTTTAGTGGAGCGATAGGCGGCAGTGCTCCAG
TTAAGTCTTTAACGATAACTTCTGATCAGTTAACGGCAGGCGCGATCACCTTGAATGGTG
CCTTAACGGCCACTCTTGGTGGATCGAGTTCCATCACTGGAGTGATTGCCAATGGTGCAA
GTACGGCGAACCTTGTTAAGGCAGGCAGTGGCACCTTAACCTTGAGTGCTTCGAACACTT
ATACTGGTACGACGCAGGTGAGTGCGGGAACAT
>3_LNODE_1_length_5082
GTGCAAAAAATGCCTGTTTTTCTTGCTCTTGTAAGGCTTTGGCGTCCTGTTTCCGCTTTT
CCTGTTCGGCTAACTTTCGTTGTTGTTCACGTTCAAGGTGAAGTCTTGCTCGATCATGTT
TGACTTTCAGGTTCGGATTAGCTTTGTTTACGATCTCTTTTGCCCGATCTGTATAGCGTT
CAGGTTCTAAACGTGGGGTTTTGGTCTTTAAATCTCGTTCCTGACTGTCCAATTCTTGCC
ATTGGGTTTGAATTTCTGCATTTGCAGCATCCCATTTCCCACCCAAAAACATAGGTCTTT
TGCCTAATTGTTCTTTTTGGTGTTCAAGATTGGTTTTTGATAGCTCTATTTGCTCTAAAA
CAGCGTTTATTTGCTCGATTTCTGTTTTTTGGGTAGTTAGTGCTATGTTTTTTGCTTCCG
TGGCTATAGCTTCGTTATATTGCGAAATAACGCTATATGCGATTTTGGTCAATTCTTCAG
GGGAGCGCTGTTCCTGGTCTTTTTCTTTTTGGCGTTGTTCCTGGTCTAAATTTTCCCTGG
TCTGAATCAAGTTATTCAACAGTCGTTCAGATGCTTGTATTTCTTGATCTAAACCTTTGA
TGTGTTGGCTAAATTGGTTGCGTTCACGGATGGCATCATTGGATAGACTGATTTCGGTGT
CTATGCCTTGTCTGCGAAGTTGGGTAACTTGTGGCCCCTCATGTTGAGTGGCTTCAAGGT
CTATGCCTTGATCTTTGTAACTACGGTGATCGACACGATCTGCAAAGCCATGTTTTTCTA
AATGGCGGTTGGTCAATTCTGCAAAGTGTTCTCTCCAGTGGCTGACGGTTTCACTGGATT
GCTCTTTGTTGAAGTCTCGATTTTTCTTTTTGGCAAAGTCGCCTGTTTGTGGGTCAATCT
GCCGACTGGTGAACATGATATGTGCATGGAAGTTTCTTTCATCACTTCCGCTTTTGGTAT
GCGGAGCATGGATACATGCGTCCACGATCACACCATGTTTTTCTACAATTTCCTGACATA
GCTCATCGAGCAAGTCTTGTCTTTGTTCTGCATTAAACTCATGGGGAAAGGCAATTTCAA
ACTCTCTTGCTAAGGTTGCATCTTTTCTACGTTCAACCTGTTCAACTGCATTCCATAATT
CTTGACGGTCTAATAATTCTTTTTTGGTGTTTTCAGGTGCATAGATTTTTTTAGATTCCA
CACCTGTTTTTTGGGTGTAGTCCTGAATTTTACCTTGATAATGGTCTTCTAATTTTTCAC
CCGAACGATAGGCAGAACATGCAACGGCTGAACGCCCTGCACTTCGGCTTATCGCTTTGA
CTGAAAAATGAAAGATTGCCATGCTTAATTTTTTCTCACTGGTTTAACCCATGTATTACA
TTTTTCGCACTGTGCGGCTGTGATTTCTATAGGCATTCCTGCCGCCATTTCTATTTCTTC
ATCTGTAAATTTATAATCATATTCGTGCCCACAATTAGGGCATAAAAATATGAAATGTTC
GTGAGTATTGTCTTTCATCCTTTTTGCCTCTTAACGCCTTTGCTTTTCGGGGTTGTAGGG
GTATCCCCTGCCGTACTTCCATTGAATAAAAATCGAAGATTTTTTTCAATGGTAAAGTGC
GCCCTTTGGGAAAACCACGATAGCAGATAGTACCTTGAATTTCAATTCATGTACGCTTAT
GCTAACTGTGGTTTTTTTAGGCATTGGATTTGTAATGAAAGTCGAATCTTTGGAACAGCA
AATTGCTAAACAAGAAGAACGTTTGAAACAGCTTAAAGCTCAGAAGCAAGCTGTTTTGGC
TCGTGAAAAAAAGAAAGCAACGGATCAACAGCGAAAAGAAGATACTAGACGTAAAATTTT
GCTTGGTTCTTTGGCGTTAAAAAAAATGCAAGATGATTCAGAAAAGGCAAAAATTCTTGC
TGATCTTAATGATTATTTAACAGAAGATAGAGATAGATTGTTATTCGGTTTACAACCTGT
TTCTAACGCTGGTTAGTTATTTCGAGTTTAATTTGTACCATTCTTCCATGAGTGCTGCAT
CTTCCTGTTCGAAGGTGGTTTCACCGTTCAGGATGCGCTGCTGCCTTGCTTGATCCTTTG
ATTGGCAAGAATCAATTATTTCCTGAGTAAACTCATGATCTACGATGCCTTTAGCACTTC
TAAAGGCTTCCAGTAATTGCTGTCTATCAGTCATTAGTAATACTCCCATTTAACCTTTAA
AATCTGTATGTGTTCGTAACGCCTTAAATATCCGTTTTGCTGTCCATAACAATCTAGTCA
TAGTACATAAACCTTTTAAAAGCTTTATCAAAGTTCATGAAAAGTACGTCACAGGATTGT
TCAAATTGCATGATCTCAACCCACTCAATAAATTTTTCATCAATCACATCAAAGCTGCTT
GATTCATTTATAAACTTTCCAGAGCTTCCCCAAAAATCTGAAAAAAATCTAGCAAAACGT
ATGACTTCATTACATTCCCCATAATGGTATGCAATATAAGAATAGTGGTGTACTACGAAG
TTATGGAAAAACTGTTGTAGTGCATAAAGTACTTGCTGTTGCTTAGAACTCCATTCTTCA
TATTTAGGAAATGGTAAGCCTCCTTTAGTTCCATCCTCTCTATCAAAATATTGCATCATT
GGTCTTGTCATAGTCTAAATCCTGCTTTTTCTAAAATTGGATACAGTTCTCTAAATTTTT
CAGTATCTAAAAGCATGTCTGCTATACGAATAGCGAATTGTTCAAAACTTTCTGTACCTT
GCGAATATTTGCTCATTTCAGGCATTTCAGACATTTTTTTTGCAAATAAATGGCGTTGTG
CATCAGTCATTTTGATAAAAAAGTCAGGTGTATTTGGATCTCTTTTGGGATCTACTGTTT
TTTCGATTTTGGCTTGTGGCTTTTGCTTAAATTTGAATGAAAAGCCCGATATTAAACGCC
CTCGCTTGTGTTGCTCGTATGTAGCTGTAATGTCTGTATGTTCGTTTATCTGCTTAATTG
CAGGCTCTAGGACACGAGATTTAAAATTATTCATAGCAGTATATTCGTTATCTTCAACAC
CGATTTTATGGCGAAATTCTGCTAATTCAATTTGGGGCGTTTTACCAACTTCACGCCATG
CGATAAGAAACTCATACAAGCGTATAGCGTACTTACTGGTGAGCTGTGATACTTGTTTAA
GCTGATAGCTTGTAAAGTGTTCCTCTAATCGAGTAATCAACGGTACAACGTCAGGAGCGA
AAGTAATTTCTAAAATAGCCAATGAATCAACATAAAAAACCCGACTAACCCAACGTGACC
GCACAATGCCAGTTTTGCCAGTTTTTTTATATTCTGCAACATAACTAAACTGGCGATTAA
ATAAATTATTTACAGCATCTTTTAACGCTTTGTACGCTGCATCGGTTGATACATTGAAAT
GCTTTGCATAGTCACTGGCATGTATTTCTAGCTTACTGTCTGCTGTAATCCCTTGCCCTG
TTTCTCTAGCGTTCATAATTGCAAGCAACATCAAACGCTGTTCAGCCGTTTCCAAGTTGT
AACTTGCATTAATCAAAGCATTGTCTTTCACTACTAACCCATTTTTCATACTAAAGCTCA
TTTACAAGCAATTAGATACATAGTAAATAAATGTATCATTAGATACAATAATAAATTATG
TAACACTATCAAGAGAAAATGTATCTTTATACAAGAGAAAATGTATCTTTATACAAGAGA
AAATGTATCTTTATAAACTCTGTAATGCAGTCATATCAATGTTTTCAGCCTGTCTAAAAG
CATTTAAAAGCTTTAAAAATAATTAAAAGCCCAACGGCAGGGGAGTGAAACTGCCCTAGG
TACTCGCTAAAGCTCGTACTCTATTGCTGTTCGCTACGCTCACAGCGAGGGGCAGTTTTG
GTTAATTCTGTTTGTGAAATCTAAAAGCAAAAGCAACTATGAATTCGCTTCGCTCATAGA
GTTTTTTTGCTCGCTTCGCTCGTCTAGGGGCAAATTTCAGCATGAAAATATAGATTTTCT
AGGGTTCAAGTCATTTAAAAGCGGTTTTTCAGAGGGTCGATGGTCGAATATTGCTAGTTC
GCTCGTAGACACTCGCTCTGTAAATGATTGTATTGTTTAGATATTCTAATTAAAAAACTA
CAAACGCCAAGTCAAAAGCGAAGCGGAAAAAGACAAAAAGAATGGTCGAATATTTCTGAT
TTTTTGAGAATCCCACCCTGAATACAGCTTTTTTATGTCGCTATTTGCGCACCAGTTGCG
CTCTAAGCGATGTTTTAGGTATTTCCGCTAGGGTAGCCAGTGCAGCAGTGTTTTATGCGG
CTTAGAGCGCAATACAGCGCAATTTTGCGATTTTGGGTTTTGAGCCAATCACGATTTTAC
GAATTTTGTTTGTTACGCAGTAATTTACGGTTTGAAATTTACATCAAAATAATGTTACGC
AGTAATATAAATTGGTTACGCAGTAATAATATATTACGCAGTAATGCGTTAGAGTTACGC
AGTAATACAAATATTTACAATTTATAGATTTTAAAAGTTACGCAGTAATGAGATAATTGT
TTTATTAAATGATCGGAGTGATACGATGGCTAAGGATTTGAACGATAATAAGACGCAAGA
CTTGCTCGCAGTTGCGAAAACGACCAATGCTGACCGCCAAAAGGCTTACCGTGAAAAACA
GAAAAGACTTGAAAATAAAAGGCTAAACATGACACTGGACAAGGATGTGGCGGACAAACT
CGCCGATATGGTGAATTGCTTTAATGACACGCAGAAAGCGATCATGCAACGTTTGATTAT
CAAGGAATATAACCGCATGTATGGTGTGAAAAACAGCAAATTAAAACAGTACACTGAAAA
CAAGGGTGTAAAAAAAGCATAGCCTTTTTTGGTGCTATGCTTTGAATGACTTTTACTTTT
CTTTTTTAACCTTTAACACCAAAAAGAATAGGTATATCTATGGTGAAAAATCATATATTT
CGCACCATAGATATACCTATCTTGAACGTGGTCTATTTCGTTTTTCGGCTTCAAGCATCT
TGTTGGCTTCATCATGCTTACCTTGTTCACGCAAGGCTTTAC
>4_LNODE_1_length_5419
AGCAATATTTTTTTCTTGATCTGGATTAGCCATTTAATTTCTATCTACTACTTCTCCTCC
ATACTCCCTAGCTATTACATCTAAACACCTAAGAATATCTTTGTTCTTCAATAGTTCTGT
TTGCTCTAAATAATTTAGAAGAGTTCTTATTTGTTCAATGGTATTTTCTTCTAATTCCTT
CATTCGTACTTTGTTGTCATCTGCAAATAAGGATAGCAATTATTCTTTAGCCCATTGATT
CCGATCTCTCGATGTTTATTAAATTGAAGATTTTTAAAAACCAAATGGCTGACGAATTTG
CAATGCTTGTTTAGCCTTTAAAAAGTGGGTAACGCGATTAGTTTTATGTCTGATAATGGG
GCATGGTGGAAAGGTGCAGTTATTTACCAGCTTATCCCTCGCAGCTTTGCGGATGGTAAT
GGAGATGGTGTTGGAGATTTAAAGGGTCTGAGTAGCAAATTGAGCTATTTGAGATGGCTT
GGAGTTGACGCTATTTGGCTCACACCTATTTTTCCGTCGCCCTTGCAAGATGGTGGATAT
GACATAACAGATTTTAAAAACGTTCATCCAGAGTTGGGAGATCTTTCAGCATTTCACCGG
TTTCTGACAACTGCGCATGAACATGGGTTGAAGGTTATTCTTGATTTAGTTTTGAACCAC
ACTAGCTATCTTCATCCTTGGTTCCAAAGAGCACGCTGGGCACCGAAGGGGAGTAAAGAA
AGAAATGTTTATGTTTGGACAGATGACCCTTCTCGCTACAGCCTTGCGCCTGTTTTATTT
CGTAATTTTGAAGAATCCAATTGGGAGTGGGACGAGGTCGCAGAACAATATTTTTTGCAT
AGATTTTTGAGATGTCAACCTGATCTCAATTATGAAAATCCTTGGGTTCAGGATGAAATG
CTTGGTGTGATTGATTTTTGGCTGGAGAAAGGGGTTGATGGTTTTCGCTTAGATGCTGTC
CCTTTTCTATATGAGGAGGAAGGAAGTCGTTGCGAGGGACTCCCTCAGACACATTCTTTT
TTGAGGAAAGTACGTAAGCGTGTTGATGCTCATGGACGAGATGTATTGCTATTGGCAGAA
GCTATTCAGCCAGTGGATGAGATCTCTCCTTACATTGCAGGAAATAATGAGCTTCATGGT
GCCTTTAACTTTGCTCTTACTGCACATTTATTTGCAGCTGTGGCAAGTGGTAGTTCTAAA
AATCTTGAACTTTGTTTGAACGAGGCTCAAAACGCTGTTAGTGGGTGTAAATGGGCATTG
CCTCTTCGTAACCATGATGAACTTTGGCTTGGTGATGGGCACTTGGTTCCTGATGAGATT
ATTCAAATAATCCGAACGGGATTGAGTGCTGGCCATGGACATTGGTTGAACTGGGGGATT
AATAGAAGATTAGCTCCACTTCTCAAAGGAGATCCCCTTGTGAATAAACTTTTAAATTCT
TTGCTTTATAGCCTTCCAGGGATGCCATGTTTGTATTACGGCGATGAGCTCGGGATGGGT
GACTGGCCTGGCCTAAAAGATAGGGATCCAAATCGTACTCCTATGGCATGGACGCCTGAT
AGAAATGGAGGATTCTCTAATGCCCCAGAACCGTTGTTAGTCCTTCCTGCAATTACTACG
CCTGGCTATAATTATCGTGTCATCAATGTTGAAGTACAAAAGCAGCTCCCAGGGTCTCTT
TTGAACTGGCATCGTCAAATGCTTACTTGTAGACGGTTATTACCTGCTCTGCGGCATGGA
GATTTTGAATTATTAGATTCAAACCATCCTAGTGTAATCATCTTTACTAGAAAAATCGAT
AGCATGACAATTTTAATAGCTGCTAATTTATCTAGTGCTGGAGCTACATTGTCGCAGGAT
TTGAGTAGGTGGAAAGGTGCTCGTGCTAGGGAGGTTTTATGGGGTTGTGAGTATCCTAAC
CTTGGACCTGATTGGTTTATTTATCTACCTCCTTACGGTTTTAATTGGTGGCTTATAAGT
GAAGTTGAGACAGATGGTCTTGCTGAGGAAAAGATAGAGAAGGTCAACGCTTGAGTTTAT
TATTTAGACAAGTCCAAATTAGATTTTGGAAGATTTCTTTCTTCTAGTTTCTGCTGAACG
ATTGGGATTATTCGTTTGGCTTCATTGATGTCAATCATTGCAAGTCTATTCCTGCGGGCC
AAAATATCTGTGGTGGTACGGGCATGTTCATTGTCAATTGCATGTTCAATTTCAGCTATA
CAAACTGGTATTACCTGACTTAGTGGTTTTCTTTTTTCAATAGGAGCTTTCAGAATTACT
GAAAGAGCCTCTAGTCCAAAATTTGATTGGAGATGTTCTATTTGTTGCTGTTTACATATT
GAATCTGGCAGGAATCTGCTCAATTCTTCTCGGTCTTTGAGTAGTGATAAGCGAGTTTGA
TGACTATCGCTCTTGCAGCCAATTAGAGGGATCCTTTTTTTATGGGATAACTTAATATCC
AAGATTTTTTCAACTTCTTGAAGAGTGTCAAGTGCTATTTTTCGTGATGTAGTCCATTTC
CCGCCCATAGCACTAATCAGTCCGCATGAAAGTACCTCTATTTCATGTTCCCTAACAACA
TCACTGCTATTCATATCATGTTTGGATGGCATTAAAAGAGGTCTGCCTCCTGACCATCGG
CTGCTTATGGTTGGTTCCTTAAGATTAGGGAACCAACTATTGATGTGTCTAATTAAATAA
GATTCTTCAATAGGAGAAGGCCAATTGGCCTCGTCAATATTACATCTACTATCGGTAGTC
CCAATTTGTGTACGCCCAAAAAATGGTAGGACAAATAAAACTCTACCGTCATCAGTGGAA
GGAATAAGAAGTCCTATACCTTCAGGACATAAATTTTGTTCGATAACCAAATGCATACCT
TTACTAATGAGAATTCTTTGCTCTACATTTGGATCTGCAAGATGTCTTATCTTGTCTGAT
CCAATACCAGTAGCATTTACGACTGCTTTGCATTCCCATGATTGCTGGCTTCCATCAATA
CCCTGGCTAATCGCACCACATATTTGTCCATTTTCTCGATATTTAAACTCTAAAACTTTG
CTATAGGTTTTGATATGTGCCCCTTCTCTCTCAGATGTCAGCGCTAATAATAAGTTTAAT
CGTGCATCATCAAAATAACCGTCTTTATATGCAACTCCTCCATCAATACTACCCCTTAAT
AAAGGTATAGCTTTATTAATTTCTTCTTTAGAAAGTAGCCGACTTGCTCCAATATTCGAG
CTTCCTGCAAGTATGTCATATGCTTTAAGACCTAACCCATAGTAGGCCTTGTTAAAACAA
TTCGGGGTAGGTAAAGCTAGCTCAATACTTCTTGCTAAAAAAGGTACTTCATTCAACCAG
AACCCTCTTTCGAGTAGAGCTTCTCTAACAAGCTTAAGTTGTGAAAGGTCTAGAGTCTTA
AATGCCAACTCTAAATACCTGACTCCACCATGTAGAAGTTTAGTACTTCTACTACTCGTC
CCACCACCAATATCCCCTGCGTCTACAAGACCTACCTTTAGGCCTCTTTGCATAGCTTCG
TAAGCTACAGATGCCCCAGTAGCTCCTGCTCCAATTACAAGTAAATCAACATTTATTTTA
TTCATGCCAGCCAAGACTTCTTTGGACAGCTTCATTCCATTTTGAGAGCCATTTTTCTCT
TTCAACCTCATTTATATTAGGCATAAACACTTCTGAATCTTTGTGCCTTTCTTTAATTAG
ATCTTCGATATTGTCAATTCCACCACAATGAAAGCCTGCGAGCAAGGCCGCTCCTCTTGC
GGTACTTTCTAAATTAATTGGCCTTCTCACCGGTAATCCAGTTGAATTTGCTTGTGCTTC
TAGCAGTGGATTGGAAGCTGCAGCACCCCCGTCCACTGCAATCTCTTTCAGCTCTTGCCC
TAGAGATTTTTCAGCAGCCTTAACTAATGTTGCTACTGAAAGAGCAATTCCTTCGAGAGC
AGCGCGGGCAAGATGACCTCTTTGTGTATCTCTTGTTATCCCAAGAACTATGCCACGAGC
TTTAGGATCCCAATGAGGCGACCCCCAGCCAGTAAATGCAGGGACAAACATCACACCTGC
GGCATTCTCTACTTCATTTGCAAGTGTATTTATTTGATCGGCACTCTTTATGATTTGAAG
ATTATCTCTAAGCCACTGTACAACCGTCCCAGCATTAAAAAGGCTACCTTCTAAACAGTA
TGTTGGGTTTCCTTTCTTATCAGTCCACCCCACCGTAGAGAGTAGCCCACATTTAGAACG
ATGGATTTCCTGCCCTGTATTGACTACCAAAAAGGCTCCAGTCCCATAAGTACACTTGGA
ATTACCTTTATCTAAACACAACTGACCTAGTGTCGCAGCTTGCTGGTCGCCTAATAAAGC
TTGAATTGGCACGCCTCCAAATGGGAAGTGTGATTCAATCCTTCCAAAATCACCCTGACA
AGGTACTAGATTTGGTAATGAGTTTTTATTTAAGCCTATTACCTCACAATAAGGTTCCAT
CCATTCCAATAGCTCAATATCAAGTAATAGAGTTCTACTTGCGTTGCTCATATCAGAAAG
ATGCTGTTTGCCTCCTGATAGTTGCCATAACATCCAGCTTTCTACAGTACCGAAGCAAAG
ATCATCCTCAAATAAAGCGGTCTTTGCTTCTTCTTCATTTTGTAAAAGCCAAGAAATTTT
GCTTGCACTGAAATATGGATCTAGTACAAGGCCAGTGCTTTTGCACCATTGTTCTTCTAA
CCCTTCTTTCTGCCATGCTTGACAAATACCTGCTGTACGCCTGTCTTGCCATACAAGGGC
AGGAGCACAAGGCTTGCTGCTGCTTCTCCTCCATAGGATAGTTGTTTCTCTCTGATTCGT
AATCCCACAACTTATTACAGAACCACGTTGCTCAGGAGTTATTTTTTTCTCTAATAGCTC
CATTGCTTTTAGTTGACTATTCCAAATATTATTTGCATCTTGTTCAACCCAGCCATCAGA
GGGAAAGTTGATTTCTAAAGGAGAGCTTGCACTAGCTATAATCTCACCACTACAATTAAA
AATTACTGCTCTTGAGCTACTAGTTCCTTGATCAAGAGAGAGGATTAGGGGCTTATCTTT
CATTGTAAATCTTTTTATTTATTACTTACTATGGGCTGACCAATTCAGTGGAATGCAAAA
TAAGAATTTAATTCAAGAGAAGTTTTACCTCCTCAATCTTTAATATGTTATTTAAATTCA
ATATAGCGGAACTAATTTATTTCTTCATCTGTAAAATCTTGCCAAATATTAATTATTACT
TAAGAGAAATTAGGAGTAAAGGAAACGCTTATTACTTACCGATATTTTTGAGATTTAATT
TCTTCATAAAAAATCTGTAGATCCAGATTCGTCTTGGAATTTAGAACAAATTGATTTAAC
TACTTCATATGTTGGCTTT
>4_LNODE_2_length_9400
TAATTTATTTCTTCATCTGTAAAATCTTGCCAAATATTAATTATTACTTAAGAGAAATTA
TGGAGTAAAGGAAACGCTTATTACTTACCGATATTTTTGAGATTTAATTTCTTCATAAAA
ATCTGTAGATCCAGATTCGTCTTGGCATTTAGAACAAATTGATTTAACTACTTCATATGT
TGGCTTTGCTGTCTTCATCGCCCGCTATGTTAAAAACCATTTATTCACAAGATCTTTTAC
TTGATGATGACTGAATTAAATTACCCATCCAATTTTTAATATCTGATAATACTTCCAAAT
CTAATTTGTAGTAAACCCATCTACCCTCTTGTCTATCAGAGATAAGACCTGAATCTTTTA
GGATCTTTATGTGATAAGAAATTTTTGATTGAGATAATCCAGTTACTTTAACTATGTCGC
AAACGCATATCTCTCCACCCATCATTAATTCAAGAATATTTATTCTAATCGGATCAGAAA
GGGACTCCATTATCCCAATGAATTGCTCACTATTAATCTTTTTAAGTTGTTCTAACAAAA
TTAAAAGATCATTAACTTCTTAAATATTAACCTAAAAAAATCAATTACACATATCAAGGA
ATATTGATGTATCAATTATTTTTGATATATAATAACCTTGGTTTCGATATTTGTTATGAA
AATTGGAATTAACGGATTTGGAAGAATTGGTAGGTTAGTTTTAAGAATTTTATGGGAAAG
AAAAGATATAGAAATAACTCATATAAATGAAATAAGTGGGGATTCTTTAACTGCATCTCA
TCTACTAGAGTTTGATTCTGTTCATGGAAGATGGAATAAAAATATAACTTCTAATGACAA
CGAAATAATAATTGAAGGTAAAAAAATTTCCTTTACATCAACAAAGAACTATCTTGATGT
TCCATGGAATAAATCTTCGGTTGATCTTGTTTTGGAATGTACAGGTAAAAACAAAGCTCC
TAAAGAATTAAATCCATACTTTGATTCTCTTGGAATAAAAAAAGTAATAGTTGCTTGTCC
TGTGAAAGGAATTGTGGGAGGGGAACAAGCACTTAATATTGTTTATGGAATTAATCAAGC
CCTTTATAAACCTGAAAAACATAAATTAATTACAGCAGCATCCTGTACTACAAATTGCTT
GGCTCCCATCGTAAAAGTTGTTAATGAAAATTTCTCAATTAAACATGGGGTTATAACAAC
TATTCATGACGTTACAAATACACAATCTCCAGTAGATTTTTACAAAAGTGACTTAAGAAG
AGCAAGAGGATGCATGCAAAGCTTAATACCTACTACAACTGGATCAGCTAATGCGATTGC
TGAAATTTTCCCTGAATTAGAAGGAAAACTAAATGGTCATGCAGTAAGGGTTCCACTTCT
AAACGCCTCATTAACCGATATAGTTTTTGAATTAAATAAGGAAGTAACTGAAGAGCAAGT
AAATAATGAATTTAAAAAAGCATCTGAAACATACTTAAAAGGTATTCTTGGATACGAGGA
GAGACCCTTAGTATCCGCTGATTACTTAAATGACTGTAGAAGTTCAATAATTGATGGACT
TTCAACGATGGTTGTAAATTCAAAATTATTAAAGATTTATGCTTGGTATGACAATGAGTG
GGGTTATAGTTGCAGGCTTGCAGATCTTACTTCTTATGTAATTGAGAAAGAAAATAAATT
TTAGTTTTTATGAAGTTATCTAGCCTTCAACAATATAGTGTCGTTACCGCAAACTATTGG
GCATTTACTCTTACTGACGGTGCATTGAGGATACTTGTTGTTGGTCATTTTCATGAACTT
GGTTATTCAACTCTGCAAATTGCTTTACTTTTTCTTTTCTATGAATTTTTTGGAATAATT
ACAAATCTTTTTGGAGGATGGATAGGGGCAAGATATGGGTTGAGACTTACTTTATGGATA
GGAACGATTCTGCAAATTCTTGCTCTTTTCATGCTGATTCCAGTCAAAGAGAATTGGTCA
GTAATCTTTAGCGTCTCATACGTTATGTTAGCCCAAGCTCTTAGTGGGGTAGCAAAAGAT
TTAAATAAGATGAGTGCAAAAAGTGCAGTTAAGTCAATAGTTCCAGATTCAGAAGAGAAT
AATAAAAATAGTCAAAAACAATTATTTAAGTGGGTTTCAATTTTAACAGGATCTAAGAAT
GCACTTAAGGGTGTTGGTTTTTTCTTAGGGGGTCTCTTATATAAGGTATTGGGCTTTAAT
AATGCAGTTTTAATAATGGGTTTAGGTCTTTGCCTAGCATTCTTTTTAACTTTATGTCTC
CCTAAAGATTCAGGAAAAATGAAAAGAAAGCCAATTTTTAAAGATCTTTATTCAAAGTCT
CAAGGAATAAATATTCTTTCAAGTGCAAGGTTTTTCTTGTTTGGAGCAAGAGATGTCTGG
TTTGTAGTAGCTCTACCAGTATTTTTAGATATTTCTTTTGGATGGGATTATTTAAAAATA
GGACTATTCTTGGGTGGATGGATAATAATCTATGGTCTCTTTCAAGTATTAGCTCCATTA
CTTAGAAAAGTATGGGGAAAAAATAATAGCCCAACAAAAACTACCGTTCAATTTTGGGGC
CTTATCTTGACGGCTATTCCTTTATTTATTGCTGGAGCTTTAAACGGAGATAAATCATTA
GGTCCTGTAATTGTTATTGGATTAATAATATTTGGCTTTATTTTTGCAATGAATTCATCT
ACTCATTCGTACTTGATTTTGGCTTATTCAGATAATGAGAAAGTAAGTTTAAATGTTGGT
TATTACTATATGGCTAATGCCGCAGGAAGATTAATTGGGACCTTACTTTCGGGCTTATTA
TTTATGCTCGGTAAAAATGCCGCTATAGGTATGCAATATTGTTTATATACTTCATCTATT
TTGATTTTTATTGCTTGGCTTATTAGTTCTAAATTACCTACCTATTCTTCCAACAGCATT
AATTGATTTTTGTAGAATTTCCCCTTCCAAAGGAACGAAACCTAGAGCAGGCGCTTTGGA
TTGATATTCATCGCTGAGCAATGTATAGAATGTATCTTTAATTGCCTCAGTATTCCTCCC
ATTACCTGTTTCATAAGCAAGTATCCAAGTTAAGGTTGCTATTGGATAAGCTCCTTTAGC
TTTGGGGTTAGGATTTATACCAGCTAAGTTTTCATCAAGCCTAATGCCGTTTAAAGCTAT
TGCACCAGATTCTGAACTTGGGACAATGAACTGACCTGAACGATTTTGTAAAGCTGCTGC
TCTAACATCTCCTTTTATATATGATTGATTAACATAACCAATTGCTCCGGGAGTATTTTG
GATAACTCCCGCTACCCCAGAATTACCTTTTGCTCCAACTCCCGAAGGCCATTTAACAGA
TTTACCAGTACCTAAATTCCAAGTTTTAGAAAAAGCCTCCATAGAATTGGTAAAAGCTTT
AGTTGTACCTGATCCATCAGAACGATGAGTCCAAGTCAATTTACCAGGCTTACAACCTAA
TTGTTTCCAATCTTTAATCATTCCCATAGCAACTTGTACTGCTTTCTCTTGAGTTAATTT
CAGATCGCAATCATAGTTATATCCAAAAGCAATAGTTCCACCCACCATAGGTATTTGAAC
AAGTCCTCTAGTAACTTTTTTTATATCAGAATCTTTCATGGGATCATCTGATGCACCAAA
GTTAACTGTTTCATCAATGAATGCCTTACGTCCTGAACCTGACCCTACTGCCTGATAATT
AACTTTTGTCCCTCCAGATCTTGCATAATCAGAAAACCATCTTGTATAGATTTTTGAAGG
GAAAGAGGCTCCTGCACCACTTAATCTAACGGCGGGTGAACCACAAGCTGTTACGGCAAG
CAGAGAAGATCCAACGAGAACTTTCTTAAAAATGCTCATGAAGTAAGTAGGATTATATAT
CTCATTTATATCATCCAACCAAGGAAGAGAAACAAAGTTTAAGAAATACATCAACTTATT
TTGATATAATCAATAACTCTTGATATATACCTAAGTCACTCATTTAAAACGCTTACTACT
TGCATAAAAAGCTGAGCCTGCATTATTTTTATTACTTAAAGCCACATTGTTACAATGATT
GGCTCCTAAAAATTATTAGTGTCTTTATGACACTAGGTCATAGCCGGGCGATCCCTGGGC
GATCATCTGCTATACCTTGCATAGCTTTAGCAATATTTTTTTCTTGATCTGGATTAGCCA
TTTAATTTCTATCTACTACTTCTCCTCCATACTCCCTAGCTATTACATCTAAACACCTAA
GAATATCTTTGTTCTTCAATAGTTCTGTTTGCTCTAAATAATTTAGAAGAGTTCTTATTT
GTTCAATGGTATTTTCTTCTAATTCCTTCATTCGTACTTTGTTGTCATCTGCAAATAAGG
ATAGCAATTATTCTTTAGCCCATTGATTCCGATCTCTCGATGTTTATTAAATTGAAGATT
TTTAAAAACCAAATGGCTGACGAATTTGCAATGCTTGTTTAGCCTTTAAAAAGTGGGTAA
CGCGATTAGTTTTATGTCTGATAATGGGGCATGGTGGAAAGGTGCAGTTATTTACCAGCT
TATCCCTCGCAGCTTTGCGGATGGTAATGGAGATGGTGTTGGAGATTTACAGGGTCTGAG
TAGCAAATTGAGCTATTTGAGATGGCTTGGAGTTGACGCTATTTGGCTCACACCTATTTT
TCCGTCACCCTTGCAAGATGGTGGATATGACATAACAGATTTTAAAAACGTTCATCCAGA
GTTGGGAGATCTTTCAGCATTTCACCGGTTTCTGACAACTGCGCATGAACATGGGTTGAA
GGTTATTCTTGATTTAGTTTTGAACCACACTAGCTATCTTCATCCTTGGTTCCAAAGAGC
ACGCTGGGCACCGAAGGGGAGTAAAGAAAGAAATGTTTATGTTTGGACAGATGACCCTTC
TCGCTACAGCCTTGCGCCTGTTTTATTTCGTAATTTTGAAGAATCCAATTGGGAGTGGGA
CGAGGTCGCAGAACAATATTTTTTGCATAGATTTTTGAGATGTCAACCTGATCTCAATTA
TGAAAATCCTTGGGTTCAGGATGAAATGCTTGGTGTGATTGATTTTTGGCTGGAGAAAGG
GGTTGATGGTTTTCGCTTAGATGCTGTCCCTTTTCTATATGAGGAGGAAGGAAGTCGTTG
CGAGGGACTCCCTCAGACACATTCTTTTTTGAGGAAAGTACGTAAGCGTGTTGATGCTCA
TGGACGAGATGTATTGCTATTGGCAGAAGCTATTCAGCCAGTGGATGAGATCTCTCCTTA
CATTGCAGGAAATAATGAGCTTCATGGTGCCTTTAACTTTGCTCTTACTGCACATTTATT
TGCAGCTGTGGCAAGTGGTAGTTCTAAAAATCTTGAACTTTGTTTGAACGAGGCTCAAAA
CGCTGTTAGTGGGTGTAAATGGGCATTGCCTCTTCGTAACCATGATGAACTTTGGCTTGG
TGATGGGCACTTGGTTCCTGATGAGATTATTCAAATAATCCGAACGGGATTGAGTGCTGG
CCATGGACATTGGTTGAACTGGGGGATTAATAGAAGATTAGCTCCACTTCTCAAAGGAGA
TCCCCTTGTGAATAAACTTTTAAATTCTTTGCTTTATAGCCTTCCAGGGATGCCATGTTT
GTATTACGGCGATGAGCTCGGGATGGGTGACTGGCCTGGCCTAAAAGATAGGGATCCAAA
TCGTACTCCTATGGCATGGACGCCTGATAGAAATGGAGGATTCTCTAATGCCCCAGAACC
GTTGTTAGTCCTTCCTGCAATTACTACGCCTGGCTATAATTATCGTGTCATCAATGTTGA
AGTACAAAAGCAGCTCCCAGGGTCTCTTTTGAACTGGCATCGTCAAATGCTTACTTGTAG
ACGGTTATTACCTGCTCTGCGGCATGGAGATTTTGAATTATTAGATTCAAACCATCCTAG
TGTAATCATCTTTACTAGAAAAATCGATAGCATGACAATTTTAATAGCTGCTAATTTATC
TAGTGCTGGAGCTACATTGTCGCAGGATTTGAGTAGGTGGAAAGGTGCTCGTGCTAGGGA
GGTTTTATGGGGTTGTGAGTATCCTAACCTTGGACCTGATTGGTTTATTTATCTACCTCC
TTACGGTTTTAATTGGTGGCTTATAAGTGAAGTTGAGACAGATGGTCTTGCTGAGGAAAA
GATAGAGAAGGTCAACGCTTGAGTTTATTATTTAGACAAGTCCAAATTAGATTTTGGAAG
ATTTCTTTCTTCTAGTTTCTGCTGAACGATTGGGATTATTCGTTTGGCTTCATTGATGTC
AATCATTGCAAGTCTATTCCTGCGGGCCAAAATATCTGTGGTGGTACGGGCATGTTCATT
GTCAATTGCATGTTCAATTTCAGCTATACAAACTGGTATTACCTGACTTAGTGGTTTTCT
TTTTTCAATAGGAGCTTTCAGAATTACTGAAAGAGCCTCTAGTCCAAAATTTGATTGGAG
ATGTTCTATTTGTTGCTGTTTACATATTGAATCTGGCAGGAATCTGCTCAATTCTTCTCG
GTCTTTGAGTAGTGATAAGCGAGTTTGATGACTATCGCTCTTGCAGCCAATTAGAGGGAT
CCTTTTTTTATGGGATAACTTAATATCCAAGATTTTTTCAACTTCTTGAAGAGTGTCAAG
TGCTATTTTTCGTGATGTAGTCCATTTCCCGCCCATAGCACTAATCAGTCCGCATGAAAG
TACCTCTATTTCATGTTCCCTAACAACATCACTGCTATTCATATCATGTTTGGATGGCAT
TAAAAGAGGTCTGCCTCCTGACCATCGGCTGCTTATGGTTGGTTCCTTAAGATTAGGGAA
CCAACTATTGATGTGTCTAATTAAATAAGATTCTTCAATAGGAGAAGGCCAATTGGCCTC
GTCAATATTACATCTACTATCGGTAGTCCCAATTTGTGTACGCCCAAAAAATGGTAGGAC
AAATAAAACTCTACCGTCATCAGTGGAAGGAATAAGAAGTCCTATACCTTCAGGACATAA
ATTTTGTTCGATAACCAAATGCATACCTTTACTAATGAGAATTCTTTGCTCTACATTTGG
ATCTGCAAGATGTCTTATCTTGTCTGATCCAATACCAGTAGCATTTACGACTGCTTTGCA
TTCCCATGATTGCTGGCTTCCATCAATACCCTGGCTAATCGCACCACATATTTGTCCATT
TTCTCGATATTTAAACTCTAAAACTTTGCTATAGGTTTTGATATGTGCCCCTTCTCTCTC
AGATGTCAGCGCTAATAATAAGTTTAATCGTGCATCATCAAAATAACCGTCTTTATATGC
AACTCCTCCATCAATACTACCCCTTAATAAAGGTATAGCTTTATTAATTTCTTCTTTAGA
AAGTAGCCGACTTGCTCCAATATTCGAGCTTCCTGCAAGTATGTCATATGCTTTAAGACC
TAACCCATAGTAGGCCTTGTTAAAACAATTCGGGGTAGGTAAAGCTAGCTCAATACTTCT
TGCTAAAAAAGGTACTTCATTCAACCAGAACCCTCTTTCGAGTAGAGCTTCTCTAACAAG
CTTAAGTTGTGAAAGGTCTAGAGTCTTAAATGCCAACTCTAAATACCTGACTCCACCATG
TAGAAGTTTAGTACTTCTACTACTCGTCCCACCACCAATATCCCCTGCGTCTACAAGACC
TACCTTTAGGCCTCTTTGCATAGCTTCGTAAGCTACAGATGCCCCAGTAGCTCCTGCTCC
AATTACAAGTAAATCAACATTTATTTTATTCATGCCAGCCAAGACTTCTTTGGACAGCTT
CATTCCATTTTGAGAGCCATTTTTCTCTTTCAACCTCATTTATATTAGGCATAAACACTT
CTGAATCTTTGTGCCTTTCTTTAATTAGATCTTCGATATTGTCAATTCCACCACAATGAA
AGCCTGCGAGCAAGGCCGCTCCTCTTGCGGTACTTTCTAAATTAATTGGCCTTCTCACCG
GTAATCCAGTTGAATTTGCTTGTGCTTCTAGCAGTGGATTGGAAGCTGCAGCACCCCCGT
CCACTGCAATCTCTTTCAGCTCTTGCCCTAGAGATTTTTCAGCAGCCTTAACTAATGTTG
CTACTGAAAGAGCAATTCCTTCGAGAGCAGCGCGGGCAAGATGACCTCTTTGTGTATCTC
TTGTTATCCCAAGAACTATGCCACGAGCTTTAGGATCCCAATGAGGCGACCCCCAGCCAG
TAAATGCAGGGACAAACATCACACCTGCGGCATTCTCTACTTCATTTGCAAGTGTATTTA
TTTGATCGGCACTCTTTATGATTTGAAGATTATCTCTAAGCCACTGTACAACCGTCCCAG
CATTAAAAAGGCTACCTTCTAAACAGTATGTTGGGTTTCCTTTCTTATCAGTCCACCCCA
CCGTAGAGAGTAGCCCACATTTAGAACGATGGATTTCCTGCCCTGTATTGACTACCAAAA
AGGCTCCAGTCCCATAAGTACACTTGGAATTACCTTTATCTAAACACAACTGACCTAGTG
TCGCAGCTTGCTGGTCGCCTAATAAAGCTTGAATTGGCACGCCTCCAAATGGGAAGTGTG
ATTCAATCCTTCCAAAATCACCCTGACAAGGTACTAGATTTGGTAATGAGTTTTTATTTA
AGCCTATTACCTCACAATAAGGTTCCATCCATTCCAATAGCTCAATATCAAGTAATAGAG
TTCTACTTGCGTTGCTCATATCAGAAAGATGCTGTTTGCCTCCTGATAGTTGCCATAACA
TCCAGCTTTCTACAGTACCGAAGCAAAGATCATCCTCAAATAAAGCGGTCTTTGCTTCTT
CTTCATTTTGTAAAAGCCAAGAAATTTTGCTTGCACTGAAATATGGATCTAGTACAAGGC
CAGTGCTTTTGCACCATTGTTCTTCTAACCCTTCTTTCTGCCATGCTTGACAAATACCTG
CTGTACGCCTGTCTTGCCATACAAGGGCAGGAGCACAAGGCTTGCTGCTGCTTCTCCTCC
ATAGGATAGTTGTTTCTCTCTGATTCGTAATCCCACAACTTATTACAGAACCACGTTGCT
CAGGAGTTATTTTTTTCTCTAATAGCTCCATTGCTTTTAGTTGACTATTCCAAATATTAT
TTGCATCTTGTTCAACCCAGCCATCAGAGGGAAAGTTGATTTCTAAAGGAGAGCTTGCAC
TAGCTATAATCTCACCACTACAATTAAAAATTACTGCTCTTGAGCTACTAGTTCCTTGAT
CAAGAGAGAGGATTAGGGGCTTATCTTTCATTGTAAATCTTTTTATTTATTACTTACTAT
GGGCTGACCAATTCAGTGGAATGCAAAATAAGAATTTAATTCAAGAGAAGTTTTACCTCC
TCAATCTTTAATATGTTATTTAAATTCAATATAGCGGAAC
>5_LNODE_1_length_1188
TTAGTGTCATACAACTGACTACCATTTACAGCATCGGTACTGGTGTCACTGATCGTGCCA
GCCGCTACATTGGTAATCTTGTCATTATTGACACTTAAACCATTCGCTGTGCTGGTTAAA
ACGGTACTATTAGTACTATCACCCACAGTCACACTTTCTACACTGATATCATCCGCCAAA
CCAACTGATACACCCGTCGAGGTAGTCGTGGTTTCGATGTTACTGTCCGCTTCGGTCACA
TTAATGGTGTCACCTAAGGCGTAATTATTGCTAGTTGCGCCATCACCAAAGTTAAGCCCT
TTGGCAATCTCTGCAGTATTGTCTGCAATATCCGCAGTATTATTTGCGATGTTGGTGGTG
TTGCTTGAAACTTGTTGGTTAGTGTCATACAACTGACTACCATTCACTGCATCGGTACTG
GTGTCACTGATCGTGCCAGCCGCTACATTGGTGATCTTGTCTCCTCCAACACTTAAGCCA
TCTGCTGTACTGGTCAATATAGTGTTATTACCCGTCGTACTGCCAATGGTCACTTGGTTA
AAGTTAACATCTTCATCCGTCGCTACCGTATAGATCGTTTGTCCATCTGTACCAATCGAG
CTACTCACAGAGATATTTTTGCCTTCAACAACTTCGGTTGTCGCTGCAGCTTGTGCATCT
TCCAATTGTGATACATTCACTGCATCTGTCGCTGCACTGCCTGCTGCAACATTGCTAATG
ACGTTGCCACCCGCATTGATACCGCCTGAGGTCACACTGACTGTCTTCGTGCTATCTGTC
GGATTCGTGATGGTCAATCCGTTAGTGTTCACCACAGTATTACCTGTAGTCACGCTACCT
GTTGCACCTAGATCAATGTCTTCTGCCAATTTCACCGTCAAGGTGTCTGTGCCATTCGCA
ACTACACCAATGTTATTATCAGTCAATGTACCTGATGCGCCACCTTCGACATTCAATATA
CTACCCAGTTGACGTGTAACGTCTGCACCTGTATCGCCTGCAAAGGTCAATGGTTGATTC
ACTGCAGTGTTCAATCCACTCAACGCATCACCCACATTGTTTGCTGTCGTGCTTGCACCA
GTCGATGGATTCGTGGTCACTGTGTAGCTTGGTGCTGTGTAGGTATTCGTGGTTGGATCA
TAGTTTGCACCACCACCCAAAGCACTGGTATTCCCTGCTACTTGTTGG
>6_LNODE_1_length_1029
AAGTCGTTATCGCCTGGTGATGTCTCGATCCCGGCACGCATTGCCGGCAACATCAAGCAG
GTTCTGGATGATCTTGCTAAGTCTCAGCCGGGACGTTCTAGTGCGCAGTTTGATGCTGGC
GTGACGATGCTTGCAGAGCTGGATATCAAGGGCTCTGGCGGTGTCGAGACGTTGATGGCT
TCGGCCGGTGTTGGCGAGACGGTTTTGCCGATCATCGGGAAGATGAGCCCGCAGATGTTT
GATGTGAAGGCGGACCCGAAGCTGCGGATGAAGGGGCTGTCGCTGTCGATGGCGTTGCCG
AAGATCGCGGTGCCGGGCTTGCCATCCTCTTTCAAGCTCACCAAGCCAGTGTTCAACATC
TCCGAGGTTGTGCCGCCAGAGATTGCCGATCTTGATCCTGACAGTATTCCGGCGAAGGGG
CCCTACACGACGATTGGGCTTGATCTTGCGATGCAGGCGCTTGGTAGAACGCATCAGTTC
GATGCGCTGATGGTTCTTGGCAAGGACGCCGCCGGCAAGCAGGTTGTCGACATGCTTGGC
CGAGCCGCTGACGCCAAGGGATTTTTCAGCTTCGCCGGTCTGACCGCAAAGACGCTGGAC
CTTGCGGCCACATATTCGGAGCGGAGCTGGGATTTCCGGTTGGCTGGTGAAGCACAGTTG
AACGGGGCCACGGCCGCGTATGATGTTGAGGTTCGCAGCGAAGGTGGCACAGTTGACTAT
ATTGCAACGCTTGATGGCGGGGATCGCGGGATCACGGCAGCGGATGTTGCTGGTGGGGCG
AAGCTGGCGGGTCTTGACCAGCTGAAGCTTGAGGCGATCACAGTGACCAAGGCCGATCTG
ATTGCTGATCTGAGCTTTGCGGGTGTTAGTGGCGAGATCGCGGCGTTCCATCCGGAGGGC
TATCAGGATGCGGTGATGGCGGTCACGCTTGACCCTCTTGGCTTTGGCGATCTTATACCA
GGCGCGTCAGGCACGCCTCTCGAAGGTGTCAGCATCGACGGGCTAACCCTGATGATGGTG
CCGCCAGGC
>7_LNODE_1_length_2167
TAATAGCTTGGTAGACAGCCCGGTATCCAGCACTAATTGCGCATTTAGCCCCACAGAGGA
CGTTGCAGAGCCATAAATGCTGTAATGCATGTTATAAAAGCCAGGAGTATTAACAAACGT
CGTGTTTGAAGTGACTGAAGAGTAGTTCGCGCTGCCGGATGAAAAAGCCCTGGCTAAATC
TACCGGCAATTGCGATCCCTCGGCCGTAGGCGTAACGTCAATTACAGGAGTAATGACGTT
TGACGCCTGCAAATCCTCGCCAAAACCGCGTTGTGAGGGTAACAAACGGCGTATAGTCGC
CTGTAACGCCTCACTGGTTATGTTGATAATTTGTGCCATTACCCACCGATAAATACGGCA
ACATCGATAGTCGCGCTGCTGCTATCACCGTTTGTAAATGTAATGACAGGACGGTTACGA
ACCTGACCGGTTGTAATCATGTCATTCATTACATAGCCACCGCGCCAGCCGAATGCCTCG
CCGGACACACCTTCACTGACGACTGCGTCTTTCGCAAACTCAGCGTTGTTGACGGTAAAG
TTCATAGTGACGTCACCGCTGTAAGTTCCAGAATTGTCAGCTGCTGCGACGACGATTTGC
GTTCCGGGATCGACATACTCGTATGTTGTTCCCTGCAAAACCTGGTCACTGGTTGCACCA
GCTGCGATTGTTAGACGTTTCTTCACAAGAGGCATGGGTTTCTCCTAGTTTTTAATTTGC
GTAACGCTTGAGCTCCGACGCACGGGTGCGCGACGCTTCGCTGCTGGGCGTAGGTCATCG
TACATATCGCAAAGATGCTTCATCTTGCGGACAGTCTGACGGGTTTTACGCACTGCTGCT
TTCGTAACGTAAGGGCCGTCATTCCTCATCTTTTTGGTCAAAATGTAGAAGATGACCTCA
ACATCAGTGCCCATCTGATCGGCAACCATCTCAACACCGAACATCTCAACAGCGCGTTTC
ACTTGACTGCGCAGCTTGCGCGTGACGCGAAGTTTTTTCTCATTACCGAACATGTCAATA
ATCGTTGGCGCTACAGCAATTGCACCGCCGCCAAACATCAACATTCCGCCAATAGAGCGA
CCGGCTGCCACGCCGCCGCCGATAATGGCTGGCAATGTTGCTGGGGTAGCTTGACCGCGT
GGCGGAGTAATCGGTGTCCGCATGACGGCAGGCTGTACTCCGCCGCCATAACTAACTGTT
TGTGCAGCCATAACTGGACTTGGCGCCGCAGGACGGGGTTGCACTTGTTCGCCAGAAAAA
GCGCTTTCCCTGGGCGGAGCTGAGGGCACGCTAACAGCGGTAGCTTGACCTTGTTGTGTG
CCAGAAGTCAGTGCACCGGTTGCAGCGCCCATGAATGGTTGCCCCATTAATGCGCCACGC
AGTGCTCCTTGAGCTGCGGCCCCTAAAGTTTGTTTCGTGGTGCCAAGACCCAAAAATTTT
CCAACGTCGCCAAAGATCGCCATCAGCCGCCTACCCTTCCGTTAGGTTGTGTTACGTTTT
GTAACTTTGGGAGTTCCTGCAGCATTTGCATAGGATCCGCCGCGGTCATGCCGTTGATCC
TATTATTGACCTTTTGCAAAGATCTTTTCATCGCGCCTACCTCGCCAGTAAGGTTAGCCA
ATGTCTCCCAATCTAGAGCCTCAAGAGTCTTTTCGTTCGCCCTAACGCGCGCGTGCGCGT
ATAGGGCGAAGCCAAACACCATCAAATTAAGCCCAAAAAGCGCCCAAAACGCATGAATGT
AACTAATCATGGCTGTAGTTAACCATATTCCAGTTAAGTTTACAAAAACTTATTTTTGTG
CTACCCGTCGCTGGTCGACAAGCCCAGCAGCGACGCGCCGTGCGGCGCGCTATGACCGCC
CGCAGCCACCGCTATAGCGGAGGGCGTGGTCATGTCGCGGGTACCCATGAGAAGTGCGAA
AAAATCCCCAGCTTCCGTGCGAGGCTGGGGATAATTGCTTTGAGGGGTTGTGTTGTGCTT
ACTCGAACGTAAAGCCCGATGGGTTGACAATGTTGCCGTTTACATCAGCTACCTGAGTTA
TCGATACACCGACCGCTGCGCGCGTATTACCGTGCACAGACGCAATACTTTCGCCAGATT
GCAGGAAAACAACGATTGTGCCTGTTCTAACGTAAGTTCCGGCCCCGCTGTCAGTAATTA
AACCTGC
>8_LNODE_1_length_32340
TACACAATGATGCAAGAGCAAACAGTAATATTGCTATTGGTAATAGTGCTTTTCTTGCTG
GTTCAATGGCAGACTCAGGAGCATCTGTTAGTCAAGGTAATGTTGCCATAGGTCACGAAG
CAATAATGAGTACAGGAGTTACTCCTCAAACAGGACTGGTTGCTGTAGGATTCAGAGCAT
TAAAGGCATTGACTTCTGGAGTAAGAAACACCGCTGTAGGATTTCAGGCAATGGATGAAC
TAACTGTAGGCGAGGACAATGTTGCTTTAGGTTATGGAGCATTAGGTGGAGCATCTACAT
CTTCTGAAAATAAAAGGAATATAGCAATTGGTGCATCGGCTATGTCTGGCACAAATGCTG
GAGCATCTCAAAATACTGCAATTGGCTATGCGTCTCTTGATGGCAACTTAACCTCTACAG
CAGATAATAATACCGCATTTGGTTACGAGGCATTAGGTGCTGTTACTTCAGGAAGGCAAA
ATGTTGCCGTTGGCTCTGCATCTGGAGATGCTATTACAGCTGGCGTTCAGAATGTTATTG
TTGGAGCAGATTCAGATATTAGTGCTGTAGACTCAGGTAATGAAGTGGTTTTAGGATATG
GGGTAACAGGAGTTGGTGCAAATCAAGTATCATTAGGCAATACAAGTATATCGGCTATTA
ACGCACAAGTTACAAGTATTACTGCATATTCATCTGATGAAAGGACTAAAAAGAACGTAG
AAGATTATGATTTGAAAGGTGTTGATTTTATAAAAGAATTAAACCTTAAAACATATATCT
ATAAAAATCCAGTAGACTATCCAGATGAAATACGACATAGCAAGTGGGATGAAAAAGATG
AAGATGGCAAATCAAAATATGAAAGACCAGATGACCCAACAGAAACACAAGTTGGGTTAA
TTGCACAAGAAGTTATAGAAGCACTTGAAAAGCATAATGTTGGAAATACAGAAACCTATG
CACCTACTCAAGATAGCGGTATTAAGACTTTAACTTATGGAAATCTTATTTTTCCTTTAA
TTAAAGCTGTACAAGAATTATCTGCAAGAGTAGAAGAATTAGAAGGTAAATAAAATGTGT
AAATGCTGTAATTGTAAAGATTGTAATTGTTAACTAAACAAGGAGTCAATAATGGCTAAA
GAAAAAAAAGAAAAGCCAGTTATTAATCTTGATGGTAAAGAATATATCATTGAGGACTTA
ACTGATGAACAGAAGATGATGGTAAATCATATAAACGACATACAAAACAAACAGGCATCT
AATGGGTTTATTGCAGACCAACTTAGAGTAGGTCACGATGCATTTGTTAAAATGTTAAAA
GAATCGCTAGAGGTAGAAGAAGAGTGATTATTAGATGCGCCCATGATAATGATGTTGTGA
TCCACTTGAATAGTAAGCAAGGTATGACTAAAAATTTAAAGCTAAATGATGGTACACTAT
TCTCGTTAACCTATCCAAACAGTAAAAAGTATTTTTTACGCGTAGGTGAGGAGATAATTA
AAAGATCAGACAGCTTCAAAACCATTGAAGAAGAGTACGTTAAACAGTGCGAATCTTTAA
AGGATTCAGATAATCATGGGCGCATCGATATTGTAAAACATAAAATTATTGAAAACAAGG
TAGTTAATCGATGAATAGTCCTTTATCAAAGCTAGTATCGTGGCAACTCAAGACTGGCCA
GTTAGATGGTTGGACCTCATACCACATTGCTGCGGGTGCGTTTCTGTGCAAAATATTCCA
GTGGTGGGGTTGGACTAACTTTTGGTGCGTTATGGGAGTTTTTATTGTTGGCGTACTATG
GGAAGTATTTGAATATTATATTGAGAATTGGAAACCGTATGGCAGTAAAAGGCGATGGGC
ATATAATACTATTGCGGATATTATCGTAGAAACTGCCATAGCCTGGTGGATAGTATTATG
AAAATAAATTATGAAGTGGATTATGAAATTAGTACATCTTATGATATTTCTGTTACTTAC
ACTTTCCAGTCTTAATTGTTCTGGTGGTTGGAGTGTTGCGGGGTGGCAAATATCGCCTAG
TGATTCCAATACAGTGTTCATAGAAATAATGGGTACTGATTCAGTAGTCCATTATTATTA
CGATAGGTTATATCCTACGCAGAATTGGTGTTGGTTGCATAACCAATTTGAGGATGTACA
AAGAATTGAAAACTAAAACATTAAACGATGAATTACAGATACACATATCAGTTAAATGGG
CGGTACAGATATTGTTTTTGGTGTTCACACTTACTGGTGCATGGTTTACAATTAATGCAA
GTATAGAAAGTAATGCAAAAGAAATAGAACATATAAAAGAAGCGTTGATAGAATTTGAAC
AAAACTTAGATGAAAGAATGAATCCATTAGAAGCAGAACGAGAACAAAGATTAGCAGAGA
TGAATAAGAGTTTATTAGACAAGGTATTAGGTAAAGACAGTGACTGATATAGCAGATTTA
TATTTACAGTTAGGATCAGCAGGATTTATTGCAGTTCTATTTGGTTTTATGATTTATAAC
CTAATACAAAGCCAGAAAGAGCAAAGCGAAGATTTAGAATCTATAAAGCAATCTATTAGC
AAAATAGAAACTCAAATTGCAAACATACAAAATATATCTATTAAATTAGTGGATCGTATG
AACAGAGGTGACGAAAAAAGAGAAGAATTTTGGCGAGAAATCAGCGATGATTTATCTTTT
ATAAAAGCAAAATTAACAAATGGTAGGCATTGATGGACAGTTTAAAAATAGCAGCAATCA
GTTTTAGTAACTACGCGATTGGATTAACTCAAGTACATGAGTTATTACAAGTGGTTGTTG
CTTTGTTATCGATAATTTTATTAGTAATGAACATAAAAAAAGGAAAATAATATGTTAATG
AAAATGATAGCGGATGAATTACTATCCGACAAAACTGGTGAAGAAATCATTGATGAAATC
AATAAAGCAGTTGATATACCAATTATCTCTGAAAAAACTGAGAAGGCAATTTTAGAAGCA
CTCTGGAAAGTAATTAAAAGCGTGCTACTTAAAAAAATAGGATTATAGTGGCAGTACCTG
CGCGAGTCAGAGCAACCATGCGTAGGTTAGGCCTGCGCGGGGTAAACAAACCAAAGCGTA
CTCCTGGACATAAGACTAAGTCACACGTAGTAATGGCAAAGTCTGGTAACAGATATAAGT
TGATACGCTTTGGTCAGCAAGGTGCTAAAACCGCAGGTAAACCACGTAAAGGTGAGTCAG
CAAGGATGAAGGCAAAGCGCAGATCGTTCAAGGCGAGACATGCTAAGAACATTGCGAAAG
GTCGCATGAGCGCAGCCTTCTGGGCAAATCGAGTAAAATGGAGCTAACATGAAAGTTAAA
GGTATTAGTGTAACAGGATTAAGTAAACGTCAGGTAGCTGCAATGCGTAGACATGCACGA
CATCACACTGCAAAGCACTTACGCTCTATGGTAGCAGCAATGCGAAGAGGAGCTACGTTT
AGTCAATCACATACAAGTGCGATGAGGAAGGTGGGTAAATGAAGAAAAAGAAAAGAAGAA
AATCAAGAGTCAACGAAGCGGGTAACTACACCAAGCCAACGCTTCGTAAAAGATTGTTCT
ACCGAATTAAGGCTGGGTCAAAAGGAGGTAGAGCTGGCCAATGGTCAGCTCGACATTCGG
AAGGCGCAATTATTAGCAAGAGCATATAAGAAAGCAGGTGGTGGATATAAGTAATGGCAC
TTAAAAAATCACAGCGAAGTTTAAAGAAGTGGACAAGGCAGGATTGGGGTTATGTCACAA
AAGGCGATGAGAAGAAACCACGTAGGAAACGTGGTAGATATTTACCTGCCAGTGTCCGCA
AAGGATTAACAAAATCACAGAGAGCCTATGAGAATAGGCTAAAGCGCGCTGCAAGTAAGC
GAGGTAAGCAACGCGCTAAATACAGCAAAAGAACAAGAAGCAAAGTAAGGAGTGCAAGAT
AATGCCATATCATAAAGGACACAGTAAGAAGAAGAAGAAAGGTAGAAAGAAGAAAAATAA
AATGATGAAAAAGATGAAACGCAGATGATTAATCCAGGCCAAATGAAAGGACTTATAAAG
CGTGTCTTGCAGAAGATAGATTTATATTCTCCTGAAGCAGCAGAGTTCATTTACAACATA
GGTTTGGTAGAGTCAAAGTACGTCTATTTGGAGCAGATAAAAGGGCCAGCTCGCGGTGTG
TATCAGTGTGAACCTTTTACTGCGGTAGATATAATCAAAAACTATTTACAGTATCGCCCA
GACTTAATGAAATTAGTCGCTAGTGCTTGTTATCTAGATTGGTCACATTTTACTGCTCCA
AAAGAAAAAGACTGGGAGTATATTCTTACTACAAACATAGCAGCGCAGATTGTGTTTTGC
AGATTACATTTACGCAGAATACCAAGGAGACTTCCTAAAACTTTAGAAGAACAGGCAAAA
CAATGGAAGACCTACTACAACACTGCAAAAGGCAAAGGTACTGCAGAAAAATATTGTGAA
ATAGTACAAAAATATGGATGAAGCAGGTAAAATAGATAGGTTAATTCACTTAATGTTTGA
ACTAAAAGAGCTAGCTAAAAACCTTGAAGACCCACGCAACGATGTGGACGTGACACTGGC
TACGATTATTGCGCTGATTATCTGCGCTGATGTACCCGATGTCACCATATTACCTACTAA
TAGTAATATAAGTGAGATAGCACAAGCATGAGTTACTTAACAGCGTTTTGCAATATAACT
ACAGATTTACAAGCGATCGTTAGCGATATTGATCGCTATGATCGTAAACGAGTGTTAATG
TCAAATTGGAGCAATCCTAGTTCCAATCTATATCGATTAAGCAATACAGGATACATAGAA
AATTTATATAAGGATGGAGTTGAAATGACTAAGGTTACTGATACTCCAAACGCAGATAAC
GAATTTAAATACTCTGAGTCCACTGATTCTGTTGATTTCTTTTTAGCATCTAGCTCAGTA
AACGCACTAAACAGTAGCGTATTTGAAGCAGGTCAAGATTGGGAAGATCTCAAGAATCGA
GTTGTAAAAGAACAGGCAGATCATATGCGTAGTTTTTTAAATAGACCAATCTACAAGCGC
GGTAATTCTAATTATCAAGGCGCAGCAGACAGGCCATATGACTTCATCGTTATACGTTGC
AATGCGATACTGGCCTGTGCTGATTTAGTGCGCAGTCAAGACCCAGAGAAAGCAGACGAG
CTTGAGGAACGTGTATTAGGTGAAGATGGATTATTAGTAAAGCTAAAAAGGCGCGATTAT
GTCATGTGGCACGAAACATCCTTTCGTAGTGAATCTGGTGTTATAAGAGAAGTAAGCGTC
AATGGATCAACTACTGGATATATTGAAGATATAAAAATGTATGGACCACCAAGCACTGAT
TACGATGAGGTTCGCGTTGTAATCAGCACAGCAGGTACATTCTCTCCTGGAACTGCAAGC
ACAGTTAAATATGATGTGTTTACCAAAGACGATACTGGTTTACGTAGGCATAAGTCAGTA
GATGCTGAAGTGATGAATGGAGATTACCAAGCACTTGCATATGGCGCACTAATCAGATTT
CAAGCAGGTGTTTATACATTAAACGATGAGTGGTCCATAACTTTTCAATCTGATGATATA
CAAATGGGAACTGTGCGCAGTGGGCAGATTTATAGATAATGGCAATTACATTTAACAATG
TCATCTATGATCGAGTCATTGACAATCTTCACAGTATCATTGCAAATGAATTTGGGATAC
AGATATTTTATGATGAACATAAAGGCAATCAGAGTTTTCTTATCCAACCAGTATCCGATG
ATCTTAATGAAGAGATTAATACTGGTATGGTCAGAGATTATACGATCCTTATTAGTTACC
AAGTGGATTTTGCAGGTAATTACACCAAAGAAAGTTTTAGGCAAGTGTCATTAGTGGCAG
AGCGTTTGAAGAGATTAATGTATAATAACAGAAACTTTAGCGAGTCAGGAGTAAGGCAGT
TTTATAATGCTGTCATCGACTCTACTGTATATGAGCGCGATGAAGACAATCCAGATTTAT
TGCGCGCTAACATGACTGCTGTAGTATCAGCAATGGAGATTATAGGATGATTTACAAAGC
AAAAGAATCTTATTTTAAACTTAAAGACAGTGAGAACTTTTGTGCATATTTTAGTGGTAA
CAAACACCGACAGTTATTAGCAGGTTTTACTGTTGACGTTACAGATTTGCCAAAAGCATT
AGAAAAGCATTTAGAAAAAGTAAATTTAAAAAAATCAAAGGAAGATAAGTAATGGCTGAC
ACTAATTTTCAACCCAGAGGTGATATAAAAGTAATTATGGGTAGTGGTGCTAAAGCATTA
GGTGTAAATCATGCTGTTGATGACACATGGAATGCTCTACAGGTAGTAGATTTTAACATT
GAACATGCAAGCGCGCCAATAGACGTTGCGCCATCTAGAAGCGGTGTTTATGCGCAAATG
GAAAAACAAGGTCATCATAGACCCGACTCACAAATTTATGAAGTTACGCTAACTATGAGA
GGAACGCCTACATCGGTTTTAAAAAGCTGTTTATCATTATTCAGTGATGGAGCAAGCGTA
GCAACTTTATCTGGTGCTAGTAATACTGGCAGCATGAAAGATAATGTTGCAAATGATGAT
CAAGTTACATTACTATTTGAAAATGCAGGTTCTGATGACGGGTCAAACATAGATGTAGTT
ATGCCAGGATGCATGGCAACACAAATGGTTTTACGTGAAGATGTAGGAACTAATGGTGGA
GAGTTGATATGTGAAACAACATTTTTTTCAGCATACCTACCAGTAGAAATGGCCTTACAA
CCAAGTAGCACACCAACTTTAGATGAAGCTGCTCCAAAAAATATATTTGATTTAACAACC
TCGTCCATAAATAATGAAGCATTAGTATTAAATTCTTTTGAAATAACTATCGCAAGACCT
TTAGCTAGAGTACATCATCAAGGTAGTGCTGCTTCTTTTAAACCATTTGGATATGTGCAA
ACTGGCCCATATGAAGTCACTGGTTCATTAGTTGCAAAACGCGATGGATCTATCTTTGAC
CTTGCTACACAGATTAGAGGTGATAATACGGGTGTGGCATTATCATTGGCAGAATCAAGT
AATTTTACTATAAGTTGCCCAAAAATAATGATAGATAATTCCAAACCAGAAGTTAGTGAC
TTTTTATTACAAACGATACCATTTAGAGCATTTGCTGAAAATGAAGCAGGAAGTGTTATT
GCAATCACGATCGCTTAAATCACGCCATTTTCATCTTTCTAGGATGCAAAATGAAAGTAA
AAACAGACCATGGTGCATTTGATGTACCAGATATAACCTTTAAAGCGCGTAGAGAACTAC
ATAAACTAGAAGTCAAAGCAATCACCAAAGAAGGTGATATCGACACTGCAAAGTTTTTTG
ATGTTCTTGATTGGATAACCAACTACGCATTTACCAATCCAGAAGAGTCATTAGGCAAGT
TTGATGACAATGTCATTGATGAAATCTTAATGACTATTTATAATGCTTATAAGGACGTAA
ACCAAAAAAAGTCATAATGCACCGCGTTGCGATGTGGATGAGTTATAGAAACCAACCTAG
TCGCAACTTGCATTTTCCATACCAAGCGCAGTCTCCAACGCTAAAGAAAACCATCACGTA
TGACGAAGATGAACTGTGGAATGAGATATGGCGTATTGTAGATGAAAGCAAAGATGGAAA
ATTTACGCTTGGTGCTGCGTTATATCATTCATTAGTATTCTGTGCCGACTCAACGTACTT
TTTAACGCCTGAGACTATATTTACGCTTGAGGAGTACATGGCTATGAAACGATTTAATCT
ATCTTTGGCAAATACCATAGATGAAGCAGATTATCACCGTTTAGTCATCTTTTCGGCTAT
AGATGAAGAATTTAATGCACTCCAACAAGAAGACATAAAGAAACAAAATGGCTGAAAAAA
GATTTATAATTGAAGTTCGCACCAAAGGCTTTTCACGCGCTACAAAAGATTTTAATAAGC
TAGATAAAAGTTCAAGTAATTTTAATAAAACGCAACGAAGAATGCGTAGAAGTTCTACTG
GACTTGCAGGATCAATTGGTGCTTTGAGAAATAGTATTTTAGTATATACGTTTGCCATCG
GTGGTGCTTTGAGTGCTATGGGTAGATTTATTAGTGCATCATCACAATTTGAAATGGTAA
AAGTAAGATTGGTTGGTTTGACTGGTGGAGTAATACAGGCTAGACGTGCCTTCGATCAAT
TTAATAAGATTGCTGCTACGACACCATTTACTCTAAACGATGTTGTAAACGCAGGTGCGC
AGTTAGAAGCATTTGGATTAGAATCTGAAAAGACATTAAAAGCTACTACTGACTTAGCTG
CATTTATGGGAACGACCGCTACTGAAGCAGCAAGTGCGTTAGGTCGTGCGTTTGCGGGAG
GAGCAGGTGCGGCGGACATTTTGCGTGAGAGAGGAATATTACAGTTAATTAAAGATTCGC
AAGGTATAACAGATTTAACAAAAATTACGCTTCCAGAATTTCGCGAAGCATTACTTAATT
CGTTGCAAGACCCTGTAGCGGGTATTTCTGGAAGCACAGATAGACTATCTAGAACTTTTG
TTGGCGCATTTAGTAATATGCAAGATAGCCTTACCAGATTAAGTGCTGAGATTGGAGATG
TGGTTCTTCCTGCTATAAAATCAATAGTAATGAGCATTGGAGATATTGGAGATGCCATAA
CCGATTCTTTAGCAAGACTCACAGAAACAGAAGCAGAGCAATTATTAAGGCGCATGAAAG
AACTTGGCGTAGAAGCGGAAGCGTTAAGTGCGTTAGAAATTTCAGTAATACAGGAAGAAA
CACAAGATAGATTTGCAGATATAAATGATGAAGTAAAAAATCTTGTGGCAAGAAATCAAG
ACTTACAAATAATGGCTGAAAAATTTGGTTTATTAGAAAACTTTGCTGTTAACTTTGCAG
GAAGAGGTGGAGCTGTAATTAGTGGAGAATTTAATTTTGCCTTAGAAGAAGCTCAAGCAT
TAATGGAAGCATTGGTTGCGCAAAATCAAGGTTTAGTGCAACAAAGTCTTCCAGAATTAA
CCGCTGCTTTTTTAAATGGAAAAGATGGTCAGCTTGAGCAGTTGGATGTTTTATCTGAAG
ATATTATTGAAAGATCAAAGTTTATTGCACTATTAAAAGAACAAATTAATTTATTTCTAC
AGTCAGAAGCTGCAATAGCTTTTTTAAACTCTGAACAAAGCAATGCTACTAATGTTATTG
CTGCAAATAACAACAAAATAGATCAAACAAGCACGTCATCGAAAAATGCTGCTGCATCAA
TTAATATTTTTGCCAATGCGATATCTCAATTAAGAAATAATTCTATGGACGCATCGCAAA
CTTTTGGATTTTTATTAAGCACCATAGGACAATTTGTTGCATTATCTGGGAATGCAGTTG
GCGGTGCAGGATTAGGTCTATTATCTGGTTTCTTTGCTCATACTGGTGGACTCATAACTA
ATAGAGGAATACAACGCTTCGCAAATGGCGGTGTGGTGCAAGGTCAAGATAATGTACCTA
TCATGGCCCAGGCAGGTGAGTTTGTCATGCGCAGAGAAGCGGTTCAAAACATTGGTGTAC
AAAACTTAGCGCAGATGAATCGCACTGGCGATGCAGGTGGAGTGACGGTGAACATTTCTG
CACCATTAGTTGATGAAACAGTTATAGATCATATCATACCTGCAATCAACAAAGCAACGA
ATCGGAATCTTGCGTGAGCTTAACATTACCCGCAGTTTACAGTGCAGCATCAAAAGCAAG
TAACATTGTTGAAAATTGGATTATACAATTATATTATGGAGATGAAAGTAACTTTACTCC
TATTGCATTAAATAATACGACTGTAAGCAATGTTTTTTACCATGGTGTTGTAACTAACAC
CAATTTAACAATAAGAAGCTCAATTAATTTATCTAATAGCACTGCTAAAACAGGAAATAT
TTCTATAACGCTTGCAAATTTTAAATATAAAGGTGATGACTTTTCTGCTGAAATTTTTGG
TGGTTCTAATAGCTATTTAAATCGCACTGTAAAAATATATAGCCAATTAAATGGAGACAG
TACGCTGTCAAATTGTTTACAAGTATATAATGGTAGATTAGTTGATATATCTCATAATAA
TGATCAAATAAATTTAATGATTGTAGAGAGATCACCTTGGGATAATATAGAAATACCACA
AACTAAGGCATCTGATACTAATAAATACTTTCCAGTATCTTATGGTAATTATACTGCTAA
TAGCACTTCACAGGATTATAGAGCCAATATGACTGTATTTCCTATACCTGTAAATGAAAT
ACGTGGTGATGAGGTGTTCGCGTTAACTGGTATACATAGTATTTCTAGCACTGCATATCC
TCATTACTATGATCGCAACTTAGATAGGTTTTTACCAGTATACGTAGATGATTTCTTAAG
TTTTGATACTGCTAATGAAAGTTATAAAAACGGTTTTGCAGTACGAGCTTATCATAAGAT
GCCTAAAAAATTTAAAATGAAACCTGTTGAAGATGTGTCAACAGATGGTTGGACTAACGG
TGATAATGCAATTGATACACCATTGGCTGACGACACTAGCACGTTTACTCAATTACAGTT
TTCACAAACAGGAAATGGTACTAGAACAAAATCATACAAAGCAAAATGGACAAGACCAGA
TCATAAAGTTGATGCAGTAAATATGACCATTGTGTATGCCTGGACTATTTCACGTAGTTT
AGGCGTAGATGGAGCGCAAAAGTGTTTTTTTGTGAATAAAACTTGGTCTTTTGATGACAC
GTTTGACATTACAGATAATACATCTAATTCTACTACTACTGATACAACATCTGTACCAGT
ATCCACAGATGTAAGTGCAAGTATGTTGACTGCATTTAATAATACAAATGGTTGGAGTGA
TTTAACAGAAATAAGAGGTAAAATAGAAAATACTGGATTAGATGCAGGTACATGTACCTT
TACTCCAAGAATATATGATATACGTAGTGCTGTATCTACCGAGATAGATTTTAGCGACAA
AGATCAAGGCTATCAGGCATTAAAAAGTATCGAATATTTATATTGTGGTGGTGATGGTTT
AGAGAAGAGTTATAATGGCGGTAGTGGTACTGCAACATGTGGATTAGAAGCACACAGAGA
TTTGTTGGTTCGCTTTACTGGATATGATGATACAGATGGGAATATTTATAATTGGAACAG
TAATTTAGATATAGAAGATTCTAGAATAGATAGTAGTGCATGGAACATACGAGCTTGGGT
TTTAGAACCAACCTCATTAAAAAAGATTTTAGAGAGAATACAATACGAATTTAGTTTTAT
ATTTAAGTTTCGTGCTGATGGTTCTGGTTCATATTGGTACATTAAAAATTCATATAGTTC
TAGCGATGTTGCTACCACATTACAAGGTAACGACATTAGTAATATAAATATTTCTACAAC
ACCATTTAGTGAATTAATAACTAAAATGGAAATTAGCTTTGAAAAGCATCCTGCACAAAG
TTCTTACATGAGTAGCGTAACATCTGAGGATTCTACCAACTCAACGCGTTCTAATTTAAA
TATTGGCGCAAAAGAGAATATCAAGCAGGTTAATTTAAATTATAATGTAAACAAAGCAGG
TAACGCTGATGTTGGTGGTGGTAATCCAAATGATGGTTTTGCTGATTACTATATGAATAT
TTATGGTGACATTAAAAAGATAATAAGTTGTGATATTGTAAATCCAGCAAAAGGATATAT
GTTAGAAACAGGAGATATAATACAATTTTCTAATACGTCAGGTGAAATGCCAATAGAACC
ATTTGGAGATAACTGGGGAGATTATTATATGATTACAGATTTAAAACGCTCATTAGGAAA
AGTGAGTATAACAGCACGTGAGGTAGGCTAATGGCTAATCAAAATATACGCACACCAAGA
TTTTATACAGACTTAATTAATTACCATAGAGCGCGTGGTAGTGCAATCGGTAGCATCACT
GCAACAAATCCTAGTAATGGTTTTGTAGGTTTACCATCTGGCAATACGGTGGATGATCTT
TTAGATTTACGTCCACTAAATCAAGTCACATTTGATACAAGTGCAGATACTGATGGTCAT
GTTCTTTTTAATGTTGCATTTACTACCGCTTCATATAAACAAACATACATTGCAATACTT
AATCATAATTTAAATTCATGTAATGGCAGATTTAAAGTATTTGCTGGTAATGCAGCTAGT
GACATAACAGCTTTAGACGGTGCAAATGCAGACACATCAGACGTTAATTGGAGCAATGCA
GGAGTGACAGAAATAATAAATGCTGACACTAGAGTACCAAGTGATAGTAACAAAACTGGC
ACAGTTACACCAGCATCAGATGGTACAACAATTGTTGCAGTAAATGAATTAAACCTTAGA
TATTGGGCCATACAATTTGAAGGTGATACTGCATGGGATGGTAGCACAGATTTTAAGTTA
GGCGGTATTATGATTGGTGAACATTTTGATATGCCACAGTCACCAGATTTAAATTTAACA
AGAAGTATAATTTATGATAAGGTCAATATAAATGAATCAGTAGGTGGTCAGCGTTATGGA
ACATCAACTAGCTTTGGTAGGACTGCAAGCGGTACAAATAATAGTCCATTTGCATTAGGT
ACTTATGGTCAGGCAGTATATGGTGGCCGCATTGCATATGACCTAAATTTTAGTTTTCTC
TCTGCAAGTGATTTACTACCATCAGAAACAACGATATATCAGTTCACTGATGATTCAGTG
GTGTCAGATGTATGGAACTTAACTGATGGTCCGCACAGACCTTTTATATTTAATATTGAT
AATGCAAGTACAGGAAACAATGCGGAATCAGAGTATATATTTGCACGATTTGCACAGAAT
AGTTTAGACATGCAGCAAGTCGCGCCAGACGTATATAATGTCGGTATGCGCATCGAAGAA
GAGTTCTAATATAAAATAGTTCTTGCTTAGTGTTGACAAGCGTTATTATACTTTGTCAAC
ACTTATGAAAGATTTACAACAACATATGAGAGAGTGTGGTTTTTCACAAAATCAATTAGC
GCGCGAGATTGCGCTGGATAAATCTATGCTCTCACTAATGATGCGTGGTAAGCGTAAGTT
TCGTTATGAACACAAGGTCAGGATTGCCAGAGTACTTGGCATCAAGATGGAATATATCCA
GTGGCCTTATTAAAACAAGGAGAGAGAAAATGAAAATATATCAAGTTAGTAGGCAAACGC
TAGATGGTTTGGAAGAGAAAAAATGGTTCACAAATAAGCGCAAAGCTCAAAAACAAAAAA
CAGAATGGAAAAGAGATGAGGATTCTGTTCAAATATTTAATATCTTTGAAACTTCAATAA
ATACTAATAGAAAAGGTATTTGTCATTTTTTAGATTTATGGACCAACGAGTGATTAAAGT
TTGTCATGTATCTTGGGCAGTGCTGATTGAAGTGACGTTTCACAACTACACTCTCTCTCT
TTTACGTCATTAGGCACTGCCCATGCTCCTCACTATACACATACCAGATAAACAAGAGAG
AATAAATTTTGCACATAAGGTGCGCAAACTCTTGGGTCAATCCCAAACATACATTCCAGG
TGCGCGAAAAGTCTATAAATCAGATATCGGTGTTAAGGCTAATACAGATGATAAAACGTA
TAAGAAGATACTCGCTTTACTCGATCGCCATGGATATACCTATAACATAATAAAGGAGTA
ACGATGAGTGGACTACTAGAGCCTACCTACGATGTGCCAAGCACTGGTGAGAGTAGCTTT
ATGAAATTTGTCAAAGGCGAAAACAGATTCCGAATATTAGATACACCAGTAATGGGATAC
CAATACTGGCAGGATGATCGTACGCCAGTTCGCATCAAAACAGCAGGTGAAGCACCCGCA
GGTGAGAAGCCAAAACACTTTTGGCAGATACCAGTGTGGGATGGTCATTCTATTAAAGTA
TTGGATGTAACTCAAAGCACTGTGCAAAAGCAGTTAACAGAGTTGGATCGTAATTCTGAG
TGGGGCAACCTGACTGATTATGATGTTATTGTTACACGTAGTGGTGATGGTATGGATACT
ACCTATACTACCACACCATGTCCTAAAGCACCTATTACTGATGAAGTTAAAGGTGCGTTG
GCAGATTTTAAAAAAACCTACGAACCAAACAAGGTTTTTGAGAGTACGCCAACAGCGGAA
GGCGAGGAAGAGCTACCTTTCTGATGCCTTCTTCCGCATCCCGAAAAGGCTACAAAGGTG
AAGTCGAGGTCGTTGAACTGCTCCGCGATCTCGGCTTCATAGCCGAACGCAGTTGGGGTA
GTGATGGTCGTAGCTTTGGTGAGAAAAGTGATATTGATGTTAAGGCCACTAAAGGAGACT
TAACGATTCGTGTGCAGGTTAAGCGCAGAAAAAAGATTGCAGGATTTTTAGATTTTAAGA
ATGCGGACGTAGTTATGGTCCGCCAAGATAGAAAGCCTTGGCTGTGGATAGTCAAGCATG
AGTGGATGAAGAATTTATTTAATAGCGGGGTCTTAGAAACCCATGAACCCGAAAATGGCG
TGTCTAATGATCGTGATAGTCGTGACCCCGCTAAACTATAAGGAGAGAGTATGCCATATC
CAATGAAACAAAACCCAAGAGCAGCAATGGTTGCATTAGTTAGTGAATGTATCGATAATG
CGCTGAAAAAGGTGCTTGTAAGCGAGGATTTACGATTAGACGTATGCATGGATGCCTGCG
ATGAAATACTAAGGAGAATAGAAAAAAAGGAGAGAAAGAGTGACCTACGAAGATTACAAC
AAGTTTAGAAAGAAGTTTTTTAATATCGCAGCTGAGATAAGCGATAATAAATCAATAGAA
TATACCATCAGTAACGAAGATAAATTCTACAATTTCAAGCACGTTGCGGAGCGACTTGGA
AGCACAGCAAAGCAGGCAATGATGGTGTATATCTTAAAACATGTCGATGCACTATGCAAC
GATGCAAAAACAGGCAAGACCTATAGTGATGAAACCACATACCAAAGATGTCTTGATGTG
GTAAATTATATGGTGCTGTATGCAGCCTTAGACTACGAGGAACAACCACATGCAAATAAC
ACTGAACTACCTGGAAGCGCAGATAGCGGTGCAGACAGGAACAGCGAGAATGCTTCAGAA
CCAGACCAATGGAGTGATCTCACGCGGACCGCGCAAACTCGAACCTGACATCAATGGTGC
AGGTGGCGAGATTGCAGTATGTAAATACTTTAATAGATACCCCGACCTTAGTATTGGACC
ACACTTTAGTGGTTACGACCTCAAAGTCAAAGGTAAGAAGGTTGACGTTAAAACAACCAC
TTACGATCCAGGATACTTACAAGCTAAAACCAAAAAAAACCCAAGCGATTGTGATGTTTT
TATACTAGTGCATGCATCATTTCCACGCTTCACAATACTTGGCGGTGCGCAATCAGAGGA
CTTACTACAACAGGTCAATATGCAGGATATGGGTTATGGTCCTAAATATATTATGGAGCA
AAGTCAGCTACAACCCATGGAGTTGCTTTTTGCATAGTCTAAACAAAGGCGCACTTGGCG
AGCTTGCGGTACAAAAAGATTTGATACGGCAAGGATATAATATTTACGCGCCAGTAGTAG
ATGTTGATCAAGTTGACCTTATAGTAGAATTAAAAAGTGGTAGTATGAAAAAGGTACAAA
TTAAAACAGTAATGACATTAAAACGTGGCACAGCAGTAGAGGTAAACCTTACTAAATATA
AAGATACTAATCGTATTGACGTAGTTGCAGTGTACTTTTTACCTAAAGATATAATTGCAT
ACTATCCATATGATAACAAACATGCGTTGAGTCTTGCGTTGACAACTGGTAAGAACAATC
AAACAAAAGGTAGGAAGTGGTTCTATTCATATGAACGGTTTCCTGAGTTTAGCTAATGTT
AAAAGTAATTAGTTTAGGAATGGGTGTACAAAGCACAGCAATGTACATGATGAGTAGTAA
GAATATAATAGAAAGAGCAGACCATGCAGTATTTGCTGATCCTGGTGCAGAACTTCCAAG
AACTTATGAGATACTTGAATATCTACAAGATTGGGCAAGTTTAAATGATGGCATACCAAT
TCATGTTACCAATGAAAGAAATCTACTACAAGATACAATGAAGGCACAAAATTCAAGAGG
TGTTAAGTGGGCGGCTATACCAGCTTTTTCTGAAAGTGGTGGTATGATACAGAGACAATG
TACTGGTGAGTATAAGATTCAACCAGTAATAAAAAAGGTAAGAGAATTACATGGATTAAA
GCCAAGACAAAGGATGCCTAAAACAGAAATGTGGTTAGGTATTACATTGGATGAAATACA
AAGAATGAAAGTAAGTCAATTACCTAGAATAGATTATGTGTACCCATTAATAGATCAAAG
GATGAGTAGAGGAGATTGTATAAAAATATTTGAAAGATTTCAATTTCCAATACCACCTAA
ATCAAGTTGTGTATTTTGCCCATATCATAGTGATAAGAACTGGAAGGAGATAAAAGAAAA
ACTACCAGAAGAATGGGAAAAATGTGTACAGATAGATAATACAATAAGAGATGCAACCAA
AAAAGGACTAGATGATAAACTTTATTTACATAGATCATTAGTACCATTAGAGAGAATTGA
GTTTGCAGATCAGCAGGAATTGTTTATGTGTGAAGAAGGATTTTGTGGCTTATGAGACAT
TACGCAGGCAGTGTGGCTTATGACAATGAGCATGATGAATGGGAAGATGCGCAGTTTATG
GCGTTTTCTCTTGAGGACTTATGCAAGGATATGAAAGCCTTCATGGGCCGTAGGAAAAAT
GCAGAGGTGTTCTTTGCTGCATACATAGATGGACAAGGCAAAGAAAATGATATAACAAAT
AAAGTAAAGGAATTGATTAATGAATAACTTTATTGTATTTGGCAGACGTAAGAGTAAACC
AATCAAAAAACTGCGTCATAAGAAGAATTTAGATGCGGAGCTTGCAGATAAAACTATTTT
TTATTGCACAGAATGCAAGCGGTGCTATGAACCATCTAGAGTCAACTGGCATAAGCGTAC
AGAGTATTATGAAGATTTTGTTAGTTATGGCAAACCGAGAAAGATTTGTAAAAGATGCAA
ACCCGACAAAAGTGCGAATGCATAGAAAAAGGATGACATTGGCTTGGTGGACGCTACCAT
GTCGGGTAAATATAAAGAAAAGGAGATAATATGAGCTATTGGTTAGAATCATTGCAGGAG
AACGCGTTTGACGTGTTTATTGTTACCATAGTCATTGTATCTATCATTGCATACCATTAT
TTACAGAGATGGTACTTTGCAAAGAAGATCAAAGAGATAGAAGAGCTATGTATGGACATA
TATAAGGAGATTATATCGTGATTATGTTTGATATAGCAGAATGGGTAGCGAATGTCCTAG
TGCTTGGCCTAGGCTTGTTTTTCTGGGCATTGGCATTTGGAGTTGCGTTTTTAATCATAA
CTGAATTAAAGGAGAGATATATTAATGAGTAAAACAAAGTTACATGGTCAAAACTATGTG
CTGAAAGACGGCAAGCGCGCAGCAAGTGTGACCACTATCATTAACAATCAGTTAGGATGG
AATAAGAATACGCTGATTGCATGGGCCAAGCGTGTTACTGCGCAGGGCGAAGATGCCGAC
GCAGTCATGCGAGAAGCGGGTCATATAGGCACATTAACACATATCCTTATACAAGGTTAT
CTTCAAGGTTTTGATGTAGATACGCGGGATTATACACCAAATCAAGAAGAGCAGGCACTA
AAAGCATTCTTTGGATTTAAAAAATGGTATGATAAGGCAAACTTTAAGGTACTTGCTGCC
GAGCTTGCGCTGGTAAATGAAGAGTTACGCGTTGGCGGTACAGTGGACTGTATAGGCAAG
ATAGATAATGAGCTTGTTGTGGTGGACTGGAAGACGAGTAAAGGCGGGCCATACCCAGAG
ATGATGATTCAATTAGGTGCATACACGATGATGTATGAAGCTGCGCAGCCTAAAGCAGAT
GTCAAATACGGTATTATTATGCGCTTTGGTAAGGAAGATGGAAAGTTTCATAAGCATGTC
ATTGATCGCGACAAGTTGGATGCGGGTGCGCAGGCGTTTCGTCATTGCTGTGCGCTGTAT
AACTTACGCAGGAAGTTTTGAGGAGTGCATCGGATGTCTTTTCTCGCATAAGCAGTAATG
GTAGGCGCGCCTGGTGTCCTTTATGTGACGATGGTACATCACGTAAGCAAGGCACAGTGC
AGATCAATGGTGACTATGCATATTGCCATAAATGTCAAACACCTTGGGATTTTAGCGAAG
AGAAGATACAAACCCCGCGGGTAGAATATAAACTGACCAATACCAAGGTCAAAGTTGAGT
CAAAAGAGGTCAAAAAGAGCGGATATGCGCAGAGCCGCGCTACGTTTGTTGCTCATTGGC
AGGAGGCTATAGATGAGTTGGAGCTACCTTGGAATGAGAAGTGTCTGGACCTGCCAATAG
GTGTCAGGCGCGATGAAAAGAAAAATGCGCAGTTGGTGTTTCAGATTAATGAGAATCATG
TAAAATTTCATAAAGGACCGCAGTTTGGTGACGCAGAATGCAAGGTATTTGAGACTCCGC
ATCTATCTCTCTCCAGTCTTGTGATCTGCGAAGGTGAAAAGGACGTTGTCACCGCATACT
GCAATGGCGCATCCGCCTTGACATTTACGTCAGGTGCGGGTGCGCTGCCTGCCAAAATAA
CTCTGGCTGACAGATATAATAAGGTATACATAGTGTACGATAACGATGAAAAAGGCGAGC
TAGGTGCGCAAAAACTGGCAAAAAGGCTATATTCATTAACTAAGGTTCAATTGTTGAAAT
TGTACGTTATGAAATGGGAAGAAAAGCCTTCAAGGTATGATCTTACTGATTGGTTTAGTG
ATGGGCATAGTTTAGATCAGTTGTTGGCGTGCTGTGTGCGGTTTGGTGATAAACCAGAGG
ATATTGGCGGAATGCGCAGTTTTAGTCCTTCACAATTTGCAAAAACATTTGTGAAGATGC
CAGAGCCTATCATTGATGACTTGTTTTTTGAAAAGGACATTATGGGCCTTGCAGGCGGTA
CGAACGTGGGTAAGTCTGTAATGAGCTTGCAGTTATCTACGTGTCTGGCTTTAGGTGTGC
CGTTCTTGGGGTTTAGGATACCGAAGCCTAGGAAGGTTATGCATGTGCAGTTTGAGTTGA
AGGACGAGAGTTTTAAGCAGTTGATTGAGCGGACCGCAATGCATTTTGTTGACAAGTATC
CAGTAGAAGCGGAGCGGTTTGAGCAGAATCTTAGTATTTTGAGCAGTGGTCAAGACAATG
TGTTTACCGACAAGTGGGAAGAAATGGACGCTAATTTGACGTTTGACCCATGCGAGGTGT
TGGTAGTTGATAACCTTTATACAAGTACGAATAAGAATGTAAGTAAGAACGATGATGTAA
TGGACTTGCTGCGTACGATGGTTAATTTGAAGAATAAGCATAAGGTTGCTATTTTGATTG
TGTCACATCATAAAAAGATTGGTGAAGCAAGTCCGCTCGATGTCAGCATGATGTTGGGCG
GGAGTGCATACACGAACCATTTGGATGGTATTGTACAGCTTGCTAGTAGTCAGCGTTTGC
CTGGATTAAAGGTAATGAAGATTACGAAGGTGCGCAGCCAGAATGATTTGCATGGCGTGC
CAGTTGGAGTCAAGTTGCATAATGTTAGTGATGGGCCATTATACTTTGAGTATTTAAAGC
CGCTGCCAAAGAATGAAATGTTTTGGTATACCGATCCGAAAGAGTCAGTTGAAGAAAAAG
TCTTGCAGGCGATTGCGACAGAAGGGCATAACTTTAGCAGAGAAATGTTTAAGGCTGCGC
TGGATTCGGTGGTTGGAGTTGGTAGCAATACTGCGGTTTCAAATTGGTTGGATCGCATGA
TTAACCAAGGCTTAATTAGTAAGATTGGGCATGGTCAATATCGTAAAATGGAAACTGAAT
TGGATAGTTTTAATGATTAGCGCGTGCAAAGAATATGCGGAATATGCGGAATATGCGGAA
TTTCAAATTCCGTTAGGCGGTGAAAAAAAGGAATATGGGAAACTGTAGTTATAGAGGAGA
GAGAGAGTCAAATTCTTCATATTCCGCATATTCCGCTTCTCAGGTACTCTAGTGATTTTA
GCAGAAAAATGCTCACTTTCTAAAAAACAGGACAAGTCCTGCGAATTTGTACAAATCGCC
AATGATGGTGAGCGTTGTGCGCTGGTTTTGGAGTGGTACGATGATACGAGAGTTTGCAAT
TTAGATCGGTGTTGGTTGCGTTTACGAACGCGTGACAAATTGGCGTGGCGGAATAGAATG
CTAAAGCAGAAAAAACCCTGAGTGAATAATATAATGAACCCTGCCACTATAATATAATTT
GGCAAAAAACCCTGCGGATCAGATATAAAACCCTGCCCAGGTAATATAATAACTATATAA
TTCACCATATAATGATGAAAAAAATGACCAAAAAAGCTCAAAAAGCTCATTTAAAAAATT
GCGCATAATTCGTATTTTGTCCATTAACAAAATGATACAGTGCAATTTATACCAATTTTA
GACACAAAAAAACCCGCATAAATGCGGGTTAATTTGTTGGGTTTTTGGTTTATTCTAGTT
CATGCCATAAAATAAAAAGTATGCCAAAAGTAACATAGATTAAAAACCAAAACATGCGCG
TATTATCCATATTACCGCGCAAATTTTGACATATGCGCTAAGAGTTTTTTCTATCCTATC
CAAATTATTGACTTTTTTACTTTTGTTATGATCTAAAGGAACAAAATAATTATGTTTCAT
TTTTTAACCTCTCTTTTTTTCTTTTGTGATAAAATTCCACAGCTTATTCCATTCGCCCTG
GTACATCTTACGCCTATGTAAAATACGCGCATTATTTTCATTATATGCGATTAATTCACC
GCTTGACAGTGTTAAAATAATTGTTGCGCTGCCTTTCTCTCTTTTCATTGATTAACCTCT
CTTTTTTTAGTTTCCATATATACCGCCGTAAAAACGGCGATATTTCGCGCGATAACTATT
CGCGCTCTTCAGTATGGATTAATGGTCATTAAGAGCGCAAAATTCCATGGTTACTACAGC
ACCGCTATAAGTGTCTTGGTGACTAGTTAATTCCGCGTAGCCGTTTAATATATTCGCAAT
ACCTTGCAAACCTTCTTGGGTATCCCAGAATGCGTGGTACGCGTCCACATTACCGCATTC
TTCCGCGTTTTCTAATCCTTGGTAACCAAAGTCATTATAGAATTGTATTTTTAAATCGCT
ACAATACGGTAGATTTACACAATTATCTTCTTCATATTTATCAATTTCACTTTCTACTTT
TTGCAACACTTTTGGACCTATTCCTTTAATTGCTGCAATATTATTTAATAGTGTTTCTTT
TGTCATTTTTAACCTCTCTTTTGTTATTAATTAAGTACAAACCCGCTTGTGTCATGTTTG
GCCTTACCTTTAGCAATTAAACCAATACAAGATCGCGCAGGGTCTAAAAATCGCAAGTCG
TGTTTATCGCCGTTTATTACCTTTAATCCTAAATATTCTTTTGGTAACTCATGTCTAAAT
ACAGCCGCGATATTTAAACCGTTAACAACAGCGTTTAATGTTTCTTTTTGGTTAGATTCG
GCGCGGCTAAATGTTAAATGATAATTAGGTGGTAAATCGCGGCGATTCCATAGTTTAGTA
TAATCATAAAATTGAATATCATTAAATTTTTGCATTATACCGAAATTCTCCCATCTCAAA
TCGCTAGTACCGTTTAACCTAAAAACGGGTTTCAAATCGCGTTTTGTTGCCCATTTAATA
CCGTTTTTAATCTCTCTCTCTAACTGTTCAAGAAACGCGCCGCGGTCATTAAAAAATAGT
TGCGTACGTTTTAAGCGTGCGGCGTGTATTGGATTTATTTTACCGTTTTTTTCTGTCCAA
TTACCGCGGCCGCTTTCATCTAAACACACTTTAATACAGCCTTTAGTGGCTGCGGCGCAC
GTGTTCCAGCCGCTTTTTTTGAATGGTGATAAATACATTATGAAATTCGCAAAACCGTAT
TTCATGCTCTTATTTGTTTTAGTGCTGCCATGCGGCGCGGTTAATAGTTTAATTGATGAC
ATGTTTTAACCTCTCTTTTTTAGTTGCGTTTTAAAATCTTTAGTTAATAAAGAATATGTA
TAATGTCTAGTATCATATGAATAACCAATAATTTTTATACCGCATTCTTCACAAAATTTT
AAACCATGGTCGATCGCACCGTCTAATTCATAATTATACGGTAAAATTACAATTGTTTTA
CGCTCTGCATTTCTACCATTATAAAAAGTATCGGTTAATTTAATGCGCGTGCCCTGCGTA
TTTGTTGGGCTTAATTTTTTAACTTGTATAGTACGTAGTTGATACATTATTACTCTCTCT
TTTGTTGTTTAGTTAATTGCGCTCTCTCAATGCGCTCATAAATTTAATTATATATATATA
TTGTGTCAACACTTACCTAAATAAAAAATATCTATCTAAGTAAAACAAAAAGAGACTTGC
GCGGACTTTGCCACATTGACACAAAACCCGCGTAAACCATACCACGTAAAACCCGCGTAA
ATTGATAAGTCTTGATATTGTTGAGTATATTAGAATATTACACCAAAAAAAAATTGCATA
TAACTTATATTATGTATAATAGTTTGGCTATACCAAGGCGCAACGCATTTTTGCTCACTT
ACCGCGTCTTAGAATTTTTACTTTCGTTTTTGTCAACACCTTATGTGTAAATTTAAATAA
TGGAAGAGGTTTGGTCTAATCTAACTGATGAAAATACTGACAAATGGCTGCACGCCATCG
ACCGCGCAGATCGCTACCATCTCCACATGCTAGTATTCCGAAGCGGACTGATTGAACCAC
ACCTGCGCAACCTGCAACTCAGCGCACATAAGTTTTATGATCTTATGTCTCCACAGGAAC
TACGCGTGTTCAAACAGCGCACACTTGGCCACACCTTTGTTAGTATAGCAAAGGAAATGG
AAATAACTGAGTCCAGCGTAAAGGAATACTGGCGCAGAACACTAATAAAAATAAAGAATG
TCATCGAACAGGCTAATATTGATGAAAAGTAAAGTAGACGCAGATAAAGTAAGAATGCTT
GCATCATTTGGATGTGATTGTAACGAAATCGGCAAATATTTTGAAGTTTCTGAATCGCAT
ATACGCAAAAACTTTAAATCACAGTACGAAGCAGGTCGCGAAGAGATGAAGTTCAAGCTC
AGACGCGCTATGTGGGTTTCAGCTATTGAAAACAACGCAATCGCAATGCAAATATTCATG
GCTAAAAACTACCTTGGTATGAGTGATAAGACAGCTGTTGACATGACTGGTAACCTGCAA
ACTGTGTTACAGCAGTGTGGGTTTGAGGACAATCCAATTGATAAAGCAAATACTGAACAA
GCAAAAGCTCTGGAGTCTTTTGGGGTATCACCCGACTCCACAACAACTGCAAGTTCATAA
TAGTAATAAGCGTTGGCGCGTCTGTCTCATGGGGCGGCGCAGTGGTAAATCCTTTATGGC
AGCGCACGAAATCCTGCCATGGTTGCTCACGCCAAGAACGCGTGGCTGGATCGTAGGTCC
AAACTACTCATTGGCTAATAAGATAGCGCGTGAGGTAAAACGCGTAGTGATGACAGAGCT
GAAACTGCCACTGGAAAGTAAAAAAGAAATATCTGGTGATCTGTACTACATGAAGCTCGC
AGGCTTACAAAGCGAGCTAGTAGTAAAATCAGCGGATGCACCTGAATCATTGATTGGAGA
AGGAATTGACTACCTGGTATGCGATGAAATGGCTTTGATACCTAGAAACACATTTGAGAT
GTACCTGCGCCCAACGCTATCCGACAGACAAGGATGGGCGTTATTCTGCTCCACTCCACG
CGGATTCAACTATTTACACAAGCTATACGAGTTTGGGAAAAGCGAAGAACACCCAGATTG
GGAGTCTTGGCGTTTTCCTAGTACCTTGTCACCATATTTCAAGGATGATCACGAAGAATT
AAAGCGCACACTAACCAAAGAAACCTATAGGCAGGAGATTCTTTGCGAGTTCCAAAGCTA
TAGTGGTAAGGTTTATCCTGTAGACAGGACCACACAAATACGAGAAGATATACAATACGA
TCCATCCAAACCAGTATACGCAGGTATTGATTTTGGCTATCGCCATAGCCATTGTAGCAT
AGTCCAGTTACACAATAAAGAGAAGAATTTTGCTGATGTGCATCAAATTGATGAAGTCAG
CCTGCAAAACACGCGCACAGAGGAATTTGCGACAAAGATTAAGTCACTTGGTTACGAATT
TACTGGTATATGGGGCGATCCTGCGGGAAGTGGTACAAATTTGCAGTCAGGAATTAGTGA
TATACAGGTATTTGCCAACCAAGGCTTGCGCGTCAGTGTAAAACGCGATGCAGTGACCAG
AAACGTAGTATCTGGAGTATCTCACGTACGCAGATGGTTTGAAGATGCAAATGGCGATCC
ACACTTATTTATTCACCCAAAGTGCGAAAAAAGCATAGAAGCGTACGAAAATTATCACTA
TCCAGAACATCGCGAAGATCAAACCTTACGTCACGAACCAAAAAAAGATGGTAAGTTCGA
TCATGCATGTGATGCATTACGTTTTCTGTTGACAAATTTATTTCCAATGAAAAACCGACA
CGCTGGTGTCATCGATTTCTTTTAAGGTAGATATGCTTACAATTCAAGATCAATCCGAAG
GCGCGATACTTAGCGCATTACAAGAACAGTTAAAATATATCGAGGATGAGCGTACTCGCG
AACGTGACTATTTGATGGACTTCTACGAAGGCATCAACCTGGAACACTATGTGAGCGATT
ACTTTGGCCCAGAAACACTGCGTCAGACGGTCATCCCGCAAAATAATCTCACAAGACGTG
TTTGCAGTCTACGTTCGATGACCTACAAACGCCCACCGCGCATGCGTACTAGCGAATCCT
ATCTGTCTATTATAGACAAACATGGACTGAATGCGCAGCGCAGAATCTTAGAGCGTTTAA
CATTTCTACTTGGTACAATGGCATTTAGGAGCAAGTGGAATGAGGTAGAGCAAAAGATTG
AGTATGAAATACTTTCTCATTTCACACCGCTTTTCTTGGCAGGTGACTCACGAGAGAAAC
CGATTGGAGTTATGTATCCAATTGAAAACCAAGGCAATGCAAGATCATCCAATGTGATGC
ACGCGGTGTGGACTGAGGAACGCTACGGTGTACCAGGAAGACATTTCCTTGTCGATGAAG
AAGGCAAAGTGATGAGTGTCAACGAAAACGACATTAATCCATATGGCATGTTGCCAGTGA
CCTTTTGCCATCGCTATCCACCGATCCGCGATTACCACGTAGGCAACGCAATGGACGTGG
CTCAAACCGATCTTGCAGTAAATGTTGCATTGTTAGAGCTAAATCTTGCGATACGCTATG
GCTGTCTCGGAATCAAGTTTATTAGCGGTGTTGATGACCCTTCACGCATATCGATTGGCA
CAGATAAGATATTATATCTGCCAGAACAGGCAAACTTTGGCGTAACTTCAAGCGGTGGTA
ATCTTAACGATATAGTGGACTCTACTAGATTCTTAGTGGAAACTACATTGAATAACAATC
ACATCCGCGCAAAGTATGCTAGAGATGACTCAGGCAACGCACCAAGCGCAGCAAGTTTAT
CCATACTAGAAATGGAAAATATGGACGAGCGTAGCGCAATGACCGAAGATACATGGCGGC
CTTGGGAACAGCGTAGATATCAAGTAGACAAAAGAATTATTGAAATAGAAGCAAATGTGA
ACGTAGGTGATGAATATAGTGTTGACTTCCTAGAACCAAACTATGCATTGACTCCAGAAG
CAGAGATTATGCTATGGAGTTGGAGATTTGACAGAAATCTTAGTACACCGATGGACTGGT
TTGATTATCACAATCCTGACGCAAGTCCAGATGATAGAGCTAGGTTTGAAGTGCAACAGG
CTGAAGCTGAAGAACCTGCTCCACAGAATAGACTACTGAATATCTTAAATGCCAACAATA
GACCAGACAGTTAATTCTTATGAAAGTAGTATTGAAGATGCCATCAATGGATTTCAACAG
GATGTTGAAAACCTTGAAGAGGAAGGCTTATCTACAACTGAAATACTGGGAATTATCGCT
GCAATTGACTTTTCGACCTATTTTGTTGAGGAGCTACGCTTCTCTACCGCAATCAACTCC
TTCATGGCTACAACTGAGGATATTCTTGCTGATTTGCCGAGTTTTGGGCGTGCAAGCGAG
GTACAACTCGTGGCTCTCCAGACTTTGCAACGCCAAGGTATTGAAGGTGTCACCAGACAA
GTAAGTAATGCGATGCAGAATGCAATGATAGCTGGTGTAAACAGTGGACTTAAAGGTGAT
GAACTTAAAAGTGTGATTCGCACTGCGGTCCGCACTAATATCCCAAGAGTGGAAAACGTG
GTTGGCACATTGCTTGGAGATTATAGACGTGCAGTGATTGGAGCGATGGCTATGGATTTA
CCAGAAGGCACAGAGTATGAGTATGTTGGGCCTGACGATGAAAAGACTCGCCCAGTATGT
AGAACCTATTTAGCAAGTGATCCGCTGACAATAGGAGAGATAAGATCAGTAAAAGCAGAT
GGTTTTGAGCATGGCGGTGGGGTTAATTGTAGACATTATTGGAAACCAGTAGATGTTTAA
ATTACAAGATATATTAAAATTTAGAGAGCCTGACGTAAAGAAGATGGCGGAGAATACGGT
TAGGCGTACTAAACAACAAATTGCTAGTGGTAAAGATTATACAGGCAAAACATTTAATGA
TTATTCTGAGAGTTATGCTAATCGTAAGAAAAACGGTAAAGTACAACCAGTAACATTGAA
AGATACTGGCAAAATGTTAAATGCATTTCAAGTGCAACGTACTACAGTAAGAAAAAATCA
AGAAATACAATTTTTATATGGTATTAAGAAGAATAAACAAGGAACAAAGTTCACTCTTCA
TAATGAAGGTGAAGGTGGTATGCCATTTAGGTCCACTGTAGAACCAGGTAAGAAAAAACA
TAATGAATTAGGCGATAAAGTAGAAGAAGGTATCGTCAAAGACTTCGCCAATATTATTGG
CAAGAACCTATCACGTATGAGCAAGACACACGTAAAAGTAAACATATAGGAGTGACAGTA
TGTCCGAAGAACAAACACCAGTTGCACAGTCAGTGCCTGAACCTACAGTTGATCCTGTAG
GACCAGAACAAACCCAAGAACAGAACCAACAGCAACTCGAAGTTGGTAATCTGATTGCAG
AGTCAAAAAAGTATCGTGGTCGCGCACAAGCTGCCGAACAGGAACTAGCAAAGCTCCGCA
AAGAAATCGAGGATACTCGAATATCTCAAATGGAAGAGCAAGAACAATGGAAGAATCTTG
CCGAGGAGCGTGCATCCAAGCTCGCAGAACTCGAACCCATTGTAGAAAGAGCTAATAAGC
AAGAAGCATCGCTTCGCGCTGAACTTTTAAGTGAGATACCAGAGGACGAACACGCAACAT
TTGGGGAGTTACCCATAGAAGCATTGCGTGCTGTAGTAAAGAAACTTAGAACACAACGCG
TTGCGGTTTCCAGCGCACCATCTGCGCCAGTAAATGATGGTAATATAGAGTTAAGAAAGA
TAAAAGACGAAGACAGGCGTATGAATTGGAGCAACATATTGGAATCCTATAAACGCAAAG
GAACTTAAAAAAGGAATAAAAAATGGCTGATGGTAATGTAACAACCACTACCGCGGCAGT
ATTCATCCCAGAGTTCGCTAGGACGTTTTCATAGGTAACTATGATCATTATTATTGCGGA
ATTAAGCGGGAAACCTAAGTGCGATAGCATAAGGCAATCCGAACCGAAGGCTGCGTTTAG
CGCAGTCAGGGGCAGAGCATAGATGGTGAAAAGATATAATCCATCCAAGAGTCCGCAACT
ACTTACTGAGTAGAAAAGATATGCCGATACTCCATAGAAATGTGGAGATGTGAGATAAAA
AGCTCACTGTAACATTTGATGGCGGGATGCTATCCTAGATTATGCAGAACGTAAATTTGA
GTTGCGTAATCAAGTGATGGATTTTTCTTCTGAGCTACCTTCTGGAGATGTGCTTCATAT
ACCAAAGGTAACAGAGGAAACTGCTGCTGCAAAATCCGCAGGAAGTGCGGTAACGTATCA
AAACAACACTGATAGTGAAGTCACTATTACAGTTGATCAACATCATTATGAAGCGAAGAG
AATAGAAGATATTGTTCGTGTCCAGGAATCAGCAAATCTTTTTGGAGCTTATGCACAATC
TATGGGTTATGCCTTGGCTAAAAAGGTTGAAAACTACTTGGCAGTAGACGTACTTCAGTC
TGCAACTGGTAATGATGTAAGTTTATCAAGTGATAATACCATAACCTCTGCGTTGCTACG
TAGTGGTTTGCAAAAACTGCTTGATGCAGGCTTTGACTATGCTGATGGTGAAACATACTT
GTATGCTTCTCCTGCTGCATATATGAGTTTGTTAGGTCTTCAAGACTTCTTTGACTCATC
TCAAAGAGGTGACGCTCAAAATCCTAATGTGTCTGGTGGAGTAGGAATGATTTATGGAAT
GGAATCCTTTATCAGCACAGACTGGGATGATGATGGTGGAAGTGGAGACGAAACAGCGTC
CATATTCAAAAAAGAAGCAGTGTACATGGCTATGCAGATTGCACCTAGAGTGCAGTCGGC
CTACGACATTGACCACCTAGCTATTAATTTGGCGTTTGCGTAGGTGACTATGCAAATTAT
TAGTGCGGTATTAAGCGGGAAGGCTAAGTCCTTTGATAAGCTAACCCGAACCGAAGGCTA
CACGAAGTGTAGTCAGGGGCAGAGCATAGGAGATGAAATAATTCTCCCACGAGACCGCGC
CATCTTACGAGATGAAAAGATATGCCGATACTCGAACGAAAGTTTGAGATTTAGGATAAA
AAGCCTAATGGAACATTTGACATCTGTGGTCGCGGACATTTTGTTCGGTGCGTCTTTATC
ACATGGTGCTTCTAGCACGTCACTTGGAGTTGTAAACTTCAACAATCCGTAAGGAATAAT
AAAAAGGCGGGCCTTTTGGCCTGCCTTTTTTAAAAGGAAAGATAAATGAAATATTTTAAA
AGAAAAGATGGATCAGTTTTTGGTAAACTAGATTCAATCAGTAAAGAACAGATTGACGCA
TACATCAAAGATGGTTGCGAACCTTGTAATGAAAAAGGTGAAGTAAAAAAGCCAAAAAGA
AAGATAAGCTTGAAAAAGAAAAAATGAAAACAAACGATTTTCTATGTCATCGTTGCAACT
ATAAATGGGAACTATTATGGTCCAAGGATGATAAAATTACTTGCCCAAAGTGTAAATCGG
TAAAGGTTCGCAAGTTGATAGCAAGTCCAATCATTCATATGAAAACAATAAGTGATGCAA
GTTTAAGAGAACAAAACATCATAGAATAACCGAAATGCCCATGAGACAAGTCACGCTCGG
TAAGGCATTCAGAAAGGAGAAACAAGATGGCTGATCTATCCAAACATTCAGTGGTTGAGT
CACTGAATATCAGCAGTTCTGCAAATCATTCAGTACAATCCGCACAAAGTGTTACCACAG
GCTCAGAATATAATTTAGATGTAAGCTCGGTACACAGCGTCATATTACAGCCTAGTAGCG
ATATTTATTATGGATTCAGTAGTAGCTCTAGTGATATGATAAACACGTCAAATAGCCTGT
ATTTAGCGGGCGGAGATACTATTTATGAACTTAATGTACCTCATGGTATTGGTTCAGCAG
TTTATTTACACTTACTCGGTAAAGGTGCTACAGCTACTGTACGCATCGTACTAGCATAGG
AGCGCAGCATGGCATCCTTTAAAAATTTAATTAGCAACACATCAGCGCAAATCTCATCTG
GCGGTACGATCACAGGAGACTTGGTCATCAATGGTGATCTCCAGGTAGATGGCGGTGGTA
GTCTTAGTTTTGATGAGATCATAGAAGGTACACAAGTAATAGATGTCACTAACACAGAAG
CCTTACTTGTACGCAAGAATGGTGATGGTGGTGATGTAATGGTTGTTGACACTACTAATT
CACGAGTTGGTATAGGAGTCACGCCAACTGGAAAGCTTGATATAAATATCAGCAGTAATG
CAAGAGGTTATTTTGCATCAAACATAGGCGAAGTTGGTTCTGGTAACTTTGCACTTCAAG
TAGTTGATAGCGGTGGCTCTACATTAAAGCCATTAGGATTTAGAGCAGATGATATAAGAT
TTGCTACTGGAAGTGCTGAGAGAATGAGACTTACAGATACAGGACTGGGTATAGGCACAG
ATTCTCCAACACAACTGCTACACATTGCAAGTTCAACAGATGCTTTTATACAATTAGAAA
GAGTTGATACAAGTGTAGCTAATAATGATGCAATTGGTGCTATACTATTTAGAGGTGGTG
AATCTTCTATAGCCGACATAGGAAGAATAAGATTACACGCAGATGCAGACTTTACAAGTT
CATCTTCACCTACTAAAATGATTTTTGAAACCACTCCAAGTGGTTCGACTGTTGATGCTG
TTGCACTTACATTAGGCTCTGATCAATCGGCTACTTTTGCTGGTGATATATTTATAAGTA
ATTCAACACCACTCCTACGATTAGATGATTCTGATGTAAGCACAAATGTTTCATTAGATG
GCTCTGGTGGTATAGTAAAACTTGCAAGTCACACTGGTCAATCTGTTAGATTTTTAATTG
GAAGCACAGAGGTTTCAAGGTTTAATTCGTCAGGAAAATTAGGTCTTGGCACAGTTTCTC
CGTCAGGTAAGCTAACTTTATCAAATGGTTCAGCATCTGCACCTTTGAGTATTACAGCAA
GTAATGCATATATACAGTTGGGTAGTGAAGATTTTGGTAGCGGTGGATTAGGTAAGTTTA
TGATTGGCTTTGGTTATACTGATGTACTAACCAACACAAATGCTCCAGCATACATAGGAT
TTGAAGAAACATCTACAAGTGGAGACACTAAAGGCAACTTAACATTCTACACAAGAAATG
TAACTACAGATACCTTACCTACACAAAGGATGGTTATTTCTGACGATGGAAATGTTGGTA
TAGGTTCTGATACATCAAGTAAGCTAACTGTAGTAACAACAAGTGATACAGATGGAACTC
CAACTGCTTACAGTAATAAATTTTTTACAGTTGGAGAAGGTGGCACAACTGGTGGTAATG
TATTTATATCTTATGACCAAACAAATAATAGAGGTTATATTGGTGCATTGACACCCGGAA
CTGCTTGGAGAAACTTAATACTGAATGCGGGTGGAGGAGATGTTGGTATAAACGAAGTTA
GCCCAGATAAGAAGTTACATATTTCATCATCAACATCTGCTGATGGAATTGTTATTGAAA
ATACCAGTACAGGAGCAACACAAATTAGATTTGAGGCTGATAGTAGTGCTCTCAGGGGTT
TAATTGGTGTAGACGATAGTGATGGTGGGGCTTTTCTTTCTTCAACTGCCAGTAAGGCCT
ATGTAATGTGCTTAAGGTCTGAAGGTGAAATTCACTTTGGTGTTAATGGAAACAATACAA
GATTCATACTTGATAACAACTCCAGAATCTCACTTTCTAATAATGATAGTGGTACAGCTA
ATACTGTATTTGGAAGAACTGCTGGTGATGCAATAGCATCTGGCGGAAATAACAATACTC
TATTTGGTTTTAATGCTGGTAGTTCAATTACTACTGGAGATGGTAATGTTCTGTTAGGTT
ATCGAGCTGGTGAAACATTTGATACAAATGGTAGTAATGTTGGTATTGGTAGTCAGGCTT
TGGGCGGAAATGGAAATGCAAGTAACTGTGTAGCTATAGGAACAACTACATTAAGCGGTT
CTTTAAGTTCTGCATCAGATGGTACAGTAGCCGTAGGTCATAATGCTCTTTCAGCATTGA
CTTCTGGAGAAAAGAACGTAGCTATCGGATACCAAGCTTCACTTTCATTGTTACAAGGCA
ATCGAAACACGGCAATAGGTTATCAAGCATTGGATGCTTTAGCTGGTGATGATGGTAATA
ATGGTGGTTCTGATAATATTGCTATTGGTGTAGATGCAATGGGTTCATTAAATGCTGGTG
>9_LNODE_1_length_1900
GAACAGTGACGGCTTAGTGCGTTTTCACGCACTAAGAAGCCTCGGTCTAGGGTCTCCAGG
TGGCGTTCATCCGGCGGGTTAGGACCGCGTCGGGCGCCACCGCGGTACAGATCGCCGAGT
ACGCCGGCGGACGTCAGCAGATCGTGAAGCACCTCGGGTCCGCGCACACCGACGCCGAAC
TCGGGCTGCTGCTCGAGCAGGCGCGCAGCCTGCTCGCTGACCCTGGCCAAGCGGCCCTCG
ACCTCGACGTCACCCCGACTCCACGGGTCGCCGGACTGGTCACCGCGCCGGCGGACCAGC
CCGCCCTCGACGACATCACCACTCCGGTCGCGGAAGTCCGCGACGAGGCGGGCCGGGTGC
TCGGCACCGACTCCCGGCTGCTGCACCAGACTCTGGCTGGCGTGTTCAACAGCCTCGGGT
TCGACGTCGTCGACGACCCGGTCTTTCGCGACCTGGTCATCGCCCGGATCGTGGAGCCAA
CCTCTCTGCTGGACACCGGCCGCGTGCTCACCGACCTCGGTCGGAGGCCTGCGAGCTACG
CGACGATGAAACGGACCCTGGCCCGCGCGCACGCCACGACCAAGGAGCACGGCAACTACC
GCGACCAGATCGCGACCGCTTGCTTCACCCACGCCGCCAACCACGGCGACATCAGCCTGA
TCCTCTACGACGTCACCACCCTCTACTTCGAGGCCGAGAAGGAAGACGACCTGCGTAAGG
TCGGCTACTCCAAGGAACGCCGCGTCGACCCCCAGATCGTGGTCGGGCTGCTGGTCGACC
GGCGCGGGTTTCCGCTCGAGATCGGCTGTTTCGAGGGCAACAAGGCCGAGACCCTCACCT
TGATCCCGATCGTGAAGCAGTTCCAGGCTCGACACGGGCTGGCCGACATCGTGATCGTCG
CCGACGCCGGGATGCTGTCCGCGACGAACCTGCGCGAACTCGACGACGCCGACCTGCGGT
TCATCGTGGGGTCCCGCGTCAGCAAGGCGCCCATCGACTTGGAGTCCCACTTCCGCTGGC
ATGGCGACGCGTTCACCGACGCCCAGGTCATCGACACCATCACCCCCAAGACCCAACGCG
GCACCAGCAAGGGCGCGACCGAGACGGTCAGCGACCCCCACCGCAAGGCCGAGCCGATCT
GGGAGCCCGACCTGCATCCAGGGTCGTGGCGCGCGATCTGGGCGTACTCGACCAAGCGAG
CAGTGCGAGACAACAAGACCCTCACCCTGCAGGAGAACCGCGCGACCGCCGTGGTCGCCG
GGGAGAAGACCGCACGCGCGCCCAGGTTTGTGAAGACCACCAACGGCGCGCGGACGCTCG
ATGAGAAGGCCCTGGCCAGGGCCCGTCGTCTGGTCGGTCTGAAGGGCTACGTCACCAACA
TCCCCGCTGCCCTGATGCCGGCCGGTGAGGTGATCGGCAGCTACCACGCGTTGTGGCAGG
TCGAGCAGTCCTTCCGGATGTCCAAGACCGATCTACGCGCCCGGCCGATGTTCCACCGCA
CCCGCGACGCGATCGAGGCCCACCTAACCATCGTGTTCACCGCGCTCGCAGTCAGCCGCG
AGGTCCAGGCACGGACCGGTGTCGCGATCCGCAACGTCGTCCGGCAACTACGGCCACTGC
GGTCCGCGACCATCGCGATCAACGGCACCCAGCAGACCTTCGCGCCCGTCGTACCCGACC
AGCAGCAGACCATCCTCGACGCGCTCGACCATGGCGAGGTCACGCACTAACCAGTTGAGC
CAAGTCAGGTGTGGAGCGCCGCCGGGAACGCGTGGCCGGCGTTCACACGCAGCACGAGCT
GGACGCGTTCGAGCTCTCGAGCGGATCCTGCGGCCCGGCCGTCCGCCTGACTTGGCTCAC
TGGCCACGCCTGATTCGGACCGGATTGCGCTGACCTGCAC
>10_LNODE_1_length_2435
CCGACCGAGGCCCTGACCTGGTTCCACCGGACCGACGCCATCGACGCCGAGGAGCTCACC
GACGCCGCCGCACGCGCGGCCTCACTGGAGTCCGCTTCCGAGTAGTGCTCCTGGCCGGTC
AGGAGGCCGTGGGCGGCACGATCGCGACCACGGCGCTGGTGCCTGCGGGGCTGGTCCCGA
CGCGGAGGCCGCTGCGGTACGCCACCGACACCCGGCCGATGAACGCCGCCCCGGCCTCGT
CGCCCGTCACCCTGAGCACCAGTGAGTCCTCCGGTCCCAGCTGCTGGCCATCGGGCTCCA
CCACCTCGCGACAGAAGACGGCGGCGTCGGCGGTGACGCTGACCGAACCTCCGCGGCACA
GCAGCGGCTCCACCTCCACCGGCACCGTGGCGTCGGTGCGCACGTGGACCCCGCCGAGCC
GCAGGATGCGGCCGTCCGCGGCGCCGGAGTAGACCCCGATGTAGACCGGCCTGCCCGGAG
TCGTCACGGCCGTGACGTGCCCGTCCCTGACCGGGAGGTCGGCCGGGTGCGTCGCCCACC
ACGAGCCGGTGACCAGCAGCAGTGCCCCGCCTGCGAGCGCGACGGTGAGGCTGCGCCACC
GATTGTGGCGCAGGCGGAGCGAACCGGTGCCTCCCGAGCGGCTCGGGGGAGGGGCGGCGT
GGCTCATGAGCGCAGCGTAGGGGTACCCGAGCGCCGGCGGCTGAGAGGGCTGTCACACTA
CGGGGCGTCCTGACTCGTGCCACTTGGAGCGGGATCGCTGATCGAATCGATGTTTGTGCA
GGTCACGGGGTTGCCGGCGATGTGTTTGACACACCCCGCTGGCCGATAGGGTCCGCCGGT
GGTGTTCGTGCGGAAGGCTCCGGGTCGCACGGGCAGTACAAAGGTCCAGCTCGCTGAACG
CCGCGACGGGCGCGATGTGGTCCTCGAGCATGTGGGCACGGCTCGCGACGAGGCCGAACT
CGCGGTGCTGATGTCGGTGGCACGACGACGCATGCACGAGGGCCAAGAGGCTCTCGACCT
CGAGATCGTCGGGCTCGAGGATGAGGGTGTGCCAGCCCGGCCAGCCCCGATCACCAGCAA
GCGTTCAGCGCTGCTGTGGCAGGTCCTCACCGAGGCCTACACGCGGCTGGGATTCGGCGC
CGTCGATGACGAGGCCTTCGCTCAACTGGTGCTGGCCCGGGTCATCGAGCCGACCTCGAA
GGCCGACTCGGTCAGGGTGCTTCACGAGATCGGAGCCCCGGCGGTCTCGCTGCGCACGAT
GTTCCGTGCGCTGCAGCGCGCCCAGGAGCGTGACTACCGAGCCACGATCGCGACCGCGTG
CTTCCAGCACGCCATGACCAACGGCGATGTCTCCCTGGTCCTCTACGACGTCACCACGCT
GTACTTCGAAGCAGAGGACGAAGACGCCCTACGCAAGGTGGGCTACAGCAAGGAACGCCG
CGTCGACCCCCAGATCGTGGTCGGACTGCTGGTCGACCGGCGAGGGTTCCCCCTCGAGAT
CGGCTGCTTCGAAGGCAACAAGGCAGAGACCCTCACGATCATCCCCATCGTCAAGCAGTT
CCAAGACCGTCACGGCATCGCCGACATGGTCGTGGTCGCCGATGCCGGGATGCTCAGCTC
GAAGAACCTGCGCGAGCTCGACGAGGCGGGCTTGAGGTTCATCGTCGGGTCGCGGGTAAC
GAAGGCGCCCAAGGATCTGGAGTCCCACTTCCGATGGCACGGCACCGCCTTCACTGACGG
CCAGGTCATCGACACCATCACCCCACGCGACCAGCGCGGCATCCTGGTCAAGTCATCGGA
CCCCAAGACCAAGGCCGAGCCGGTCTGGGACCCCGCGGTGCACGCGAAGTCGTGGCGTGC
GGTGTGGGCGTACTCGACGAAGCGAGCCGTACGTGACAACAAGACGCTGACGCTGCAGGA
GAACAAGGCCCGCGCGGTCGTCGCGGGCGAGAAGGCCGCCAGGACGCCACGGTTCGTCAA
GACCCGCAACGGCTCCACCGTTCTCGATGAGGCCTCCCTCGGTCGGGCGCGTGAACTGGT
CGGCCTGAAGGGCTACGTCACGAACATCCCCGCCACCGTGATGCCCCCAAGCGAGGTCAT
CAGCAGCTACCACGACCTATGGCACGTGGAGCAGTCGTTCCGAATGTCCAAGACCGACCT
GGCCGCACGGCCGATCTTCCACCACACCCGCGACGCCATCGAGGCTCACCTCACCATCGT
GTTCGCGGCGCTCGCGATCGCTCGCGACCTGCAGAACACCACTGGGATGAGCATCAAGAA
GATCATCACGACCCTGCGACCGCTCCAGCAGATCACCGTCCGCATCGCCGGCCACGATCA
CCTCGCCGCCGACCCACTCACCCCGACCGCCAAGACGATCCTGGACTCGCTACAAACCGG
CCCTCACTGACACACCCCGGTGGCACGAGTCAGGC
>300_RNODE_8_length_16706
TCCGATGGGAGTCAGCACTCAACGCCTTCGCCATCACCTTCGGGGGACGCATCAACCCCT
CGGACAACCAGGAACGCCAGAGGCCAGTTACACAGGAAATCTGCCAGTCCCGGCCGGGGC
CGGTGCCCCGCGAAGCCCGGCCGGCCGGCCGTGGTGGAAGGCGACCTCGGGGAAGTCGAT
GGGAGCGAACTTGGCCCACCACCGCAGCCCCGGCCCGAATGACGTGCGTTGGCGTCGGTG
TAGCCCACGCCCCGCGCGATCAGCGCTAGGTACTCTTCGACTACCAACGGGTCATACGTC
CGTCTTGCCACGACACCCTCTCCTCGGTGTCGCTTCGACTACTGGAGCCCGTCGACGCTC
CGGTATCGCCGAGGATGCGTACTTACAAGTGGCTTCTCCGAGGCGTGCCGTCAGGCGGAC
TCATCGTCAACACCTTGAAGGCGAATCTCGGCACCGCATCCGCTTCTACCTCCATTCGAC
ACCTTGGCGTACGACTCGCGCAGGGGTACCCAAGCACAGCGAACGGGGCGGGATGTCATT
CGCAACAACACTACCTGCACCGACGATGGCTCCATCGCCGATAGTGACACCTGGGAGAAT
GGTGACGCGAGCGCCAATCCAAACGCCGTCGCCAATCGTTATAGGAAGAGTCTTCGGCAC
GTCATCGAGTTCGTGATGGTTGCTGTCAGTCATATGCACACCCCAGGCGATCGCACACGA
CTTTCCAATTGAAATTCTGTCGAAGCAATAAAGCCTACAGTCCTCATTTAGGTAAGTGTC
ATCCCCGATCTCAACCAATGCGAACGGGGTGTACAAGTGAAGCAGTAGCTTGCGGTGCAG
TTTTACGTTGCGGCCAAGGCGAACAGTTCCTCCTCGCAACCTAACGATTCGGGGAAATCC
CTCTGAGCGCAGTCCTTCGGCGCCTGCAAAGCGCACTGAAGCCATGAGGCCCAAAAGGCG
GTGAATCGCGCGGCGAATATTGTGACGAAGGCTCAATGACTGCTACTCCTCGCTTGCTTC
TAACTAAGGACCATGTTGGAGTCCTTGACGTGACTTACTAGCCATAAGTCCTGCAAAGCC
GCTTAGTAGATCTAATTCTGATGCGCTTTGAGAATGCTGGTCTCCCACTGAGTTGTTCGG
AGGTTGTGTTGCGCCGGCATGAGGGATTCAGGTCGGCGGCGTCAGTACGCGCCGCGGGCC
CCGAGGACAGCGCCTAACGTCCGAAACAGAATTGTCAGATCCTGCAGCATTGACCAGTTA
TCCACATAGTACAGGTCCAGTCGGATGGTCTCTGACCAGGTCAGGTCGGATCGTCCCGAT
ACCTGCCAGAGGCCGGTCATTCCTGGCCGTACACGCAGTCGGCGGGATGTGTAGTCGTCA
TAGGCTGCGACTTCGTGCGGGAGAGGTGGCCGTGGGCCGACCAAACTCATCTCGCCGCGC
AAGACGTTGATCAATTGTGGCAGTTCATCCAGCGAAAATCGGCGCAGCCACCTCCCCGGT
GAAGTCACCCGGGGGTCGTCATGAATCTTAAACAGGCCTTCCGAATATCCGGCCTGCTGG
TGTAGGGCTGCCAATTTAGTTTCGGCGTCGACGACCATGGTGCGAAACTTCAAGCAAGAG
AACTCGCGCCCTTCCCTGCCGGTGCGTGTCTGTCGAAAAAGCGCCGGACCCTGGTCGTTG
ACTTTGATTTGAGTTGCAATGGCGGCCATAAGTGGGCAGAAGACGATCAGCAACAGAGAC
GAGCCTATGATGTCGAATAGGCGCTTTCCCCATCGACTCGCGTCGGACCAGGTCGGCGGG
TCCACATGGATCAGCGGTAACCCCGCTACGGGACGAATCCTAATTCTCTCGGCCGAGATG
TCGGTGACACTAGGGGCGACAACCACTTGGACGTCGTGCAGTTCCAGGTCCCATAATGAG
CAACGGAACTGGCTTGACGCGCCTACTGAGCCACCCGCGTAGAAGATGACATCGGCTCGG
GCTGCCGCTACCAATTGGGTGGCGTCGCTCGTATTCCCTAGGACTGGAACTCCGGACGAA
GTCTCCTCCGCGAGGTCGTACTCGGGGGTCAGGGCCCCGATCACCTCATAGCCGAGCCAG
GTCTCCCGTCGAAGGACAGCTGCGATCTCGTCGACATGCGAGCGGCTGCCAGCGATAAGT
ACTCGCTGGCGCAGTGAGCCGTGCTTGCGCGCTTGCTGTACCGCACGGCGGAGTAGAAGC
CGGCCGACGAGCAGCGTGGGGATGCCCGCGCCGAACGCGAGCAGGAAAAACCCCCGTGAG
AGGTCGTACTTCGCGAGGTAGCAACCGACGCCCGACAGCCCGGCGGCAATGATGCTGGCG
TTGAAAACTCGACGGTACTCGTCGGTGCCTGCGCCGAAGACATCCTTCTTGTAGCCGCCT
GCGAGCGCGATTGTGGCGATCCATCCTGCGATGATCATCGGTCCCGCAACACTCGCGCTA
CTCTCAACACTGGCCGAAGAGGTAAAGATGTCGAGCTCGCGCCGCCCGACTATTGCGATC
AGCCCGATGCCAACCATGAGGGCGACGTCGATGGCCAGAGCCGTGAGCGGCAGGGCGCGG
AGATAGCGACTGCGGGCGCCAGACCACCGGCTCGTGGTTTCCGACAGAAGGGTCATCGCT
GCTGGTCCCATGCTTCCGCGCGTGCGGCGTGGTATTGCTACCCCCTCGACGATGAGGGGC
TGGATTGTGGTCCGCCCGACCGGACGCGACGCCTGACTTTACTTCTCTTCACTCTGCGGT
GCATCTCGTCCGTGTTACGCGTGATTGAACACTGAGGGTGCAGCCTCGCGAGTCCTGGCA
GCACTGGGTCCTCGTCCTCCCGAAGGGCTCGTCCGCTGGTCTGTACCGATTCGAGCGGGG
GTGGTGCCGCGCGGCGTGACACCGGGGTGCGAACCTAGGGGCCAGCGGGAGACCCCGCCG
TCTTCAACCGGGTGACGAGGTAACGATGCGAGTCCTGACCGGCGCAACGCCGAACGAGAA
CATCACCGACGCGGACCTGGCCGAGCTCTACGCTCCGCCGGCAGGGCAGCCCTGGCTGAG
GGTGGGCATGGTGAGCACCGTGGACGGCTCTGCCACCGGCGACGACGCACGTACTGCCTC
GATCAACAACGCGGCCGACCAGCGCGTCTTCCAGGCGCTGCGCTCGCTGGCCGACGTGAT
CATCGTGGGAGCCGGCACCGCCAAGGCAGAGAAGTACGCACCCACCGACGTGCCGATCGT
GCTGGTGTCACGCAAGGCCCAGGTGCCCGAGTCGCTCCAAGGGGCGCCGGCCGGGTCGGT
CCACCTGGCTACCTGCTCTCGTTCCGACGGGCTGCCGGCGGCACGGGAAATCCTGGGCGA
CGACCACATCCTGGAGCTCGGCTCCCACCGGGTCGACCTGCCGCAACTGAAGGCCACACT
CGCCGAGCGCGGCTGGATGTCTCAGCTCTGCGAGGGCGGGCCGCACCTGTCGCGGGACAT
GGTCTTCCAAGGCTGCGTCGACGAGGTCGCCGCCACCACGGTGCCGCGCCTCGTGGCTGG
CGCCTATCCGCGGACGACCGAGGGTGCGCCCATCAACGTGCCGCTCGAGCTGACCATGCT
GCTGGAAGACTCCGGCACCCTCTTCGGGCGCTGGGCGCTCGGGGGCTGAGCGTGCGGCGA
CTGGTTGTCGCTGTCCTGGCCGCGTCCGTTGTCGGGGCGCCGGCGGTTGCGGCCGTGCCT
GCGTCACCGGGTCTCGATGACGCTCAGGCCTCGGTGGCCGTCGCCGCTGAACTCGCGGAG
GATGGTCTCGACGCTCGCTCGTCGCTGGCGCTCCTTGCTGCTCGACCATCCGGGCTGTCG
GACTCGACCGGCCTCGGGGACGGTGAGGTGGTGCGCGTCGATCAACGGGTGGTGAAGCGC
GACCTGCGCGGGGATCTACTGGAGCTGCCCGCCCCAGGTGGTGACGTCGTGGAGTTCGAG
GTCCAGCCGGTCGAGGTGATGGAGCCGCGACTGGCTGAGCGTCACCCGGAACTCGCCGCC
TATGCCGGGCGATCGGTGGGCGACCCGACCACCACGGTCTCCGTGGCGGTGACGCCACTT
GGAGTGTCGGCGTCCGTGCGCGGGGCCCAGGAGTGGGTGGTCGAGCCGGCTGGGACGTCC
GGTGGCGCTCGGCATGTCGTTGCGGTGGGTGGTCTCGACGCTCGCTCGGGCCGTCAGACG
GCCGTCGCTGCTCGACCACCGGTCGATGTTCTGGTGCCCGAGGGGTCTCGTGGCTCGCTT
CGCTCGCACCTCGACCAGCCCAGTTCGGCTGCTCGACCACCTCAGGGGCAGGTGGTGCGT
CGGACGTACCGGCTGGCGTTGCTGAACGACCCGACGTACGCCGACTACTGGGGCAGCGAG
AACGTGCTGGCGGCGAAGGTCGCGCTCGTCACCCGGCTCAACCAAATCTACAACGACGAC
CACGCCATCCGCTTCCTGCTGGTCGAGGACTCCGAGGAGCTCAACCTCGACTCCGACGCG
AAGGCGATTGGCCCTGACGGGCCCTGTGGGTCCGCGCCCTGCTTCGACGACGCCATCGAG
GACAGCGAGGGGATGCTCGGCCGGTGCGGGACCGACACGCTCGGGCGGACGAGGCTCGTG
CTGGCGAACCTCATCGGCGCTTCGGCGTACGACGTGGGTCACCTGACGCTGGGCGTCGAC
GGCGGAGGAGTGGCGTGGCTGGGCGTCGCCGGGCGCGACTACGCCGGCGGTGGCTGCACC
GGGCTCACCCAGCCGCGCGGTGATGTCTTCTACATCGACTACGTCGCCCACGAGATCGGT
CACCAGTTCTCCGCCGAGCACACGTTCAACGGGGCGGGCGACTTCTGCGGCGCCAACGGC
TCCGACGCCTCCGTCGAGCCCGGCTCCGGTTCCTCGGTCATGGCCTACGCCGGCATCTGC
GGAGCCGACGACCTGCAGCCGCACACCGACCCGTACTTCTCCCAGCACTCCATCGAGGAG
ATCGGGAGCTACGTAGGCGGCGACCAAGTGGACGTGGTCGAGGTCCAGCAGGTCTCGCTC
AGCGGTTTCGTCACCGACGGGGACACCGTGACCCTGAGCCTGGGTGAGAAGAGCACGACC
CTCACCCGTGGGACGGGCTACACCCGGGCGGCCGTCCAGTCCGCGGTCGGCGACCTGGTG
GGCAGTGATGTCCGGGTCGCCCGATGGGACTACGACCCCTACCTCGGGCAGGTCTCCTCG
TCCGCGGCCGCCCCGGGACAGCCCTCGGACGCTGGGTTCCAGATCGTCTACGCCTCCAGC
CTCGAGCCGGATGTGGGCGGAGTCCGACAGGACCGCCCGGAGCTGGTCGCCACGGGTGGA
CCCGGAGTGGAAGCCGAGGTCGTCGAGGTCGCACGGGGTGGCCCGGCCCGGAACGGTGGC
GAGGCGGAGGCCTCCGGCAACCTGCGGCCTGTCGTCGCGGCGCCTGCGCGGAAGACGATC
CCGGTTCGCACGCCCTTCACGCTCCGCGGGTCGGCCACCGACCCTGACGGCGACCCGATG
ACCTACTCCTGGGAGCAGGACGACCCAGGCATCGGCACGGCACTGTTCAACAACAGCAAG
GTGTTCGGCCCGTTGTTCCGCCAGTTCGGCGACAACGCGCGCGTCACCGGCAGCGGTGCC
CTCGAAAGCCCCTCGCCCGGGCAGAACACCGCTTCGACCGAGCCCACCCGATGGTTCCCC
GACCTCGAGCAGGTACTGCGCGGTCGCACCAACGCCAAGACCGGCAAGTGCCCCGGGGTC
TCCGGGAGCTCCGCCCGGGACAAGGTGCTGGACTGCTACTCGGAGTTCCTCCCGACCGGG
CAGTACCGAGGGGCCGCGCACATCGGCCGACGGACCATGCACTTCCGGCTCACGTCGCGC
GACGGGAACCCGGTCGGCGGGGGCACGTCCTACGCCGACGTCGCCATCAAGGTGCAGCGC
TCGGCCGGCCCCTTCCTCCTGCGCTCGCAGTACAGCGGTCGCACCGAGCACGCTGGGCAG
AAGATCGGCGTGCGCTGGAAGGTCAACGGAACCAAGGAGTTGGCCCGCAAGGTCCGCATC
CGGTTGTCCACCGACGACGGACAGACCTGGGGCACCGTGCTGGCCAACAACACCCGCAAC
GACGGGAAGAAGAAGGTCCGGTTGCCGGCCGGCATCACCGCCGACGCGGCGTGGGTGATG
GTCGAGGCGCGGGGGAACTACTTCTACGACGTCAGTGACACGCCGTTCAAGATCCGCTGA
GCGTCGAGGCGCCCCTCGCTCGCACCTCGACCGGTGGGGGTGGCTCATCCGCTCGCGTCT
CGACCGGCGGGAGGCAGCGGATCGTTACACGGCGGACACCCGGCCGGTGGGTGACGTTAA
AGAGGTCCGATAGCCTCCGGGCAGTTCGGAAACTCTGAAGGGAACATCGATGCGACGCGC
ACTCATCACCGGCATCACCGGCCAGGACGGCTCCTACCTGGCCGAGCTGCTGCTCGGCAA
GGGCTACGAGGTGCACGGGCTCATCCGCCGGGCCTCCACGTTCAACACCTCGCGGATCGA
CCACCTTTACCAGGACCCGCACTCCGATGAGGCGAAATTGTTCCTGCACTACGGCGACCT
CTCGGACGGCGCCCGCCTCGTCACCCTGATGCACGAGATCCAGCCCACCGAGGTCTACAA
CCTCGCAGCCCAGTCACACGTCCGGGTCAGCTTCGACGAGCCGGAGCACACGGGTGACAC
CACCGGGGTCGGTGCCATGCGTCTCCTCGAGGCGGTTCGCCTGGCTGGCGTCGACTGCCG
CTACTACCAGGCCTCGAGCTCGGAGATGTTCGGCGCGACGCCGCCGCCTCAGAATGAGGA
GACGCCGTTCTACCCGCGTTCGCCCTACGGTGCGGCCAAGGTCTACGCCTACTGGGTGAC
CAAGAACTATCGCGAGGGCTACGGCACCTTCGCCGTCAACGGCATCCTCTTCAACCACGA
GTCCCCCCGCCGCGGCGAGACCTTCGTGACTCGCAAGATCACCCGCGCGGTCGCCCGTAT
CAAGGCCGGCTTGGAGGACCACGTCTACCTCGGCAACCTCGACGCCGTCCGCGACTGGGG
CTACGCGCCCGAGTACGTCGAGGGCATGTGGCGGATGCTGCAGGCCGACGAGCCGGATGA
CTTCGTGCTGGCCACCGGCGGCAACTTCACCGTACGCGACTTCGTGGTCACCGCGTTCGA
GCACGCCGGTCTGGACTGGGAGAAGCACGTCCGCTTCGACGAGCGCTACCTGCGCCCCAC
CGAGGTCGACGCCCTCATCGGTGACGCGTCGAAGGCCGAGGCCAAGCTCGGTTGGAAGGC
GAGCGTCCAGACCGACGAACTGGCTCGGATCATGGTGGACGCCGATATCGCCGCGCTCGA
GCACGAGGGCCGGCCGTGGTACGACCAGGTGGCGCTCGAGGGCTGGCCGAAGGTCGGCAA
CCCGGGGATCACCGGTGTCTGAGGGGGCCTTCGAGCCCCGTCCGCTGGACCGCGACGCCA
CAACGTTCATCGCTGGGCACCGTGGTCTGGTCGGCTCCGCGATTTGGCGCAAGCTGGAGG
GCGAGGGCTTCAACTCTCTCGTCGGCCGTCGCTCCGGCGAGCTGGACCTGCGTGACCGCG
AGGCGGTCTTCGACTTCTTCGCCGAGACGCGACCGCGCTACGTCGTGCTCGCCGCAGCTA
AGGTCGGCGGCATTTTGGCCAACAACACCTACCCGGTCGACTTCCTGTCCGACAACCTGC
GCATCCAGACCAACGTCATGGATGCGGCGTTGGAAGTGCGGACCGAGCGGCTGCTTTTCC
TCGGGTCATCGTGCATCTATCCACGCATGGCGCCTCAGCCGATTCACGAGGACTCTCTGC
TCACGGGACACCTTGAGCCGACGAACGACGCCTACGCGATCGCGAAGATCGCCGGCATCC
TCGGGGTCCAAGCCGTGCGACGCCAGTACGGGCTTCCGTGGATCTCGGCGATGCCGACCA
ACCTCTACGGCCCCGGCGACAACTTCTCGCCCACCGGCAGCCACGTGCTGCCGGCGTTGA
TCCGGCGCTACGACGAGGCCCGTGCCTCGGGCGCGGAGTCAGTGACGAACTGGGGGACCG
GCTCCCCCCGGCGGGAGTTCCTACATGTCGACGACATGGCCGCTGCGTGTCTGCACCTGA
TGGAGCACTTCGACGGGCCGCAGCAGGTCAACGTCGGCACCGGCCGCGACTCGACGATCA
AGGAGATCGCCGAGACCGTCGCCTCCGTCGTGGGGTTCGAGGGTGAGACCCACTGGGACA
CCTCGAAGCCCGACGGCACCCCGCAGAAGCTGCTCGACGTCAGCAAGCTTCGGGACGCCG
GCTGGGAGGCCTCGATCGGCATGCGAGAGGGACTGGAGTCCACCGTCGCGTGGTACCGCG
AGCACGCGGCTGACCTGCGCGAGGTCGGTTAGGCGTCGTCCCTGCTCGCTTGTCTACTTA
GCGGACGCGAGTAGGCGTGCGAGTCTCAACCACGCATGGTGAATCCCTCCGACCGAGCGT
TTGGGATGGGAGAGGCGCTCTAGACAGTAAAGCATTTTCTCAGGAACTGCTTTCGCGAGT
TGCGTAAGCCCACCCATGATGAAACCGCTGACAGATCAGCGATGGCATTGGGGGGCCAGC
CATGTTCTTCACGCGTGCGCGTGTTTTCGATTCTGCCGCCAGGCGATCAATCACTCTGGC
GGCGACTGCGTTGTTGGTGCTTGGTCTCGTGGCGCCTGCGGCCAGTGCTCAGGCCTGGCA
CCAGGTGACAGGCAGAATCTTCGCACCGAGTGAAACAGGGACCGTGCCGGGTACCGAAGT
GCAAGCGCTTGATGGGAACTCTCTGGTGGGCTCGTCGACGGTGACTGCCGATGGGACCTA
CTCACTCATGGTGGCCTCGTCGGTCGTCGATGTCGTCTTCACCCCGCCCGAGGGTTCGCG
ATGGAATCCGATCCGGGTCGAAGGAGTGGATACATCCGCAAATCCAACTGTGGACGTGAC
TTTGGTGCCCATCAACGGCTTCGTGGCTGTCTCGGGTGTGGTGCGTGATGGTGATGGGGT
TCCGTTGGTGGGGGTGTCGGTTGGTTTTTCCGACGGGACGGATGCTGGGGGCGCCTCTAC
TGATGAGTTGGGACGGTATTCGGCTGTGGTGCCTGCTGACGCGCGGTTTTTGGGGGTGAG
TCGTGGTCAGTCGACTCCGGTGGGGGAGCAGGCGGGTTTCTTCAGTTTGTCGGCGCCGGT
GGAGTTGGTGCCGAGTTCTGGCGGTGGTGTGGTGCTCGACTTGACCGTGCCGTTGCATCG
GGTGGCCGTGCGGGTGGTGGATGGTGCGGGTGGTCCGGTGGCGGGGGCGCAGGTGAGTTC
TGGGTTGTATACCTCGTTGGGTCCGATCACCTTGGCGCCTGGTGTGGTGACGTCCTCGTC
GTCGGCGAACGGTTTGGGTGGGACTACTGGTCCTGATGGGTGGCTGGTGACGAGCCTGCT
GGAACAAGACAGCACATCTGTTCAGGTCACAGCAACAATCGGATCGCTTGCACAAAGCGT
CACCTCTGAGATCGCTCGCGTGGACCGTCCGATCAGCGTCGTGTTGCAGTTCGAGCGCGG
GCCCACGGAGGAAGCGGCCGCCGACCAAGTCGACGATCACATCCATTACCAGCGCGCGGA
TCGTCACGTGACTCTGCAGGCAGGCCAAACCTTGACGGAGGCGATCACCTGCCCTCAGGG
TGCCTTGCTGAGCGACGTCAGCCCCCTTGTCCAGCACGTCGACCAAGGCGAAGACCTTCG
CAAAGTCGTCGTGACTGAAGTGGTGGGTGACCCGCTGATGCTGCCTGGTGAGCGTCGAGT
GACTGTTCGCAACAACACCTCAGGACAGGCGCAAGTCAAGTTGCTAGCTACCTGTCTGCG
CCGTGAGACATCTGGTGGCGGCAACCTCGAGGTGACCGCCGGTCCGAACCAGCGACTGGA
GCCAGGCGAGACGAGCCGCAGTGTGGCCTGCCCCGTCGGGACGATCGGACTCGCCCCATC
GTGGAAGTCGGAGGACGGCGCTCCGGTCATGGCACGGCCTGTGGCGGATGGCAGGTCGTG
GGACTTCGGGTTCGCGTCGCCGACATCGACGCCGCGGGTGGTGGGACTTGCCTGTTTGCA
AGCGACCACTGGCGCCACCTCAAGGCTTGTCGTCGGCAACTTCGTGAACACGCGTCCAGC
AAGCGAGAGCCCCCACTCTTCGACGTTCGTTGCTCCGGACCGCCACAGCATCATCGGCGC
CGGATGGCAGGGTGAGGCTGACTCGATTCATCTCGGGCACGAGTTGCAGGATCGGCAAGC
AGTGGTCCTCGGGCTAGGGGCTGAAAATCGGACGTCGTTCGTCACTGTCCGCGGCTTCAC
GCAAGCGGTCGTCCCATCTGCCGTCCTTCGTCGTGGGACGAGAACGGTCAAACTGCGCCT
GTCCGTTCATGCCCCAGTCCGCGGGTGGCCCACACTGTTGCTGTCGAGCGAGGGGGGTGA
TGTCAAGGAAATGCGGCTGAAGACCGGGCGAATCGAATTGACAGCCAACCATGTCTGGAA
GGGGCGCGTTCGGTTGACGAAGAGGGCTGCGAGGCACTTGGGGCGTAGAGGAATCTCGGT
AAGTCTCCGACTTGCTGGATACACCGCCCCGGTTCACCTCGCTGTGAAGCCCAAGAGGTA
AGACCTCGAGGCCCGAACGAGGTCCAGGTTCTACCTCGTCGGTGCCAGACCTGAGTCGCG
GAAGGACTCGATCATCGAGGTGGCGATGAGCTCGTGGCCGGCGTCGTCTGGTGCGCCGTT
GACCGTGTCGAAGGTGGACCAGCCGTCGGGTTGGGGGCGCAGGACCAGGACGTCGGGGTC
CTCCCGCCATGCGCGGGCGACGGTGCGCTCGCGGGTCTCGGCCTGCTTGTTGGGCGTGCC
CGGCCAGAACGGGCTGACTGCGACGACGTCGGCGTCGGGATAGCGCTCGGCGATGGCCGC
GTCGAGCTCCTCGATGGCTGTCTTGGCGGCGTCGTTCGAGCCGTCGCCGCCGTACCCGCC
CTGGATGATCACCAGGTCCGGGTCGACCGAGTCGGGCGAGTCGGTGAACAGGTCGAGCAG
CGAGTTGCCGGACAGGTAACCGGCGCCCGGGGCGGTGGCGAGCCGGACGTCCCAGCCGAG
CTCCTTGCTGATCAAGCTGGCGTAGGAGTTGCTGGGACTAGAGGCGCCGCGTCCGTCGGC
GTACCCGTCGCCCACCAGCAGCACGACCGGCTGCGGCCGGTTGTCGGTCGGCTCCAGCAC
GTCGAAGGTTGGCGGCTCGTAAGGGTCCGCCTTGTCGTCGTCACCCTTGCCGCCCTTTGC
GTCCTTGCTGGCCTCGTCACTCGACGGGGCGCTGGGCAGACCGCCGCCTGAGGACGCGCC
GGGGTTCGTGGTGTCGGTCGCCGTGGCAGCGGCGATGTCGTCCTGCCACTGCTGGTAGCC
GTAGGCGGTGCCACCCACGACCACGATCGCCAGGAGGACGACCAGGACGACAGCGGGGGA
GAAGCCGGGGGAGGACGAACCGGGAGCACGGCGCACGGCCGCGAGTGTAAAGGTGGTGAC
GCTTCCGCGCTGGGACGCTCGTCACCCGGTCCATACCCGTCGGGTCTCGTGGGCGGGGCC
GCGATCTGCCACAGTCCGCCCATGCGGAACGACGACTGGCTGCCCGTCAGCGCGGCCTCG
TTGGTGGCCGGCGCGATGGCGCTGCTGCTGGCCACGGTGCTGACGACCGACGGCGCCACG
ACCCAGGACATGTTCCGCACCGTGCAGGCGCAGGGCGGGCGGTGGCTAGGCGGGGCGTTC
ATGTACTTCCTCGCCTCCGTCGGGCTGATCCTGGGGCTCCCGGCGATCATCGTGTTGGTG
CAGGGCCGGGGGCGGCGTACGGCGATGGCGGCGTGCGTGGTGCTGGCGGTGGGATATCTC
GGGACGGCGGGCTATGCCGCGCTGCTGATCTTCTTCCGGGCGCTCGTCGTCACCGAGGCG
CTGACTGCGACGGCGCTGGAGGCGGCCGCGGAGGAGAACGGGCTGATGACCTTCGTCTTC
GCCTGGGTCGGGGCGTTCTACCTCGGGGAGCTGCTGCTCGCGATCGCGCTGTGGCGCGCC
GGCACCGACGTCATTGCGCGGTGGGTGCCGATCGCGCTGCTCGGGCACGTGGTGTCGCTG
GCGTTCGTGGCTGGGCCGGCTTGGGTCGGGCAGGTGGCCGTCGTGCTCGTGGCGCTGCCC
TTGTGTGGGCTCGCGATCAGGGTGGCACAGCGGTAGTCGAGTTGCTCGACGGGTCATTCC
CGTCCAAATGGCTCAGGCCGATGCTCAATCAGCCTGAGAACCTCGTTCGGTCCTTTGCAC
AGCCCAATCAAGGCGCCGGCTGATCGTCTGAGCTCAGGCCGGTTCGGCCCATCCGAGATC
GATTAGCTTCTCGTGCACTAGTTCGGCAAGCACCTCATCACCGGACTTCTGTCCAATCTG
CGGCGGGTCGGCGAAGCTCAGATGCACGACGTCGTTCGGCACGCGCAGTGATGTCGGGAC
AGTGTCAGCCGCGATGTCCGCCCGATCCGCGGGCGTTGGCGATATGCCGGCTCGGTCCAG
GCCTTCCTGGATGAGGAGCCGTCGCACGTCGAGGTATTGCTCGCCGTAGGTCTCGGCCAG
CCCCTGGTTGATGCCCTCGACGATCCGGGAGTAGGTGGCCCCACTGCCTTCGCCCTCATC
GGTGGCGTTGATCGTAGACAGAATCAGGTAGCGGTCATCGGAGGTCGCCGCGACCATTGA
GGCGATGTCTTCGAGGACATCGCCGACGTTCTGCGGATTGTTGCGGCCAACCATGATGAT
GTGGACCGCCTCGGCCTGCGCCTCGGCGGAGTCAGGGACGAATGTGACGTCTTCGCCCAC
CGGCGCTGCTTCCCCCGGCTTATCCGGAGTGAATCCGAAGCGAATGGACTCTTCGGTTCC
CTCCGCGTAGGCGGTGAGGGTTCCGTGCACCCCAGCTAAGGTCCCGGGCATCGGCGACGC
TTCGTTGGGCTGCCAACCCAGCCGGATGCCGGGATACTCACTTGCCCAGCCGCGATCCTC
ATTTGTGAACGCCAGGCCGGCTTCGCCGCTAGTGGGGAGGGCTCCAGACTCGACGCGGAA
CGCGGCCACAACGCCGCCCTGGCGCACCGCGACCGAGCCCGAGAACTCGCCGCTGACCCC
ACCGTTGTAGATCGTGCTCTCAGGCATCATTTCCTGCAGGTAACGCGGGTATCGGCTCGA
CATCGAGTCGCCCCACACGGCGATTCCGTGTCGAGTCGCCACCGGCTGCGCAGCGTCATC
GACTGTCGAACAGGCAACAAGAGCCGGTAGAAGGGAGAGGACGACGGCGGCGGCTACTCT
GATCCCCACACCAACACGCTACGGCGCCCATGTTTCGCATCCTAGTTCTGGCGTCTGCAG
CCTAGGATCACGCCATGTCTGAGAGTCGGATCGCTGCGCTGCAAGGTCTCAGAGGGGTGG
CGGTCCTACTCGTCGTCATCTCTCACAGCATGACGATGGCGATCGATTCAACTCGATGGA
ACGACGTGGGCCACGTCTTCTTCGACGGCGGATTCGGCGTGCTGGTGTTCTTCGTCCTCA
GCGGTTTCCTTATCACGGGAATTCTGACTAGAGAACGAGAGCGCACTCGAACGATTAGTA
TCTACAACTTCTATGTACGCCGCTTTCTGCGAATCATTCCAGCCTTTGCCTTTTTCTTAA
TGGCTATGGGCGTCCTGACGGCGGTGGGCGCGGCTGAAATTCCACGAGCAGACTTTCTGA
GAGCCAGCCTACTAGTCTCGGACTACCTTCCGACCGGCTGGCACCTGGGACACACATGGT
CACTGTCTGTAGAGGAACAATTCTACATTTTCTGGCCGCTGACGCTCCTCGCATTGAACA
CGCGGCTCGCATGTAAGGTCGCTGTCGCCGCGATCGTCGTTCTCCCGATACTGCGTGTCG
CAACTTATGTCTTGACGCCCGATCTTCAGCCGAGGATCGGTATCATGTTTCACACACGAG
CCGACTCGCTTCTGATCGGCTGCGCGGTCGCTCTTCTGCCTATCGCATACCCGAAAGCGT
GGTCGTACACCGTCACCGCCGTCATCCGGTATCGCCTGGAGCTGGTCGCGCTGCCTGTCA
TCTTGGCATCTTCGGCGGCGGGAATATACCTCGGAGGAATCTGGCTTCTGCCGTTTGGGT
ACACGGTACACAATCTCGCCGCCGCAGCCGTCCTAGTTGCCGTCCTGCAAAATAGGAAGA
GCCCGTTGCGCAGGCCGTTGGAATGGCCGCCGCTTGTCTACGTTGGCTTGATCTCGTACA
GCCTGTATCTCTGGCAAGAGCCACTGCTTGCGAGTGGCTCCGACGCCTTACCGGTCATCG
GCGAAACAGTGTTTGCCCCCATCGCTGCGCTCTTGGTGGCTGCAGCTAGTTACCGCTTCA
TCGAAGCGCCGTTCCTGGCGTTGAAGAGCAGATTTCAGCGCGCGCCAGCCAATGCGGTCG
CTCCGGCATCGGAGTCGGCGTGATCTCAGACAGTCGCTTCTCTCAAGCGGTCGCGCTCGT
GTGAGATAGTTCGTCCCACGCGCCAGCGTGGGTGGCACTGATGTTGAACGCGCCGTTCCA
GGTGCCGCTGTAAGCCGAGTCGGTGGCGCTGGCGCGTTCGGTGCCGTTGACGCGCACCTT
GTGCGAGTTGCCGTTCCACACGACCTCGACCACGTCACCAGCGGCGGGCGTGACGCCGGT
GGTGTCGGCGAGGGTGGTGTAGGAGCCGCTGGCGGTCTGCTTGACCAGCCGGTAGAACGT
GCTGGTGCGGTACAGGATGTAGCCGGTGGTGCCGGTGCCGGAGGAGAAGCCGTAGGAGAT
GCCGACCTGGATCATCTCGGAGGAGCCCCGGACCCAGCGGAACGTGCCATAGGCTGCGCC
GGAGTTGACGAGCAGATGCTGCTGGGACCCGGAGATGGCGATGCAGGACAGGGCGTTCGA
CCTGACTCGTGCCACCGGGGTGTGTCAGTGAGGGCCGGTTTGTAGCGAGTCCAGGATCGT
CTTGGCGGTCGGGGTGAGTGGGTCGGCGGCGAGGTGATCGTGGCCGGCGATGCGGACGGT
GATCTGCTGGAGCGGTCGCAGGGTCGTGATGATCTTCTTGATGCTCATCCCAGTGGTGTT
CTGCAGGTCGCGAGCGATCGCGAGCGCCGCGAACACGATGGTGAGGTGAGCCTCGATGGC
GTCGCGGGTGTGGTGGAAGATCGGCCGTGCGGCCAGGTCGGTCTTGGACATTCGGAACGA
CTGCTCCACGTGCCATAGGTCGTGGTAGCTGCTGATGACCTCGCTTGGGGGCATCACGGT
GGCGGGGATGTTCGTGACGTAGCCCTTCAGGCCGACCAGTTCACGCGCCCGACCGAGGGA
GGCCTCATCGAGAACGGTGGAGCCGTTGCGGGTCTTGACGAACCGTGGCGTCCTGGCGGC
CTTCTCGCCCGCGACGACCGCGCGGGCCTTGTTCTCCTGCAGCGTCAGCGTCTTGTTGTC
ACGTACGGCTCGCTTCGTCGAGTACGCCCACACCGCACGCCACGACTTCGCGTGCACCGC
GGGGTCCCAGACCGGCTCGGCCTTGGTCTTGGGGTCCGATGACTTGACCAGGATGCCGCG
CTGGTCGCGTGGGGTGATGGTGTCGATGACCTGGCCGTCAGTGAAGGCGGTGCCGTGCCA
TCGGAAGTGGGACTCCAGATCCTTGGGCGCCTTCGTTACCCGCGACCCGACGATGAACCT
CAAGCCCGCCTCGTCGAGCTCGCGCAGGTTCTTCGAGCTGAGCATCCCGGCATCGGCGAC
CACGACCATGTCGGCGATGCCGTGACGGTCTTGGAACTGCTTGACGATGGGGATGATCGT
GAGGGTCTCTGCCTTGTTGCCTTCGAAGCAGCCGATCTCGAGGGGGAACCCTCGCCGGTC
GACCAGCAGTCCGACCACGATCTGGGGGTCGACGCGGCGTTCCTTGCTGTAGCCCACCTT
GCGTAGGGCGTCTTCGTCCTCTGCTTCGAAGTACAGCGTGGTGACGTCGTAGAGGACCAG
GGAGACATCGCCGTTGGTCATGGCGTGCTGGAAGCACGCGGTCGCGATCGTGGCTCGGTA
GTCACGCTCCTGGGCGCGCTGCAGCGCACGGAACATCGTGCGCAGCGAGACCGCCGGGGC
TCCGATCTCGTGAAGCACCCTGACCGAGTCGGCCTTCGAGGTCGGCTCGATGACCCGGGC
CAGCACCAGTTGAGCGAAGGCCTCGTCATCGACGGCGCCGAATCCCAGCCGCGTGTAGGC
CTCGGTGAGGACCTGCCACAGCAGCGCTGAACGCTTGCTGGTGATCGGGGCTGGCCGGGC
TGGCACACCCTCATCCTCGAGCCCGACGATCTCGAGGTCGAGAGCCTCTTGGCCCTCGTG
CATGCGTCGTCGTGCCACCGACATCAGCACCGCGAGTTCGGCCTCGTCGCGAGCCGTGCC
CACATGCTCGAGGACCACATCGCGCCCGTCGCGGCGTTCAGCGAGCTGGACCTTTGTACT
GCCCGTGCGACCCGGAGCCTTCCGCACGAACACCACCGGCGGACCCTATCGGCCAGCGGG
GTGTGTCAAACACATCGCCGGCAACCCCGTGACCTGCACAAACATCGATTCGATCAGCGA
TCCCGCTCCAAGTGGCACGAGTCAGG
>276_RNODE_3_length_1853
TGTAACTGGCCTCTGGCGTTCCTGGTTGTCCGAGGGGTTGATGCGTCCCCCGAAGGTGAT
GGCGAAGGCGTTGAGTGCTGACTCCCATCGGACCTGACTCGTGCCACTTGGAGCGGGATC
GCTGATCGAATCGATGTTTGTGCAGGTCACGGGGTTGCCGGCGATGTGTTTGACACACCC
CGCTGGCCGATAGGGTCCGCCGGTGGTGTTCGTGCGGAAGGCTCCGGGTCGCACGGGCAG
TACAAAGGTCCAGCTCGCTGAACGCCGCGACGGGCGCGATGTGGTCCTCGAGCATGTGGG
CACGGCTCGCGACGAGGCCGAACTCGCGGTGCTGATGTCGGTGGCACGACGACGCATGCA
CGAGGGCCAAGAGGCTCTCGACCTCGAGATCGTCGGGCTCGAGGATGAGGGTGTGCCAGC
CCGGCCAGCCCCGATCACCAGCAAGCGTTCAGCGCTGCTGTGGCAGGTCCTCACCGAGGC
CTACACGCGGCTGGGATTCGGCGCCGTCGATGACGAGGCCTTCGCTCAACTGGTGCTGGC
CCGGGTCATCGAGCCGACCTCGAAGGCCGACTCGGTCAGGGTGCTTCACGAGATCGGAGC
CCCGGCGGTCTCGCTGCGCACGATGTTCCGTGCGCTGCAGCGCGCCCAGGAGCGTGACTA
CCGAGCCACGATCGCGACCGCGTGCTTCCAGCACGCCATGACCAACGGCGATGTCTCCCT
GGTCCTCTACGACGTCACCACGCTGTACTTCGAAGCAGAGGACGAAGACGCCCTACGCAA
GGTGGGCTACAGCAAGGAACGCCGCGTCGACCCCCAGATCGTGGTCGGACTGCTGGTCGA
CCGGCGAGGGTTCCCCCTCGAGATCGGCTGCTTCGAAGGCAACAAGGCAGAGACCCTCAC
GATCATCCCCATCGTCAAGCAGTTCCAAGACCGTCACGGCATCGCCGACATGGTCGTGGT
CGCCGATGCCGGGATGCTCAGCTCGAAGAACCTGCGCGAGCTCGACGAGGCGGGCTTGAG
GTTCATCGTCGGGTCGCGGGTAACGAAGGCGCCCAAGGATCTGGAGTCCCACTTCCGATG
GCACGGCACCGCCTTCACTGACGGCCAGGTCATCGACACCATCACCCCACGCGACCAGCG
CGGCATCCTGGTCAAGTCATCGGACCCCAAGACCAAGGCCGAGCCGGTCTGGGACCCCGC
GGTGCACGCGAAGTCGTGGCGTGCGGTGTGGGCGTACTCGACGAAGCGAGCCGTACGTGA
CAACAAGACGCTGACGCTGCAGGAGAACAAGGCCCGCGCGGTCGTCGCGGGCGAGAAGGC
CGCCAGGACGCCACGGTTCGTCAAGACCCGCAACGGCTCCACCGTTCTCGATGAGGCCTC
CCTCGGTCGGGCGCGTGAACTGGTCGGCCTGAAGGGCTACGTCACGAACATCCCCGCCAC
CGTGATGCCCCCAAGCGAGGTCATCAGCAGCTACCACGACCTATGGCACGTGGAGCAGTC
GTTCCGAATGTCCAAGACCGACCTGGCCGCACGGCCGATCTTCCACCACACCCGCGACGC
CATCGAGGCTCACCTCACCATCGTGTTCGCGGCGCTCGCGATCGCTCGCGACCTGCAGAA
CACCACTGGGATGAGCATCAAGAAGATCATCACGACCCTGCGACCGCTCCAGCAGATCAC
CGTCCGCATCGCCGGCCACGATCACCTCGCCGCCGACCCACTCACCCCGACCGCCAAGAC
GATCCTGGACTCGCTACAAACCGGCCCTCACTGACACACCCCGGTGGCACGAGTCAGGCG
GCCGGCCGGGCTTCGCGGGGCACCGGCCCCGGCCGGGACTGGCAGATTTCCTG
>13_LNODE_1_length_32043
TTCAGGTTTTCTTACTAGTGCACCCGTGACAGCACTTAACAATGCTACTGCAAATGAACT
TGTAACAGTAGGATCTACCACAACAGAATTAGATGCAGAATCTAATCTTACTTTTAATGG
AACAAGTTTTGAAGTAGAAAATAGTTCAAATGGTAGAGGTGTACAATTAAACACAAATTC
AGAAATAAAATCATTAGATGGTGCATCATGGTTACATCTTCAAAGATATGTAGATGGTAA
TGTAGCTATTGGTAATAATTCAAATGCAAATTTATATGTTGCTAATAAAATAGGTATAGG
CACTTCATCACCAAGTGCTAAACTTCATATAGCAGAAGGATTTGCTTATATTTATCAAAC
AGATGGTGTAGGAAAATTAGAATTAAGAGATAGTAGAGCATCTTATGATGCAGAAATATC
ACAAAGAAGTGATGGTAGAATATCTTTAGCAACAAGAGCAGGAACTTATGGAAGTAATGG
CTCAATAGAAATTTTAGATTCAGGATCTGTCGGTATAGGCACTACATCACCTGGAGAAAA
ATTAGATTTAAGAGGTGGTAATTTTAGAGTAGGTGGATTTAATACTGGAAGTGATTATGG
TGCAATATTTACACCTGCTGATTCAGCATCTTATTGGCACATATACAATGATACTAATGG
AGAATTAGCATTTGGTAGAAGTGCAACAATAGGTAGTTCAGAAAAGATGAGAATAGACTC
ATCAGGAAATGTCGGTATAGGACAAACATCACCAAGTGCAAGATTAGATGTAGTAGCAAG
TGGAAATACAGGAATAGAAGTAACTGGTGGAGATGGATATTTAGCAGGTTATTTTGCAAC
AAGTTTTGATTATGTTTCAAAATTTGTAAGCACCGATGCAAGTGCTGCTATTGTAATAGA
AGATAGTAATTCAACTTCAAATGCTAATAGAGTTCAAGTGGTAGGCGATGTAATGGAACT
TGTTGCATCTAATTCAAAAAGAATTGAATTATCATCAGGGTCTGTTGTAATCAATCAAGA
TAGTGATAATGTTAATTTTAGAGTTGAATCTAATGGTAATCAAAATATGTTATTCGTAGA
TGGTGGTAATGATAGAGTAGGAATAGGAACTAACTCACCTGCAGGTACACTTCATGTAGA
AGATTCAGATGGTAGTAATTTAGCAAGATTTAAAGATTCAGATAGTTCTTATGCAGGTAT
TATTATAGCAGGAGATACAAATGGTGGGCATATAGGTAATAGTGGTGGATATGCAGGAGA
GGGTATTTACTTTCAAGATAGTGCAGAAGTAATGAGATTTTATGCAGCAGGTAGTGAACA
AATGCGACTTACTGGAACAGGACGATTAGGCATAGGAACTTCATCACCTGATAGAAAATT
ACATGTACAAGGTAGTGCTATTGTTTCTTCAGTATTTAAAGGAACAAGTGCAACAGGACA
TTTAATAGATTTAGTTTCCGATAATGCAACTGATGGATATAATGGTATTAGATTTTATGA
AACTACAAATCATAGAATGTCTTTATCACATATCCAAACAGGAACAAGAGGATATATGCA
AATTGGAAACTCTTGGGCAAGTGGTAGTGAAATATTAGTAGTAGATGGAGATAATCAAAG
AGTCGGTATAGGAACTACATCACCAGGTGCTAAGTTAGATGTAGATGTAGCAGGAAGTAA
TGGTGGAATGAGAGTTATAAGTTCTTCTGATAGTAAGATTGCACATTTTAGATTAGCAGG
TGGAAGTAGAGAATTATTACAAATCGGTGGAGAAAGTGATAGTGTTAGTAAAGTTCAAAT
AGGAACAAGTGCAACATCTGCCCCTGCAATAGAAATTGATAGTTCAGATGATGTAAAAAT
AACTGAATCTCTTGGTATTGGAGTTGCTGCAAGTAGCACAACAGGTAGATTAGATTGTAG
TAATGATGTAGTAGCATTCTCAACTTCTGATAAACGACTAAAAGAAAACATTAAACCATT
AGATAGTGCATTAGATAAAGTATTACAGATTAGTGGTGTAGAGTTTGACTGGAAAGAATT
AACTGAAGAAGAAAAGAAAACTATACATGGAAACGAAGGACATGATGTTGGTGTAATAGC
ACAAGAAATAGAAGAAGTCCTACCTGAAGTAGTTACTACAAGAGATAGTGGATATAAAGC
AGTTAAATATGAAAAGATTGTGCCTTTGTTAATAGAGGCAATAAAAGAACAACAACAACA
AATAGAGGAATTGAAAAATGGCTAAAGTAATCGCAGAAAAAGTACAAGAACAAGTACAAG
TTGATTCACCTAAAATGGTAGAAATCAAGCATACAAGATCAATGAAAGATGCTTCAGGTA
ATGATGTAGAAGTAGTAGATTATACTGATGTAAAACCAGTAGACGAAGCTATATCACAAT
GTGAAGCACATAAAGCTAATTTAGAAACACAACTTACTGAATGTGAAGCAGAATTAGCAG
ACTATATAGCAATAAGAGATGCTGAATAATGGCAGGACCAGCAGTTGGAACAAGCAATGT
AGGTTTATTTGCAATAGGTAGTGCATTAGGCGAAGCTACAAATGTAAATGAAACTTCTAA
CATAAGCTTAGCGAGTCTTTGTGGCGGTACAGACGGATCTATCACAAACACTTTTCCAAG
CAACGATGATAGTGGACCAGCAGACACTTTTAACAGAGTCGGTGGAACTAACAATCCATT
ACAAAGTACTTCATTAGATAATCCAGATGCCACTATTTTAAATAATATTGGATCAGCCCC
GTATCACATGAGCCATACTTTCGGTGGGCAACATGCTGACTTAGGTGGGGGCGGAGGTCC
AGGCAGGTAAAATTTCAATGTAAACAACATAAGGGGTTTGAAATGAGTGAAAAAACAGTG
AATATAAATGACAAAGACTATAACTTTGATGAACTATCAAAAGAACAACAAATATTAGTT
GAGCATGTAGAAACTTGTCGCAGGAATAAAAATCAGTTGTTATTCCAAATAGATCGTGAA
AATGTAGCAGAGGGTGCATTTGCAAAAATGCTTACTGAATCATTTGAAGAAAAAAAGGAA
GAAAAAGATGCCTAAATTAAATGTAGTTGCAGGTATTATTGACAAAGTTGCTGACAGAAT
TGACGACTTTACATTAGATAAAGCAGAAAAAGCAACACTAATACAAGAGATAAATAAAGC
TCAACTTGAAGTCAATAAAGTTGAAGCAGGACAGTCAGGGCTTTTGAGTAGGTGGAGAGC
TTTTTTGGGCTGGACGATAAGTGTAGCATTCGGCTATCACTATATCATACAGCCATTTTT
GCTTTTCATATTATCGGCTTTTGGTTTAGTAGTGATTTTACCAGAGTTCGATATGAGCAC
AATGACAACAATTCTTTTGGGTATGTTAGGTCTTGGGGGCATGAAGTCGTTCGACCGCAT
GAACAGAAAGTGATGTTTGAAAAAATTGTAAAAGAAGTCATTGAACATGAAGGTGGATAT
GTAAACGATCCTGATGACAGAGGTGGAGAAACTAAATATGGAATTAGTAAAAAATGGTAT
CCTGAAGTTGATATTAAGCATCTCACAATGGACGATGCTATTAATATCTATTACAATGAC
TATTGGATACCTAGTAAAGCAGAAAGTTTACCAAAAGAAATAAGAAGCACTTATTTTGAT
ATGTGTGTAAACATGGGGCAAGGGCAAGCAGTAAAAATCTTGCAAGAAGCCATAAACAGC
AAAAAAACAGCCAAAATAGAAGAAGACGGGGTAATTGGTAGCATAACTATTAAAAATGCC
GTCAGAGTATCAAAAAAGCGATTACAAGCATATAGGGTGTTGTTTTATGCTAGATTAGTT
GGCATAAGACCAAGCCAAGAGAAATTCTATTACGGCTGGTACAAAAGGGCTATTGGAGTA
TGAAAAAAATAAAAAGCAGGGGGGTAATATTCGGTGATATGCACTTCCCATTGCATGACG
AGGGGGCTTTCAGTTGTGCATTAAAGGTTATTGAAACAGTGAAGCCAAATGTCTTTATAA
ACTTGGGAGATTTTGCTGAGGGCGAAATGGTATCTCATTGGAGGTGGAGTAGAAGAAAGC
GACCGCCATTGGAGTATCAACTTCCATTAATTGATAAAGAAGCTGATGAAGTGAATATGC
ATATGGATCGTATTGACTATGTATTAGATCAAGTAGGCTGTAAAAAAAGATACTTGGCAA
TGGGTAATCATGACAATTGGTATAATGCTTTTGTAGAGGAAAACCCGTATTTAGAACAAT
ACAAACCTGAAAACCTATTTAAGATTAAAGAAAGAGGCTATAAATGGTATCCATACGGAG
AAATATTTAAAGTTGAAGGAACTAAGCTGTATGCTTATCATGGTGGGCATTACAATAGCA
TAAATCACAGCAGAACGACAGTGCAAAATCTTGGCTGTAATATTATTTACGGACATACGC
ACGATTGTCAAAGAAGTGTTGTTCAACATATTTCAGGTGTTCATGTAGCACAAAGTATGG
GGTGTCTGTGTAAGATCAAGAAAGATTTTTTAAAAGGCAGAAAAGTTAATTGGACTCACA
ATGTTGGAGTAGTTGATTTTTTTGATGACGGGTGGTTTAATTTAATCACTCTTGATATAC
ATGACGGAATGACGACATGGAACAATGAAATAATAAAGGGGGAACAATGGGCTTAGCAGA
ATCAATAATTAGATTAAAAGAGGTAAGCAAAAAGCTTAGAGATTTTAATTTGACTAATGA
TGAAATAGTAAAGTATTCTACCGAACTACATAAAATAATAGATGAATTAGAAGTTCCCGA
GATGATTAATATAAAAGATTTAATTGGAGAATCAAATGAGTACATATCTTGAAAATTATT
GCACAATAGAAGATATACAATTGGTAGCCCCATTTGTATTTGACTATGACAGGAAAAGAG
TAATATCAAACTGGGTAAGCCACAGCGGAAGTGGTGCAACTACTATTTACAAAGCAGGTA
GTGTTGGCAAACTTTCTATGCTTTATTCAAATGACATTGAATTAACAAGTGTCAGCGACA
TAGCTAGTGTTGATGCAGACGGCAAATTCTTTTTTGATGAAGATGCTGATGTTGTTTATT
ACAGGCCAACAAGCACAAATGATCCCAACTTTGACGAAAGTGTGGCAGCTGGACGGGATA
ATAAAACTCTCTTTACCGAGTTTATATCAAGAAGTTCCGACTTTGTTAGATCTTATATTA
ATAAACCAATATATAAGAACAAAGGTGTAGGAACGGGGGATAGTTTGGGTAGAGATTTTC
CTGAGGTTATAGTAAGATCAACTGCACTTTTGTCAGCTTCACTTGCGATTATGGCATATG
ATAGAGAAAAAGGCGAAGAATTGCAGAATTTGGCATATAACCCAAATGACAATAACGGGC
TACTAGATTTAATTAGACGAGGTGTTATTTCGTTAGATCAAGATGAGGACGGCAGAGATA
AGATAGTTAAAGAAGTTGCTATTAACACTTCTTCAACAGGAACTATTGTAGATACTTTTG
GACACCCGACAGTATCATATGATAGAATCAAAGTAATCATAGCAAGTGGTGGCACATTTT
CAGCTGGCAGTACTTCTACTATCACATATAATACTTTTGTCGGCAATGATAATGGTTTAA
AGATAGATCAAGTAGCAATCTCAGAAGTTATAGACGGATCGTTTCAATCTATTGGACATG
GGATATATGTAAGATTTTCTACAGGTGTTTATACAACAGGCGATGAATGGGAAGTTGAAG
TGTCGGGCTTAGACCACACAAGCGGTGGTGGAATTAACACTATACAATTAAAGAGGAATT
AATATGCCGTATCATAAAAAGAAGAAGAAAAAAAAGAAAATGAAAAAAGGTAGAAGAAAG
TAATGGCAAAAAATCTTAAAGGAATAAGTTTGAAAGGGCTTAGTGCAACTCAAAAAAGAC
AAATGAGTAGGCATAAAACTCATCACACCAAAGCACATTTAAGATCAATGGCTTCAGCGA
TGCGTAAAGGTAAAACTTTTAAACAATCACACACAGAAGCTATGAGAAAAGTTGGTAAAT
AATGCATTCAAAAAGACAAAAAGCATTATTGAAGAAATACGGGTTAAAGGGTGTCAATAA
ACCAAAAATGACACCCAAACACCCAAAGAAAAAAGCTATGGTGTTGGCAAAAGTAGGACC
GCATAAGCTAAAATTAATCAGATTTGGTGCACAGGGTATGGGGCATAATTATAGTGCAGC
AGCTAGAAAAAGCTTTAAAGCAAGACACGCAAGAAATATTAAAAAAGGTCCAACTTCAGC
AGCTTATTGGGCTGACAGGTTTTTATGGAGTGGTCCAAAAGGTAAAAAGAAAAACCCGCC
AAAATCACAAAAGAGAGTTTTTAGTTGAGAAAGTCTAATGTCCAATTTGTTAGAAGAAAT
GGTAAAAAGAAAACTAGACAGGGACAAAGCAAAAGAACAAAGTATGGGACTAAGATTAGC
AAAAAGTATTATAAGAAAAAATATAGGGGACAGGGATAATGGCAATAACATTTGAAAACA
TTTATAAAGATCGTGTTTTAGATAATATACAAAAATTATTGAAACAAAATCTTTCTTCGA
TACCAATCTTGTATAGTGAACATAGAGGACAAGAAAGTTTTTTAATTATTCCTGAATCTG
ATACATTTTTAGATCATTCAAGTAATGTTCATCTCAGGCAATATTCTACGACTATCGAAT
ATAGACTTAGACGAGGTGGGGAATATACAAAAGATAATCATTTGAATAGACTGACAATGA
TAGCTGAATCAGTCAAAAGAATTTTATTCGATAATAAAAACTTTGAAAGCGATAGCACTT
CACAATGGTATAATGGCATAGTGGATAGTGTAGAGTACACAAGAGATGAAGATGATGAAA
ACATTTCAAATGTTGCTATAACTTTTCAATGCAATGTAAATGAGGTAATATCATGAAATA
TAAATTAGTAAAAACAAGAGGATTAAGACTTCAATATGGTTATACACAAACACCAAACAG
GGTTTGTAGAAAACTTATTCGTGGCGAAGCAGTAAACCTTAAAAAAGAAGAATTGGCTGA
GTTAGAGTCGCTTGGTGTTCTATTAGAGCCAACAAGTAAACCAAAACCAAGCAAAAAAGA
GGGAGAAATAGAAAATGGCAGTTAGTGGAAAAGTCTATTCTAAAAGCGGTTTTAGTATAG
GTATAGTAGCAAAAAGCGGTTCAGCATTCACAACAGTAGCTTCTGCAAGCGGGGCATATA
AATTGCTTCCAGTAATCAATGTATCATCACCCGTTCTCAATCTTGTAGAAAGTGGTGAGA
TTCGAAGCAACAATGCAGGAATGATTGAAACAGATAAAGATCAATTCAGAACAAGAAAAG
GTGGATTTGTCACTTTGGATTTTGAAGTACCAGCAGAAAGAAATTTCATAACTAGATTAC
TAGCTAATGTATTACAAGATCATTCTGAGAATACAAGCGGAACAAATGTAATTCACACAA
TTGAAGCTTCTTCGAGTGCGTCTTTATCAAGACCAGACTTTACAACAGCTTCTAGTGCAG
GTGTTCCAAGCTTGTTTGATATTGGGCTTTATTATCCAACATCAAATGAAGATAAAGCAA
TTACAAGTGCAGTTTTGCAGAACTTGACAATGAGCTTTGACATGGCAGACGGAAGATGTT
TATTAAGTGGAACATTTTATTCAGGCTTTACAAGTGCAAATAAATTTGTCCAAGAAGAAA
ACTTGTCAAATGCAGTAGATGTTATTGCTTCATCATCAGCACCCGTCATTCCAATAGAAT
CAAATTTTGATCTTAAAAAGTTAGATGTGGACGGACAAACATTGACAGATGTGATTGTGC
AAGCAGTATCTTTTACATTTGAAAACAATATTGCAAGAGTTGGTAGAGATGCCAACGGAG
ATGCTGAAAGTTATGCATTTGGTATTCCTTCAGTAAATATTACTGGAGAATTGACAGTGA
TGTATGACGGAAATGTAAATTTCGCAGACGGGAAAAATGTATTACAAGATTTCCTTGACG
GGAAAACAGCAACTCTGAAATTACAGCAGGGGGACGGCACAGTCGATGCAGGCGAAGCTG
GAGAGATGAACATTGAATGCGAGATCTTTTCAACAGCGGTTAATATTGACGCAAACGCAG
ATACAGGTGCAGTAATAACAATACCATTTAAGGTAGTTCAACCAACTGACGACAATGGAG
ATGCTAGTGGTACAGCATTCAAATTTGAATACAACGACAAATTTGCTTCGTCAACTTGGT
AAAAGGGGGAATAAGTGAAAGTAGAGATGTTTGAGAGAGAATGGGAAGCAAAGCCCATTA
CATATAAACAAAAAAGAGAGTTGTGGCAGTTAAGTCTTATTGCTTTTAAAGAAGAGGGAC
AAGACGAAAAAGACTATTTTAAACTGATGAACAAAGTAGAAGAATTTTCAGGGCTAACTG
AAAAAGACTTTACCGATTTATCTATGGGGCAAATAGACTTAGTATTGCAACAAGTCTTTA
CTCAATATATGGGGCTTGAAAAAAAAGACTCATAGGTCTTTGTAGCTATGTGTGGTTTTC
CGCATTAGGTTTTCCACACATGGCATTAGAGTTTCCATACAAACGACAAAGCCCGATCTC
TAAAAAAATGACAGTGTATAGAGATCTTGAACAGGTATGGCAAGAAATTTATCAATTAGT
AGATAATTGGAAAGATAGTGATTATTCACTAGGTAGAAATTTGTATTTCTACTTACCATT
ATTTATGAATCCAAAATGGATTATTAGCGGAGATGAATCAACATTAATTACAGAATATAA
TTATGTAAAAGAATTTAATATACCGCTTGGCAGGGATCTTGACAGTGCAGACGCAGAAAA
GCTAGAAGTGTTTGACAGAATTAGATCCGAAATAAACAATATAAAAATTTACATGAGCGA
GAAAAATGGCAGATAAACATATAAGATTATTAGTTAGTGCAGAAGTAAAAGATGCTATAA
ACAAATTAAATAAAACCGAAAAAAGCACAAATAAGCTTGTAGGCAGTTTTAAAGGTTTAG
CAATGAGAGCTGGGCTACTTGCAGGGGCAGCAGCTTTAGGTGCAGTAGTTAAAAGCTCAG
TATCAACTTCAGCACAATTTGAAGCATTAGAAACAAGACTTGTTGCTTTGAAAGGTAGTG
TTGAGGGCGGTAAAGAAGCTTTCCAAGCATTTAACCAAATAGCAAAAACAACACCATTTC
AACTTGCAAATGTTGTTGAAGCAGGGGCTCAATTAGAAGCTTTTGGAGCAGATTCAGAAA
AGTCTTTGAAAGCAGTAGCAGATTTAGCAGCCTTTATGGGTACAGACATTGTTGACGCAG
CTAACGCATTTGGACGAGCTTTTGCTGGTGGTGCAGGAGCAGCCGATGTTTTGAGAGATC
GAGGTGTATTAACACAAGTTAAATTAAAATCAGGGTTTGATGATTTATCAAAGCTGACTT
TACCACAATTTAGACAAGCATTAGAGGATACTCTTACCGATCCTCAGGGTAATATTGCAG
GTGCAACAGACTTATTGGCTCAGACATTTCAAGGTTTAGTTAGCAATTTTCAAGACAGTC
TTTCACAATTACAAGACAGCATAGGGGATTTATTAGCCCCAGCTATTAAAAGAGTTATCA
GTGTTTTAAAAACAGGTGTTGATGCTTTAACTGAACAATTCAAAAGGCTCGGAGAAACAG
ACCTTGAAACAACAATAAGAATTGTTAAAGATTTAGGCGGAGAAGTAGATGAATTAGTCT
TGATTGCAAATAAAGCAAGATTAATAGAATTGAACCTTGAAATTGGTACAACTACAACTG
AAGAAATATTACAAAAAGTTCAGGGCTTTGAACAGGGTATTTTAAATGCAGTACAGAGTC
GAGCTAAACAACAAGAATTATTAAACACTTTATCAGAAAAAGAACTTGCTCAGATAGTTC
CAATGAATAAAGAGGGTAAAACATTATTTGTGACCCGTCAACAACTTTTAGAAAGTTTGC
TTAAAGGTAGCGACGAAGTTATTGCTAGAAACCAACAACAAATAATAGACCAAAAAGAAA
TTTCTTTACTTTTAAAAGAAAGAAATGATTTAGAAAAACAAAACAAAGAAATACAATCAG
GCGACGGCGGGGACGAAGATCCTGTTGCAGTCGTAATGTCGCAAGAAGAAATTAAAACTG
AGATATTAAAACAAGCAGCTGAAAAAAGAAAAGAGATAACTGAATCAGAAAAGCTTTCAC
AATTAAGCATCGAGGACTTTGAAGCAATTGTAGCTAATTTAAAGATTACAGAAGAACAAA
AAACAGCTATAATTAAAGCTGAAACTGATAAAAGAAAAAAACTTGAACAAGAAGCACATC
AAAAAAGAATAGAGCAAAATTTAGAAAGTGCAATCTTGCAGGGACAATCAGCAAAAGACG
CAGCCATATCAGTAGTTAAAGCAGAAGTAGCAGAAGCTCAGGCAAGTTTAATTTCAAGTA
TTATGCAAGCTTTACCATTTCCAATTAATCTTGCAGTCGCAGCTGGTGCAGGAAGTATGA
TAGGTAAAGTCACGGATCGTCTTTTATCATTTCAAACAGGCGGATCTTTCATTACAAAAG
GCAGAACAACATTACCTATTGGAAGCGGTGTAGTTGTGGGAGATAATGCCAGTGGCATGG
AAAGAGTAGATATCACACCTTTACCAAGCCCAAATGATAGTCCAAGAAATATAACCATTA
ACATATCAGCCCCGTTAGTAGATGAAACAGTGGTTGATCATATTATTCCAGCAATACAAA
GAGCGGAGAAACTAGGATTATGAACATAACAAAACAGACAGCAAGAGTACATTTAGGCAA
AAGAATTCATGGTACTAAAAAAACAAGTACGAAAGATAGATTAAAAAAACGAAAAATAAA
AATTAGGAGATATTAGAAAATGCAAGTTGGGAAAGATACAAAATTCACATTAAGTATCGA
AACAGCAGTTAGTATTGCTGTATCAATATTTATGGTTGTTGGGCTTTGGTTTAATCTACA
AGCAGACATTCAAGAAGCAAAAGAACTTCCTGAGCCCCCTGTAAGTAGAACAGAATATGA
TTTAAAAGATCAAATGATCAGAAATAGTATTATGAATACTGAAGAAAAAGTAGAAAAGTT
AGAAGAAAAAGTAGATGACATTAAAGAAGATACAAGAAGCATTAATGATACTCTACTGAA
AATGAACAATAATTAATATGAGGTACGGACATGAATTGGTTTTATGGTTTGGGATACTTG
CTTGGTATCTGTTTGTGGTTATCGCCATTGCACTCTCAGGCAATTAATCTGAATAATTTT
CAAGCAATACAATTAATGAGTCTTGAAGATTGTGCAGTAGTGCAGGTAAACGCAAGTTGG
AATTTTGCCAACAGATTAGAAATTGAGAAGCTGAAAGATTGTTATGTTGCAGAAATAGAT
CTTGCAAACAAAAACATTGGAGCTGTTATTCAAAAAGAGTGGAACATTAAGACTGTGCCA
ACAATTATTATTTTTGAAAAAGGCAAAGAAGTAATGCGATTTGAAGCTGGTATATCTATG
AAGTTTGATGAAAATGAGATCTTGAGAAAGATACGATTGGAAATAAAATAATGGCAAAAA
GATTTAGGAAAGTAAGAAAGACAAAAGGCGGGACGCCAAAAAGATATTTGGCAGGTGTTA
AAAATAAAAAGAAAGCTGAAAGAGAAATCAAAAGAACAGCTAAGCTTTATAAAGCTGGAA
AGCTAACACCCGCAATGATGAACGAAATTAGCAGAAAGAGAGCAGCTCGTGGTAAAAAGA
AGAAGAAAAAGAGGTAGTATTACCAAAAATTTAAAGAAGTATGCCAATAGAGGTTATTCT
ATGGCTACTTTAAGAAAAGTTTATAAAAGAGGATTAGGTGCATATTATTCGGCTGGAAGT
CGATCTGTTTCAGCACATGCTTGGGCTATGGGACGAGTAAGATCTTTCGTGACAGGTAAA
GGCGGAGCAAGAAAAGCAGATGCTGATTTAATTAGAGGTAAAAGAAAGAGAAGAAGATGA
GCTTTACAAATACAAACTATGAAGCAAAACTATCTTCAAGTATGACAGAGAATTGGTTAG
TTCAAATATTCAAAAATACAAATACAAATATTTTAACAACAAATACACCTGACTTTACAT
TTAGTTTTAGCGAAACAGCATATAATTCTATTAATTATTATCCAGCTATATTGAATAAGC
CAAGCATATCTTACAGCTTGGACTTAAAATCTTTTTCAACAAAGACAGGATCTATTACAT
TAAATCTAGCTAATATTAATCTAGACGGGACAACTTTGCTTGAATTGCTTGGTAGTGATA
CAATTAATGGACATGTGAACATATTGTCGCAAATAGATCACGATAACACAGCAAACAATG
CATTACAAATATTTAGTGGTAAAGTAAGCAGTTTTGCTTACAGAAATAACACTATTATTT
TGACTTTAATAAGCACAAGACCATTTCAAAATGTTTCTGTGCCAAGTTCAAGAACAAGCA
ATGCTACAAACCCACAATATAATAACAGAAATATACCATTAGTATATGGGGAATATACAC
CAAACACTAGCTTCACTAATGGGCAAGATGTTTACCCGTGTCCATTTCTTAAAAATGACG
GAGCAAATTTTTTATATATTGTTCCTCAGGGGACAACAGGAACTGAAAAGCTTGAGTTTT
ATGATAAAAGTATGAAAAGATTTATTGAGCTGACTGGTATGACAAGCACAAATAATACTA
TTGCTACTATTGACGGGGCTTCTATTTTGTCAGTACCAAAAAGCATGCAAAGGCAATTCA
ATATGCTTCCTGACGAAATAACCCAAACACTTGTAGGCTCAGGAGTAAGTTTAAGCTCAG
GAACATTAGCACAAGCTTTTAATGGTAATACTGGCAATGGGGCAACATTTTCTCAAAGCT
CAGGGTTTTCGGGAGATGCTAGAGGTGTTGTATTACAATTGAAAATGCCACAAGCAACAG
GTAAAATAACAGCAATAACTTTGGGACTGTCAGGCACATATAGTCAAACTATAACAGGAA
GCCCAGCAGGAACTGACGGAGCATTTTTTAATTTAGCAACTTCATTAAGCTCAAGCTTTG
GATCAACTTCGGGAGATGTAGAGCTTGTAGGATCTTCAAGCAGTGGAGATAAAGTTGATA
GAACAAATGAAGCTTTGGCAACTTCTACTGATATAGCTTCAATACTTGATAATGGTACTT
TACCTGATGAGTTGTATTTAAGCTTTAAATTCAATGCTTCAGGGGACGGAGATTACACAA
GCTTCAATGTTATATTGAATAATATTTTCTTAACTATTACAGCCGAAAATGATACAGCTA
ATGAGCCAATAGCTTCACAAGAATTTAATGCAGGTGTAGAAAAAGTATATTTAGCCAGAG
ATATTACCACAGAAAGTTTTAGGGCACACAGCGGACACGCAACATTATCGGATTTAAATA
ACCCTGTGGCAATACATAGAAACTTATTACATGATATATTAGGTGTTGATGATTATACAA
GTGATGCTGAAATAGAAGCTTCAGGATTTAAAAATGTAGCTGAGCTGAGAGATAGTGATA
CTACTAATGTAGATAGCACAAGCACAGTGCATTGGCAAACAAGATTAAATGTTCAAGAGT
CTTTAAACTTAGAAAGCATTTTACAAGAACTTCAATATGAGGGCTGTTTCTTTTTTGAAT
TTAGTCCACAGGCACAACAAACAAGCATAACAGGTGTTCACCCTTTAAGATATTTTACAA
TTAGAGATAACCCGACAGCTAATGTTGCATTATCACAAAATGATATTTCTGATTATGAAT
TAAGCATTACACCAGCTCAGGATCTTGAAACAAATATTTTAATAAACTATAAAAAACACC
CAGCTGAAAATCAATTTTTAAAACAAGCATCATATGAGCTTGATGATCACGATGTTATAT
TTGATGATGTCAAAGAGCAAAAACAAGAAATAAACCTTAATCATTTATTTGATGCTGTTG
AAACAAACGGAACTGAAAGAAATAAAAGTTGGTTAAATTTTAGAACTAAGCTTTTTGGTA
ATTATAAAACAATAGTAAAGTCAACTCTTGTTAATCCAGAAAAGTATGGTATGCTTCAAG
TCGGAGATTTTATAGACTTTTCCTCTATTACTTTTGCAGATCTTGGCACACCATTTAGCG
AAATATCAGATACTTTTGATAGCTTTGTTGCAATGCCAACAAATTTATTTAAAGAGTCTT
GGAGTGGTAAAAAATTTATAATAACAAACTTAAAAAGACAGGTAGGTAAAGTGTCTATAA
TTACGAGGGAAATATGAGCAGTTATTTTATTTATGATTCAATTAATATGTATAGAAGTGA
TAATACTTCAAGTGAAGGTACTTCTGACGGAAGTACTTTTACACCAGGCACAGCCATTAC
AGATCACGAAAGAGCCAATGATGAAAATATTGGCACAGTGATTAGTGCAGTACAAAATAA
TGACGGGATACAATATGCCGTGGGGTCCACAGCAACAGCAGATGCAGCAGCTGTATATTT
TACTGGAGATGACGGAGTATCAAGCGGAACAATAATTAATTTTCACATAAGTGATACAAC
AACTATTGGAGCAAGCAAAGGCACAATATCAGCAGTAAGTGGTGCAGGTTGGGCAGTTGC
AGACCTTACAGAAACTTCAGGAACTAAATTTTATTCTATCTTTGCTGGATCTGTTTCAAA
TGTATCAGAAATTTTAATAGGCAAAAAACTATCTTTTGAAGTTGAGCCTGATGTTAATGT
TCAATCGAATATTGATTATCAAAATTCAGTCCAAAGGTCTTTGGGCGGTGTTGAGTATGT
ATTGAATGTCAATCAAGGACAAGAGGTTATTACAATCAGTTTTCAAAACATATCAAACAC
TTTCAAAACAAATTTAACCACAATGCAAGATCATTTGTTAGGACAAAGAAAGAAATTTCT
TTATTTTGACGGAACACTCTTTCATTGGGTTAGACTCGAACAGACACTGACATTCACCGA
GATAGCTGACGGAAGATTTTCTACTCAGATTAGACTTCGTCAGCAAATTCAATAACCTGA
AATACAAAAAAGCCCCATTAATTTGGGGCTTCTTTGTTTGAGGTATATTGACTTAACTAA
CTCTTGACAAAATAACCATAAACACATCTTGTTCCATTTCTAGTACAATCATGAGTGTCT
TGTATTACTCCGTCAATTACTGCAACGAGATGCTTAGAAACGGAACAAATAATTTTACCG
CTTGGCAACTCATTGGCTTTTAAATGCACTTTACAGCCAGAGCCGATGCCCATAGTTGGC
ACAAACTTAAAGCCCAGACTTTCAAGATAAGGTCTGAAAACTTGTTTGTAAACACCATTT
CTAGCAGTACTTCCTCTTTTTTGTATATACTTTGCAACATAGTTTCTTTTACCCTTTGCA
TATTCTCTATTGGCTTCAGCCAAATCATAATATACTTTATCATAAGGCAAATCAGTTGCA
ATCGCAATAGCTCTGACAACACAATCTCCAGCATTACCTACAAAACCAGCTTTAAATCTA
CCGCCGTCATTATATTCCCATATTTTATCCATTTTTATTCTCGCTTTCATATTTGATTAA
ATCATTAACATCAGCGACATCTGTTGGTAAGATGCCCCATCTATTTTTTCTTTTATCATT
AACCCAATGTAATGCACCAGGCTCATTACCTTCATCATCACAACTTATAAAAAATGTTGT
GTCATCGTCTGTTGTAAATACTAATCCAGTCGCAGAGTCAACATCTTCATTATCCCATTT
TTGCCAAGCTATCGCAACAATTTTTTTGTTAAGCAATAAGCTCTCAGCTTCGGAATACCA
TATTTTATTTTTTTTATATTCATTTTTATTCATTTTTTTCTCCATTTTGTGGGGGCTTTT
CAGCCCCCGTTTATTTAATGTAAATTACCTCTATTTAAGAGTGTAATAGCCCTGTCGCAA
ATCTTGTTATGCAACTCAGCTTTTGCTATATGCCACCTTTTAAGTCTGTTTTGGTAAAAC
ATATCATACTTGTTTTCCTTAACAGGCTTTTTAGCTTTTAGCTCTTTCATCTCTTTATTC
ATTTTTCTCATAAGAGAGTCTTTAATCATCGTAATACCTCTTTTATTAATTAACATAAAT
AAATCTGTGAATAATCTACAGCAATGGCAACAAATTTAGCCCAGCTTTGTTTATGTGTAT
TTTTATGCTTATGCATATGTTTATGTTTATGTTTATTGGGATCTAAACAATTTTATTATA
GCTTAATTTTTTTTTAATTGATAAAAATAATATTTATTGATAAAAATTATTGTTTCATAT
AGCTTTTATTTGCAACTTTCATTAATGAATATTCAACAAAATGGAGATCTCATGGAAAAA
AAATATAATGGATATACTAATTATGAAACTTGGAATGTGGTATTATGGTTAAATAATGAC
GAACTATTACATTCTACTGTCAAAAATGTTTGGGCTAATAATTTTACCCAATCTGTCAAT
ACTTATGAAAAATGGCTCTTAGAGTTTGAAATGCACGAAAGAAAAACACCTGACGGGGTT
GCTTGGTCGAGCAAAAAAATAAACTATCAAGAGATTAATGAACATATTAATGAGATGTTT
AGAAATCATGAGTAAGCCAACTATAAATATTATGGGTATGCCAGTCGCTTTATTAGACGA
TATAATACTTTATTTAGAAAGCGGACAGGGTGATCCAGAATATATTGAAGCAATAGCAAA
AGACTTGAGAAATGTTAGACAACAATATCAAGATAAGATAAACAAAGAAAAAGAGCTGAT
TTCTATTAAGCCGAAAGAAGAAGAAAGAATTACTTCGGCTAATCCAGTTTCAGCTGAACA
TGTAGAATAGGAGCATAAAATGAATGATGCATTTGTAGAAAAATATGGTTTAGTTAAAGA
TGTTGATACTTGGGTTAAAGCGGGGCAACATATTATAACAATGACTGGTATTTATAAAAT
AATAAGTTATCATGATATAAATTTTGAGTGGACTGATAATTTAGAAACTAGAGATAATGA
GGGTGTTGCAATTCGCATAACAGCCGAAATGCAAACAGACTTTGGGCTGAAGCAAGAAAC
TATGTACGGCGAAGCTAATGCCAAAAATTGTAATTATCCTTATTATTGGGCTGGGGCTTT
AAACAGAGGTAAAGCAAGATCAACATTAATGCTTATTGGTGCATATGGTAAAAAAGGTTA
TTATATGGACGAAGAAGCACAAGCATTTGAAAATCAAAAGCCAACATTGAAAGCAATAGG
CGAATATACAAAAATGCTTAAAGAACTGACTGAAGCCGATGCATTGACTGACGAATATAA
AGATTATATCAGAAGTCAAGATACTGAAATAAGAAATAATAAAATGTTGTATGACAATGT
AATGAAAGAATTACGAGAAATGCACGATAACTTGGAGGAATAAATGGCAATTAACATAGA
CAAAGATAATAGCGGAGTTGCTTTTTTAAATAAATATGCAACTACTGAATCACACCCGAA
ATATAAAGGTGCAGTAAAAGTCAATGGTGTTCAAATGGAAGTAGCAGTTTGGGGAAAGAG
ATCAAAAAAAGATGACAAGCCGTTTTTGTCTTTACAATTTCAAACTGAAGAAGAAGCATC
TAAATATAAAAAAGATGACGAAGACGCAGAAGTACACCCTGATGACTTGCCGTTTTAATG
GGCATAAAAACTACAACTTCAGATAAGCTTTGGTCGCAATATATTCGCACAAGAGATAAT
TGGACTTGTCAAAGGTGTCAAAAAAAATATGTACCCCCAACAAATGCTCTTCATTGTTCG
CATTTTTTCAGCCGTGGAAAATGGGGTGTCAGATTTGATGAGGAAAATTGCGAAGCACTT
TGTTATGGCTGTCATAGTCATTTGGGGGGAAACCCAGTAGATCATATGATGCACAAACAA
TATATGTTGGGATCAAAGCGATTTGAAAAATTAAGACAAAGAGCTAATAAGCCGTTAAAG
TCTGGAGAAAAGAAATATTTTTTATCAAAAGAATTTAGAACTAAAATTAGAGAAAAAATT
AAATCATTGGAGGAATGAATGTCAAAAAGACAAATTGAAAACACAATATGGGAAGAAGTT
TGGTTTATGGATTTATCATTGGAATATAAAATGTTAGTATTATATTTTTTTACGACTTCA
AATCATGCGGGGCTTGGTAATTTAAATTTTAAAATCATTAATACAATTTTGGGTTATGAA
TATGACAAAGATGAAGTATTAGACAATTTAAAAGAACATTTGGTAGAATATAAAGAGGGC
AAATATCAATTAATTAAATTTATGAAATTTCATTACACTGAGGGTAATAATAGCAATCAA
CATAAGAACGCAATCAAGCTGTTAAGGTCTGAGGGGCTTTACAAAACTGAAAATGAAATA
GAATATGAAAAGTTTAAAGAAAATGGCATTGTATCAAAAAGCTTTCTTAAAGGTATAGAA
TAATGATAAATAAAGGTCTATTTACTTCCAATAAAGATGATTGGCGAACACCAAAGTGGC
TTTTCAATGTTTTAAACGATCATTTTAGATTTCATTTAGATGTTTGCTCAGATGATGATA
ATGCTTTATGCAAGTTTAATTATACACTTGAAAAGTCTTGCTTAGAATATGATTGGCTAG
AGTCTAATTATATGAATTGTCCATACGGAAAAAAGATTAGTCTTTTTGTTGCAAGAGCAC
ATCAGCAATGGAGAGAGAACGATTGCACAACTGTCGCATTATTACCAGCAAGAACAGATA
CAAAATGGTTTCATAATTTTATATATGATGATTGCACCATTGCTTTTATTAAAGGTAGAA
TTAAATTTGAAGGCGGGGAAAAATTAGCACCTGCACCATTTCCAAGCATGGTTGTTGTTT
GGTGGGGATCATACAGGCTGAATGAAAAAGACTTTGTAAGTGGTAAAAAATTGTCAAATA
TGATTGAGGAAGCGAGGAAAAATGAAACATAAGCAGCTGAAAGATTTTGTAAAAAATGCA
CTAGAAATAAATGTGTATTTAAGAGATTCAGATCACAAGCTTGTTGCTTGGGTTTGGGAA
TCTGAATTGAAAGATGAATGGGATACAGACATTCTACACTTATTAAATACAAACAGACTT
ACCAATTGGGAATCTATTGCCCGTTGTCGTAGATCACTTCAAGCTGAATACGAAGAATTA
AGAGGTGCAAATTGGGATAAAAGACACGACAAAGCAGTAGAAGTTGGTATGGAAATGACA
CAATATACACCTGAACTTTGAAAGGCAAACAAAATGAATGAAGAAAAAGAAATAAAAGAA
TCAAGAAAAGCAATGCGATATCACAAAACAATTAAAAGACTTGGCTGTTTTTTTCCAAAA
GTCAAAGCAAAGTATGTGAAAAAGCTTAAAGAACTAGGATATGAATATATGGAATATAAT
AATATTTCATCAATTAGAAAGGCAAGAAAATGAGTTTAAGTAAAAGAGAACAAGCTTGGC
TAAACAGAAAAGCCAATTCACACCCAACATACGATCAATGGGGAAAAAAAGCAGGAACAT
TAGAAGAAAGAATGAAAAAAAATAAAGTTCCTAAACCCTTTACACCTGAAGCAGAAGCTT
GGGATAAAGAGTGGCACGAAAGATACGGGAGAACTTGGTATGCTTTTGACTTCTACAAAA
GTTCGACATCTCAAGCAAACTCTTGGATTGAACAATTTAAAGTAAATGAAAGGCGATAAA
ATGATACAAGACACAGATAGTAAAGTTTATATAAGCTTACTTCATAAATGCATTAATGAT
TCACTGGGAGCTATTTCAGAAATTAATATTGAAAAGCTAAACGGAGATCAAGAGGAATTT
TCCAAAATTGTCAGCTGGATATATTTCGATCATTATGAAAAGTTTATGAAAAATGTTGAA
CAGGTTTTTGGCGAAGATAAAGAAATGCTTGCTGATTTAGTAAAAGATTTGACAAATTCA
GCTGAAAATGTTAAAGCTTAACGGAGAACAAAATGGATAAAAAATTCCCAATACATGAAA
CATTGGATAATTATAAATACAGATTAAAAAGAAATGAGGTTTTGAGAAACCCTGACAAAA
TGACTTTTGATCCTGAATTTGCAGCTATTCAATATGAGCATAAAATGGTTATTGCAAACA
CAAGTCTAAGACAATATTTTAAATATAACACTGATGTTAAATTTAATTTATTGTTGAGTG
TTTATATACTTGTAGTTGCAATTTGTTTATTTTTGCTTTATCTTGTAGAAAATGCAACAA
TCATTTGAATATTATATTGATGATATACACGCAAATTCAGAAAATAGTATTCTTTATGGT
AAAGCAATAATGGTTGCAATGTCTAAGGATCACAAGCAATCTTGGACAAAAAAACAAAAA
GAAGTATATTTCTACCACGATACAATGACATATGCAAAAATTGGTAAAAAATACGGAATT
ACAGCTCAATCTGTCAGCAGGATATATAAAAGAGCTGTTAAAAAATTGAATATAATAACA
CAGAATCTTCTCGCTGATCGTTGTTGTTATAATACCAAAGCCATATAGGGCTGAGCGGGG
CGGGTTTTCTCAATATTCATTTTACCGCCCCAAATTTTAGGGTTATAATCTAAAAAAATT
ATATTCAGCAATATCAACACTTACAGCAATGTAATCTTCAAAATATCATCATTTAGGGTT
TAAAATTTACATATATGTAGATGACGGACTCAAAAATTGACAAAATACTTAATCAAATTG
ATCAAGAAGTAGAAAACAGTAATGTTGGACATGAAGCATACAATAAAACAAAAAATATGC
GAAAGTTCAGTCAAGGTAATATAGAAAACATAGTTTTAGCAGACCCACACGGCGACGAGG
ATCATACACCGCACGAAGAATGGGACGCACATTCTACTTTTGATGAAGAAAATTACAGCA
TAGGATATGATGAAGATAATTGAAAAACACCCGAACGAATTAATAGAAGCTGATTACAAT
CCAAGACAATTGTCAGAAAAAGCTTACGAAGAATTAAAAGAATCATTAGAAAATTTTGGC
TTTGTAGATCCTGTTTTAATAAACAAAAACAAAGACAGAAAAAACATTATTATTGGCGGA
CACCAAAGAGTGAAAGTTGCTAAAATGTTAAACATTAAGAAAGTACCATGCCTCGAATTA
GATCTTTCCGAGGAAGAAGAAAGAGAACTTAATATCAGATTAAATAAAAATACTGGAGAT
TGGGACTGGGACATGCTAGCAAATAATTTTGGCACAGAACAGCTTTTAGATTGGGGTTTT
GCAGAGCAAGAACTAGGTGTTGAGTCAAAACTTACATTTGAAGTTTCTAACAACTACAAT
GAAACTATAGAATACCCAGAGGAAGCTGAATCAAGTCATGTACGCATGATACAATTGTTT
TTAAATGACGATACAGAGCCTGTTTTCAAAAAAATGGAGTTGCAACTTAGAGAAGAATTT
GGAACAGATAATTTGACTGATACAATATTCAAAGCATTAGAGAAATTGACAAATGGCTAG
AGAAATATATTTAAAACCTGAATTAACAGATAAAGAAGCTAGTGAACTAGCTGGGGCATT
GCTGAATGACACAAGCTATAAAATTCTTATTGATTATGACGCAGATGTATATGACGAAGT
TTCAGGTAATTGTATTGCAAAATTTAGAAAAAATGTTATACCAGCAAATATAGCAAAAAC
AGCATACCAAAATTTAAAATCAGCAGCTGGAGCAACAAATAATAGAAATAAAGCTTCAGG
CAAACAGGGCAGAAAAAGACTTAAAACTGACGGCACAATATCAAATACTAATCACGGGGA
TCAGGTTAATAGCGGTATTATTGGCTATTTTGATAGAAATGTTAGATTCCCATATTGCAG
ACAAACAGCTTTTAATCAAAAAGAGTTTGATAAATTTAAAAAAGCTTATGGGATTATAAA
GTTTGTCGATAATAAATATTCTGAATTAATGCCTGAACATTATGCTTTACAAAGAGAAGT
TGCTGACAATACAGCTCAAGATTTTGTTATAAAAGACACCGCTTTCACAACAATTACTGT
AAATAAAAATTGGCAGACAGCAGTGCACACAGATAAAGGGGACTTTGAAAAAGGTTTTGG
AAATTTAGTTGTATTAAGAGAGGGCTTGTATAAGGGCGGATATTTTGTTATTCCGCAATG
GGCAGTCGCTTTTGATATGCAAAATTGTGATTTATTGTTGTGTGATGTTCATCAATGGCA
CGGAAATACACCAATAACAAAAGTAGATGAAAAAGCTACAAGAATATCACTAGTAATGTA
TTACAGACATAATATGCAAAAATGTGGAACAGCTGTTGAAGAACAAGAGTTTGCAAAACA
AAGACAAATTAGATCGGGGGAAAGTCTTTATTGATGTGCGGAATTGTAGGTTATAGCTGT
GAAAACCCTAAACAAAATCATATACAGATTTTACAGGATATCATAGCAGAAAGCTCAATC
AGGGGCATACATAGTTTTGGGTATAGCTTTGTTAAAGATAAAAAATTAATAACAAGAAAA
TACCACGATCTTAAAGAGGTTAAATTGCCTTTAACTAATAAGATTATTTATCATAATAGG
TACTCTACTTCTGGCGATTTTAAAAATCATAAAAATAATCAGCCAATACATATAGACAAT
ATGTCTTTGGTTTTCAATGGTGTTATTGACATGCGTACCAAAAAACAAATGGAAAATGCA
TACAATATTTTTATGGAAACCGATAATGACGGAGAAATATTAATTCAAAGATGCGGTAAT
GATAAAAAGCTTATTGAAAGATTTGTAAATGATATTAGGGGAAGTTTTGCAGGTATTATT
CTTGATGAAAAAGAAAACTTATTTGTAATTAGAAATAAAAAAAGACCTTGCTGGATATTA
GAGTATGATAATGCAAAGTTTGTAGCTTCAACAAGAGATATTTTTAAAAGAGTTGATAAT
ACTTTTATGCCCAAGCCGTTAGAAGCTAATAAGATATATGAAATTTAAATATAAATTAAG
ACATGCTACACGAGCAGACGAAGACTTATTAAAACAACTTTACAAACAAGACAAAGAACA
CATAGGATCTTTTAATTTATATCAAGTATGGGATAAGTATTTGACTTCAAGTACAAACTA
CAAGTATTTGATTTGTGAAGATAAGGGCTTTGTCAGATATGGTTTTAGTAAAAAATACAG
CAGCTGGATAATTCATGAGATAGCTGTATTAGATGATTTTAAAAGACACGGCATAGCTAG
ATATATTGTAGAAAATTTACCTAGACCGCTTATGTTAAAATGTAATTGTGATAATGAGAT
TGGCAATAGGTTTTATGAAAAGATCGGTATGACAAAAGTAGGAAAAACAAAAACCCGTAA
AGGTGTTGAACAGAATATTTGGCAATGGTAAATGAATATATTGATTACCACATAAGATCC
TCAGAAGCGAAAGACATTGATCCAGCTAATGATTGTCTGAAATATATCAGCAATAGATTT
GAGCTAAACATTGAACAAAGATATTGGTTAGCTTTTTTATATGCTTGTTGTTATTCAGGA
AGCACAGTGTATTACATATACAATGAGTTTCCAGATTTTGAAAATGTTGATGAGGACAGG
TTAAGTAGGTGGTGGGATAGCAACAAGCACAAAACTATCTTTCAAACAGATCGTCTGAAA
GTAAAAAGCTTTAATGAGTTTGTAAATATATTTAAATCATATAAAAGCTTGTTAAACGGC
TTAACACAAGAGGAATATTTTAATTCTTTAAAACAGCCAAACAGACAGATGACATATGAT
AATTGTTATCAGGATCTAATGAAAATACACTACTTTGGCAGATTTACTATGTTCATTTAT
TTAGAAATGGTAAATGTTTTAACAGATTTTGATTTAGAGCCAACATATTTAGACCTGAAA
AATGCCGAAAGCTGTAGAAATGGTTTAGTTTACAGCATTGAAAGATTTGATTTAGATACG
CACGGCAAGAAAAAAAGATTAAATAAAAATGAATTAGGGTATTTACAATACCAATTCGAG
CTTGTTAAAGAAGAAATAGAGCAGCTTGATATACAACATACAAACATTTGGAACATAGAA
ACTACACTTTGTGCTTTTAAAAAGTTCAAAAAGGGCAAAAGATATGTAGGTTATTACATA
GATCGTCAGCGAAAAGAAATAGAAAAAATGCAAGATCTAGTTTCAGACGGGGTTAATTGG
AATGTTTTATGGGATTTCAGGAACGAAACATATGATAAACAATGGTTAAAAGAGTTGTAG
CAATAGGCGGTGTGCCATGCTCTGGAAAAACAACACTTGTAAGAGAAATATTAAACAAAG
TGGAGGATGAGCCGAAATTTTTTAAATATGGGCTTCTCAGGGGCTATATATCAGGCGACA
CAGCAATACTTGGCATTTACCAGCAAAATGATACTTTTGGCGGGACTGACAAGCTTTCTA
TGGCAGTGCAAAAAGATTATGAGAAGTTTTTACAGATTACAGACTATAATGTTCTATTTG
AGGGCGATAGGCTGTTTACTAGAAAGAATTTATTACACTTACAGGACAAATATGAGCAGA
AGTTCATTGTTTTAGATCTTGATAAGAAAACATTAGAAAAAAGACATGAGGAAAGAAATG
ATACTCAGTCAGAAAAGTTTAAAAAGTCTAGGCAGACAAAGATAAATAATATACTCAGTG
[truncated: 75,115 more rows]
