# Supplementary material for: Characterization of the Environmental Plasmidome of the Red Sea
Source: Microbiol Spectr. 2023 Jul 3;11(4):e00400-23. doi: 10.1128/spectrum.00400-23 (PMC10434023; doi:10.1128/spectrum.00400-23)
Supplement: Supplemental File 2 — File S2. Download spectrum.00400-23-s0003.xlsx, XLSX file, 0.03 MB [file spectrum.00400-23-s0003.xlsx]

## Sheet: Supplementary file 2
Supplementary File 2: GC content, classification and cluster of all unique candidates
Plasmid candidate	GC	Class	Plasmid candidates cluster
1_LNODE_1	59.98	Plasmid	C7
106_LNODE_1	59.3	Plasmid	C1
297_RNODE_15	62.94	Plasmid	C6
298_RNODE_5	54.45	Plasmid	C4
3_LNODE_1	37.74	Plasmid	C1
30_LNODE_1	29.28	Plasmid	C2
39_LNODE_1	53.85	Plasmid	C2
100_LNODE_1	52.58	Putative_plasmid	C2
101_LNODE_1	37.31	Putative_plasmid	C2
103_LNODE_1	36.95	Putative_plasmid	C2
104_LNODE_1	53.41	Putative_plasmid	C6
113_LNODE_1	50.3	Putative_plasmid	C5
114_LNODE_1	36.83	Putative_plasmid	C5
115_LNODE_1	43.72	Putative_plasmid	C5
117_LNODE_1	67.37	Putative_plasmid	C5
123_LNODE_1	42.45	Putative_plasmid	C3
124_LNODE_1	36.61	Putative_plasmid	C3
13_LNODE_1	33.88	Putative_plasmid	C6
13_LNODE_2	33.89	Putative_plasmid	C8
15_LNODE_1	40.13	Putative_plasmid	C6
16_LNODE_1	37.27	Putative_plasmid	C2
16_LNODE_2	37.3	Putative_plasmid	C1
17_LNODE_1	36.04	Putative_plasmid	C1
17_LNODE_2	36.02	Putative_plasmid	C3
2_LNODE_1	47.83	Putative_plasmid	C7
259_RNODE_2	28	Putative_plasmid	C8
259_RNODE_6	44.71	Putative_plasmid	C1
259_RNODE_7	37.53	Putative_plasmid	C5
260_RNODE_1	51.94	Putative_plasmid	C8
263_RNODE_2	33.14	Putative_plasmid	C4
266_RNODE_1	39.36	Putative_plasmid	C6
266_RNODE_10	35.81	Putative_plasmid	C6
266_RNODE_12	36.22	Putative_plasmid	C8
266_RNODE_18	39.17	Putative_plasmid	C8
266_RNODE_2	48.42	Putative_plasmid	C2
266_RNODE_4	40.8	Putative_plasmid	C8
266_RNODE_8	30.92	Putative_plasmid	C2
267_RNODE_1	38.36	Putative_plasmid	C1
267_RNODE_10	46.04	Putative_plasmid	C6
267_RNODE_11	38.4	Putative_plasmid	C6
267_RNODE_6	36.34	Putative_plasmid	C8
269_RNODE_1	47.99	Putative_plasmid	C2
269_RNODE_3	63.2	Putative_plasmid	C8
27_LNODE_1	29.96	Putative_plasmid	C2
27_LNODE_2	29.96	Putative_plasmid	C2
270_RNODE_1	36.23	Putative_plasmid	C6
270_RNODE_6	42.36	Putative_plasmid	C7
272_RNODE_10	44.58	Putative_plasmid	C7
275_RNODE_2	33.28	Putative_plasmid	C1
277_RNODE_5	49.72	Putative_plasmid	C1
278_RNODE_1	65.65	Putative_plasmid	C7
278_RNODE_12	56.54	Putative_plasmid	C1
278_RNODE_13	50.72	Putative_plasmid	C7
278_RNODE_4	31.62	Putative_plasmid	C8
278_RNODE_7	25.43	Putative_plasmid	C4
28_LNODE_1	63.42	Putative_plasmid	C8
280_RNODE_4	36.28	Putative_plasmid	C7
281_RNODE_1	52.35	Putative_plasmid	C6
281_RNODE_10	41.83	Putative_plasmid	C1
282_RNODE_1	46.51	Putative_plasmid	C6
283_RNODE_12	38.29	Putative_plasmid	C6
283_RNODE_3	56.06	Putative_plasmid	C7
283_RNODE_5	59.97	Putative_plasmid	C6
283_RNODE_7	25.38	Putative_plasmid	C6
283_RNODE_8	47.41	Putative_plasmid	C2
284_RNODE_13	26.2	Putative_plasmid	C2
284_RNODE_15	40.41	Putative_plasmid	C2
284_RNODE_6	28.12	Putative_plasmid	C8
285_RNODE_1	62.38	Putative_plasmid	C2
285_RNODE_10	64.01	Putative_plasmid	C7
285_RNODE_16	42.78	Putative_plasmid	C2
285_RNODE_6	32.42	Putative_plasmid	C2
286_RNODE_15	47.51	Putative_plasmid	C5
286_RNODE_6	34.36	Putative_plasmid	C5
286_RNODE_8	32.31	Putative_plasmid	C2
287_RNODE_10	35.94	Putative_plasmid	C2
287_RNODE_14	37.5	Putative_plasmid	C2
287_RNODE_18	34.48	Putative_plasmid	C5
287_RNODE_19	32.59	Putative_plasmid	C2
287_RNODE_20	33.6	Putative_plasmid	C8
287_RNODE_24	34.75	Putative_plasmid	C8
287_RNODE_26	46.41	Putative_plasmid	C1
287_RNODE_28	34.09	Putative_plasmid	C2
287_RNODE_29	29.61	Putative_plasmid	C2
287_RNODE_30	51.08	Putative_plasmid	C2
287_RNODE_32	33.72	Putative_plasmid	C8
287_RNODE_4	39.55	Putative_plasmid	C7
288_RNODE_10	32.87	Putative_plasmid	C3
288_RNODE_13	71.51	Putative_plasmid	C8
288_RNODE_14	45.41	Putative_plasmid	C8
288_RNODE_20	32.14	Putative_plasmid	C8
289_NODE_3	38.91	Putative_plasmid	C1
289_RNODE_18	28.04	Putative_plasmid	C1
289_RNODE_2	31.89	Putative_plasmid	C3
289_RNODE_5	41.09	Putative_plasmid	C5
29_LNODE_1	41.79	Putative_plasmid	C8
290_RNODE_10	37.43	Putative_plasmid	C1
290_RNODE_2	33.39	Putative_plasmid	C6
290_RNODE_6	63.96	Putative_plasmid	C6
291_NODE_1	30.8	Putative_plasmid	C1
291_RNODE_11	64.05	Putative_plasmid	C2
291_RNODE_12	44.72	Putative_plasmid	C1
291_RNODE_14	45.01	Putative_plasmid	C1
291_RNODE_21	30.9	Putative_plasmid	C1
291_RNODE_22	39.58	Putative_plasmid	C4
291_RNODE_25	46.61	Putative_plasmid	C2
291_RNODE_26	31.83	Putative_plasmid	C6
291_RNODE_28	39.65	Putative_plasmid	C2
291_RNODE_3	32.54	Putative_plasmid	C6
291_RNODE_30	33.05	Putative_plasmid	C6
291_RNODE_32	46.41	Putative_plasmid	C1
291_RNODE_8	35.62	Putative_plasmid	C8
292_RNODE_1	54.43	Putative_plasmid	C8
292_RNODE_15	45.03	Putative_plasmid	C8
292_RNODE_22	30.78	Putative_plasmid	C8
292_RNODE_25	32.18	Putative_plasmid	C8
293_RNODE_2	30.87	Putative_plasmid	C1
293_RNODE_20	43.56	Putative_plasmid	C8
293_RNODE_7	31.56	Putative_plasmid	C5
293_RNODE_9	47.83	Putative_plasmid	C8
294_RNODE_12	32.85	Putative_plasmid	C3
294_RNODE_13	29.35	Putative_plasmid	C8
294_RNODE_2	34.74	Putative_plasmid	C8
294_RNODE_9	32.11	Putative_plasmid	C1
295_RNODE_1	35.96	Putative_plasmid	C7
295_RNODE_8	50.39	Putative_plasmid	C2
295_RNODE_9	39.01	Putative_plasmid	C8
296_RNODE_11	58.42	Putative_plasmid	C2
296_RNODE_19	56.83	Putative_plasmid	C6
296_RNODE_8	42.5	Putative_plasmid	C6
297_NODE_1	63.21	Putative_plasmid	C6
297_RNODE_13	64.96	Putative_plasmid	C7
297_RNODE_14	64.6	Putative_plasmid	C2
297_RNODE_18	64.08	Putative_plasmid	C2
297_RNODE_2	39.55	Putative_plasmid	C4
299_NODE_2	71.83	Putative_plasmid	C6
299_NODE_3	75.78	Putative_plasmid	C6
300_RNODE_10	34.7	Putative_plasmid	C6
300_RNODE_11	46.03	Putative_plasmid	C8
300_RNODE_15	68.35	Putative_plasmid	C6
300_RNODE_18	38.55	Putative_plasmid	C3
300_RNODE_3	38.3	Putative_plasmid	C7
300_RNODE_8	65.35	Putative_plasmid	C8
301_RNODE_3	31.67	Putative_plasmid	C3
301_RNODE_6	54.27	Putative_plasmid	C8
302_RNODE_13	62.64	Putative_plasmid	C8
31_LNODE_1	40.45	Putative_plasmid	C2
32_LNODE_1	46.42	Putative_plasmid	C1
35_LNODE_1	37.94	Putative_plasmid	C8
35_LNODE_2	38.22	Putative_plasmid	C8
38_LNODE_1	36.49	Putative_plasmid	C2
4_LNODE_1	39.68	Putative_plasmid	C2
4_LNODE_2	37.06	Putative_plasmid	C7
40_LNODE_1	69.03	Putative_plasmid	C2
41_LNODE_1	54.02	Putative_plasmid	C3
42_LNODE_1	32.57	Putative_plasmid	C2
46_LNODE_1	36.35	Putative_plasmid	C3
47_LNODE_1	31.46	Putative_plasmid	C2
5_LNODE_1	46.3	Putative_plasmid	C8
57_LNODE_1	64.98	Putative_plasmid	C1
60_LNODE_1	35.97	Putative_plasmid	C1
61_LNODE_1	42.93	Putative_plasmid	C1
63_LNODE_1	44.97	Putative_plasmid	C1
65_LNODE_1	28.07	Putative_plasmid	C1
71_LNODE_1	30.36	Putative_plasmid	C3
74_LNODE_1	34.17	Putative_plasmid	C1
75_LNODE_1	33.14	Putative_plasmid	C8
76_LNODE_1	63.6	Putative_plasmid	C4
78_LNODE_1	31.69	Putative_plasmid	C6
8_LNODE_1	38.42	Putative_plasmid	C1
85_LNODE_1	31.4	Putative_plasmid	C1
88_LNODE_1	35.44	Putative_plasmid	C1
9_LNODE_1	67.79	Putative_plasmid	C5
97_LNODE_1	32.89	Putative_plasmid	C5
10_LNODE_1	68.42	Uncertain	C8
105_LNODE_1	65.68	Uncertain	C7
107_LNODE_1	47.26	Uncertain	C1
108_LNODE_1	36.83	Uncertain	C1
109_LNODE_1	47.72	Uncertain	C1
110_LNODE_1	37.39	Uncertain	C1
111_LNODE_1	59.28	Uncertain	C1
112_LNODE_1	48	Uncertain	C1
116_LNODE_1	27.84	Uncertain	C1
118_LNODE_1	27.46	Uncertain	C1
119_LNODE_1	40.12	Uncertain	C5
120_LNODE_1	46.47	Uncertain	C2
121_LNODE_1	53.17	Uncertain	C2
122_LNODE_1	47.15	Uncertain	C1
125_LNODE_1	34.69	Uncertain	C4
126_LNODE_1	27.97	Uncertain	C2
19_LNODE_1	37.73	Uncertain	C1
20_LNODE_1	46.56	Uncertain	C6
21_LNODE_1	49.43	Uncertain	C3
22_LNODE_1	45.24	Uncertain	C1
22_LNODE_2	45.19	Uncertain	C7
23_LNODE_1	36.8	Uncertain	C2
23_LNODE_2	36.73	Uncertain	C2
25_LNODE_1	39.33	Uncertain	C8
258_RNODE_2	37.39	Uncertain	C7
258_RNODE_3	37.85	Uncertain	C2
259_NODE_2	30.37	Uncertain	C8
259_RNODE_10	39.48	Uncertain	C8
259_RNODE_4	38.85	Uncertain	C8
259_RNODE_5	29.66	Uncertain	C1
259_RNODE_8	43.26	Uncertain	C1
26_LNODE_1	42.09	Uncertain	C2
262_RNODE_1	31.9	Uncertain	C6
263_RNODE_1	28.9	Uncertain	C2
264_NODE_2	61.97	Uncertain	C1
264_RNODE_2	33.61	Uncertain	C6
264_RNODE_3	39.46	Uncertain	C6
264_RNODE_5	43.6	Uncertain	C2
264_RNODE_7	37.8	Uncertain	C1
265_RNODE_1	36.85	Uncertain	C8
265_RNODE_3	47.54	Uncertain	C2
265_RNODE_5	54.43	Uncertain	C7
266_NODE_2	30.36	Uncertain	C2
266_RNODE_11	44.68	Uncertain	C6
266_RNODE_5	31.86	Uncertain	C3
266_RNODE_9	65.93	Uncertain	C1
267_NODE_1	47.41	Uncertain	C8
267_RNODE_3	37.56	Uncertain	C2
267_RNODE_4	37.17	Uncertain	C2
267_RNODE_8	36.63	Uncertain	C1
267_RNODE_9	39.55	Uncertain	C2
269_RNODE_2	36.44	Uncertain	C2
270_RNODE_4	38.4	Uncertain	C1
270_RNODE_5	36.3	Uncertain	C1
271_NODE_1	33.27	Uncertain	C2
271_RNODE_10	43.39	Uncertain	C8
271_RNODE_12	31.17	Uncertain	C8
271_RNODE_4	43.7	Uncertain	C4
271_RNODE_7	41.63	Uncertain	C8
271_RNODE_8	45.97	Uncertain	C6
272_RNODE_12	53.2	Uncertain	C8
272_RNODE_2	54.37	Uncertain	C1
272_RNODE_4	51.02	Uncertain	C3
272_RNODE_6	60.45	Uncertain	C8
273_RNODE_1	35.37	Uncertain	C3
273_RNODE_3	24.44	Uncertain	C1
273_RNODE_4	41.53	Uncertain	C8
273_RNODE_7	37.17	Uncertain	C8
274_RNODE_5	33.3	Uncertain	C1
275_RNODE_1	30.76	Uncertain	C8
276_RNODE_2	33.44	Uncertain	C2
276_RNODE_3	66	Uncertain	C5
277_RNODE_1	41.25	Uncertain	C4
277_RNODE_10	29.37	Uncertain	C2
277_RNODE_2	40.17	Uncertain	C5
277_RNODE_3	62.89	Uncertain	C2
278_RNODE_11	30.76	Uncertain	C7
278_RNODE_14	44.55	Uncertain	C8
278_RNODE_2	36.46	Uncertain	C5
278_RNODE_6	45.97	Uncertain	C1
279_RNODE_3	42.41	Uncertain	C1
279_RNODE_4	31.59	Uncertain	C5
280_RNODE_1	34.12	Uncertain	C3
281_RNODE_2	51.79	Uncertain	C6
281_RNODE_3	37.77	Uncertain	C6
281_RNODE_4	34.17	Uncertain	C3
281_RNODE_5	36.02	Uncertain	C6
281_RNODE_8	49.35	Uncertain	C6
282_RNODE_3	37.9	Uncertain	C6
283_RNODE_6	55	Uncertain	C2
283_RNODE_9	31.79	Uncertain	C8
284_RNODE_11	38.21	Uncertain	C6
284_RNODE_12	52.75	Uncertain	C6
284_RNODE_14	39.94	Uncertain	C6
285_RNODE_14	65.64	Uncertain	C8
286_RNODE_11	34.39	Uncertain	C2
286_RNODE_7	55.68	Uncertain	C3
287_RNODE_16	37.01	Uncertain	C8
287_RNODE_17	34.26	Uncertain	C5
287_RNODE_22	36.02	Uncertain	C8
287_RNODE_6	34.12	Uncertain	C8
288_RNODE_1	41.2	Uncertain	C1
288_RNODE_12	37.18	Uncertain	C1
288_RNODE_17	60.3	Uncertain	C8
288_RNODE_19	34.77	Uncertain	C7
288_RNODE_22	39.31	Uncertain	C1
288_RNODE_23	38.95	Uncertain	C1
288_RNODE_5	48.89	Uncertain	C8
288_RNODE_6	37.7	Uncertain	C2
288_RNODE_7	40.12	Uncertain	C5
288_RNODE_8	41.5	Uncertain	C1
289_RNODE_10	48.95	Uncertain	C1
289_RNODE_12	39.45	Uncertain	C5
289_RNODE_13	44.55	Uncertain	C1
289_RNODE_3	37.5	Uncertain	C1
289_RNODE_4	36.89	Uncertain	C1
289_RNODE_7	38.73	Uncertain	C7
289_RNODE_8	28.68	Uncertain	C1
290_RNODE_7	30.32	Uncertain	C6
290_RNODE_9	34.41	Uncertain	C6
291_NODE_6	43.45	Uncertain	C2
291_RNODE_15	50.78	Uncertain	C2
291_RNODE_16	45.94	Uncertain	C6
291_RNODE_17	48.75	Uncertain	C6
291_RNODE_23	40.35	Uncertain	C1
291_RNODE_6	39.05	Uncertain	C6
292_NODE_5	73.4	Uncertain	C1
292_NODE_6	37.67	Uncertain	C2
292_RNODE_16	46.22	Uncertain	C2
292_RNODE_28	29	Uncertain	C2
293_RNODE_14	34.23	Uncertain	C2
293_RNODE_15	35.55	Uncertain	C1
293_RNODE_5	40.82	Uncertain	C8
293_RNODE_8	42.12	Uncertain	C8
295_RNODE_12	42.92	Uncertain	C8
295_RNODE_13	44.31	Uncertain	C8
295_RNODE_2	37.43	Uncertain	C8
295_RNODE_3	34.56	Uncertain	C8
295_RNODE_5	40.95	Uncertain	C8
295_RNODE_7	42.83	Uncertain	C2
296_NODE_1	48.32	Uncertain	C7
296_RNODE_13	37.76	Uncertain	C6
296_RNODE_14	39.81	Uncertain	C6
296_RNODE_18	34.84	Uncertain	C7
296_RNODE_2	45.57	Uncertain	C6
296_RNODE_5	38.34	Uncertain	C6
296_RNODE_6	70.36	Uncertain	C6
297_RNODE_8	40.32	Uncertain	C1
298_RNODE_9	36.77	Uncertain	C7
299_NODE_4	73.71	Uncertain	C6
299_RNODE_1	38.64	Uncertain	C8
299_RNODE_12	28.7	Uncertain	C2
300_RNODE_1	40.77	Uncertain	C6
300_RNODE_12	46.14	Uncertain	C3
300_RNODE_9	35.14	Uncertain	C6
301_RNODE_1	60.67	Uncertain	C7
301_RNODE_4	37.88	Uncertain	C6
301_RNODE_5	48.39	Uncertain	C2
301_RNODE_7	43.07	Uncertain	C2
302_RNODE_14	31.24	Uncertain	C8
302_RNODE_18	46.12	Uncertain	C1
302_RNODE_3	58.18	Uncertain	C8
302_RNODE_4	45.74	Uncertain	C8
33_LNODE_1	54.87	Uncertain	C1
43_LNODE_1	60.9	Uncertain	C3
44_LNODE_1	60.5	Uncertain	C3
45_LNODE_1	49.84	Uncertain	C3
51_LNODE_1	37.65	Uncertain	C1
52_LNODE_1	36.89	Uncertain	C6
53_LNODE_1	49.19	Uncertain	C4
56_LNODE_1	32.04	Uncertain	C1
58_LNODE_1	39.88	Uncertain	C1
59_LNODE_1	46.87	Uncertain	C1
6_LNODE_1	58.99	Uncertain	C5
62_LNODE_1	30.87	Uncertain	C1
64_LNODE_1	36.3	Uncertain	C1
66_LNODE_1	35.28	Uncertain	C1
68_LNODE_1	56.21	Uncertain	C3
69_LNODE_1	39.43	Uncertain	C3
7_LNODE_1	51.82	Uncertain	C5
70_LNODE_1	51.42	Uncertain	C2
72_LNODE_1	42.82	Uncertain	C4
73_LNODE_1	39.79	Uncertain	C3
81_LNODE_1	40.51	Uncertain	C4
82_LNODE_1	32.57	Uncertain	C1
96_LNODE_1	41.83	Uncertain	C1
98_LNODE_1	32.95	Uncertain	C2
99_LNODE_1	72.94	Uncertain	C3

## Sheet: Sheet1
			Plasmid candidates cluster	Plasmid candidate
			C7	1_LNODE_1
			C7	10_LNODE_1
			C1	100_LNODE_1
			C2	101_LNODE_1
			C7	103_LNODE_1
			C8	104_LNODE_1
			C5	105_LNODE_1
			C5	106_LNODE_1
			C1	107_LNODE_1
			C5	108_LNODE_1
			C8	109_LNODE_1
			C8	110_LNODE_1
			C5	111_LNODE_1
			C6	112_LNODE_1
			C8	113_LNODE_1
			C8	114_LNODE_1
			C6	115_LNODE_1
			C2	116_LNODE_1
			C1	117_LNODE_1
			C1	118_LNODE_1
			C3	119_LNODE_1
			C1	120_LNODE_1
			C6	121_LNODE_1
			C3	122_LNODE_1
			C1	123_LNODE_1
			C7	124_LNODE_1
			C2	125_LNODE_1
			C2	126_LNODE_1
			C8	13_LNODE_1
			C8	13_LNODE_2
			C2	15_LNODE_1
			C2	16_LNODE_1
			C2	16_LNODE_2
			C8	17_LNODE_1
			C8	17_LNODE_2
			C2	19_LNODE_1
			C2	2_LNODE_1
			C1	20_LNODE_1
			C1	21_LNODE_1
			C1	22_LNODE_1
			C1	22_LNODE_2
			C8	23_LNODE_1
			C8	23_LNODE_2
			C6	25_LNODE_1
			C3	258_RNODE_2
			C3	258_RNODE_3
			C2	259_NODE_2
			C2	259_RNODE_10
			C2	259_RNODE_2
			C3	259_RNODE_4
			C2	259_RNODE_5
			C3	259_RNODE_6
			C3	259_RNODE_7
			C3	259_RNODE_8
			C7	26_LNODE_1
			C3	260_RNODE_1
			C2	262_RNODE_1
			C2	263_RNODE_1
			C2	263_RNODE_2
			C1	264_NODE_2
			C6	264_RNODE_2
			C6	264_RNODE_3
			C4	264_RNODE_5
			C6	264_RNODE_7
			C1	265_RNODE_1
			C1	265_RNODE_3
			C1	265_RNODE_5
			C1	266_NODE_2
			C1	266_RNODE_1
			C1	266_RNODE_10
			C1	266_RNODE_11
			C1	266_RNODE_12
			C1	266_RNODE_18
			C1	266_RNODE_2
			C1	266_RNODE_4
			C1	266_RNODE_5
			C1	266_RNODE_8
			C1	266_RNODE_9
			C3	267_NODE_1
			C3	267_RNODE_1
			C4	267_RNODE_10
			C3	267_RNODE_11
			C2	267_RNODE_3
			C2	267_RNODE_4
			C2	267_RNODE_6
			C3	267_RNODE_8
			C2	267_RNODE_9
			C4	269_RNODE_1
			C3	269_RNODE_2
			C1	269_RNODE_3
			C8	27_LNODE_1
			C8	27_LNODE_2
			C4	270_RNODE_1
			C6	270_RNODE_4
			C6	270_RNODE_5
			C4	270_RNODE_6
			C1	271_NODE_1
			C1	271_RNODE_10
			C1	271_RNODE_12
			C1	271_RNODE_4
			C1	271_RNODE_7
			C4	271_RNODE_8
			C4	272_RNODE_10
			C1	272_RNODE_12
			C1	272_RNODE_2
			C1	272_RNODE_4
			C5	272_RNODE_6
			C2	273_RNODE_1
			C3	273_RNODE_3
			C2	273_RNODE_4
			C2	273_RNODE_7
			C2	274_RNODE_5
			C2	275_RNODE_1
			C2	275_RNODE_2
			C6	276_RNODE_2
			C7	276_RNODE_3
			C1	277_RNODE_1
			C1	277_RNODE_10
			C1	277_RNODE_2
			C1	277_RNODE_3
			C1	277_RNODE_5
			C1	278_RNODE_1
			C1	278_RNODE_11
			C5	278_RNODE_12
			C5	278_RNODE_13
			C5	278_RNODE_14
			C1	278_RNODE_2
			C5	278_RNODE_4
			C1	278_RNODE_6
			C5	278_RNODE_7
			C2	279_RNODE_3
			C2	279_RNODE_4
			C1	28_LNODE_1
			C3	280_RNODE_1
			C3	280_RNODE_4
			C4	281_RNODE_1
			C2	281_RNODE_10
			C2	281_RNODE_2
			C2	281_RNODE_3
			C3	281_RNODE_4
			C3	281_RNODE_5
			C4	281_RNODE_8
			C6	282_RNODE_1
			C6	282_RNODE_3
			C7	283_RNODE_12
			C4	283_RNODE_3
			C1	283_RNODE_5
			C1	283_RNODE_6
			C5	283_RNODE_7
			C7	283_RNODE_8
			C1	283_RNODE_9
			C1	284_RNODE_11
			C1	284_RNODE_12
			C1	284_RNODE_13
			C1	284_RNODE_14
			C1	284_RNODE_15
			C1	284_RNODE_6
			C8	285_RNODE_1
			C8	285_RNODE_10
			C8	285_RNODE_14
			C2	285_RNODE_16
			C8	285_RNODE_6
			C2	286_RNODE_11
			C2	286_RNODE_15
			C7	286_RNODE_6
			C8	286_RNODE_7
			C8	286_RNODE_8
			C8	287_RNODE_10
			C2	287_RNODE_14
			C2	287_RNODE_16
			C8	287_RNODE_17
			C8	287_RNODE_18
			C8	287_RNODE_19
			C8	287_RNODE_20
			C2	287_RNODE_22
			C8	287_RNODE_24
			C8	287_RNODE_26
			C2	287_RNODE_28
			C2	287_RNODE_29
			C8	287_RNODE_30
			C8	287_RNODE_32
			C3	287_RNODE_4
			C2	287_RNODE_6
			C6	288_RNODE_1
			C6	288_RNODE_10
			C3	288_RNODE_12
			C7	288_RNODE_13
			C6	288_RNODE_14
			C7	288_RNODE_17
			C6	288_RNODE_19
			C3	288_RNODE_20
			C6	288_RNODE_22
			C8	288_RNODE_23
			C3	288_RNODE_5
			C6	288_RNODE_6
			C6	288_RNODE_7
			C6	288_RNODE_8
			C6	289_NODE_3
			C6	289_RNODE_10
			C6	289_RNODE_12
			C6	289_RNODE_13
			C6	289_RNODE_18
			C6	289_RNODE_2
			C6	289_RNODE_3
			C2	289_RNODE_4
			C6	289_RNODE_5
			C6	289_RNODE_7
			C6	289_RNODE_8
			C4	29_LNODE_1
			C7	290_RNODE_10
			C1	290_RNODE_2
			C5	290_RNODE_6
			C1	290_RNODE_7
			C1	290_RNODE_9
			C8	291_NODE_1
			C8	291_NODE_6
			C7	291_RNODE_11
			C2	291_RNODE_12
			C8	291_RNODE_14
			C8	291_RNODE_15
			C8	291_RNODE_16
			C8	291_RNODE_17
			C2	291_RNODE_21
			C2	291_RNODE_22
			C8	291_RNODE_23
			C2	291_RNODE_25
			C8	291_RNODE_26
			C2	291_RNODE_28
			C2	291_RNODE_3
			C8	291_RNODE_30
			C8	291_RNODE_32
			C8	291_RNODE_6
			C8	291_RNODE_8
			C7	292_NODE_5
			C8	292_NODE_6
			C8	292_RNODE_1
			C8	292_RNODE_15
			C8	292_RNODE_16
			C8	292_RNODE_22
			C8	292_RNODE_25
			C2	292_RNODE_28
			C2	293_RNODE_14
			C8	293_RNODE_15
			C8	293_RNODE_2
			C8	293_RNODE_20
			C8	293_RNODE_5
			C2	293_RNODE_7
			C2	293_RNODE_8
			C8	293_RNODE_9
			C6	294_RNODE_12
			C2	294_RNODE_13
			C6	294_RNODE_2
			C2	294_RNODE_9
			C1	295_RNODE_1
			C6	295_RNODE_12
			C1	295_RNODE_13
			C6	295_RNODE_2
			C6	295_RNODE_3
			C6	295_RNODE_5
			C6	295_RNODE_7
			C1	295_RNODE_8
			C7	295_RNODE_9
			C1	296_NODE_1
			C5	296_RNODE_11
			C1	296_RNODE_13
			C1	296_RNODE_14
			C1	296_RNODE_18
			C5	296_RNODE_19
			C1	296_RNODE_2
			C1	296_RNODE_5
			C1	296_RNODE_6
			C7	296_RNODE_8
			C8	297_NODE_1
			C8	297_RNODE_13
			C8	297_RNODE_14
			C8	297_RNODE_15
			C7	297_RNODE_18
			C2	297_RNODE_2
			C8	297_RNODE_8
			C5	298_RNODE_5
			C2	298_RNODE_9
			C5	299_NODE_2
			C5	299_NODE_3
			C5	299_NODE_4
			C2	299_RNODE_1
			C8	299_RNODE_12
			C7	3_LNODE_1
			C8	30_LNODE_1
			C2	300_RNODE_1
			C6	300_RNODE_10
			C6	300_RNODE_11
			C6	300_RNODE_12
			C8	300_RNODE_15
			C2	300_RNODE_18
			C2	300_RNODE_3
			C7	300_RNODE_8
			C6	300_RNODE_9
			C6	301_RNODE_1
			C6	301_RNODE_3
			C6	301_RNODE_4
			C6	301_RNODE_5
			C6	301_RNODE_6
			C6	301_RNODE_7
			C1	302_RNODE_13
			C5	302_RNODE_14
			C1	302_RNODE_18
			C1	302_RNODE_3
			C5	302_RNODE_4
			C7	31_LNODE_1
			C8	32_LNODE_1
			C1	33_LNODE_1
			C7	35_LNODE_1
			C7	35_LNODE_2
			C2	38_LNODE_1
			C5	39_LNODE_1
			C2	4_LNODE_1
			C2	4_LNODE_2
			C1	40_LNODE_1
			C8	41_LNODE_1
			C1	42_LNODE_1
			C1	43_LNODE_1
			C3	44_LNODE_1
			C8	45_LNODE_1
			C3	46_LNODE_1
			C8	47_LNODE_1
			C7	5_LNODE_1
			C6	51_LNODE_1
			C8	52_LNODE_1
			C4	53_LNODE_1
			C2	56_LNODE_1
			C7	57_LNODE_1
			C1	58_LNODE_1
			C6	59_LNODE_1
			C2	6_LNODE_1
			C2	60_LNODE_1
			C1	61_LNODE_1
			C2	62_LNODE_1
			C8	63_LNODE_1
			C1	64_LNODE_1
			C6	65_LNODE_1
			C6	66_LNODE_1
			C8	68_LNODE_1
			C1	69_LNODE_1
			C2	7_LNODE_1
			C8	70_LNODE_1
			C3	71_LNODE_1
			C8	72_LNODE_1
			C2	73_LNODE_1
			C6	74_LNODE_1
			C6	75_LNODE_1
			C1	76_LNODE_1
			C2	78_LNODE_1
			C2	8_LNODE_1
			C6	81_LNODE_1
			C8	82_LNODE_1
			C6	85_LNODE_1
			C6	88_LNODE_1
			C7	9_LNODE_1
			C2	96_LNODE_1
			C1	97_LNODE_1
			C1	98_LNODE_1
			C5	99_LNODE_1
