# Supplementary material for: Characterization of the Environmental Plasmidome of the Red Sea
Source: Microbiol Spectr. 2023 Jul 3;11(4):e00400-23. doi: 10.1128/spectrum.00400-23 (PMC10434023; doi:10.1128/spectrum.00400-23)
Supplement: Supplemental File 3 — File S3. Download spectrum.00400-23-s0004.xlsx, XLSX file, 3.3 MB [file spectrum.00400-23-s0004.xlsx]

## Sheet: Supplementary file 3
Supplementary File 3: Correlation matrix between the distribution patterns of microbial genus and plasmid candidates
			Plasmid candidates cluster	C1	C1	C1	C1	C1	C1	C1	C1	C1	C1	C1	C1	C1	C1	C1	C1	C1	C1	C1	C1	C1	C1	C1	C1	C1	C1	C1	C1	C1	C1	C1	C1	C1	C1	C1	C1	C1	C1	C1	C1	C1	C1	C1	C1	C1	C1
			Plasmid candidate	283_RNODE_6	271_NODE_1	272_RNODE_12	264_NODE_2	278_RNODE_11	265_RNODE_5	302_RNODE_3	266_RNODE_18	296_RNODE_13	290_RNODE_7	277_RNODE_3	290_RNODE_9	277_RNODE_2	296_RNODE_2	266_RNODE_11	284_RNODE_15	272_RNODE_4	42_LNODE_1	278_RNODE_2	284_RNODE_12	278_RNODE_1	296_RNODE_14	266_RNODE_10	266_NODE_2	277_RNODE_10	296_RNODE_5	290_RNODE_2	266_RNODE_4	61_LNODE_1	22_LNODE_1	100_LNODE_1	98_LNODE_1	266_RNODE_8	266_RNODE_5	277_RNODE_1	69_LNODE_1	22_LNODE_2	284_RNODE_6	265_RNODE_3	284_RNODE_11	43_LNODE_1	269_RNODE_3	272_RNODE_2	284_RNODE_13	97_LNODE_1	107_LNODE_1
Bacterial genus clusters	Phylum	Family	Bacteria
Cb1	Actinomycetota	Eggerthellaceae	Cryptobacterium	-0.419716	-0.392158	-0.55494	-0.45864	-0.585225	-0.626481	-0.572045	-0.618944	-0.586591	-0.607312	-0.570087	-0.597008	-0.595872	-0.564048	-0.634455	-0.631716	-0.635282	-0.601721	-0.591338	-0.506423	-0.466598	-0.513024	-0.504125	-0.499891	-0.571404	-0.546339	-0.559611	-0.578261	-0.556148	-0.537798	-0.539931	-0.543432	-0.534628	-0.563263	-0.531113	-0.531932	-0.520524	-0.528644	-0.499029	-0.505584	-0.723329	-0.755671	-0.700727	-0.733896	-0.752268	-0.753789
Cb1	Cyanobacteriota	Prochlorococcaceae	Prochlorococcus	-0.453206	-0.470724	-0.614356	-0.529884	-0.608489	-0.666342	-0.59791	-0.641879	-0.604986	-0.629077	-0.599037	-0.610504	-0.610542	-0.61466	-0.655804	-0.65611	-0.660994	-0.631319	-0.612713	-0.506181	-0.472782	-0.518937	-0.503301	-0.49683	-0.585376	-0.552659	-0.573486	-0.594193	-0.569725	-0.555257	-0.552162	-0.554011	-0.559368	-0.57985	-0.551725	-0.557426	-0.535266	-0.54149	-0.514215	-0.515737	-0.734268	-0.765502	-0.725307	-0.760259	-0.78867	-0.787399
Cb1	Bacteroidota	Weeksellaceae	Ornithobacterium	-0.543232	-0.382684	-0.492117	-0.551352	-0.668272	-0.64142	-0.681857	-0.704001	-0.725954	-0.678642	-0.72884	-0.706149	-0.704854	-0.630234	-0.72921	-0.701579	-0.705886	-0.726942	-0.726313	-0.674709	-0.649689	-0.662601	-0.680957	-0.677517	-0.707085	-0.711551	-0.71796	-0.713674	-0.669614	-0.710844	-0.703384	-0.645413	-0.636473	-0.70482	-0.705499	-0.709176	-0.700719	-0.70142	-0.684278	-0.686449	-0.436831	-0.427681	-0.532136	-0.563632	-0.545331	-0.570756
Cb1	Bacteroidota	Flavobacteriaceae	Capnocytophaga	-0.55796	-0.29191	-0.441199	-0.527238	-0.647647	-0.631455	-0.677103	-0.688331	-0.708919	-0.666222	-0.70716	-0.683352	-0.693987	-0.621166	-0.728696	-0.687382	-0.701201	-0.717186	-0.732717	-0.6305	-0.593331	-0.642172	-0.662317	-0.673151	-0.708813	-0.708721	-0.70955	-0.708456	-0.661931	-0.704355	-0.700147	-0.624641	-0.613743	-0.679727	-0.701039	-0.689417	-0.703222	-0.687342	-0.68053	-0.676528	-0.431017	-0.403012	-0.519671	-0.554989	-0.523399	-0.556521
Cb1	Bacteroidota	Flavobacteriaceae	Maribacter	-0.560637	-0.278979	-0.439964	-0.518736	-0.63356	-0.616246	-0.653324	-0.672912	-0.697726	-0.646501	-0.697706	-0.668692	-0.677304	-0.612043	-0.725507	-0.670672	-0.686957	-0.705981	-0.714666	-0.629378	-0.588966	-0.622097	-0.643519	-0.652136	-0.694304	-0.692538	-0.694757	-0.691783	-0.644291	-0.689611	-0.684083	-0.605856	-0.589727	-0.668101	-0.681107	-0.677653	-0.684049	-0.673166	-0.659556	-0.655785	-0.408765	-0.38792	-0.50356	-0.54181	-0.513946	-0.548829
Cb1	Bacteroidota	Flavobacteriaceae	Gramella	-0.609927	-0.317578	-0.50266	-0.568956	-0.700835	-0.684534	-0.731195	-0.740563	-0.758941	-0.717117	-0.756067	-0.720163	-0.736193	-0.693953	-0.779502	-0.741345	-0.755325	-0.771645	-0.789842	-0.676593	-0.636525	-0.688214	-0.704522	-0.719325	-0.760012	-0.760904	-0.761453	-0.762266	-0.717696	-0.757499	-0.753502	-0.67156	-0.66156	-0.72622	-0.751523	-0.739707	-0.754461	-0.7351	-0.727621	-0.721209	-0.485703	-0.453958	-0.566444	-0.600995	-0.580635	-0.612353
Cb1	Bacteroidota	Flavobacteriaceae	Cellulophaga	-0.590356	-0.350068	-0.510479	-0.571964	-0.701971	-0.682693	-0.721229	-0.737753	-0.76276	-0.718758	-0.763877	-0.7368	-0.741419	-0.677535	-0.781112	-0.7406	-0.750051	-0.76709	-0.780018	-0.695132	-0.655865	-0.68924	-0.711057	-0.716922	-0.755054	-0.756812	-0.759926	-0.755716	-0.709439	-0.751531	-0.745391	-0.674809	-0.659801	-0.733496	-0.745986	-0.740004	-0.746798	-0.738076	-0.724719	-0.722196	-0.480196	-0.462362	-0.568059	-0.600087	-0.578689	-0.608968
Cb1	Bacteroidota	Flavobacteriaceae	Nonlabens	-0.585809	-0.303244	-0.480806	-0.549867	-0.669334	-0.654341	-0.692338	-0.704297	-0.725677	-0.68356	-0.726169	-0.697311	-0.704781	-0.641628	-0.748873	-0.701686	-0.718448	-0.732953	-0.750916	-0.650234	-0.609065	-0.646488	-0.668771	-0.677538	-0.725986	-0.721789	-0.724671	-0.721168	-0.675864	-0.715311	-0.712764	-0.635391	-0.619814	-0.69314	-0.712739	-0.701484	-0.709784	-0.700195	-0.689621	-0.683633	-0.449927	-0.428183	-0.538697	-0.570691	-0.542611	-0.575518
Cb1	Pseudomonadota	Pasteurellaceae	Bibersteinia	-0.418295	-0.281759	-0.401818	-0.481899	-0.479298	-0.50618	-0.490748	-0.506324	-0.527039	-0.48915	-0.532777	-0.519385	-0.518353	-0.430804	-0.542223	-0.512397	-0.511648	-0.532688	-0.536436	-0.458539	-0.433358	-0.42708	-0.461531	-0.452534	-0.497993	-0.503445	-0.503135	-0.503389	-0.448082	-0.497946	-0.488361	-0.437999	-0.438269	-0.502877	-0.498647	-0.49046	-0.474951	-0.493613	-0.479907	-0.47874	-0.30185	-0.314646	-0.412503	-0.46082	-0.437359	-0.45774
Cb1	Bacteroidota	Flavobacteriaceae	Zunongwangia	-0.474029	-0.199614	-0.407598	-0.479477	-0.469408	-0.467014	-0.452413	-0.47043	-0.489492	-0.442636	-0.504308	-0.472013	-0.47525	-0.400938	-0.526839	-0.447668	-0.481711	-0.506151	-0.508972	-0.404586	-0.373261	-0.389814	-0.423157	-0.42405	-0.481467	-0.47185	-0.480826	-0.478018	-0.433539	-0.478358	-0.471435	-0.396337	-0.385795	-0.457489	-0.47764	-0.475351	-0.45999	-0.460777	-0.457443	-0.444987	-0.242311	-0.227912	-0.338942	-0.368787	-0.350904	-0.373393
Cb1	Bacteroidota	Paludibacteraceae	Paludibacter	-0.413484	-0.17517	-0.317184	-0.38538	-0.545595	-0.503057	-0.599873	-0.605052	-0.627263	-0.577277	-0.630543	-0.601911	-0.614422	-0.559968	-0.641652	-0.60499	-0.615393	-0.6064	-0.633113	-0.618552	-0.586636	-0.636764	-0.64011	-0.653596	-0.634622	-0.65274	-0.645593	-0.641921	-0.604319	-0.634399	-0.640555	-0.568547	-0.567883	-0.627027	-0.638462	-0.623189	-0.661183	-0.637994	-0.632957	-0.63089	-0.328906	-0.331834	-0.426816	-0.455707	-0.425125	-0.45691
Cb1	Bacteroidota	Schleiferiaceae	Owenweeksia	-0.471874	-0.182017	-0.313862	-0.397836	-0.499219	-0.490406	-0.548837	-0.548892	-0.584594	-0.530234	-0.579521	-0.556345	-0.57087	-0.497117	-0.594045	-0.54042	-0.562198	-0.568166	-0.59038	-0.549017	-0.506907	-0.545928	-0.565777	-0.586004	-0.598399	-0.604555	-0.596893	-0.589229	-0.558785	-0.596259	-0.599695	-0.516898	-0.496082	-0.567836	-0.590819	-0.58033	-0.601257	-0.589855	-0.583266	-0.575795	-0.258405	-0.234902	-0.367097	-0.375677	-0.340159	-0.373942
Cb1	Bacteroidota	Cytophagaceae	Cytophaga	-0.484645	-0.182602	-0.319462	-0.386845	-0.557645	-0.526008	-0.622167	-0.614257	-0.651036	-0.592644	-0.650323	-0.621037	-0.642807	-0.601465	-0.631819	-0.610807	-0.623659	-0.632386	-0.654449	-0.642217	-0.610116	-0.655845	-0.660469	-0.678929	-0.668384	-0.683315	-0.672243	-0.663354	-0.635317	-0.671873	-0.674915	-0.591059	-0.579642	-0.650283	-0.667687	-0.652159	-0.68855	-0.665233	-0.661376	-0.656197	-0.294565	-0.291593	-0.380008	-0.415394	-0.384629	-0.417299
Cb1	Bacteroidota	Cyclobacteriaceae	Cyclobacterium	-0.529587	-0.28247	-0.377529	-0.411663	-0.619226	-0.573938	-0.648465	-0.640136	-0.684805	-0.636991	-0.681149	-0.644415	-0.659346	-0.619537	-0.64932	-0.645848	-0.644814	-0.664406	-0.689098	-0.670001	-0.644053	-0.676372	-0.699145	-0.71149	-0.689196	-0.715234	-0.708022	-0.693037	-0.666178	-0.710123	-0.70415	-0.64512	-0.628134	-0.676719	-0.703194	-0.694801	-0.710885	-0.703219	-0.704162	-0.706971	-0.342009	-0.315899	-0.382753	-0.407045	-0.405263	-0.432543
Cb1	Bacteroidota	Marivirgaceae	Marivirga	-0.553155	-0.276658	-0.438809	-0.499456	-0.644282	-0.630309	-0.691113	-0.6996	-0.735792	-0.682649	-0.726433	-0.69211	-0.710563	-0.670208	-0.729398	-0.710119	-0.711311	-0.729425	-0.750492	-0.691985	-0.651099	-0.694738	-0.714835	-0.730532	-0.738324	-0.753985	-0.746385	-0.739539	-0.703416	-0.748834	-0.743541	-0.662675	-0.647709	-0.715208	-0.732767	-0.724373	-0.749677	-0.732137	-0.721585	-0.722189	-0.402644	-0.385741	-0.4845	-0.512124	-0.500801	-0.528137
Cb1	Bacteroidota	Cyclobacteriaceae	Belliella	-0.550746	-0.369783	-0.483024	-0.504457	-0.669008	-0.652065	-0.682732	-0.693572	-0.717171	-0.684478	-0.709926	-0.688127	-0.699404	-0.655708	-0.718316	-0.707141	-0.704374	-0.711261	-0.725545	-0.684264	-0.658609	-0.685745	-0.702524	-0.696431	-0.710114	-0.720933	-0.724696	-0.721813	-0.681526	-0.720159	-0.709463	-0.66321	-0.659715	-0.705771	-0.716687	-0.710898	-0.717993	-0.714814	-0.70678	-0.711268	-0.483078	-0.467192	-0.548708	-0.564046	-0.559442	-0.584635
Cb1	Bacteroidota	Flavobacteriaceae	Croceibacter	-0.588776	-0.396478	-0.502618	-0.580245	-0.715848	-0.685553	-0.695736	-0.718193	-0.736694	-0.708754	-0.734686	-0.71965	-0.723428	-0.651225	-0.769406	-0.713063	-0.733785	-0.747356	-0.757228	-0.638954	-0.598436	-0.647346	-0.664698	-0.679632	-0.731234	-0.719695	-0.723534	-0.724156	-0.68026	-0.716545	-0.710815	-0.64712	-0.624622	-0.696085	-0.709495	-0.704341	-0.710059	-0.696027	-0.683232	-0.677978	-0.515256	-0.488692	-0.589594	-0.618914	-0.597967	-0.625052
Cb1	Bacteroidota	Flavobacteriaceae	Psychroflexus	-0.632866	-0.400855	-0.583021	-0.622501	-0.771515	-0.763419	-0.791408	-0.810879	-0.824426	-0.793752	-0.821338	-0.796892	-0.808152	-0.751749	-0.854659	-0.819458	-0.828518	-0.837807	-0.846216	-0.738255	-0.691744	-0.747307	-0.755507	-0.764071	-0.816107	-0.810101	-0.815048	-0.818214	-0.772479	-0.805944	-0.799163	-0.736475	-0.724008	-0.792425	-0.799629	-0.793668	-0.801343	-0.787828	-0.771079	-0.769002	-0.626883	-0.606694	-0.692724	-0.722166	-0.709333	-0.738725
Cb1	Bacteroidota	Flavobacteriaceae	Lacinutrix	-0.618766	-0.327848	-0.500163	-0.556856	-0.728592	-0.699959	-0.756624	-0.765493	-0.794749	-0.752868	-0.792914	-0.760747	-0.772041	-0.723323	-0.799514	-0.774824	-0.779126	-0.795066	-0.817352	-0.733511	-0.693965	-0.740576	-0.758913	-0.77224	-0.798118	-0.804296	-0.804007	-0.798274	-0.759456	-0.798286	-0.793696	-0.721328	-0.699591	-0.765776	-0.79041	-0.780767	-0.796131	-0.782117	-0.773222	-0.771282	-0.507718	-0.477579	-0.566665	-0.591571	-0.576456	-0.608956
Cb1	Bacteroidota	Flavobacteriaceae	Flavobacterium	-0.635379	-0.370862	-0.558161	-0.606428	-0.74542	-0.738109	-0.771541	-0.788806	-0.806029	-0.77076	-0.804755	-0.777486	-0.785107	-0.732684	-0.825194	-0.794355	-0.802158	-0.817408	-0.832418	-0.722368	-0.681318	-0.727114	-0.743792	-0.750559	-0.80088	-0.797925	-0.801286	-0.800705	-0.755802	-0.792145	-0.787058	-0.71589	-0.70303	-0.772274	-0.787761	-0.778185	-0.785949	-0.773733	-0.761634	-0.757359	-0.562376	-0.545636	-0.637712	-0.663554	-0.653387	-0.678501
Cb1	Bacteroidota	Flavobacteriaceae	Polaribacter	-0.610195	-0.366707	-0.523506	-0.56935	-0.735267	-0.711453	-0.75717	-0.771142	-0.795175	-0.753217	-0.793269	-0.763472	-0.77318	-0.721496	-0.807565	-0.776235	-0.783585	-0.796449	-0.811306	-0.73258	-0.691746	-0.733392	-0.75305	-0.761288	-0.791667	-0.79486	-0.798242	-0.794813	-0.751029	-0.791288	-0.78492	-0.717942	-0.704404	-0.770493	-0.784292	-0.777901	-0.790183	-0.778396	-0.76591	-0.764805	-0.514021	-0.494536	-0.594042	-0.623929	-0.604859	-0.636758
Cb1	Pseudomonadota	Legionellaceae	Legionella	-0.431112	-0.189931	-0.357532	-0.483823	-0.527579	-0.530385	-0.517927	-0.542085	-0.554137	-0.525079	-0.559502	-0.549892	-0.563393	-0.493762	-0.617658	-0.569316	-0.580228	-0.587842	-0.59606	-0.459068	-0.424521	-0.486224	-0.480026	-0.487879	-0.555771	-0.540995	-0.547586	-0.551186	-0.497855	-0.535622	-0.527145	-0.441764	-0.43021	-0.514361	-0.527482	-0.512967	-0.535276	-0.507703	-0.494403	-0.490697	-0.425938	-0.430541	-0.507095	-0.548796	-0.532943	-0.558871
Cb1	Pseudomonadota	Oceanospirillaceae	Marinomonas	-0.45576	-0.197005	-0.407077	-0.474122	-0.479599	-0.536164	-0.470171	-0.505949	-0.515195	-0.484166	-0.521486	-0.52408	-0.536739	-0.43316	-0.590161	-0.518781	-0.539682	-0.548562	-0.533733	-0.407484	-0.368142	-0.405601	-0.416669	-0.408531	-0.502965	-0.476107	-0.484418	-0.492148	-0.43204	-0.473227	-0.46203	-0.397282	-0.388879	-0.480509	-0.468774	-0.463226	-0.454276	-0.452629	-0.434965	-0.429839	-0.424407	-0.439849	-0.531247	-0.58914	-0.548189	-0.58004
Cb1	Pseudomonadota	Piscirickettsiaceae	Thiomicrospira	-0.255115	0.104027	-0.0947917	-0.188473	-0.245981	-0.258194	-0.238239	-0.270041	-0.278726	-0.241022	-0.282725	-0.294083	-0.303209	-0.201531	-0.36006	-0.275467	-0.306373	-0.306866	-0.311352	-0.200943	-0.164101	-0.203734	-0.211919	-0.230004	-0.293399	-0.270272	-0.268251	-0.271806	-0.217086	-0.252873	-0.251314	-0.171995	-0.153469	-0.245901	-0.24868	-0.2308	-0.249992	-0.235344	-0.223864	-0.216245	-0.175602	-0.190086	-0.291121	-0.334292	-0.281565	-0.317137
Cb1	Pseudomonadota	Piscirickettsiaceae	Cycloclasticus	-0.506822	-0.0649556	-0.294373	-0.337798	-0.473341	-0.507144	-0.47762	-0.507207	-0.530536	-0.483053	-0.52983	-0.51364	-0.538031	-0.466196	-0.585936	-0.522203	-0.542582	-0.548615	-0.556594	-0.458015	-0.418522	-0.445381	-0.47172	-0.480446	-0.55084	-0.530308	-0.532584	-0.530897	-0.473754	-0.52663	-0.517223	-0.430563	-0.412301	-0.500374	-0.512285	-0.499793	-0.507819	-0.50556	-0.494331	-0.48923	-0.322918	-0.329757	-0.431328	-0.486407	-0.451757	-0.491954
Cb1	Pseudomonadota	Burkholderiaceae	Polynucleobacter	-0.466516	-0.178968	-0.336769	-0.417074	-0.569031	-0.541265	-0.556325	-0.578622	-0.609132	-0.560824	-0.604872	-0.593859	-0.609756	-0.53692	-0.643258	-0.60129	-0.606282	-0.609442	-0.627463	-0.566355	-0.529974	-0.566106	-0.583932	-0.590384	-0.611553	-0.619672	-0.617476	-0.613366	-0.559961	-0.60875	-0.600436	-0.525943	-0.506964	-0.58799	-0.595412	-0.581843	-0.605185	-0.595978	-0.581811	-0.587381	-0.369966	-0.376342	-0.464574	-0.508277	-0.474531	-0.515862
Cb1	Pseudomonadota	Colwelliaceae	Colwellia	-0.314962	0.0861701	-0.139353	-0.325607	-0.183787	-0.273733	-0.21739	-0.24722	-0.253654	-0.218226	-0.261617	-0.264558	-0.268844	-0.180095	-0.340484	-0.269738	-0.283572	-0.309206	-0.305345	-0.132662	-0.103623	-0.136808	-0.141347	-0.123519	-0.268746	-0.223369	-0.237075	-0.23464	-0.188383	-0.21857	-0.218224	-0.113374	-0.0914404	-0.192554	-0.213944	-0.203897	-0.188415	-0.182401	-0.169509	-0.16151	-0.178459	-0.176324	-0.283546	-0.309719	-0.270327	-0.295484
Cb1	Pseudomonadota	Alteromonadaceae	Paraglaciecola	-0.625664	-0.16011	-0.44314	-0.478989	-0.553904	-0.618897	-0.602202	-0.618944	-0.621924	-0.596803	-0.621367	-0.593787	-0.616381	-0.557295	-0.647068	-0.615824	-0.634928	-0.657365	-0.667356	-0.498892	-0.463926	-0.506914	-0.528326	-0.528009	-0.64052	-0.606844	-0.611212	-0.613938	-0.575565	-0.604726	-0.604673	-0.521495	-0.505046	-0.576241	-0.604435	-0.586865	-0.575454	-0.571896	-0.571163	-0.554549	-0.476899	-0.473472	-0.53562	-0.555741	-0.563223	-0.578964
Cb1	Pseudomonadota	Pasteurellaceae	Haemophilus	-0.476263	-0.184	-0.349375	-0.401319	-0.486522	-0.506973	-0.496661	-0.514537	-0.543218	-0.496854	-0.54247	-0.531225	-0.554549	-0.47316	-0.566469	-0.532318	-0.542892	-0.543144	-0.552287	-0.516228	-0.497832	-0.503382	-0.527707	-0.51521	-0.547748	-0.551565	-0.553177	-0.551534	-0.504224	-0.551511	-0.541133	-0.476777	-0.459565	-0.530495	-0.538716	-0.527983	-0.534662	-0.537469	-0.52858	-0.531392	-0.333072	-0.330464	-0.421112	-0.457128	-0.417826	-0.459521
Cb1	Pseudomonadota	Psychromonadaceae	Psychromonas	-0.314912	0.104603	-0.121112	-0.296749	-0.285978	-0.292274	-0.313585	-0.32409	-0.355022	-0.302634	-0.366207	-0.331946	-0.361867	-0.29023	-0.404398	-0.354689	-0.357147	-0.384564	-0.405392	-0.300651	-0.285971	-0.315446	-0.314096	-0.323818	-0.376244	-0.370964	-0.361479	-0.359331	-0.307523	-0.360081	-0.357599	-0.244062	-0.222391	-0.317921	-0.34885	-0.324849	-0.35274	-0.327393	-0.323721	-0.31745	-0.158648	-0.140675	-0.239583	-0.284868	-0.252321	-0.29461
Cb1	Deferribacterota	Geovibrionaceae	Denitrovibrio	-0.249495	0.263706	0.0773991	-0.0485169	-0.0695363	-0.105079	-0.150938	-0.147743	-0.179237	-0.120832	-0.172256	-0.138663	-0.166365	-0.104926	-0.186158	-0.142328	-0.160453	-0.196885	-0.229914	-0.130932	-0.107021	-0.124559	-0.156192	-0.186501	-0.224268	-0.216298	-0.194881	-0.186341	-0.154824	-0.205682	-0.214502	-0.0946225	-0.0745225	-0.14877	-0.191939	-0.161338	-0.202152	-0.17598	-0.183917	-0.167256	0.131459	0.142821	0.0275969	-0.0069152	0.0394074	0.011764
Cb1	Bacteroidota	Crocinitomicaceae	Fluviicola	-0.361232	-0.108728	-0.167319	-0.371364	-0.341114	-0.344334	-0.330949	-0.335353	-0.361657	-0.325737	-0.3598	-0.334931	-0.353006	-0.291707	-0.399569	-0.342091	-0.364764	-0.396408	-0.427479	-0.232643	-0.192554	-0.251295	-0.27969	-0.317023	-0.38275	-0.37122	-0.361596	-0.360724	-0.314668	-0.371911	-0.367917	-0.253701	-0.233496	-0.305581	-0.35543	-0.326805	-0.363807	-0.328318	-0.332584	-0.316299	-0.111619	-0.0950877	-0.193587	-0.239163	-0.220547	-0.237899
Cb1	Bacteroidota	Sphingobacteriaceae	Pedobacter	-0.131834	0.176842	0.00998724	-0.216121	-0.0476151	-0.0763382	-0.0689228	-0.0806681	-0.0889062	-0.0424952	-0.0884252	-0.085213	-0.0945425	-0.00572879	-0.148945	-0.0788183	-0.109812	-0.148399	-0.139062	0.0316349	0.0694602	0.0199695	0.0292772	0.000971351	-0.0899501	-0.068882	-0.0590482	-0.0663325	-0.025481	-0.0633393	-0.0620422	0.0516694	0.0606661	-0.0357118	-0.0469921	-0.0337754	-0.0424466	-0.0162779	-0.00414895	0.0127053	0.0238308	0.0237568	-0.0927294	-0.123491	-0.0984917	-0.110643
Cb1	Pseudomonadota	Vibrionaceae	Photobacterium	-0.435764	0.0499961	-0.132188	-0.204746	-0.336946	-0.327912	-0.387825	-0.379615	-0.426033	-0.35555	-0.431961	-0.391716	-0.417384	-0.353323	-0.430884	-0.384418	-0.399005	-0.404739	-0.442495	-0.438338	-0.420391	-0.414	-0.45656	-0.455571	-0.465794	-0.475824	-0.472473	-0.452672	-0.420793	-0.467736	-0.471938	-0.377793	-0.347714	-0.417272	-0.461135	-0.4434	-0.463213	-0.462176	-0.468291	-0.462624	-0.0536996	-0.0285684	-0.14689	-0.178645	-0.109711	-0.167254
Cb1	Bacteroidota	Sphingobacteriaceae	Solitalea	-0.270193	0.0887661	-0.0893644	-0.290583	-0.197547	-0.227639	-0.247567	-0.263125	-0.300328	-0.22451	-0.288794	-0.251316	-0.290228	-0.2425	-0.349362	-0.291866	-0.308606	-0.32684	-0.346707	-0.261935	-0.232878	-0.238715	-0.259142	-0.280211	-0.324791	-0.332186	-0.320991	-0.321056	-0.277206	-0.337273	-0.332843	-0.19768	-0.168518	-0.26094	-0.293811	-0.282498	-0.320247	-0.290507	-0.277027	-0.270324	-0.0212675	0.00269676	-0.12486	-0.179955	-0.13768	-0.181006
Cb1	Bacteroidota	Weeksellaceae	Weeksella	-0.273299	0.0532064	-0.0612582	-0.290639	-0.233488	-0.228018	-0.252452	-0.262163	-0.284681	-0.233201	-0.278932	-0.257933	-0.280279	-0.213293	-0.327486	-0.274412	-0.298992	-0.325517	-0.348462	-0.197288	-0.175176	-0.221898	-0.229694	-0.254973	-0.307646	-0.3034	-0.29636	-0.297923	-0.251666	-0.306394	-0.300995	-0.174173	-0.155248	-0.235698	-0.281691	-0.258262	-0.298303	-0.255231	-0.255123	-0.245944	-0.055703	-0.0258409	-0.156176	-0.177	-0.167337	-0.189903
Cb1	Bacillota	Thermoanaerobacteraceae	Carboxydothermus	0.0597328	0.248676	0.184466	0.0686752	0.0621593	0.0773735	0.0126353	0.0320158	0.023722	0.0528595	0.0184967	0.0296364	0.0325717	0.0524814	0.0149439	0.0104386	0.0174424	0.0207411	0.00313969	-0.00264574	0.0058	-0.0196458	-0.00225594	-0.00685427	0.0193338	-0.00131616	0.000471778	0.00892344	0.0326985	0.0179353	0.0136025	0.0589205	0.0377292	0.0181221	0.0109735	0.0270011	0.00187268	0.0103378	0.0112751	0.00609085	0.13239	0.111053	0.0766468	0.0367514	0.065518	0.0531939
Cb1	Pseudomonadota	Enterobacteriaceae	Candidatus Hamiltonella	-0.168421	0.118505	-0.0290606	-0.16624	-0.195318	-0.192171	-0.261214	-0.276935	-0.298036	-0.235603	-0.302196	-0.287931	-0.316853	-0.219572	-0.356758	-0.293243	-0.308421	-0.312856	-0.314092	-0.301482	-0.28434	-0.320518	-0.306366	-0.310132	-0.312914	-0.316531	-0.310132	-0.312226	-0.265111	-0.31043	-0.308867	-0.214445	-0.212645	-0.297201	-0.294856	-0.282347	-0.338507	-0.292403	-0.280499	-0.282749	-0.0899969	-0.0778887	-0.21426	-0.264289	-0.180067	-0.23118
Cb1	Verrucomicrobiota	Puniceicoccaceae	Coraliomargarita	-0.104597	0.049684	0.0231441	-0.0112395	-0.157459	-0.13907	-0.130413	-0.152664	-0.158372	-0.121834	-0.160401	-0.159942	-0.176672	-0.101827	-0.258736	-0.151185	-0.182991	-0.145232	-0.159745	-0.15702	-0.126624	-0.145846	-0.170452	-0.181663	-0.174635	-0.170411	-0.172157	-0.17353	-0.115016	-0.152455	-0.151546	-0.111955	-0.118814	-0.164791	-0.155975	-0.140761	-0.180675	-0.171542	-0.162141	-0.168132	-0.0125751	-0.0236517	-0.166762	-0.230788	-0.129616	-0.186257
Cb1	Cyanobacteriota	Nostocaceae	Anabaena	-0.223368	0.0506822	-0.0983133	-0.266768	-0.267191	-0.214607	-0.338195	-0.306089	-0.337728	-0.295208	-0.34616	-0.302711	-0.313556	-0.32307	-0.288471	-0.317686	-0.305399	-0.353242	-0.376793	-0.311279	-0.291001	-0.354506	-0.33479	-0.352276	-0.34672	-0.367859	-0.359842	-0.347058	-0.346097	-0.363093	-0.36987	-0.284575	-0.275824	-0.319577	-0.362435	-0.349213	-0.381485	-0.341042	-0.346757	-0.339483	-0.074254	-0.0316371	-0.0983846	-0.0927137	-0.0657671	-0.0813845
Cb1	Campylobacterota	Helicobacteraceae	Helicobacter	-0.412963	-0.16037	-0.321497	-0.374006	-0.528488	-0.497395	-0.564562	-0.55924	-0.569978	-0.549856	-0.563596	-0.534497	-0.554029	-0.577785	-0.563436	-0.58649	-0.577389	-0.576467	-0.606167	-0.53878	-0.511896	-0.575281	-0.563261	-0.572447	-0.580254	-0.595351	-0.59115	-0.59175	-0.568724	-0.586291	-0.585513	-0.522121	-0.521505	-0.554405	-0.577789	-0.55866	-0.591537	-0.566067	-0.563367	-0.565146	-0.427202	-0.425121	-0.451881	-0.451268	-0.468782	-0.477563
Cb1	Cyanobacteriota	Nostocaceae	Cylindrospermum	-0.340121	-0.212226	-0.226357	-0.243193	-0.442133	-0.378128	-0.44593	-0.443884	-0.490848	-0.446583	-0.483984	-0.463651	-0.458886	-0.420448	-0.461674	-0.454752	-0.428811	-0.440226	-0.48046	-0.538497	-0.534814	-0.499917	-0.549295	-0.541318	-0.485434	-0.526792	-0.516334	-0.496663	-0.469396	-0.504488	-0.507233	-0.474806	-0.454962	-0.488692	-0.505696	-0.497652	-0.515828	-0.528388	-0.523621	-0.536256	-0.126124	-0.0986594	-0.189531	-0.234155	-0.181914	-0.214675
Cb1	Bacteroidota	Spirosomaceae	Leadbetterella	-0.138606	-0.162452	0.0146936	-0.0437263	-0.192742	-0.124981	-0.187472	-0.178376	-0.246708	-0.172882	-0.233964	-0.231796	-0.243114	-0.167698	-0.164753	-0.182946	-0.169927	-0.184073	-0.173873	-0.359047	-0.371521	-0.332149	-0.3646	-0.345319	-0.228458	-0.287552	-0.278071	-0.258555	-0.232072	-0.303042	-0.281494	-0.274487	-0.278265	-0.299285	-0.278601	-0.29209	-0.298464	-0.320784	-0.316374	-0.346726	0.15704	0.155328	0.0646656	0.0219278	0.0697974	0.0293482
Cb1	Bacillota	Bacillaceae	Halobacillus	-0.109623	0.153942	0.112043	0.0554644	-0.111798	-0.0286715	-0.130419	-0.121332	-0.182864	-0.126781	-0.173061	-0.126081	-0.130162	-0.13078	-0.118134	-0.153425	-0.111072	-0.146554	-0.196766	-0.25555	-0.262064	-0.243442	-0.272641	-0.294068	-0.202713	-0.256995	-0.231347	-0.201303	-0.194063	-0.237114	-0.240595	-0.17559	-0.149651	-0.17749	-0.214459	-0.204376	-0.2418	-0.235081	-0.240353	-0.255154	0.179653	0.189277	0.170576	0.157566	0.151907	0.141592
Cb1	Thermotogota	Kosmotogaceae	Mesotoga	-0.0687012	0.0989434	0.0752626	-0.122409	-0.0845665	-0.020338	-0.0920811	-0.0971076	-0.14016	-0.0861347	-0.144236	-0.123729	-0.129498	-0.0391456	-0.10989	-0.104608	-0.0937232	-0.166606	-0.155351	-0.121955	-0.121661	-0.136439	-0.126513	-0.140639	-0.135873	-0.150827	-0.13493	-0.120921	-0.105547	-0.153037	-0.147184	-0.0728392	-0.0484437	-0.116434	-0.131491	-0.133111	-0.138265	-0.120155	-0.114066	-0.121818	0.111225	0.1299	0.0757904	0.0509504	0.0889139	0.0703661
Cb1	Bacteroidota	Prevotellaceae	Prevotella	-0.124176	0.289532	0.184022	-0.000294463	-0.0960446	-0.0362058	-0.133298	-0.117838	-0.176051	-0.096001	-0.173511	-0.142895	-0.176524	-0.137095	-0.150186	-0.146543	-0.147861	-0.18046	-0.194863	-0.199812	-0.167232	-0.241905	-0.220499	-0.252588	-0.20798	-0.236416	-0.221464	-0.201727	-0.180057	-0.242345	-0.230996	-0.116341	-0.109433	-0.184247	-0.20948	-0.196966	-0.26036	-0.214274	-0.21314	-0.220932	0.157952	0.155141	0.0960698	0.0673933	0.0836392	0.0552305
Cb2	Bacillota	Streptococcaceae	Lactococcus	-0.15371	0.195199	0.0576162	-0.0636852	-0.169943	-0.119154	-0.268551	-0.23068	-0.260228	-0.222882	-0.250362	-0.213851	-0.238199	-0.253933	-0.214042	-0.26052	-0.243351	-0.250518	-0.311763	-0.299061	-0.299128	-0.346197	-0.33021	-0.348211	-0.296751	-0.33826	-0.31184	-0.300104	-0.295962	-0.310551	-0.326116	-0.233009	-0.222864	-0.256277	-0.304697	-0.263737	-0.340244	-0.291906	-0.30624	-0.305584	-0.025195	-0.0166522	-0.0308622	-0.0285825	-0.033207	-0.0460833
Cb2	Bacillota	Oscillospiraceae	Ruminiclostridium	-0.281479	0.140656	-0.0364436	-0.171604	-0.245938	-0.235944	-0.327121	-0.310835	-0.313811	-0.289725	-0.298429	-0.25997	-0.291516	-0.329759	-0.308104	-0.343174	-0.335267	-0.341256	-0.39156	-0.283921	-0.277273	-0.340093	-0.316242	-0.339773	-0.356236	-0.369863	-0.356153	-0.356739	-0.341271	-0.356945	-0.366056	-0.259154	-0.255265	-0.282353	-0.342658	-0.305019	-0.354827	-0.314305	-0.322863	-0.320197	-0.176663	-0.162062	-0.187103	-0.182235	-0.214317	-0.220175
Cb2	Bacillota	Lactobacillaceae	Pediococcus	-0.409593	-0.150244	-0.308085	-0.363458	-0.558268	-0.499576	-0.601158	-0.587017	-0.616737	-0.587975	-0.613842	-0.589474	-0.596199	-0.588384	-0.608205	-0.626019	-0.598723	-0.592336	-0.644014	-0.623427	-0.603093	-0.641987	-0.642745	-0.656122	-0.633247	-0.659932	-0.648968	-0.639624	-0.612834	-0.633595	-0.639302	-0.580483	-0.564896	-0.603788	-0.635531	-0.610329	-0.644689	-0.635594	-0.632504	-0.638273	-0.380894	-0.368855	-0.415869	-0.423376	-0.398017	-0.431475
Cb2	Spirochaetota	Borreliaceae	Borreliella	-0.476522	-0.239182	-0.379984	-0.418274	-0.652245	-0.573715	-0.682148	-0.676527	-0.687777	-0.667786	-0.686065	-0.634953	-0.647623	-0.679374	-0.65775	-0.703209	-0.674074	-0.690096	-0.722949	-0.665351	-0.650998	-0.720266	-0.698508	-0.704463	-0.691992	-0.714139	-0.713299	-0.705371	-0.688993	-0.700425	-0.704019	-0.646825	-0.649809	-0.673534	-0.701959	-0.688388	-0.715585	-0.686281	-0.685428	-0.692864	-0.490508	-0.477174	-0.491828	-0.485547	-0.506716	-0.518467
Cb2	Bacillota	Carnobacteriaceae	Carnobacterium	-0.43535	-0.0547132	-0.26467	-0.347041	-0.447414	-0.4389	-0.531913	-0.523506	-0.536496	-0.507281	-0.530494	-0.497682	-0.5165	-0.513898	-0.528117	-0.540684	-0.53829	-0.543155	-0.582196	-0.504784	-0.485484	-0.549758	-0.532253	-0.545715	-0.568146	-0.574791	-0.568985	-0.562504	-0.556615	-0.5592	-0.573515	-0.483637	-0.462002	-0.509406	-0.557995	-0.536183	-0.567868	-0.535861	-0.538194	-0.532258	-0.348425	-0.328683	-0.354782	-0.341115	-0.358227	-0.372828
Cb2	Bacillota	Bacillaceae	Bacillus	-0.374262	-0.0632604	-0.234141	-0.314607	-0.460639	-0.412115	-0.531826	-0.51027	-0.533584	-0.505458	-0.531416	-0.491293	-0.503071	-0.513949	-0.498205	-0.53726	-0.514568	-0.529683	-0.576222	-0.526224	-0.510598	-0.57298	-0.556035	-0.568696	-0.548398	-0.578663	-0.565687	-0.554845	-0.543678	-0.556771	-0.565412	-0.488767	-0.483224	-0.517892	-0.558974	-0.532747	-0.573225	-0.542484	-0.548134	-0.548814	-0.308441	-0.295539	-0.320381	-0.307328	-0.324068	-0.330987
Cb2	Bacillota	Thermoanaerobacterales Family III. Incertae Sedis	Thermoanaerobacterium	-0.398346	-0.0888113	-0.28239	-0.340236	-0.528039	-0.48315	-0.606587	-0.591676	-0.61992	-0.588796	-0.606467	-0.571659	-0.586845	-0.596549	-0.582325	-0.631355	-0.60202	-0.612646	-0.656004	-0.617902	-0.58818	-0.659177	-0.643573	-0.660905	-0.631227	-0.665895	-0.650844	-0.64177	-0.627108	-0.644892	-0.648638	-0.579587	-0.568977	-0.607141	-0.634729	-0.612896	-0.660344	-0.630074	-0.626257	-0.634663	-0.409985	-0.393546	-0.411706	-0.398796	-0.417955	-0.43093
Cb2	Deferribacterota	Flexistipitaceae	Flexistipes	-0.112928	0.213014	-0.0015689	-0.122421	-0.185081	-0.137859	-0.225015	-0.19879	-0.232269	-0.204858	-0.228141	-0.197503	-0.218714	-0.23268	-0.226889	-0.261837	-0.230577	-0.245244	-0.294751	-0.233033	-0.21519	-0.278141	-0.258197	-0.280845	-0.253065	-0.287754	-0.269236	-0.260749	-0.242579	-0.264664	-0.266149	-0.183783	-0.166098	-0.210815	-0.251681	-0.220252	-0.284922	-0.241895	-0.246707	-0.250203	-0.116052	-0.111441	-0.0974531	-0.108176	-0.12519	-0.139993
Cb2	Bacillota	Thermoanaerobacterales Family III. Incertae Sedis	Caldicellulosiruptor	-0.237443	0.0518641	-0.108315	-0.266226	-0.302688	-0.247072	-0.354189	-0.341191	-0.35085	-0.320999	-0.349759	-0.310818	-0.317959	-0.320858	-0.35404	-0.361395	-0.34838	-0.376547	-0.409203	-0.305691	-0.28681	-0.355613	-0.327503	-0.346225	-0.358965	-0.376883	-0.366224	-0.361304	-0.342814	-0.358262	-0.365989	-0.274562	-0.275249	-0.316071	-0.358535	-0.337202	-0.361986	-0.330135	-0.33149	-0.331031	-0.180647	-0.162018	-0.212539	-0.2068	-0.215932	-0.220562
Cb2	Deferribacterota	Calditerrivibrionaceae	Calditerrivibrio	-0.422204	-0.0183043	-0.257436	-0.347453	-0.423656	-0.415398	-0.492537	-0.481822	-0.486652	-0.466437	-0.486362	-0.449626	-0.460597	-0.457481	-0.502975	-0.487051	-0.489512	-0.512543	-0.541533	-0.397936	-0.368129	-0.454533	-0.433079	-0.452443	-0.508222	-0.498217	-0.494201	-0.490277	-0.479748	-0.477752	-0.493152	-0.402876	-0.38563	-0.439647	-0.487459	-0.47004	-0.484592	-0.450213	-0.454451	-0.441609	-0.352168	-0.313744	-0.366552	-0.355947	-0.373469	-0.381107
Cb2	Bacillota	Enterococcaceae	Melissococcus	-0.433228	-0.120037	-0.313127	-0.395301	-0.482187	-0.45204	-0.552171	-0.527311	-0.531106	-0.52001	-0.536164	-0.483626	-0.493281	-0.531514	-0.492522	-0.545235	-0.520929	-0.561874	-0.584487	-0.466015	-0.452781	-0.522669	-0.489026	-0.496406	-0.536673	-0.542752	-0.540976	-0.533879	-0.533917	-0.533544	-0.540062	-0.471185	-0.47444	-0.496731	-0.542891	-0.529031	-0.524827	-0.504166	-0.510271	-0.503588	-0.389196	-0.366392	-0.355406	-0.351467	-0.388241	-0.382051
Cb2	Bacillota	Thermoanaerobacteraceae	Thermoanaerobacter	-0.394584	-0.135411	-0.300512	-0.381576	-0.516803	-0.469722	-0.595657	-0.57121	-0.581012	-0.57165	-0.578916	-0.548153	-0.560517	-0.56947	-0.531496	-0.590497	-0.573806	-0.593685	-0.633261	-0.551344	-0.541846	-0.618739	-0.584175	-0.591709	-0.59694	-0.612874	-0.604601	-0.596776	-0.597272	-0.595251	-0.604808	-0.534386	-0.527094	-0.560087	-0.600824	-0.571501	-0.611579	-0.569214	-0.576018	-0.574046	-0.432797	-0.414659	-0.398921	-0.37908	-0.414745	-0.410247
Cb2	Aquificota	Aquificaceae	Hydrogenobaculum	-0.36719	-0.105805	-0.297051	-0.446304	-0.465485	-0.472938	-0.513121	-0.52189	-0.515453	-0.491051	-0.5065	-0.481491	-0.510848	-0.480468	-0.578213	-0.538494	-0.553569	-0.561674	-0.565824	-0.414082	-0.369095	-0.461977	-0.424312	-0.442476	-0.519186	-0.502681	-0.500129	-0.511974	-0.473022	-0.491556	-0.493583	-0.399245	-0.408099	-0.475451	-0.48309	-0.465857	-0.489437	-0.452443	-0.435076	-0.431306	-0.436862	-0.407862	-0.518454	-0.556296	-0.508498	-0.54211
Cb2	Bacillota	Lachnospiraceae	Lachnoclostridium	-0.204558	0.110957	-0.112942	-0.284382	-0.222522	-0.248801	-0.289597	-0.302066	-0.301025	-0.262354	-0.282691	-0.262039	-0.296322	-0.271208	-0.339818	-0.328357	-0.323005	-0.34276	-0.353158	-0.210194	-0.173487	-0.252836	-0.222822	-0.262899	-0.315677	-0.310995	-0.293105	-0.307244	-0.276778	-0.295549	-0.306035	-0.200896	-0.191043	-0.257092	-0.278122	-0.25907	-0.285324	-0.256119	-0.239349	-0.236328	-0.212048	-0.204634	-0.273882	-0.308161	-0.296635	-0.320201
Cb2	Bacillota	Desulfitobacteriaceae	Desulfosporosinus	-0.0963066	0.197741	0.111994	0.000642411	-0.142947	-0.0949543	-0.192043	-0.180121	-0.214247	-0.164249	-0.186821	-0.161809	-0.19439	-0.182204	-0.194128	-0.221799	-0.197563	-0.201295	-0.235312	-0.249518	-0.235708	-0.277273	-0.26596	-0.301835	-0.235058	-0.277439	-0.248921	-0.245068	-0.217019	-0.258605	-0.259212	-0.186368	-0.185339	-0.213065	-0.232023	-0.210356	-0.258655	-0.244384	-0.237493	-0.257115	0.0137243	0.0288061	-0.033728	-0.0763399	-0.0465081	-0.0818188
Cb2	Bacillota	Enterococcaceae	Tetragenococcus	-0.200601	0.0149398	-0.0613107	-0.17806	-0.292038	-0.23303	-0.382103	-0.333714	-0.378767	-0.337619	-0.36914	-0.3311	-0.342864	-0.340171	-0.308295	-0.353628	-0.326531	-0.350275	-0.393108	-0.396994	-0.382134	-0.429586	-0.421266	-0.453332	-0.385333	-0.433873	-0.403274	-0.388317	-0.379697	-0.40471	-0.414069	-0.348336	-0.347206	-0.375065	-0.405593	-0.381109	-0.417497	-0.403685	-0.410101	-0.413009	-0.0624417	-0.044632	-0.097571	-0.115049	-0.113623	-0.125024
Cb2	Bacillota	Lachnospiraceae	Agathobacter	-0.352888	0.115259	-0.158844	-0.252677	-0.311071	-0.311552	-0.403251	-0.392646	-0.408883	-0.366544	-0.410697	-0.378837	-0.394011	-0.406509	-0.413377	-0.399015	-0.409554	-0.421757	-0.459527	-0.370123	-0.340343	-0.398496	-0.394537	-0.417237	-0.449166	-0.44662	-0.444065	-0.434842	-0.42654	-0.430788	-0.445869	-0.345125	-0.316545	-0.376317	-0.429321	-0.40941	-0.445146	-0.409445	-0.411454	-0.399017	-0.188617	-0.150774	-0.201219	-0.22522	-0.205734	-0.229445
Cb2	Bacillota	Cellulosilyticaceae	Cellulosilyticum	-0.301087	-0.0395263	-0.204166	-0.315595	-0.332869	-0.319942	-0.439357	-0.423134	-0.449289	-0.401635	-0.454239	-0.41759	-0.418854	-0.386314	-0.415001	-0.43179	-0.416261	-0.453109	-0.471993	-0.438763	-0.425224	-0.446357	-0.435233	-0.440549	-0.45269	-0.468759	-0.458272	-0.44401	-0.436822	-0.448979	-0.460863	-0.374584	-0.366913	-0.430789	-0.450822	-0.440546	-0.458033	-0.436566	-0.431148	-0.422307	-0.170873	-0.161547	-0.236868	-0.23104	-0.213343	-0.221683
Cb2	Synergistota	Aminobacteriaceae	Aminobacterium	-0.181695	0.100353	0.0419741	0.0138647	-0.162724	-0.120114	-0.26402	-0.228598	-0.249905	-0.210945	-0.243912	-0.211368	-0.220394	-0.248891	-0.230177	-0.233082	-0.220056	-0.233736	-0.24725	-0.302733	-0.280987	-0.342192	-0.288281	-0.311005	-0.259814	-0.289405	-0.272357	-0.258614	-0.262196	-0.271199	-0.274135	-0.217829	-0.252478	-0.266761	-0.278985	-0.275291	-0.294873	-0.276015	-0.274126	-0.278494	-0.0186052	0.00778962	-0.0753867	-0.0782632	-0.0490739	-0.0548864
Cb2	Actinomycetota	Bifidobacteriaceae	Gardnerella	-0.246281	0.12137	-0.0519552	-0.18946	-0.130402	-0.155247	-0.256793	-0.235215	-0.246246	-0.213728	-0.239954	-0.196309	-0.212493	-0.208723	-0.218035	-0.235816	-0.226176	-0.27839	-0.306095	-0.167389	-0.150301	-0.209253	-0.204481	-0.229235	-0.265576	-0.268842	-0.249852	-0.245985	-0.253709	-0.256438	-0.275282	-0.177694	-0.162842	-0.201111	-0.251406	-0.235859	-0.267042	-0.216247	-0.226191	-0.20694	-0.0309849	0.0141727	-0.0531093	-0.053434	-0.0269326	-0.0294481
Cb2	Bacillota	Enterococcaceae	Enterococcus	-0.0362346	0.291493	0.160728	-0.0365407	0.0121567	0.0395958	-0.0607973	-0.0384696	-0.0688852	-0.0330292	-0.0751189	-0.0380368	-0.0552216	-0.0450745	-0.046576	-0.076463	-0.0498382	-0.087255	-0.123412	-0.0750305	-0.0778345	-0.12657	-0.0960988	-0.111301	-0.0974755	-0.118708	-0.102053	-0.0882845	-0.0851759	-0.104869	-0.114963	-0.0210464	-0.00626519	-0.0485773	-0.0986767	-0.0731389	-0.119705	-0.0793589	-0.0877384	-0.0885652	0.107701	0.126271	0.106582	0.109523	0.123392	0.108765
Cb2	Bacillota	Clostridiaceae	Alkaliphilus	-0.125601	0.175454	0.0722578	-0.0817994	-0.102898	-0.0346744	-0.170931	-0.147313	-0.19366	-0.144768	-0.194929	-0.154122	-0.153664	-0.162545	-0.126612	-0.165632	-0.13498	-0.182218	-0.224576	-0.232349	-0.234227	-0.246168	-0.241781	-0.253501	-0.209607	-0.249161	-0.228751	-0.205189	-0.216562	-0.231239	-0.244676	-0.165135	-0.1329	-0.176946	-0.222229	-0.210501	-0.247294	-0.218251	-0.223276	-0.223613	0.101799	0.129333	0.121472	0.134227	0.126135	0.121475
Cb2	Bacillota	Lactobacillaceae	Lactobacillus	-0.22321	0.128302	-0.0188352	-0.165455	-0.225706	-0.181913	-0.310843	-0.283056	-0.325172	-0.278102	-0.323952	-0.281428	-0.297558	-0.29125	-0.277627	-0.307292	-0.28378	-0.319586	-0.363409	-0.333649	-0.323215	-0.367894	-0.35892	-0.379968	-0.349391	-0.381531	-0.3599	-0.342791	-0.338798	-0.362488	-0.373662	-0.281323	-0.262963	-0.309131	-0.357705	-0.334527	-0.377983	-0.346129	-0.354391	-0.352279	-0.0261596	0.000194569	-0.0441546	-0.0461169	-0.0317572	-0.0493369
Cb2	Bacillota	Listeriaceae	Listeria	-0.136672	0.230814	0.129964	0.00542651	-0.113392	-0.0540985	-0.184475	-0.154034	-0.19725	-0.145348	-0.197209	-0.152694	-0.177146	-0.173096	-0.16716	-0.185099	-0.163737	-0.176416	-0.229734	-0.253281	-0.258093	-0.28792	-0.280093	-0.295476	-0.235903	-0.275011	-0.252907	-0.233442	-0.22332	-0.252051	-0.26349	-0.173574	-0.161731	-0.198926	-0.247811	-0.219009	-0.27672	-0.244504	-0.258224	-0.261953	0.0962347	0.116297	0.0557475	0.0572152	0.0875104	0.056224
Cb2	Bacillota	Streptococcaceae	Streptococcus	-0.111565	0.25512	0.139167	-0.00867143	-0.0823286	-0.026411	-0.170828	-0.138852	-0.171691	-0.124998	-0.172483	-0.125965	-0.143855	-0.152055	-0.134519	-0.162855	-0.144465	-0.169682	-0.217122	-0.200637	-0.202483	-0.249655	-0.228672	-0.250635	-0.208076	-0.240866	-0.22011	-0.202289	-0.200004	-0.219842	-0.233071	-0.134306	-0.126954	-0.163015	-0.216375	-0.188567	-0.243959	-0.201528	-0.215577	-0.214709	0.0980158	0.114864	0.0792167	0.0830851	0.0822803	0.0702209
Cb2	Bacillota	Eubacteriaceae	Eubacterium	-0.041174	0.340579	0.161259	-0.0729775	0.0266715	0.0346106	-0.022258	-0.00538694	-0.0386704	0.0089361	-0.0304948	-0.0428558	-0.0565082	0.0133905	-0.0692979	-0.0131522	-0.0462704	-0.0472737	-0.0910434	-0.00577007	0.0315985	-0.0311187	-0.0204853	-0.0640502	-0.0775226	-0.0852895	-0.0579605	-0.0537297	-0.0365862	-0.0582229	-0.0743853	0.0483363	0.0874851	-0.00679423	-0.0470496	-0.0084878	-0.0744814	-0.0313666	-0.0338686	-0.0158272	0.125783	0.1189	0.0720166	0.0620137	0.0710634	0.0561974
Cb2	Thermotogota	Thermotogaceae	Pseudothermotoga	-0.0288055	0.309338	0.131045	0.0124817	-0.0448559	-0.00468368	-0.124301	-0.0800663	-0.110535	-0.0705528	-0.0998731	-0.0869558	-0.106568	-0.126631	-0.0927573	-0.112284	-0.111123	-0.0986087	-0.151975	-0.150869	-0.115679	-0.188531	-0.164048	-0.199337	-0.142924	-0.189199	-0.163558	-0.152835	-0.147148	-0.166589	-0.173997	-0.0820087	-0.0864786	-0.115171	-0.154018	-0.11481	-0.179164	-0.152126	-0.159714	-0.16228	0.069139	0.0553374	0.0440521	0.0389592	0.0475435	0.0404828
Cb2	Cyanobacteriota	Rivulariaceae	Rivularia	-0.487061	-0.191083	-0.327045	-0.290688	-0.546174	-0.481511	-0.60708	-0.573319	-0.603423	-0.590589	-0.616476	-0.581039	-0.576651	-0.596314	-0.520818	-0.579363	-0.551554	-0.575572	-0.608174	-0.619292	-0.619597	-0.659581	-0.643036	-0.643409	-0.621471	-0.636802	-0.635125	-0.610152	-0.632891	-0.616755	-0.631249	-0.601486	-0.580429	-0.600129	-0.640009	-0.63296	-0.63538	-0.625185	-0.6373	-0.631426	-0.374247	-0.336209	-0.329139	-0.292627	-0.294792	-0.302274
Cb2	Cyanobacteriota	Gomontiellaceae	Crinalium	-0.416545	-0.173207	-0.24846	-0.301328	-0.47587	-0.408807	-0.549339	-0.501714	-0.55315	-0.51691	-0.547765	-0.495119	-0.517904	-0.540351	-0.423319	-0.523799	-0.4784	-0.524935	-0.560651	-0.588811	-0.600677	-0.618311	-0.615723	-0.624391	-0.561363	-0.612141	-0.590208	-0.570999	-0.582267	-0.603818	-0.607063	-0.561985	-0.546912	-0.55648	-0.601342	-0.586779	-0.598146	-0.593937	-0.608112	-0.61187	-0.224157	-0.177055	-0.18036	-0.176927	-0.185475	-0.202137
Cb2	Cyanobacteriota	Cyanothecaceae	Cyanothece	-0.353647	0.0127274	-0.112973	-0.175124	-0.345276	-0.26824	-0.420988	-0.366995	-0.402342	-0.379895	-0.407924	-0.360724	-0.360661	-0.391402	-0.294335	-0.373089	-0.338936	-0.387305	-0.433336	-0.401604	-0.40326	-0.453656	-0.441731	-0.463178	-0.428042	-0.456327	-0.442554	-0.416608	-0.443669	-0.437414	-0.453971	-0.397279	-0.378328	-0.386651	-0.453127	-0.435896	-0.447838	-0.430608	-0.452639	-0.443511	-0.115686	-0.0676184	-0.0672843	-0.0343054	-0.0457347	-0.0447225
Cb2	Bacteroidota	Amoebophilaceae	Candidatus Cardinium	-0.431116	-0.164612	-0.252292	-0.293671	-0.480033	-0.398457	-0.546598	-0.510937	-0.553457	-0.524612	-0.558839	-0.50515	-0.509206	-0.504138	-0.465442	-0.501992	-0.485631	-0.515961	-0.560179	-0.570896	-0.558417	-0.582414	-0.590922	-0.609878	-0.570019	-0.599267	-0.585737	-0.56438	-0.58217	-0.583527	-0.598388	-0.564863	-0.52354	-0.545721	-0.598355	-0.590487	-0.600241	-0.592883	-0.605675	-0.595603	-0.251016	-0.201314	-0.194562	-0.159238	-0.193914	-0.208292
Cb2	Cyanobacteriota	Dermocarpellaceae	Stanieria	-0.388948	-0.112313	-0.307726	-0.363838	-0.432547	-0.389241	-0.498205	-0.479927	-0.489094	-0.485215	-0.489097	-0.438285	-0.439582	-0.4951	-0.411442	-0.495658	-0.458345	-0.51704	-0.541885	-0.436736	-0.436074	-0.496586	-0.46366	-0.471623	-0.491383	-0.504155	-0.499971	-0.488475	-0.514721	-0.497065	-0.508694	-0.452739	-0.433989	-0.448655	-0.499284	-0.49499	-0.495669	-0.462766	-0.469713	-0.463932	-0.364385	-0.318309	-0.262529	-0.233251	-0.29354	-0.273713
Cb2	Cyanobacteriota	Aphanothecaceae	Candidatus Atelocyanobacterium	-0.447799	-0.12069	-0.236667	-0.288163	-0.496445	-0.399429	-0.556157	-0.507338	-0.535468	-0.52646	-0.54611	-0.493091	-0.492134	-0.539879	-0.423013	-0.507421	-0.480411	-0.524774	-0.574231	-0.531688	-0.536676	-0.591269	-0.578368	-0.586765	-0.556859	-0.58358	-0.579384	-0.555232	-0.581635	-0.572572	-0.585036	-0.542755	-0.521963	-0.521075	-0.592762	-0.574568	-0.588222	-0.563323	-0.589818	-0.580755	-0.281671	-0.228073	-0.187895	-0.151483	-0.193163	-0.188037
Cb2	Cyanobacteriota	Geminocystaceae	Cyanobacterium	-0.527285	-0.250965	-0.418462	-0.458923	-0.643933	-0.58466	-0.711855	-0.685897	-0.705007	-0.689685	-0.704001	-0.656057	-0.660828	-0.68928	-0.621571	-0.695953	-0.669459	-0.715629	-0.743364	-0.656911	-0.637475	-0.708032	-0.687346	-0.702627	-0.706467	-0.724216	-0.720789	-0.706129	-0.714772	-0.715069	-0.721109	-0.665537	-0.6549	-0.679126	-0.719267	-0.708272	-0.719182	-0.692739	-0.695811	-0.69253	-0.47267	-0.434093	-0.432437	-0.417641	-0.439633	-0.439403
Cb2	Campylobacterota	Helicobacteraceae	Wolinella	0.0723168	-0.150005	-0.13394	-0.115241	-0.103565	-0.0525346	-0.0977392	-0.115104	-0.122374	-0.0996192	-0.134971	-0.148947	-0.13015	-0.0407254	-0.137049	-0.0654508	-0.0935273	-0.0944795	-0.0663946	-0.118314	-0.0900218	-0.0841636	-0.0938198	-0.117354	-0.1029	-0.0892638	-0.0920615	-0.0859419	-0.0995533	-0.0827341	-0.0985829	-0.120505	-0.0898298	-0.130717	-0.0937195	-0.123105	-0.109881	-0.11408	-0.0909947	-0.0858376	-0.0103833	-0.000562681	-0.0821096	-0.0662075	0.026577	-0.00749895
Cb2	Bacillota	Aerococcaceae	Aerococcus	0.0241464	0.135728	0.0959381	0.0854386	-0.160046	-0.030988	-0.135741	-0.148399	-0.175392	-0.134637	-0.173953	-0.169778	-0.147997	-0.164368	-0.144211	-0.171253	-0.137829	-0.149987	-0.141007	-0.23462	-0.215437	-0.255182	-0.210871	-0.241316	-0.170205	-0.190222	-0.186428	-0.165303	-0.163065	-0.168223	-0.170807	-0.156002	-0.152941	-0.189138	-0.16008	-0.181802	-0.182458	-0.188436	-0.159331	-0.187266	0.01233	-0.0356497	-0.00663701	-0.0446102	-0.0312013	-0.0461406
Cb2	Bacillota	Lactobacillaceae	Oenococcus	-0.0202411	0.134711	-0.00661069	-0.0982011	-0.0821745	-0.108797	-0.129579	-0.126618	-0.124325	-0.125746	-0.130426	-0.12579	-0.133292	-0.148874	-0.207399	-0.173485	-0.172639	-0.141467	-0.173418	-0.0985637	-0.0581826	-0.138654	-0.0952153	-0.119042	-0.143511	-0.139688	-0.13163	-0.137458	-0.104606	-0.115524	-0.117712	-0.0595095	-0.0721257	-0.110373	-0.120866	-0.0877446	-0.137572	-0.110929	-0.10219	-0.10382	-0.189198	-0.213495	-0.222417	-0.222069	-0.236964	-0.244546
Cb2	Aquificota	Aquificaceae	Aquifex	0.0431705	0.0966513	0.066307	0.0662325	-0.133402	-0.0537913	-0.193829	-0.168698	-0.211131	-0.18473	-0.185331	-0.181384	-0.173431	-0.180059	-0.133063	-0.208288	-0.162283	-0.167971	-0.195501	-0.313141	-0.301279	-0.336033	-0.322316	-0.349623	-0.192136	-0.272205	-0.239015	-0.228644	-0.220138	-0.246456	-0.239168	-0.236443	-0.248064	-0.241033	-0.225891	-0.214394	-0.271621	-0.261073	-0.255022	-0.284813	-0.0394699	-0.045539	-0.0541788	-0.0278928	-0.0729947	-0.0590907
Cb2	Actinomycetota	Atopobiaceae	Atopobium	0.138598	0.351613	0.260258	0.0711377	0.122737	0.149404	0.0435528	0.043319	0.0317581	0.0827493	0.045231	0.070432	0.0420878	0.0400226	0.0167732	0.0281405	0.0201577	-0.0193793	-0.0107895	0.0397939	0.0607998	-0.0260062	0.031572	-0.00180289	0.00970469	0.0057226	0.0137329	0.0155533	0.0272984	-0.00348022	-0.00236387	0.106002	0.0929421	0.040214	0.0289008	0.0355555	-0.0353074	0.0420618	0.0536107	0.0436257	0.179053	0.209632	0.13057	0.096811	0.122783	0.107077
Cb2	Pseudomonadota		Candidatus Puniceispirillum	-0.518148	-0.51005	-0.665456	-0.583201	-0.684842	-0.741287	-0.687543	-0.719169	-0.68964	-0.707554	-0.675529	-0.673876	-0.691149	-0.677007	-0.753168	-0.732485	-0.733308	-0.717735	-0.696586	-0.582271	-0.541439	-0.598301	-0.578699	-0.575736	-0.665421	-0.63427	-0.646069	-0.668881	-0.635557	-0.63132	-0.623777	-0.619123	-0.634456	-0.662819	-0.633759	-0.638392	-0.616427	-0.620136	-0.592976	-0.5933	-0.777645	-0.783977	-0.819379	-0.846085	-0.848511	-0.858651
Cb2	Pseudomonadota	Zymomonadaceae	Zymomonas	-0.518237	-0.41432	-0.585663	-0.569414	-0.664298	-0.673306	-0.646218	-0.673748	-0.649556	-0.669702	-0.64924	-0.657415	-0.653368	-0.632899	-0.702217	-0.680013	-0.679686	-0.677005	-0.675025	-0.531737	-0.493636	-0.563714	-0.546414	-0.538003	-0.632214	-0.603033	-0.615574	-0.627023	-0.605626	-0.591147	-0.588018	-0.572284	-0.569465	-0.609419	-0.603894	-0.601173	-0.582647	-0.577176	-0.562306	-0.555969	-0.717441	-0.730423	-0.729882	-0.719746	-0.742939	-0.736972
Cb2	Bacillota	Erysipelotrichaceae	Faecalitalea	-0.513618	-0.317431	-0.541251	-0.581198	-0.650703	-0.686185	-0.709822	-0.718252	-0.713323	-0.703509	-0.713434	-0.68569	-0.711786	-0.707423	-0.756173	-0.750806	-0.750584	-0.743369	-0.76692	-0.624364	-0.588875	-0.663974	-0.655931	-0.66077	-0.719362	-0.714195	-0.719425	-0.729678	-0.694543	-0.706981	-0.705438	-0.634829	-0.63173	-0.681841	-0.702504	-0.679498	-0.722058	-0.678447	-0.671565	-0.663773	-0.645521	-0.628032	-0.69952	-0.695393	-0.698414	-0.718189
Cb2	Bacillota	Halobacteroidaceae	Acetohalobium	-0.461209	-0.398871	-0.556806	-0.552321	-0.617121	-0.648268	-0.668123	-0.68243	-0.676285	-0.674517	-0.6642	-0.673151	-0.680699	-0.641749	-0.686016	-0.694825	-0.698648	-0.696751	-0.685706	-0.609694	-0.575876	-0.641298	-0.608791	-0.603644	-0.650194	-0.648419	-0.64977	-0.660984	-0.643155	-0.639233	-0.636277	-0.605702	-0.605545	-0.657413	-0.63669	-0.632749	-0.638882	-0.619002	-0.598657	-0.598723	-0.673481	-0.678931	-0.712144	-0.695485	-0.712567	-0.712578
Cb2	Pseudomonadota	Halomonadaceae	Candidatus Portiera	-0.550387	-0.337664	-0.55311	-0.601582	-0.671397	-0.668867	-0.692211	-0.70114	-0.694795	-0.693998	-0.699918	-0.688034	-0.679145	-0.642261	-0.71264	-0.71185	-0.710496	-0.731618	-0.739653	-0.580563	-0.54748	-0.611594	-0.601306	-0.595566	-0.679211	-0.664531	-0.675752	-0.678775	-0.653337	-0.654354	-0.653686	-0.603034	-0.596084	-0.648969	-0.666175	-0.656959	-0.648295	-0.631584	-0.624742	-0.613452	-0.636858	-0.623704	-0.669418	-0.642975	-0.660971	-0.658613
Cb2	Pseudomonadota	Enterobacteriaceae	Candidatus Riesia	-0.586699	-0.408877	-0.579877	-0.588385	-0.750782	-0.728769	-0.748312	-0.770392	-0.744929	-0.75127	-0.738495	-0.724113	-0.731323	-0.720816	-0.778124	-0.776597	-0.785746	-0.787798	-0.784705	-0.639137	-0.604851	-0.693055	-0.659427	-0.656666	-0.733677	-0.714299	-0.732867	-0.744318	-0.719941	-0.716643	-0.71137	-0.667797	-0.67466	-0.708422	-0.715848	-0.713549	-0.709917	-0.683551	-0.669269	-0.669013	-0.746907	-0.733133	-0.757737	-0.751632	-0.776582	-0.776491
Cb2	Thermotogota	Kosmotogaceae	Kosmotoga	-0.685895	-0.364453	-0.646588	-0.553278	-0.622766	-0.751402	-0.665346	-0.688244	-0.668378	-0.688627	-0.659674	-0.652745	-0.671852	-0.633301	-0.707729	-0.698689	-0.710335	-0.703574	-0.703893	-0.516248	-0.47373	-0.531901	-0.533294	-0.543245	-0.675174	-0.630074	-0.63702	-0.653546	-0.634892	-0.628779	-0.630392	-0.595305	-0.576758	-0.615687	-0.629611	-0.620747	-0.58608	-0.598028	-0.588207	-0.570273	-0.758248	-0.743883	-0.748869	-0.737235	-0.773633	-0.774099
Cb2	Coprothermobacterota	Coprothermobacteraceae	Coprothermobacter	-0.539757	-0.567078	-0.716862	-0.641251	-0.706873	-0.766061	-0.744761	-0.790672	-0.758522	-0.75837	-0.744605	-0.747897	-0.744828	-0.749735	-0.781283	-0.787341	-0.788198	-0.77709	-0.747391	-0.671403	-0.642223	-0.677744	-0.662287	-0.646126	-0.722611	-0.702462	-0.720048	-0.737679	-0.716372	-0.702331	-0.702924	-0.689575	-0.707322	-0.736439	-0.699291	-0.716751	-0.680491	-0.689212	-0.656752	-0.660461	-0.750858	-0.764199	-0.836379	-0.827988	-0.827114	-0.823438
Cb2	Bacillota	Lactobacillaceae	Weissella	-0.573512	-0.388103	-0.586758	-0.609561	-0.592001	-0.70028	-0.714852	-0.716562	-0.729539	-0.709914	-0.725869	-0.716292	-0.734137	-0.691518	-0.72189	-0.72804	-0.72566	-0.738293	-0.731111	-0.63689	-0.591834	-0.675641	-0.659546	-0.663338	-0.720761	-0.709675	-0.709243	-0.714158	-0.703233	-0.710473	-0.711729	-0.65926	-0.656345	-0.709906	-0.710817	-0.709441	-0.711674	-0.693191	-0.680987	-0.671822	-0.591364	-0.564796	-0.648206	-0.642087	-0.618617	-0.632595
Cb2	Bacillota	Lactobacillaceae	Leuconostoc	-0.518105	-0.336147	-0.461832	-0.436842	-0.67335	-0.637838	-0.72388	-0.714844	-0.728082	-0.715085	-0.712729	-0.688242	-0.70481	-0.693692	-0.699915	-0.732507	-0.713676	-0.710778	-0.739994	-0.70985	-0.679157	-0.734968	-0.726743	-0.739434	-0.721821	-0.750569	-0.737523	-0.737021	-0.726497	-0.727702	-0.73406	-0.705609	-0.694782	-0.718505	-0.731003	-0.717433	-0.736925	-0.727032	-0.719705	-0.723591	-0.572541	-0.558635	-0.577798	-0.571429	-0.572386	-0.590154
Cb2	Campylobacterota	Sulfurospirillaceae	Sulfurospirillum	-0.52447	-0.215207	-0.381396	-0.401807	-0.551538	-0.565837	-0.618676	-0.624497	-0.642848	-0.615715	-0.638502	-0.603134	-0.628349	-0.584915	-0.663055	-0.650032	-0.637288	-0.6487	-0.67238	-0.610717	-0.59199	-0.631066	-0.627269	-0.62958	-0.658234	-0.661372	-0.656901	-0.652675	-0.628645	-0.650454	-0.651605	-0.585413	-0.566981	-0.618188	-0.647906	-0.635878	-0.655296	-0.635358	-0.629687	-0.630685	-0.465181	-0.429476	-0.499274	-0.499226	-0.488085	-0.516613
Cb2	Pseudomonadota	Vibrionaceae	Aliivibrio	-0.545201	-0.135611	-0.364477	-0.427623	-0.547158	-0.554964	-0.586722	-0.591126	-0.607679	-0.578679	-0.598907	-0.582077	-0.591611	-0.548009	-0.617	-0.605381	-0.608804	-0.618967	-0.646158	-0.542127	-0.506793	-0.55048	-0.563209	-0.566059	-0.620009	-0.618374	-0.617234	-0.613515	-0.582335	-0.606468	-0.607585	-0.534542	-0.512943	-0.571642	-0.6027	-0.58505	-0.586751	-0.586009	-0.581411	-0.577754	-0.428706	-0.418237	-0.474697	-0.477664	-0.474007	-0.494681
Cb2	Thermotogota	Petrotogaceae	Petrotoga	-0.426345	-0.198211	-0.346345	-0.383625	-0.581431	-0.518784	-0.607051	-0.611401	-0.624342	-0.598134	-0.610735	-0.588176	-0.590222	-0.605007	-0.620899	-0.643106	-0.615886	-0.622633	-0.645805	-0.615532	-0.595958	-0.639542	-0.627518	-0.631711	-0.622974	-0.64517	-0.644151	-0.638575	-0.620263	-0.629075	-0.628955	-0.576176	-0.569811	-0.603085	-0.619459	-0.616989	-0.635438	-0.619699	-0.605874	-0.616334	-0.436769	-0.428804	-0.476816	-0.472348	-0.483397	-0.492419
Cb2	Bacteroidota	Amoebophilaceae	Candidatus Amoebophilus	-0.669706	-0.365597	-0.581053	-0.571564	-0.732925	-0.758832	-0.816269	-0.81876	-0.838241	-0.805642	-0.844988	-0.814755	-0.826558	-0.785341	-0.853825	-0.820299	-0.832362	-0.829446	-0.850101	-0.789622	-0.748828	-0.803405	-0.806369	-0.805363	-0.848592	-0.844523	-0.847522	-0.842108	-0.81342	-0.833081	-0.834869	-0.766301	-0.756607	-0.821544	-0.842424	-0.829071	-0.841175	-0.827892	-0.822202	-0.814323	-0.599487	-0.573656	-0.66897	-0.667179	-0.663609	-0.685851
Cb2	Bacteroidota	Sphingobacteriaceae	Sphingobacterium	-0.544837	-0.244794	-0.417307	-0.456222	-0.629944	-0.61862	-0.667894	-0.672157	-0.68179	-0.650424	-0.671485	-0.637297	-0.655396	-0.660152	-0.701051	-0.695674	-0.691216	-0.696293	-0.717936	-0.62146	-0.588003	-0.648064	-0.648427	-0.661275	-0.678527	-0.693573	-0.693665	-0.698729	-0.657786	-0.68707	-0.680598	-0.609595	-0.616609	-0.655153	-0.678023	-0.667841	-0.692442	-0.66566	-0.658914	-0.657566	-0.480676	-0.448662	-0.550757	-0.580124	-0.573388	-0.593622
Cb2	Elusimicrobiota	Elusimicrobiaceae	Elusimicrobium	-0.460686	-0.233815	-0.38494	-0.306917	-0.618759	-0.57694	-0.638252	-0.646145	-0.653154	-0.643145	-0.647178	-0.596748	-0.629877	-0.671241	-0.700382	-0.680606	-0.660096	-0.614493	-0.680113	-0.67505	-0.657062	-0.677359	-0.692974	-0.707815	-0.693548	-0.704994	-0.696973	-0.69505	-0.669657	-0.670954	-0.685266	-0.645867	-0.627376	-0.642626	-0.677395	-0.652112	-0.695877	-0.687471	-0.683671	-0.688164	-0.501801	-0.482699	-0.539815	-0.544077	-0.516049	-0.560384
Cb2	Bacillota	Halanaerobiaceae	Halothermothrix	-0.543019	-0.409099	-0.532221	-0.443632	-0.732897	-0.68621	-0.758998	-0.760673	-0.761569	-0.750094	-0.74902	-0.728537	-0.737605	-0.744923	-0.752495	-0.761317	-0.755398	-0.728783	-0.749398	-0.759276	-0.728467	-0.765232	-0.759327	-0.756958	-0.75837	-0.766156	-0.769301	-0.767294	-0.757744	-0.745655	-0.753876	-0.744521	-0.741311	-0.763852	-0.757847	-0.757983	-0.757535	-0.762748	-0.747379	-0.751909	-0.618735	-0.616607	-0.65058	-0.639342	-0.630214	-0.654287
Cb2	Pseudomonadota	Pasteurellaceae	Gallibacterium	-0.575189	-0.312976	-0.502522	-0.4872	-0.697873	-0.690625	-0.725088	-0.736555	-0.753444	-0.72366	-0.753379	-0.74668	-0.759933	-0.724084	-0.759704	-0.753784	-0.756549	-0.747466	-0.756205	-0.723885	-0.693671	-0.744044	-0.737825	-0.736025	-0.754942	-0.758541	-0.762876	-0.761311	-0.730131	-0.747151	-0.744323	-0.693997	-0.682232	-0.746259	-0.745657	-0.737564	-0.755888	-0.741666	-0.729091	-0.729692	-0.583787	-0.589901	-0.631213	-0.657566	-0.651601	-0.676944
Cb2	Pseudomonadota	Pasteurellaceae	Pasteurella	-0.609682	-0.441396	-0.607645	-0.567984	-0.740368	-0.754394	-0.730917	-0.762661	-0.76522	-0.750643	-0.764632	-0.763862	-0.772751	-0.721546	-0.79158	-0.773566	-0.779334	-0.768292	-0.757665	-0.710949	-0.680358	-0.716825	-0.712434	-0.695103	-0.753534	-0.737348	-0.754864	-0.758087	-0.721308	-0.73616	-0.728653	-0.705224	-0.698347	-0.753425	-0.738768	-0.741711	-0.719754	-0.733336	-0.712934	-0.718113	-0.683293	-0.695234	-0.740051	-0.755661	-0.741184	-0.770619
Cb2	Pseudomonadota	Hyphomonadaceae	Hirschia	-0.672867	-0.490847	-0.680616	-0.631049	-0.804947	-0.820828	-0.804034	-0.823766	-0.816506	-0.818177	-0.810768	-0.794025	-0.807141	-0.773417	-0.83896	-0.826548	-0.830099	-0.834488	-0.835807	-0.706152	-0.663893	-0.72536	-0.724917	-0.723813	-0.80049	-0.782535	-0.790019	-0.797704	-0.768612	-0.775405	-0.771875	-0.743543	-0.740282	-0.783515	-0.782062	-0.777676	-0.760226	-0.760593	-0.74656	-0.742265	-0.751878	-0.747745	-0.777537	-0.79669	-0.797572	-0.811353
Cb2	Pseudomonadota	Pasteurellaceae	Histophilus	-0.524922	-0.329827	-0.529347	-0.544041	-0.705784	-0.688433	-0.722508	-0.738853	-0.724439	-0.722503	-0.716016	-0.697452	-0.715988	-0.702541	-0.756672	-0.754991	-0.758173	-0.75376	-0.762895	-0.639237	-0.595465	-0.676105	-0.648151	-0.663229	-0.715706	-0.711621	-0.711136	-0.725703	-0.694858	-0.699185	-0.698225	-0.650568	-0.651348	-0.695127	-0.697218	-0.68332	-0.696466	-0.675117	-0.659335	-0.656088	-0.708548	-0.715302	-0.723279	-0.733387	-0.753636	-0.761952
Cb2	Pseudomonadota		Candidatus Profftella	-0.61378	-0.398589	-0.606161	-0.59539	-0.779259	-0.761473	-0.811507	-0.82068	-0.817444	-0.814529	-0.81108	-0.789257	-0.796018	-0.78936	-0.82099	-0.831885	-0.825379	-0.82592	-0.848206	-0.742769	-0.704869	-0.77085	-0.760712	-0.764029	-0.81321	-0.810658	-0.813538	-0.816846	-0.797559	-0.795159	-0.798756	-0.756997	-0.745301	-0.786389	-0.802246	-0.790196	-0.794083	-0.782551	-0.771875	-0.768692	-0.722415	-0.717147	-0.727958	-0.714983	-0.747897	-0.752136
Cb2	Pseudomonadota	Francisellaceae	Francisella	-0.609923	-0.372286	-0.586336	-0.619436	-0.74824	-0.754512	-0.770823	-0.788788	-0.795388	-0.775521	-0.79615	-0.784466	-0.787408	-0.73416	-0.824538	-0.801647	-0.806535	-0.811203	-0.820241	-0.702296	-0.657085	-0.719495	-0.716488	-0.716358	-0.78453	-0.774004	-0.780977	-0.782366	-0.742295	-0.760642	-0.758659	-0.699143	-0.690439	-0.761141	-0.764859	-0.754577	-0.75315	-0.745978	-0.729644	-0.726568	-0.656275	-0.655551	-0.720589	-0.737234	-0.728346	-0.74777
Cb2	Pseudomonadota	Alcaligenaceae	Taylorella	-0.552882	-0.316474	-0.514949	-0.565852	-0.715431	-0.695084	-0.730597	-0.748877	-0.76255	-0.733079	-0.760391	-0.742849	-0.755353	-0.698285	-0.792195	-0.76722	-0.77012	-0.776831	-0.786288	-0.690748	-0.651316	-0.709775	-0.702388	-0.708713	-0.755578	-0.753447	-0.755475	-0.755634	-0.716293	-0.739752	-0.737323	-0.669901	-0.656082	-0.731568	-0.735216	-0.726548	-0.737493	-0.721199	-0.703315	-0.703841	-0.595078	-0.58798	-0.654417	-0.686342	-0.665352	-0.695256
Cb2	Bacteroidota	Spirosomaceae	Emticicia	-0.524859	-0.263598	-0.396327	-0.448228	-0.620068	-0.571064	-0.670691	-0.663349	-0.711295	-0.661706	-0.707215	-0.669811	-0.676485	-0.644126	-0.664634	-0.670327	-0.658021	-0.684191	-0.712868	-0.707067	-0.676653	-0.702959	-0.720992	-0.732849	-0.712148	-0.740451	-0.729623	-0.712972	-0.698112	-0.728844	-0.729518	-0.669327	-0.641221	-0.697435	-0.723229	-0.719614	-0.733991	-0.727637	-0.72182	-0.722242	-0.349606	-0.325244	-0.379299	-0.392408	-0.392682	-0.413614
Cb2	Bacteroidota	Flavobacteriaceae	Aequorivita	-0.541519	-0.197586	-0.419915	-0.526556	-0.623361	-0.603584	-0.658133	-0.66303	-0.696671	-0.651639	-0.703273	-0.677093	-0.68082	-0.612578	-0.709783	-0.67828	-0.683628	-0.703822	-0.730139	-0.626333	-0.586705	-0.641684	-0.652236	-0.671107	-0.702483	-0.70674	-0.704088	-0.696607	-0.653504	-0.694577	-0.6921	-0.601508	-0.57771	-0.660053	-0.69062	-0.673681	-0.693408	-0.67644	-0.669485	-0.663534	-0.417897	-0.396664	-0.487445	-0.510995	-0.500353	-0.52683
Cb2	Bacteroidota	Blattabacteriaceae	Blattabacterium	-0.613431	-0.30034	-0.49226	-0.556584	-0.723417	-0.691943	-0.762124	-0.762671	-0.785885	-0.752839	-0.788022	-0.749374	-0.757808	-0.729056	-0.777505	-0.776344	-0.772062	-0.79466	-0.821644	-0.719906	-0.686141	-0.745055	-0.750167	-0.756999	-0.787379	-0.795354	-0.795967	-0.788627	-0.755064	-0.786578	-0.783768	-0.708397	-0.69644	-0.7556	-0.78579	-0.770803	-0.786828	-0.766823	-0.763297	-0.760433	-0.527759	-0.505656	-0.566762	-0.580092	-0.58716	-0.605828
Cb2	Bacteroidota	Weeksellaceae	Riemerella	-0.628033	-0.352589	-0.559515	-0.579523	-0.754296	-0.744994	-0.791254	-0.799333	-0.831772	-0.793659	-0.829223	-0.804379	-0.813679	-0.76318	-0.833302	-0.815213	-0.815223	-0.822131	-0.850665	-0.776646	-0.736078	-0.777446	-0.801016	-0.810669	-0.836903	-0.842688	-0.841583	-0.833357	-0.796065	-0.829658	-0.828059	-0.758592	-0.73362	-0.804674	-0.825228	-0.8116	-0.829735	-0.820427	-0.810804	-0.808653	-0.552101	-0.534253	-0.608611	-0.635135	-0.622186	-0.652256
Cb2	Bacteroidota		Candidatus Azobacteroides	-0.582793	-0.392902	-0.539723	-0.567094	-0.746077	-0.717502	-0.788617	-0.791269	-0.811884	-0.781485	-0.806618	-0.780996	-0.788262	-0.76081	-0.794581	-0.804319	-0.794932	-0.804336	-0.827694	-0.772477	-0.740122	-0.7853	-0.787928	-0.796089	-0.800336	-0.821131	-0.815172	-0.812445	-0.780554	-0.806202	-0.803804	-0.747803	-0.74332	-0.794765	-0.804807	-0.79165	-0.80922	-0.797916	-0.786885	-0.787996	-0.566803	-0.559573	-0.629131	-0.634102	-0.638722	-0.652246
Cb2	Pseudomonadota	Cardiobacteriaceae	Dichelobacter	-0.460332	-0.268916	-0.395607	-0.377496	-0.629151	-0.563459	-0.632672	-0.646055	-0.66437	-0.633851	-0.672145	-0.639263	-0.643945	-0.595078	-0.670378	-0.644661	-0.638644	-0.646418	-0.658812	-0.66018	-0.637438	-0.664883	-0.656804	-0.666676	-0.658103	-0.665812	-0.66272	-0.654177	-0.624273	-0.64186	-0.646568	-0.607745	-0.601976	-0.659371	-0.654699	-0.651059	-0.659997	-0.656251	-0.641584	-0.643802	-0.425428	-0.442434	-0.480767	-0.527166	-0.511355	-0.535627
Cb2	Pseudomonadota	Enterobacteriaceae	Candidatus Moranella	-0.440653	-0.456289	-0.437454	-0.406481	-0.552815	-0.560787	-0.570282	-0.582852	-0.593087	-0.574865	-0.576498	-0.553593	-0.577809	-0.511455	-0.604536	-0.583211	-0.579643	-0.581284	-0.573044	-0.580344	-0.569473	-0.557014	-0.574914	-0.558128	-0.569713	-0.578204	-0.574757	-0.581108	-0.545792	-0.577205	-0.567223	-0.56279	-0.570513	-0.593285	-0.574001	-0.577644	-0.565713	-0.580145	-0.565151	-0.574552	-0.440449	-0.418979	-0.522362	-0.549892	-0.513531	-0.546894
Cb2	Bacteroidota	Flavobacteriaceae	Zobellia	-0.640081	-0.411422	-0.599812	-0.624048	-0.678701	-0.721464	-0.679327	-0.714853	-0.714977	-0.693804	-0.70306	-0.685191	-0.705733	-0.634931	-0.790988	-0.715866	-0.740563	-0.745271	-0.748509	-0.587362	-0.538795	-0.576721	-0.595292	-0.613636	-0.710056	-0.685582	-0.686969	-0.703018	-0.656477	-0.685282	-0.680779	-0.613937	-0.588876	-0.660472	-0.671575	-0.667443	-0.663352	-0.6538	-0.632981	-0.621185	-0.60657	-0.570764	-0.686211	-0.711512	-0.68382	-0.7178
Cb2	Bacteroidota	Flavobacteriaceae	Dokdonia	-0.679282	-0.481027	-0.679111	-0.675562	-0.820481	-0.829446	-0.845714	-0.862109	-0.8688	-0.846647	-0.867162	-0.843842	-0.850828	-0.812535	-0.888878	-0.861399	-0.87371	-0.878048	-0.886492	-0.768471	-0.719477	-0.779893	-0.789399	-0.795982	-0.855174	-0.846233	-0.853965	-0.857382	-0.819027	-0.841231	-0.837501	-0.78319	-0.778648	-0.838396	-0.843317	-0.838127	-0.836417	-0.827188	-0.813056	-0.806084	-0.682551	-0.669014	-0.752975	-0.769373	-0.762512	-0.782208
Cb2	Bacteroidota	Sphingobacteriaceae	Pseudopedobacter	-0.635048	-0.463121	-0.632459	-0.618279	-0.737666	-0.790478	-0.766591	-0.803485	-0.808204	-0.778859	-0.797781	-0.78633	-0.803158	-0.742549	-0.852498	-0.815607	-0.822215	-0.813998	-0.813698	-0.734326	-0.694874	-0.717876	-0.735726	-0.729494	-0.795766	-0.785228	-0.790724	-0.7998	-0.747132	-0.780331	-0.773373	-0.72092	-0.719204	-0.784652	-0.772513	-0.767764	-0.762806	-0.769595	-0.745116	-0.746722	-0.641541	-0.645313	-0.750691	-0.790102	-0.762342	-0.793554
Cb2	Mycoplasmatota	Acholeplasmataceae	Candidatus Phytoplasma	-0.571663	-0.373901	-0.562271	-0.572895	-0.728487	-0.703451	-0.761908	-0.764527	-0.761237	-0.762691	-0.761679	-0.728924	-0.73081	-0.751801	-0.746881	-0.776419	-0.764589	-0.777951	-0.805532	-0.682527	-0.655256	-0.728273	-0.715175	-0.715739	-0.7581	-0.758179	-0.762977	-0.76218	-0.747919	-0.748458	-0.750721	-0.701006	-0.699887	-0.730387	-0.756328	-0.740282	-0.754574	-0.728312	-0.726811	-0.721944	-0.647701	-0.643427	-0.640142	-0.616705	-0.671196	-0.660819
Cb2	Spirochaetota	Brachyspiraceae	Brachyspira	-0.570647	-0.365825	-0.526712	-0.519837	-0.732878	-0.684654	-0.780791	-0.771257	-0.774776	-0.772109	-0.77436	-0.737486	-0.736059	-0.766487	-0.736608	-0.783862	-0.762477	-0.774554	-0.806698	-0.732151	-0.712583	-0.775901	-0.759295	-0.759419	-0.770631	-0.784429	-0.786044	-0.780864	-0.772585	-0.770464	-0.774568	-0.735669	-0.736503	-0.754715	-0.781934	-0.768263	-0.778193	-0.760122	-0.760211	-0.759822	-0.619118	-0.603812	-0.605583	-0.577873	-0.622565	-0.616724
Cb2	Bacillota	Clostridiaceae	Clostridium	-0.590036	-0.375002	-0.547439	-0.538045	-0.742416	-0.705142	-0.784415	-0.779092	-0.780288	-0.781093	-0.778812	-0.742542	-0.743746	-0.777842	-0.744751	-0.795545	-0.773671	-0.787196	-0.818143	-0.725353	-0.704552	-0.771302	-0.756282	-0.756201	-0.776082	-0.787554	-0.790101	-0.786797	-0.776453	-0.776968	-0.778224	-0.739207	-0.739894	-0.756428	-0.785047	-0.770278	-0.778878	-0.76107	-0.761306	-0.761574	-0.647993	-0.63453	-0.626237	-0.599691	-0.652182	-0.644219
Cb2	Fusobacteriota	Leptotrichiaceae	Leptotrichia	-0.561238	-0.351216	-0.511288	-0.50173	-0.710666	-0.66811	-0.745981	-0.72856	-0.743316	-0.739055	-0.74734	-0.699686	-0.709574	-0.739418	-0.710707	-0.75653	-0.727794	-0.735438	-0.77736	-0.708118	-0.688962	-0.745685	-0.741018	-0.747246	-0.743731	-0.765697	-0.763253	-0.75741	-0.742327	-0.751951	-0.752383	-0.718684	-0.714827	-0.726885	-0.763039	-0.744076	-0.758146	-0.747182	-0.751917	-0.752228	-0.585441	-0.559803	-0.556143	-0.543079	-0.574817	-0.585413
Cb2	Mycoplasmatota	Spiroplasmataceae	Spiroplasma	-0.621538	-0.410211	-0.594839	-0.574855	-0.763962	-0.752003	-0.814247	-0.811891	-0.806232	-0.812856	-0.799926	-0.767579	-0.775507	-0.804245	-0.786601	-0.828303	-0.812471	-0.819504	-0.846566	-0.730052	-0.701884	-0.78056	-0.759654	-0.765554	-0.804101	-0.807119	-0.808371	-0.810331	-0.801331	-0.795115	-0.798861	-0.757547	-0.756426	-0.775634	-0.802588	-0.787781	-0.79388	-0.774623	-0.771948	-0.769209	-0.719318	-0.702265	-0.695578	-0.672684	-0.719776	-0.713506
Cb2	Mycoplasmatota	Mycoplasmataceae	Ureaplasma	-0.600592	-0.413669	-0.557175	-0.527533	-0.778325	-0.731294	-0.821602	-0.820066	-0.819352	-0.818744	-0.810795	-0.772965	-0.780067	-0.80692	-0.794007	-0.835416	-0.814975	-0.817031	-0.842596	-0.779848	-0.752353	-0.824106	-0.806245	-0.806236	-0.812931	-0.827395	-0.830549	-0.830383	-0.8209	-0.818643	-0.819466	-0.794519	-0.794394	-0.803452	-0.822838	-0.816498	-0.824596	-0.808265	-0.803288	-0.808865	-0.705582	-0.679031	-0.686911	-0.650317	-0.692466	-0.695011
Cb2	Pseudomonadota	Halomonadaceae	Candidatus Carsonella	-0.488697	-0.29312	-0.457611	-0.487671	-0.622892	-0.584679	-0.678017	-0.666459	-0.669638	-0.678033	-0.672894	-0.63722	-0.633174	-0.663423	-0.614457	-0.675162	-0.65734	-0.686509	-0.718652	-0.60836	-0.593279	-0.671175	-0.646044	-0.647005	-0.668069	-0.677822	-0.677095	-0.670523	-0.672427	-0.668881	-0.671392	-0.626262	-0.624938	-0.640629	-0.679985	-0.660007	-0.673901	-0.644286	-0.652843	-0.649755	-0.553734	-0.53631	-0.498699	-0.458669	-0.539546	-0.511151
Cb2	Mycoplasmatota	Mycoplasmataceae	Mycoplasma	-0.594616	-0.410705	-0.577458	-0.576793	-0.755298	-0.727088	-0.782528	-0.785951	-0.780033	-0.783463	-0.778954	-0.746827	-0.749663	-0.778572	-0.760241	-0.801382	-0.784524	-0.798054	-0.819983	-0.706132	-0.68408	-0.750329	-0.734182	-0.732944	-0.772869	-0.775282	-0.781552	-0.782929	-0.766855	-0.768933	-0.768089	-0.727269	-0.729899	-0.750627	-0.774547	-0.761867	-0.764793	-0.747908	-0.744074	-0.743894	-0.676741	-0.668633	-0.666709	-0.648977	-0.697901	-0.689588
Cb2	Mycoplasmatota	Entomoplasmataceae	Mesoplasma	-0.603357	-0.517576	-0.659388	-0.593531	-0.837064	-0.801404	-0.859398	-0.870518	-0.869326	-0.865685	-0.858133	-0.834442	-0.831736	-0.843842	-0.844678	-0.878077	-0.860575	-0.861638	-0.870877	-0.823443	-0.787734	-0.847842	-0.835969	-0.83462	-0.840765	-0.855153	-0.861499	-0.861614	-0.843083	-0.847289	-0.842796	-0.829464	-0.84099	-0.856735	-0.849674	-0.851918	-0.842605	-0.845323	-0.827119	-0.839296	-0.730239	-0.726774	-0.74902	-0.743435	-0.777739	-0.774573
Cb2	Bacillota	Natranaerobiaceae	Natranaerobius	-0.62128	-0.497307	-0.632568	-0.594231	-0.796623	-0.79636	-0.830596	-0.842561	-0.84433	-0.835936	-0.835952	-0.811383	-0.823673	-0.815437	-0.840838	-0.862425	-0.842829	-0.836719	-0.853373	-0.798613	-0.773645	-0.812661	-0.813213	-0.80729	-0.827082	-0.839603	-0.840582	-0.845744	-0.816319	-0.827764	-0.825821	-0.799692	-0.802134	-0.828727	-0.82911	-0.822042	-0.821941	-0.823309	-0.80954	-0.815247	-0.711419	-0.709282	-0.750264	-0.757005	-0.769821	-0.781634
Cb2	Aquificota	Desulfurobacteriaceae	Desulfurobacterium	-0.586057	-0.387821	-0.625429	-0.63019	-0.721795	-0.750581	-0.759568	-0.780094	-0.770198	-0.769598	-0.775006	-0.752962	-0.754985	-0.720074	-0.805292	-0.794179	-0.787115	-0.798491	-0.799021	-0.655175	-0.611231	-0.695877	-0.669613	-0.671088	-0.755963	-0.732943	-0.743435	-0.748539	-0.723285	-0.719896	-0.723	-0.672848	-0.674195	-0.730904	-0.733381	-0.729681	-0.720978	-0.705676	-0.689009	-0.681495	-0.718173	-0.720695	-0.756719	-0.754717	-0.771496	-0.773268
Cb2	Pseudomonadota	Pelagibacteraceae	Candidatus Pelagibacter	-0.684955	-0.560821	-0.748845	-0.672602	-0.865489	-0.875907	-0.875874	-0.896725	-0.883329	-0.893658	-0.883868	-0.863496	-0.863338	-0.864664	-0.902405	-0.902583	-0.895167	-0.893551	-0.896857	-0.784001	-0.744504	-0.808602	-0.798172	-0.789841	-0.860308	-0.844062	-0.856507	-0.862866	-0.837552	-0.833216	-0.831661	-0.815337	-0.82244	-0.855108	-0.849174	-0.848557	-0.826623	-0.828558	-0.813346	-0.810544	-0.835339	-0.836517	-0.859282	-0.856842	-0.879979	-0.881343
Cb2	Campylobacterota	Nautiliaceae	Nautilia	-0.622133	-0.398261	-0.609474	-0.627555	-0.746802	-0.745844	-0.773884	-0.793069	-0.777588	-0.773412	-0.784292	-0.755052	-0.761604	-0.755759	-0.804049	-0.79275	-0.798022	-0.810335	-0.810756	-0.66996	-0.633095	-0.713463	-0.686714	-0.683364	-0.764133	-0.745701	-0.757467	-0.764566	-0.743665	-0.738578	-0.741728	-0.690431	-0.690802	-0.742266	-0.749861	-0.747272	-0.742662	-0.716509	-0.704906	-0.694299	-0.714559	-0.711524	-0.726503	-0.731277	-0.759605	-0.761488
Cb2	Pseudomonadota	Anaplasmataceae	Anaplasma	-0.558535	-0.34737	-0.598673	-0.609137	-0.602887	-0.691044	-0.643025	-0.669146	-0.64175	-0.652673	-0.634168	-0.63426	-0.644108	-0.609424	-0.708674	-0.677612	-0.686627	-0.687172	-0.676251	-0.493502	-0.440894	-0.514802	-0.491364	-0.487827	-0.627154	-0.585702	-0.593876	-0.612647	-0.584091	-0.5777	-0.579338	-0.534321	-0.537056	-0.591689	-0.584971	-0.579492	-0.545619	-0.550256	-0.529037	-0.517574	-0.722445	-0.729708	-0.777581	-0.7668	-0.767767	-0.770693
Cb2	Pseudomonadota	Erwiniaceae	Wigglesworthia	-0.646253	-0.454924	-0.667449	-0.658569	-0.820374	-0.82361	-0.842697	-0.86001	-0.848737	-0.852041	-0.845784	-0.826856	-0.833713	-0.824096	-0.875077	-0.875241	-0.872152	-0.87212	-0.884788	-0.740068	-0.697935	-0.778885	-0.76423	-0.767846	-0.836364	-0.824313	-0.831981	-0.841389	-0.810939	-0.81327	-0.811799	-0.769335	-0.76767	-0.811241	-0.819423	-0.808799	-0.811258	-0.793758	-0.780496	-0.77631	-0.795986	-0.789056	-0.818517	-0.816742	-0.840897	-0.845969
Cb2	Pseudomonadota	Bartonellaceae	Bartonella	-0.64633	-0.471687	-0.6889	-0.657417	-0.811149	-0.820901	-0.830714	-0.849772	-0.834715	-0.842011	-0.836902	-0.818545	-0.818871	-0.80313	-0.863575	-0.858153	-0.853716	-0.857511	-0.863412	-0.725125	-0.685382	-0.759976	-0.741824	-0.735741	-0.816508	-0.797693	-0.809158	-0.81575	-0.789175	-0.78396	-0.785077	-0.749967	-0.753516	-0.798559	-0.799432	-0.793412	-0.78077	-0.770958	-0.756999	-0.751374	-0.7972	-0.798729	-0.824254	-0.820115	-0.83879	-0.839543
Cb2	Pseudomonadota	Candidatus Midichloriaceae	Candidatus Midichloria	-0.680798	-0.50568	-0.717052	-0.670572	-0.828658	-0.840943	-0.852951	-0.865528	-0.855517	-0.866884	-0.854144	-0.837779	-0.838564	-0.834979	-0.863863	-0.873563	-0.867242	-0.870505	-0.881572	-0.754619	-0.716141	-0.784617	-0.771146	-0.763547	-0.836958	-0.824995	-0.833106	-0.839044	-0.822066	-0.811383	-0.813208	-0.787559	-0.782512	-0.820555	-0.826372	-0.819905	-0.805484	-0.799066	-0.788353	-0.780933	-0.822591	-0.815196	-0.822047	-0.804999	-0.835299	-0.833231
Cb2	Pseudomonadota	Rickettsiaceae	Orientia	-0.596485	-0.420378	-0.628548	-0.620053	-0.743911	-0.737352	-0.756394	-0.766585	-0.748585	-0.76745	-0.755707	-0.734592	-0.728429	-0.728361	-0.763787	-0.776657	-0.767364	-0.782977	-0.791922	-0.634459	-0.606149	-0.682426	-0.654977	-0.6448	-0.729319	-0.712007	-0.724176	-0.729226	-0.712292	-0.700622	-0.700903	-0.669138	-0.671941	-0.706102	-0.719501	-0.711481	-0.693615	-0.679176	-0.673767	-0.665546	-0.763068	-0.7557	-0.752299	-0.721261	-0.768506	-0.754987
Cb2	Pseudomonadota	Anaplasmataceae	Ehrlichia	-0.633919	-0.459563	-0.672113	-0.636846	-0.801797	-0.804578	-0.824515	-0.837129	-0.820588	-0.833934	-0.822408	-0.805185	-0.805674	-0.806564	-0.843205	-0.845878	-0.841935	-0.842206	-0.850887	-0.716362	-0.676387	-0.759063	-0.733002	-0.727187	-0.804914	-0.786904	-0.798253	-0.804525	-0.785676	-0.772463	-0.775183	-0.745128	-0.747776	-0.786735	-0.790401	-0.783509	-0.773246	-0.759705	-0.748175	-0.741579	-0.811051	-0.807967	-0.815729	-0.802256	-0.827632	-0.826294
Cb2	Pseudomonadota	Rickettsiaceae	Rickettsia	-0.631625	-0.443792	-0.65645	-0.621298	-0.788792	-0.786976	-0.809626	-0.822169	-0.806214	-0.81878	-0.808557	-0.7894	-0.789431	-0.793571	-0.820702	-0.831332	-0.824869	-0.828355	-0.839457	-0.705752	-0.670854	-0.749594	-0.725366	-0.718064	-0.792929	-0.777387	-0.788539	-0.792817	-0.777051	-0.763408	-0.766494	-0.734143	-0.736008	-0.772004	-0.780626	-0.772873	-0.761939	-0.748573	-0.739656	-0.733361	-0.78605	-0.784574	-0.785164	-0.767043	-0.79626	-0.791895
Cb2	Pseudomonadota	Anaplasmataceae	Wolbachia	-0.646027	-0.45915	-0.668582	-0.619605	-0.817959	-0.809382	-0.839635	-0.848422	-0.834609	-0.847299	-0.834203	-0.811355	-0.812304	-0.82141	-0.843061	-0.858102	-0.849472	-0.849553	-0.864846	-0.741832	-0.70339	-0.784974	-0.762473	-0.758388	-0.82033	-0.8101	-0.81954	-0.823666	-0.807073	-0.795135	-0.797549	-0.76855	-0.773801	-0.804464	-0.811577	-0.802841	-0.796698	-0.783989	-0.774806	-0.769907	-0.79857	-0.796894	-0.797216	-0.78207	-0.815443	-0.810386
Cb2	Pseudomonadota	Rhodospirillaceae	Candidatus Endolissoclinum	-0.568658	-0.330953	-0.554845	-0.540052	-0.698841	-0.684966	-0.728554	-0.72665	-0.708294	-0.722995	-0.717847	-0.689349	-0.687918	-0.69813	-0.724183	-0.732787	-0.724589	-0.735461	-0.752896	-0.604259	-0.575747	-0.662412	-0.63151	-0.626886	-0.702693	-0.683858	-0.694402	-0.695802	-0.683454	-0.664146	-0.672293	-0.630538	-0.639057	-0.671039	-0.692116	-0.679403	-0.67202	-0.650474	-0.650679	-0.63814	-0.685906	-0.675995	-0.685485	-0.666764	-0.690404	-0.682503
Cb2	Pseudomonadota	Rhizobiaceae	Candidatus Liberibacter	-0.561588	-0.324759	-0.55014	-0.577428	-0.681199	-0.676904	-0.710174	-0.716704	-0.704894	-0.712066	-0.712898	-0.690972	-0.685511	-0.68121	-0.725092	-0.728166	-0.722027	-0.738504	-0.75389	-0.598464	-0.566771	-0.646378	-0.618465	-0.610409	-0.693385	-0.677912	-0.687771	-0.68861	-0.669769	-0.661398	-0.665666	-0.613686	-0.614132	-0.661915	-0.680634	-0.66772	-0.661279	-0.640335	-0.635373	-0.626017	-0.671416	-0.669292	-0.675577	-0.657203	-0.690164	-0.681946
Cb2	Thermotogota	Petrotogaceae	Marinitoga	-0.512368	-0.284023	-0.464635	-0.485834	-0.637515	-0.638137	-0.706388	-0.700196	-0.697246	-0.690108	-0.692414	-0.654351	-0.674243	-0.690471	-0.703729	-0.723663	-0.710948	-0.712508	-0.737793	-0.639354	-0.609906	-0.684531	-0.655938	-0.662483	-0.70052	-0.702338	-0.702117	-0.704174	-0.682953	-0.688884	-0.692086	-0.634197	-0.643882	-0.67461	-0.695138	-0.676378	-0.693354	-0.671427	-0.663881	-0.664563	-0.591677	-0.571709	-0.622766	-0.612151	-0.620731	-0.634527
Cb2	Fusobacteriota	Leptotrichiaceae	Sebaldella	-0.534571	-0.348724	-0.495197	-0.56179	-0.639483	-0.644874	-0.694278	-0.703267	-0.696103	-0.677824	-0.685515	-0.653155	-0.664899	-0.671496	-0.715003	-0.715161	-0.711034	-0.721319	-0.733391	-0.613688	-0.579859	-0.641334	-0.623542	-0.630142	-0.682796	-0.686436	-0.683724	-0.693344	-0.664449	-0.676804	-0.679413	-0.60886	-0.619421	-0.660785	-0.67081	-0.660501	-0.669	-0.647801	-0.632211	-0.629809	-0.555682	-0.544844	-0.620574	-0.631516	-0.630165	-0.636658
Cb2	Campylobacterota	Thiovulaceae	Sulfurimonas	-0.536912	-0.256417	-0.460685	-0.519088	-0.64397	-0.651106	-0.7101	-0.715666	-0.71767	-0.70039	-0.710447	-0.682587	-0.702088	-0.675204	-0.730171	-0.734856	-0.732841	-0.742681	-0.76053	-0.629468	-0.590262	-0.682453	-0.657112	-0.671097	-0.724957	-0.718509	-0.716748	-0.717902	-0.695211	-0.704517	-0.710212	-0.634652	-0.627905	-0.682851	-0.702614	-0.685521	-0.705069	-0.674875	-0.664687	-0.663848	-0.593751	-0.574875	-0.618093	-0.625624	-0.622382	-0.641247
Cb2	Thermotogota	Fervidobacteriaceae	Thermosipho	-0.489595	-0.263071	-0.499122	-0.575559	-0.619965	-0.636163	-0.669341	-0.683509	-0.686023	-0.667277	-0.686537	-0.662298	-0.669191	-0.651763	-0.720007	-0.710927	-0.701801	-0.713142	-0.728356	-0.591871	-0.549218	-0.622359	-0.602684	-0.607821	-0.675151	-0.669529	-0.670128	-0.673896	-0.640257	-0.650825	-0.654515	-0.579944	-0.575848	-0.645153	-0.65281	-0.64014	-0.652919	-0.628815	-0.612204	-0.607201	-0.584555	-0.584867	-0.638596	-0.6465	-0.6474	-0.659182
Cb2	Thermotogota	Fervidobacteriaceae	Fervidobacterium	-0.4628	-0.254439	-0.403673	-0.494947	-0.527223	-0.550447	-0.609758	-0.6025	-0.624534	-0.597414	-0.611344	-0.597076	-0.6079	-0.574625	-0.610968	-0.618957	-0.617703	-0.629529	-0.647796	-0.585951	-0.543996	-0.594538	-0.587928	-0.589577	-0.614432	-0.637057	-0.626996	-0.623448	-0.604597	-0.623982	-0.625782	-0.567056	-0.552529	-0.600613	-0.616764	-0.599066	-0.602888	-0.605174	-0.59158	-0.599395	-0.454477	-0.429301	-0.466964	-0.487465	-0.471953	-0.493817
Cb2	Bacillota	Lachnospiraceae	Butyrivibrio	-0.435164	-0.298802	-0.40542	-0.411324	-0.59665	-0.562782	-0.666179	-0.666557	-0.684348	-0.644426	-0.655275	-0.615628	-0.645971	-0.675012	-0.637942	-0.689853	-0.662876	-0.674071	-0.685218	-0.697737	-0.66671	-0.70564	-0.683152	-0.706724	-0.683207	-0.712571	-0.700038	-0.69852	-0.692885	-0.709333	-0.709994	-0.651166	-0.652851	-0.680729	-0.678747	-0.680342	-0.700876	-0.690665	-0.663069	-0.678514	-0.437462	-0.426534	-0.476812	-0.494432	-0.477149	-0.495698
Cb2	Campylobacterota	Desulfurellaceae	Hippea	-0.46523	-0.210714	-0.39051	-0.418336	-0.634582	-0.576584	-0.674784	-0.674681	-0.685915	-0.666466	-0.688758	-0.646113	-0.649587	-0.659585	-0.677861	-0.707148	-0.676553	-0.696634	-0.720097	-0.65727	-0.639518	-0.713608	-0.682877	-0.685347	-0.680656	-0.697604	-0.69901	-0.6905	-0.665765	-0.676969	-0.679604	-0.621016	-0.62921	-0.667891	-0.683989	-0.672717	-0.699428	-0.666943	-0.660903	-0.668446	-0.514043	-0.499612	-0.524226	-0.541818	-0.543744	-0.556873
Cb2	Bacillota	Thermodesulfobiaceae	Thermodesulfobium	-0.523556	-0.302461	-0.457008	-0.487132	-0.598532	-0.631806	-0.666563	-0.666737	-0.661287	-0.65202	-0.639002	-0.613891	-0.648066	-0.651469	-0.658732	-0.693232	-0.686241	-0.680397	-0.698927	-0.608355	-0.586002	-0.639483	-0.618743	-0.619683	-0.672102	-0.672841	-0.67079	-0.676952	-0.659473	-0.666334	-0.669583	-0.60612	-0.608134	-0.63676	-0.654407	-0.634776	-0.642658	-0.634078	-0.622722	-0.626853	-0.585695	-0.573132	-0.598196	-0.610387	-0.610376	-0.628066
Cb2	Bacillota	Erysipelotrichaceae	Erysipelothrix	-0.483156	-0.269576	-0.4328	-0.357864	-0.52545	-0.537455	-0.617568	-0.601607	-0.605642	-0.588541	-0.60906	-0.585916	-0.58689	-0.582474	-0.574877	-0.582385	-0.597491	-0.58913	-0.605561	-0.595319	-0.572661	-0.603356	-0.607026	-0.59752	-0.614129	-0.61681	-0.623262	-0.610761	-0.614744	-0.601449	-0.613985	-0.583222	-0.584796	-0.607306	-0.622947	-0.615306	-0.610362	-0.60986	-0.613698	-0.604391	-0.416479	-0.409345	-0.435009	-0.433361	-0.416224	-0.424365
Cb2	Bacillota	Thermoanaerobacteraceae	Caldanaerobacter	-0.412572	-0.126328	-0.307983	-0.30041	-0.540385	-0.496126	-0.595905	-0.582815	-0.621171	-0.594335	-0.611829	-0.583145	-0.585965	-0.595269	-0.552289	-0.608619	-0.574385	-0.593329	-0.629242	-0.61116	-0.578482	-0.647971	-0.646181	-0.66806	-0.635243	-0.658719	-0.647555	-0.627236	-0.626724	-0.636482	-0.64387	-0.596451	-0.577102	-0.612245	-0.63827	-0.627875	-0.649417	-0.640615	-0.641102	-0.646436	-0.36631	-0.377981	-0.345044	-0.339758	-0.393323	-0.389719
Cb2	Bacillota	Bacillaceae	Oceanobacillus	-0.55717	-0.273249	-0.418817	-0.416595	-0.673288	-0.61593	-0.708617	-0.708445	-0.725852	-0.692361	-0.725252	-0.671461	-0.684628	-0.71515	-0.694512	-0.720714	-0.699017	-0.720342	-0.744618	-0.710211	-0.695178	-0.736653	-0.730631	-0.731745	-0.734221	-0.747108	-0.750292	-0.736343	-0.721205	-0.73723	-0.741022	-0.677504	-0.679388	-0.713537	-0.738414	-0.733623	-0.745133	-0.728579	-0.724159	-0.728091	-0.440691	-0.426403	-0.468447	-0.4898	-0.490352	-0.507563
Cb2	Bacillota	Bacillaceae	Amphibacillus	-0.586699	-0.289849	-0.440854	-0.447432	-0.689562	-0.63775	-0.751224	-0.726676	-0.758313	-0.72739	-0.750022	-0.705436	-0.719507	-0.734268	-0.677657	-0.736091	-0.719002	-0.743849	-0.776037	-0.743911	-0.717555	-0.766829	-0.769774	-0.779752	-0.760973	-0.792495	-0.784364	-0.770053	-0.764628	-0.782414	-0.784463	-0.734417	-0.723141	-0.750159	-0.78061	-0.767225	-0.77904	-0.770729	-0.773383	-0.774512	-0.475219	-0.447301	-0.452483	-0.460055	-0.471006	-0.486223
Cb2	Bacteroidota	Flexibacteraceae	Flexibacter	-0.568801	-0.254327	-0.438388	-0.491296	-0.675375	-0.633631	-0.730229	-0.721961	-0.752352	-0.71521	-0.746309	-0.703991	-0.717196	-0.707003	-0.713253	-0.743046	-0.726334	-0.753072	-0.784498	-0.723034	-0.696047	-0.749994	-0.747922	-0.755989	-0.758519	-0.780025	-0.775602	-0.764549	-0.743048	-0.7736	-0.770749	-0.693287	-0.681629	-0.731867	-0.764592	-0.749627	-0.775103	-0.75239	-0.749189	-0.751417	-0.470059	-0.452042	-0.489655	-0.490992	-0.517388	-0.528041
Cb2	Bacillota	Staphylococcaceae	Macrococcus	-0.526216	-0.320344	-0.493797	-0.38061	-0.671322	-0.651369	-0.760135	-0.751813	-0.757298	-0.739736	-0.746318	-0.732854	-0.745107	-0.741179	-0.73008	-0.740492	-0.738976	-0.704539	-0.727735	-0.777304	-0.742512	-0.79439	-0.785053	-0.789753	-0.773396	-0.782134	-0.777427	-0.771778	-0.777034	-0.753378	-0.77309	-0.764482	-0.75559	-0.772997	-0.777873	-0.771645	-0.768318	-0.784316	-0.776102	-0.779857	-0.576891	-0.571017	-0.603959	-0.580249	-0.56625	-0.593411
Cb2	Bacillota	Planococcaceae	Solibacillus	-0.409451	-0.226329	-0.37016	-0.338945	-0.578811	-0.512521	-0.638042	-0.612096	-0.646949	-0.611284	-0.651174	-0.623079	-0.616092	-0.612511	-0.583815	-0.62249	-0.595002	-0.602963	-0.624903	-0.68759	-0.670861	-0.694562	-0.691728	-0.689931	-0.633434	-0.672185	-0.667236	-0.647806	-0.637495	-0.648529	-0.651799	-0.630915	-0.636541	-0.661195	-0.666555	-0.664066	-0.660479	-0.676069	-0.671431	-0.680965	-0.344486	-0.341364	-0.386741	-0.397716	-0.383983	-0.400654
Cb2		Candidatus Babeliaceae	Candidatus Babela	-0.526266	-0.354604	-0.420571	-0.376082	-0.682816	-0.607691	-0.736254	-0.718344	-0.727402	-0.715518	-0.711659	-0.687625	-0.692126	-0.702103	-0.666915	-0.713134	-0.70721	-0.694559	-0.727975	-0.746297	-0.727776	-0.771602	-0.766027	-0.768584	-0.727605	-0.763107	-0.757192	-0.750383	-0.7544	-0.74541	-0.752497	-0.737165	-0.73392	-0.733521	-0.754318	-0.744713	-0.756938	-0.750861	-0.754279	-0.756685	-0.533905	-0.517363	-0.52276	-0.485274	-0.519516	-0.520892
Cb2	Chlamydiota	Parachlamydiaceae	Parachlamydia	-0.430857	-0.326537	-0.413467	-0.34996	-0.649455	-0.583865	-0.69297	-0.696178	-0.694598	-0.67987	-0.683174	-0.661248	-0.670128	-0.681012	-0.676259	-0.714873	-0.698208	-0.682502	-0.686484	-0.715507	-0.700915	-0.742829	-0.707126	-0.711947	-0.681418	-0.707878	-0.706634	-0.7065	-0.696451	-0.690321	-0.691318	-0.680062	-0.687669	-0.70125	-0.689779	-0.693809	-0.696819	-0.691941	-0.674324	-0.68914	-0.588253	-0.585413	-0.594999	-0.59637	-0.601773	-0.619602
Cb2	Thermodesulfobacteriota	Desulfovibrionaceae	Lawsonia	-0.539604	-0.283035	-0.511829	-0.542586	-0.690786	-0.671771	-0.738558	-0.73668	-0.737286	-0.731907	-0.734421	-0.713191	-0.728381	-0.72819	-0.739951	-0.755778	-0.754371	-0.750522	-0.78078	-0.672689	-0.637435	-0.715491	-0.691864	-0.701574	-0.744453	-0.745247	-0.743963	-0.746556	-0.73192	-0.727462	-0.733608	-0.675089	-0.660871	-0.707209	-0.731665	-0.709934	-0.732379	-0.706818	-0.699311	-0.694771	-0.655913	-0.63328	-0.651954	-0.638345	-0.646816	-0.660677
Cb2	Dictyoglomota	Dictyoglomaceae	Dictyoglomus	-0.582583	-0.352979	-0.560536	-0.542173	-0.754357	-0.729125	-0.796381	-0.798467	-0.794183	-0.787464	-0.783862	-0.752868	-0.764533	-0.786801	-0.78965	-0.816985	-0.804607	-0.802997	-0.826413	-0.73982	-0.703568	-0.781228	-0.759142	-0.760269	-0.791425	-0.797783	-0.80147	-0.802455	-0.784919	-0.784486	-0.786706	-0.73452	-0.743168	-0.772777	-0.7865	-0.773888	-0.787471	-0.7683	-0.758693	-0.760572	-0.677682	-0.679049	-0.692071	-0.687951	-0.717426	-0.716294
Cb2	Nitrospirota	Thermodesulfovibrionaceae	Thermodesulfovibrio	-0.614247	-0.348217	-0.541914	-0.572062	-0.77604	-0.739535	-0.804832	-0.816624	-0.826322	-0.802993	-0.813231	-0.786791	-0.795656	-0.798789	-0.815582	-0.834408	-0.822924	-0.834471	-0.857891	-0.763128	-0.725562	-0.791756	-0.787802	-0.796331	-0.821096	-0.833285	-0.833553	-0.832453	-0.804442	-0.822972	-0.820603	-0.759811	-0.753392	-0.795938	-0.815344	-0.805088	-0.814468	-0.801699	-0.789561	-0.795049	-0.625588	-0.613186	-0.6591	-0.666557	-0.679158	-0.69103
Cb2	Pseudomonadota	Enterobacteriaceae	Candidatus Blochmannia	-0.601386	-0.348937	-0.558718	-0.57322	-0.771482	-0.744432	-0.80121	-0.803951	-0.800924	-0.795321	-0.79901	-0.776799	-0.784757	-0.776347	-0.814707	-0.818221	-0.818402	-0.815709	-0.83969	-0.720195	-0.681348	-0.767206	-0.748109	-0.755414	-0.799205	-0.796913	-0.800468	-0.804156	-0.775333	-0.780066	-0.781812	-0.72782	-0.727	-0.772618	-0.789572	-0.770922	-0.78823	-0.764285	-0.757528	-0.753315	-0.69845	-0.692372	-0.72333	-0.719251	-0.73881	-0.748463
Cb2	Pseudomonadota	Unknown	Kinetoplastibacterium	-0.637588	-0.410346	-0.618306	-0.613897	-0.807569	-0.794359	-0.828723	-0.841182	-0.84267	-0.833344	-0.838604	-0.819534	-0.827037	-0.801694	-0.850816	-0.856803	-0.854055	-0.857358	-0.870324	-0.757998	-0.717521	-0.792745	-0.781216	-0.782213	-0.833234	-0.829084	-0.836386	-0.83785	-0.809369	-0.817777	-0.815936	-0.767241	-0.762803	-0.81371	-0.821086	-0.811514	-0.816214	-0.80077	-0.788738	-0.78742	-0.728341	-0.725264	-0.754601	-0.759278	-0.771621	-0.782974
Cb2	Pseudomonadota	Erwiniaceae	Buchnera	-0.613721	-0.373224	-0.570995	-0.579362	-0.766801	-0.737743	-0.79385	-0.798467	-0.792908	-0.792193	-0.789969	-0.761653	-0.764491	-0.775413	-0.782218	-0.811351	-0.801653	-0.814506	-0.836156	-0.710026	-0.680623	-0.756073	-0.737627	-0.738061	-0.786443	-0.786159	-0.792155	-0.792779	-0.773112	-0.775551	-0.775408	-0.725599	-0.726443	-0.760041	-0.782355	-0.767981	-0.771692	-0.752826	-0.748002	-0.745921	-0.689655	-0.685542	-0.688499	-0.673792	-0.720151	-0.714242
Cb2	Campylobacterota	Campylobacteraceae	Campylobacter	-0.597422	-0.347036	-0.54463	-0.562782	-0.737775	-0.709187	-0.772038	-0.775245	-0.776456	-0.768917	-0.774959	-0.741184	-0.747394	-0.758598	-0.764317	-0.793322	-0.778247	-0.792789	-0.817485	-0.707841	-0.681347	-0.748067	-0.731465	-0.731776	-0.772034	-0.777056	-0.779952	-0.778808	-0.759721	-0.765816	-0.766305	-0.712252	-0.70947	-0.745692	-0.770379	-0.756392	-0.762446	-0.744439	-0.739396	-0.738235	-0.647872	-0.639015	-0.647873	-0.63479	-0.673158	-0.673309
Cb2	Campylobacterota	Arcobacteraceae	Arcobacter	-0.655671	-0.461489	-0.662394	-0.634888	-0.825865	-0.816996	-0.853912	-0.86481	-0.858879	-0.858237	-0.856097	-0.83252	-0.835564	-0.835709	-0.864729	-0.878714	-0.869056	-0.872287	-0.887829	-0.775938	-0.739776	-0.809159	-0.7946	-0.791839	-0.845116	-0.841705	-0.849151	-0.852334	-0.827883	-0.829004	-0.828495	-0.78932	-0.791697	-0.829708	-0.838329	-0.829024	-0.826812	-0.815693	-0.804094	-0.802454	-0.765218	-0.760248	-0.784981	-0.776938	-0.802151	-0.805032
Cb2	Bacillota	Peptostreptococcaceae	Peptoclostridium	-0.648664	-0.44677	-0.640186	-0.615931	-0.815763	-0.806741	-0.860779	-0.864158	-0.864863	-0.856635	-0.858207	-0.840094	-0.843759	-0.836451	-0.857191	-0.874586	-0.867303	-0.867089	-0.882835	-0.798079	-0.758937	-0.827027	-0.814119	-0.81302	-0.852387	-0.854924	-0.85907	-0.859812	-0.838836	-0.839993	-0.842107	-0.802587	-0.803515	-0.843444	-0.848377	-0.838781	-0.838071	-0.83118	-0.818665	-0.818171	-0.729404	-0.72536	-0.762517	-0.757308	-0.762462	-0.772496
Cb2	Fusobacteriota	Fusobacteriaceae	Fusobacterium	-0.648066	-0.440753	-0.63222	-0.60122	-0.813574	-0.801667	-0.861091	-0.863492	-0.863643	-0.860846	-0.859344	-0.832062	-0.83859	-0.846265	-0.849157	-0.877537	-0.864527	-0.866096	-0.88751	-0.79977	-0.766165	-0.836676	-0.822669	-0.822028	-0.856274	-0.859978	-0.863966	-0.864385	-0.846675	-0.846932	-0.84861	-0.811813	-0.812263	-0.842214	-0.856621	-0.845144	-0.84774	-0.837149	-0.82977	-0.829243	-0.740247	-0.729095	-0.749891	-0.734688	-0.761474	-0.766016
Cb2	Aquificota	Hydrogenothermaceae	Sulfurihydrogenibium	-0.652091	-0.409068	-0.62172	-0.606812	-0.802718	-0.795264	-0.851804	-0.858283	-0.846416	-0.845547	-0.836301	-0.808433	-0.822383	-0.83828	-0.850548	-0.869706	-0.866347	-0.860695	-0.884877	-0.762886	-0.724132	-0.806736	-0.790858	-0.796957	-0.845709	-0.844936	-0.847891	-0.85509	-0.836046	-0.831651	-0.836031	-0.789176	-0.788317	-0.816224	-0.836998	-0.821728	-0.829379	-0.811691	-0.804225	-0.801308	-0.761935	-0.748136	-0.766744	-0.75482	-0.782615	-0.788463
Cb2	Bacillota	Clostridiaceae	Candidatus Arthromitus	-0.616953	-0.374867	-0.582741	-0.583377	-0.714046	-0.731271	-0.770538	-0.773479	-0.769173	-0.765021	-0.767022	-0.740114	-0.746872	-0.761864	-0.765303	-0.787275	-0.777586	-0.783101	-0.796612	-0.683992	-0.648378	-0.723507	-0.698901	-0.700179	-0.765689	-0.756777	-0.762048	-0.762193	-0.753333	-0.7426	-0.750595	-0.69932	-0.694887	-0.736776	-0.751403	-0.744276	-0.736352	-0.725393	-0.714592	-0.708016	-0.680952	-0.677378	-0.68964	-0.675057	-0.703345	-0.70458
Cb2	Pseudomonadota	Anaplasmataceae	Neorickettsia	-0.540963	-0.289021	-0.515433	-0.508893	-0.691507	-0.672516	-0.736907	-0.743804	-0.731195	-0.732584	-0.732475	-0.706446	-0.714498	-0.723628	-0.759562	-0.762822	-0.755685	-0.746109	-0.771261	-0.666913	-0.639518	-0.718816	-0.686166	-0.686564	-0.737948	-0.72795	-0.734437	-0.737124	-0.722402	-0.704472	-0.714774	-0.66327	-0.658438	-0.702508	-0.721083	-0.707535	-0.727135	-0.694054	-0.687684	-0.67912	-0.68603	-0.686929	-0.683051	-0.672224	-0.706513	-0.710754
Cb2	Aquificota	Hydrogenothermaceae	Persephonella	-0.637364	-0.441678	-0.630287	-0.594922	-0.797427	-0.792781	-0.849884	-0.848888	-0.859758	-0.848644	-0.859582	-0.838901	-0.84146	-0.810751	-0.861385	-0.852972	-0.848393	-0.843517	-0.863199	-0.802398	-0.763464	-0.817724	-0.819107	-0.82034	-0.850093	-0.851426	-0.852057	-0.850259	-0.827034	-0.828849	-0.834985	-0.808167	-0.798556	-0.840232	-0.848765	-0.840615	-0.832406	-0.837719	-0.828127	-0.8255	-0.691777	-0.664036	-0.72945	-0.733237	-0.715037	-0.740688
Cb2	Bacillota	Halobacteroidaceae	Halobacteroides	-0.590722	-0.330451	-0.512574	-0.500498	-0.732538	-0.708083	-0.803696	-0.799211	-0.807972	-0.791348	-0.796585	-0.760757	-0.776657	-0.76835	-0.781193	-0.806236	-0.799293	-0.805477	-0.826125	-0.758402	-0.719214	-0.794794	-0.780007	-0.79376	-0.806523	-0.817905	-0.812389	-0.810957	-0.800131	-0.801653	-0.808709	-0.76353	-0.756092	-0.789902	-0.803999	-0.795067	-0.80685	-0.789248	-0.781808	-0.780792	-0.639821	-0.610552	-0.642989	-0.638863	-0.64421	-0.660563
Cb2	Fusobacteriota	Fusobacteriaceae	Ilyobacter	-0.513575	-0.355137	-0.543023	-0.532867	-0.740205	-0.682567	-0.789376	-0.785726	-0.792608	-0.774739	-0.784419	-0.76335	-0.763097	-0.762428	-0.761493	-0.791141	-0.78414	-0.784544	-0.805935	-0.767018	-0.734099	-0.800469	-0.779105	-0.783428	-0.7793	-0.799083	-0.797973	-0.79366	-0.783831	-0.780271	-0.786055	-0.739841	-0.740402	-0.782776	-0.784371	-0.775765	-0.797427	-0.774035	-0.76242	-0.763231	-0.614432	-0.622967	-0.633381	-0.622157	-0.650842	-0.648808
Cb2	Bacillota	Halanaerobiaceae	Halanaerobium	-0.57776	-0.343084	-0.513293	-0.541795	-0.713643	-0.685653	-0.766096	-0.765074	-0.765971	-0.751449	-0.760882	-0.725825	-0.736317	-0.751924	-0.750475	-0.780431	-0.771437	-0.775975	-0.804702	-0.713622	-0.691016	-0.75046	-0.736982	-0.739033	-0.769279	-0.778501	-0.780203	-0.778643	-0.762902	-0.765594	-0.771069	-0.70926	-0.706503	-0.740591	-0.767654	-0.751742	-0.767917	-0.744843	-0.740787	-0.737811	-0.602197	-0.590838	-0.617401	-0.606489	-0.627669	-0.63491
Cb2	Bacillota	Staphylococcaceae	Staphylococcus	-0.619612	-0.365041	-0.56634	-0.5848	-0.740071	-0.737313	-0.796608	-0.79895	-0.806256	-0.788927	-0.801123	-0.773441	-0.781195	-0.772505	-0.795095	-0.811108	-0.802053	-0.811172	-0.831508	-0.738711	-0.702136	-0.76741	-0.758356	-0.75937	-0.800662	-0.805119	-0.805846	-0.804079	-0.784162	-0.79138	-0.79502	-0.738743	-0.735001	-0.779795	-0.796973	-0.78567	-0.787124	-0.777666	-0.768799	-0.766324	-0.631541	-0.623113	-0.667076	-0.660082	-0.671339	-0.68059
Cb2	Mycoplasmatota	Acholeplasmataceae	Acholeplasma	-0.649799	-0.41688	-0.598114	-0.585944	-0.804123	-0.788647	-0.846728	-0.848564	-0.862571	-0.845727	-0.85972	-0.835902	-0.839953	-0.818461	-0.85114	-0.861692	-0.854153	-0.856567	-0.879871	-0.806121	-0.770347	-0.832892	-0.829106	-0.831088	-0.856775	-0.863393	-0.86417	-0.859097	-0.833747	-0.845056	-0.847831	-0.797812	-0.791392	-0.842074	-0.85236	-0.838847	-0.849988	-0.838739	-0.829685	-0.828778	-0.665599	-0.663462	-0.702465	-0.708833	-0.716329	-0.730249
Cb2	Deferribacterota	Deferribacteraceae	Deferribacter	-0.622383	-0.396457	-0.591762	-0.598632	-0.783766	-0.761524	-0.818927	-0.82602	-0.834464	-0.824361	-0.835998	-0.801229	-0.807883	-0.787234	-0.841526	-0.842749	-0.830678	-0.842421	-0.862421	-0.763301	-0.726877	-0.795624	-0.781715	-0.784851	-0.825252	-0.826349	-0.827057	-0.8257	-0.800952	-0.809901	-0.811307	-0.763142	-0.755285	-0.804492	-0.817854	-0.808072	-0.813216	-0.797447	-0.787615	-0.785557	-0.693447	-0.677947	-0.708221	-0.709001	-0.717919	-0.732167
Cb2	Spirochaetota	Borreliaceae	Borrelia	-0.625499	-0.435145	-0.610566	-0.633731	-0.774954	-0.774885	-0.832569	-0.835148	-0.832265	-0.820818	-0.824629	-0.799871	-0.808911	-0.816743	-0.822777	-0.850574	-0.844973	-0.849633	-0.861435	-0.756512	-0.721396	-0.789973	-0.773491	-0.771803	-0.820246	-0.823821	-0.829549	-0.833855	-0.810991	-0.81831	-0.816853	-0.766704	-0.771193	-0.806468	-0.817811	-0.808231	-0.808549	-0.79548	-0.783541	-0.783579	-0.704781	-0.692632	-0.721518	-0.727537	-0.742719	-0.751694
Cb2	Thermodesulfobacteriota	Thermodesulfobacteriaceae	Thermodesulfobacterium	-0.670045	-0.443582	-0.643658	-0.632291	-0.805101	-0.797963	-0.851154	-0.856679	-0.856916	-0.852879	-0.856458	-0.826618	-0.825078	-0.829155	-0.836879	-0.864723	-0.851073	-0.869404	-0.887712	-0.771867	-0.741467	-0.807624	-0.798046	-0.794336	-0.84672	-0.844484	-0.851994	-0.848162	-0.834992	-0.832936	-0.836835	-0.790713	-0.786524	-0.822271	-0.843512	-0.836285	-0.828076	-0.816646	-0.810446	-0.806397	-0.707618	-0.693537	-0.71067	-0.702594	-0.729147	-0.72599
Cb2	Bacillota	Peptoniphilaceae	Finegoldia	-0.561023	-0.319219	-0.461301	-0.430282	-0.701628	-0.642273	-0.748451	-0.734159	-0.749711	-0.728554	-0.749902	-0.704104	-0.713846	-0.751209	-0.704401	-0.73556	-0.724407	-0.730538	-0.760811	-0.748808	-0.727394	-0.773871	-0.771598	-0.767237	-0.755155	-0.776912	-0.779584	-0.765731	-0.759714	-0.76588	-0.768058	-0.729814	-0.729878	-0.747255	-0.774552	-0.765753	-0.773286	-0.766346	-0.768285	-0.772472	-0.50665	-0.495506	-0.500537	-0.501091	-0.533549	-0.537713
Cb2	Bacillota	Gottschalkiaceae	Gottschalkia	-0.586508	-0.348705	-0.51505	-0.541594	-0.716795	-0.673591	-0.768661	-0.761016	-0.771235	-0.752515	-0.774603	-0.732841	-0.73661	-0.745895	-0.734612	-0.766305	-0.75519	-0.775116	-0.798608	-0.732251	-0.713083	-0.759181	-0.742664	-0.739825	-0.768549	-0.777009	-0.780918	-0.771349	-0.76283	-0.76407	-0.770496	-0.714472	-0.70773	-0.749027	-0.774712	-0.765021	-0.766848	-0.752003	-0.747221	-0.742808	-0.560864	-0.544707	-0.563736	-0.558867	-0.578748	-0.586062
Cb2	Fusobacteriota	Leptotrichiaceae	Streptobacillus	-0.659575	-0.43627	-0.607525	-0.586408	-0.761871	-0.752794	-0.810119	-0.804788	-0.811853	-0.803682	-0.809003	-0.773972	-0.771598	-0.790849	-0.774481	-0.812168	-0.792921	-0.814893	-0.835726	-0.746858	-0.72027	-0.767521	-0.763421	-0.759973	-0.801097	-0.807089	-0.811825	-0.804504	-0.795474	-0.797126	-0.798354	-0.75656	-0.755754	-0.782549	-0.807176	-0.801336	-0.784484	-0.785897	-0.780712	-0.777448	-0.624798	-0.610042	-0.633693	-0.618813	-0.655138	-0.648246
Cb3	Pseudomonadota	Moraxellaceae	Acinetobacter	0.1408	-0.0247817	0.165154	0.219715	0.392519	0.319829	0.380708	0.378053	0.381354	0.378414	0.384359	0.374287	0.370264	0.376466	0.436888	0.395202	0.398028	0.373604	0.407917	0.314131	0.249746	0.355667	0.347528	0.387776	0.406977	0.388374	0.390334	0.384276	0.359796	0.358482	0.36897	0.321904	0.320439	0.358124	0.370517	0.352586	0.385419	0.36956	0.363042	0.359633	0.29451	0.324108	0.353395	0.368878	0.355125	0.368114
Cb3	Bdellovibrionota	Halobacteriovoraceae	Halobacteriovorax	0.0847878	-0.0932394	0.0389983	0.050079	0.338434	0.232021	0.394237	0.371894	0.37625	0.369283	0.376968	0.365183	0.374752	0.394653	0.367254	0.376953	0.37685	0.349782	0.367489	0.428262	0.403905	0.476617	0.440997	0.4493	0.405903	0.405814	0.407804	0.403615	0.396057	0.390093	0.39434	0.384684	0.398586	0.405067	0.402781	0.391008	0.43182	0.410604	0.410881	0.418721	0.288758	0.278695	0.300938	0.298403	0.288344	0.310192
Cb3	Pseudomonadota	Methylobacteriaceae	Methylobacterium	0.0117833	-0.258286	-0.139773	-0.0781383	-0.0878635	-0.0817235	-0.0412	-0.0536212	-0.0485318	-0.0557534	-0.0410413	-0.0758841	-0.072724	-0.0555737	-0.0200124	-0.0435896	-0.0498826	-0.0343152	0.00270231	-0.0874047	-0.0966905	-0.0723849	-0.0671499	-0.0387977	-0.0124987	-0.024355	-0.0340244	-0.0432636	-0.0438047	-0.0421165	-0.0265428	-0.0859414	-0.101172	-0.0826031	-0.0364594	-0.0549502	-0.0316713	-0.0534448	-0.0414393	-0.0565339	-0.123101	-0.136502	-0.120224	-0.121012	-0.119219	-0.117353
Cb3	Pseudomonadota	Moraxellaceae	Moraxella	0.0928672	-0.189002	0.0938598	0.0945906	0.149364	0.146941	0.188631	0.199316	0.158325	0.192185	0.16102	0.125158	0.130705	0.211523	0.240675	0.217872	0.215344	0.207071	0.249857	0.0539981	0.0163966	0.112208	0.079551	0.125897	0.208459	0.162311	0.165908	0.174011	0.179204	0.138706	0.161963	0.101755	0.0891771	0.0982211	0.148321	0.125544	0.164599	0.114314	0.115833	0.0960696	0.305115	0.285347	0.249185	0.2267	0.271411	0.255597
Cb3	Pseudomonadota	Moraxellaceae	Psychrobacter	0.155594	-0.220636	0.0685244	0.149264	0.220193	0.191227	0.254365	0.256498	0.235894	0.245584	0.246202	0.201606	0.206772	0.255302	0.322626	0.280485	0.276877	0.280016	0.331864	0.122476	0.0762035	0.180386	0.159443	0.20987	0.286046	0.248192	0.247718	0.248979	0.235339	0.218404	0.238906	0.150281	0.136451	0.172437	0.230191	0.201448	0.251032	0.196429	0.200524	0.178334	0.243617	0.227295	0.241383	0.238166	0.252709	0.252924
Cb3	Bacteroidota	Flavobacteriaceae	Muricauda	-0.0334114	0.0941938	0.0645789	0.0889609	0.344117	0.202806	0.410844	0.377376	0.397906	0.380814	0.395012	0.370269	0.370235	0.414263	0.34815	0.421534	0.37213	0.350537	0.374968	0.530392	0.526738	0.571197	0.520382	0.513505	0.383065	0.44661	0.440226	0.428991	0.423075	0.422506	0.423489	0.435904	0.463285	0.447943	0.431605	0.425211	0.478534	0.457704	0.447671	0.480871	0.258892	0.258543	0.248591	0.250717	0.252401	0.271963
Cb3	Pseudomonadota	Oceanospirillaceae	Thalassolituus	0.238565	0.161939	0.234872	0.239923	0.520286	0.42113	0.557527	0.550587	0.56376	0.552721	0.553804	0.536969	0.534165	0.55414	0.542869	0.593325	0.555679	0.557269	0.58524	0.569322	0.533898	0.627551	0.589875	0.629078	0.56047	0.595267	0.587597	0.584078	0.56537	0.577775	0.570857	0.545858	0.555035	0.563883	0.570534	0.559199	0.615942	0.577469	0.56463	0.583297	0.427153	0.41585	0.428673	0.425169	0.443909	0.449851
Cb3	Spirochaetota	Leptospiraceae	Turneriella	0.484098	0.631195	0.72484	0.684958	0.789048	0.771808	0.833541	0.833797	0.815501	0.829572	0.808958	0.795781	0.808761	0.827517	0.808739	0.841861	0.840091	0.815433	0.814372	0.783046	0.751866	0.821987	0.779253	0.765659	0.787645	0.795754	0.806683	0.818858	0.816875	0.794298	0.795102	0.793627	0.804763	0.81727	0.801186	0.798796	0.806765	0.788606	0.769186	0.774713	0.8304	0.827587	0.802456	0.788678	0.820516	0.823658
Cb3	Thermodesulfobacteriota	Desulfobulbaceae	Desulfurivibrio	0.549737	0.711085	0.748552	0.662565	0.862022	0.805027	0.882901	0.876467	0.887055	0.887487	0.889518	0.863015	0.860251	0.881275	0.835427	0.890558	0.862257	0.851755	0.859855	0.90697	0.894749	0.904241	0.897799	0.872729	0.847432	0.880315	0.889079	0.885827	0.883416	0.873316	0.870852	0.896038	0.895148	0.899515	0.88467	0.892753	0.882468	0.89178	0.876761	0.886244	0.757734	0.750198	0.727014	0.722138	0.740035	0.751695
Cb3	Pseudomonadota	Aeromonadaceae	Tolumonas	0.395937	0.603708	0.609658	0.546514	0.778767	0.700885	0.782273	0.778789	0.789005	0.791689	0.77273	0.764033	0.767524	0.802843	0.751286	0.816124	0.781819	0.757674	0.7694	0.811061	0.776274	0.832858	0.81003	0.811609	0.750051	0.796457	0.797025	0.800774	0.792889	0.789835	0.780119	0.803262	0.811063	0.806123	0.781199	0.784985	0.811573	0.801056	0.77788	0.799348	0.714524	0.714645	0.690553	0.684314	0.702751	0.712796
Cb3	Pseudomonadota	Ferrimonadaceae	Ferrimonas	0.163026	0.326438	0.339351	0.401899	0.497871	0.420475	0.551763	0.531218	0.546003	0.532357	0.542875	0.514577	0.525294	0.567607	0.516076	0.578152	0.540698	0.528927	0.548363	0.588927	0.572796	0.640361	0.591163	0.59405	0.525403	0.57412	0.572066	0.569415	0.565103	0.564829	0.56476	0.542489	0.557911	0.562748	0.56101	0.554878	0.60334	0.567899	0.553283	0.573996	0.424657	0.416849	0.412042	0.418004	0.423238	0.438242
Cb3	Pseudomonadota	Sulfuricellaceae	Sulfuricella	0.3696	0.567554	0.593901	0.57019	0.666501	0.615437	0.691059	0.672353	0.668383	0.690391	0.669002	0.634261	0.63552	0.683556	0.631912	0.70299	0.664774	0.659117	0.678975	0.655565	0.646756	0.701589	0.666819	0.656398	0.635421	0.66691	0.671018	0.673023	0.678642	0.659146	0.661313	0.670342	0.682817	0.664842	0.67012	0.665752	0.67432	0.658982	0.652134	0.662253	0.652495	0.634876	0.587225	0.567373	0.607518	0.601552
Cb3	Pseudomonadota	Comamonadaceae	Rhodoferax	0.344068	0.484417	0.516339	0.569853	0.618023	0.567026	0.665046	0.6518	0.665258	0.65491	0.656495	0.627873	0.639954	0.660162	0.611945	0.680478	0.651027	0.651922	0.669596	0.670261	0.656645	0.696092	0.669288	0.666894	0.640375	0.679169	0.674979	0.674742	0.681248	0.672403	0.679295	0.658077	0.645905	0.661946	0.66508	0.662222	0.683698	0.663413	0.647649	0.6579	0.546973	0.530192	0.503245	0.497692	0.50834	0.522031
Cb3	Pseudomonadota	Ectothiorhodospiraceae	Thioalkalivibrio	0.411895	0.528197	0.582998	0.587607	0.690685	0.649143	0.756366	0.741467	0.74734	0.743008	0.737076	0.713439	0.717044	0.742018	0.694204	0.765528	0.733679	0.726815	0.744175	0.754268	0.736547	0.780526	0.755187	0.745669	0.716513	0.757082	0.755009	0.75577	0.75859	0.74571	0.75111	0.744848	0.747682	0.74981	0.748548	0.745369	0.75453	0.74721	0.732811	0.745478	0.633346	0.619496	0.60424	0.591003	0.608741	0.615347
Cb3	Pseudomonadota	Enterobacteriaceae	Shimwellia	0.257832	0.344744	0.324128	0.41267	0.540355	0.449939	0.564703	0.527648	0.537552	0.542386	0.539131	0.508982	0.512163	0.557674	0.501284	0.556412	0.523314	0.525809	0.552786	0.519199	0.494923	0.583526	0.540907	0.562358	0.518393	0.553011	0.547366	0.546878	0.545949	0.537445	0.543335	0.529352	0.536711	0.534766	0.550708	0.539534	0.574135	0.542929	0.539011	0.543495	0.434881	0.419855	0.39742	0.405056	0.427988	0.433538
Cb3	Pseudomonadota	Rhodocyclaceae	Azospira	0.416289	0.428431	0.516264	0.503836	0.660285	0.626697	0.743465	0.729799	0.745847	0.729105	0.72734	0.700447	0.714561	0.746792	0.688799	0.760041	0.725186	0.711929	0.737102	0.784894	0.765163	0.799879	0.78287	0.776261	0.729791	0.774599	0.767308	0.76611	0.766084	0.761847	0.768035	0.752728	0.751034	0.757064	0.756455	0.751186	0.773294	0.768053	0.752034	0.768487	0.577952	0.566122	0.560938	0.557748	0.568792	0.584555
Cb3	Pseudomonadota	Chromobacteriaceae	Laribacter	0.315177	0.403847	0.416606	0.472775	0.535256	0.498754	0.613586	0.587591	0.598704	0.592759	0.588967	0.557896	0.575723	0.583463	0.535267	0.60843	0.58285	0.58949	0.602514	0.60319	0.599135	0.646537	0.609233	0.602997	0.586011	0.615195	0.609787	0.606783	0.620418	0.611142	0.618084	0.591363	0.591721	0.59778	0.607974	0.602281	0.615145	0.596329	0.58863	0.599415	0.475773	0.444935	0.431015	0.425652	0.435752	0.443245
Cb3	Pseudomonadota	Azonexaceae	Dechloromonas	0.435105	0.481315	0.52352	0.500081	0.703285	0.648332	0.740853	0.721525	0.739708	0.737427	0.736159	0.705871	0.710238	0.727198	0.698977	0.75261	0.721079	0.703868	0.738055	0.756807	0.735399	0.787026	0.768624	0.768581	0.725543	0.76276	0.760483	0.752178	0.746204	0.743756	0.749499	0.740046	0.740136	0.74529	0.75295	0.740226	0.761426	0.757323	0.747686	0.762845	0.588387	0.577002	0.568274	0.565523	0.574365	0.591047
Cb3	Pseudomonadota	Yersiniaceae	Serratia	0.330663	0.410204	0.438412	0.441534	0.620123	0.553333	0.683807	0.665333	0.677381	0.669155	0.667199	0.640993	0.648007	0.680318	0.627945	0.702135	0.662574	0.650773	0.672645	0.707887	0.691098	0.753227	0.712817	0.71726	0.65604	0.703505	0.695936	0.693323	0.694064	0.685358	0.690224	0.680576	0.688244	0.688662	0.686898	0.680908	0.708619	0.691418	0.677642	0.696335	0.551777	0.54152	0.526683	0.518369	0.532587	0.544701
Cb3	Pseudomonadota	Rhodanobacteraceae	Frateuria	0.351434	0.420723	0.501323	0.527182	0.619316	0.561086	0.664902	0.646382	0.646978	0.646619	0.659712	0.617888	0.619998	0.659828	0.613807	0.673257	0.640684	0.638131	0.657343	0.645491	0.640815	0.694616	0.657803	0.641687	0.629817	0.653765	0.663809	0.657601	0.658698	0.642586	0.649921	0.631227	0.642599	0.64682	0.659319	0.65326	0.663052	0.645941	0.64028	0.649064	0.545693	0.535873	0.514382	0.509182	0.530161	0.536853
Cb3	Pseudomonadota	Rhodanobacteraceae	Rhodanobacter	0.238052	0.255078	0.310263	0.352549	0.458147	0.401984	0.548821	0.517346	0.536646	0.519331	0.531404	0.490283	0.506263	0.549406	0.484453	0.553191	0.514584	0.505716	0.542633	0.586894	0.580794	0.622852	0.588962	0.594515	0.533455	0.582636	0.56803	0.56119	0.568633	0.559964	0.573471	0.541433	0.539378	0.545333	0.561734	0.546547	0.583274	0.563716	0.557383	0.570163	0.377666	0.361023	0.344277	0.340976	0.356169	0.371063
Cb3	Thermodesulfobacteriota	Desulfohalobiaceae	Desulfohalobium	-0.00686908	0.443286	0.287495	0.275195	0.333307	0.2035	0.25755	0.250509	0.240983	0.278497	0.252076	0.238414	0.216124	0.265552	0.198931	0.280638	0.232956	0.233605	0.227829	0.287139	0.316162	0.315557	0.278018	0.238864	0.194157	0.224552	0.245427	0.238833	0.263025	0.226151	0.223314	0.292307	0.297316	0.251321	0.236352	0.25544	0.240413	0.237994	0.22909	0.25371	0.35885	0.335062	0.240145	0.210899	0.222504	0.220856
Cb3	Pseudomonadota	Pasteurellaceae	Aggregatibacter	0.0984932	0.448056	0.352286	0.371759	0.491068	0.400726	0.474465	0.49131	0.468632	0.490253	0.463879	0.465525	0.460026	0.476525	0.504257	0.519653	0.498036	0.479298	0.475448	0.44537	0.428292	0.495004	0.443664	0.447875	0.440841	0.44671	0.458535	0.465539	0.464032	0.435982	0.437443	0.451773	0.456885	0.460311	0.437461	0.447193	0.478333	0.434448	0.409351	0.425488	0.538243	0.527275	0.524616	0.514575	0.499473	0.511833
Cb3	Pseudomonadota	Enterobacteriaceae	Escherichia	0.167491	0.566336	0.487241	0.462346	0.608633	0.50139	0.547601	0.551232	0.536155	0.573912	0.533515	0.540207	0.519108	0.571665	0.545059	0.576992	0.550837	0.52579	0.528332	0.527154	0.500183	0.569044	0.524395	0.52384	0.490223	0.509088	0.52487	0.530611	0.525508	0.502145	0.492107	0.54019	0.56212	0.539521	0.512927	0.520731	0.534561	0.52008	0.497344	0.517631	0.607455	0.608105	0.583183	0.566434	0.58707	0.579922
Cb3	Pseudomonadota	Kangiellaceae	Kangiella	0.0553213	0.396931	0.214925	0.0179208	0.367388	0.20414	0.320656	0.304605	0.304927	0.335884	0.311281	0.271952	0.253563	0.35825	0.220742	0.306167	0.258862	0.260877	0.268987	0.397804	0.423813	0.435988	0.396206	0.410083	0.282485	0.322833	0.325808	0.309203	0.348674	0.314419	0.315817	0.393176	0.411299	0.340141	0.330463	0.350919	0.358918	0.347445	0.34641	0.368845	0.258661	0.232919	0.142866	0.120556	0.162785	0.14586
Cb3	Pseudomonadota	Shewanellaceae	Shewanella	-0.0786975	0.442967	0.225619	0.172361	0.326018	0.196662	0.309921	0.298579	0.296512	0.33453	0.298275	0.321141	0.272365	0.306271	0.239467	0.313262	0.26498	0.259237	0.25795	0.357129	0.360563	0.39335	0.34628	0.348672	0.241391	0.284177	0.2854	0.280359	0.304349	0.26685	0.265572	0.348795	0.363828	0.322132	0.285386	0.301233	0.321081	0.30436	0.289383	0.311057	0.332994	0.33232	0.27006	0.224917	0.257813	0.228618
Cb3	Pseudomonadota	Cellvibrionaceae	Saccharophagus	-0.139542	0.258771	0.129033	0.0834734	0.151878	0.0617227	0.191272	0.15785	0.157809	0.180047	0.165041	0.153596	0.132578	0.21684	0.0900871	0.177768	0.126973	0.1176	0.126172	0.249273	0.258122	0.283092	0.23777	0.222962	0.124411	0.171476	0.173293	0.162973	0.197679	0.161082	0.164548	0.22793	0.255059	0.198857	0.182912	0.191549	0.20533	0.197588	0.194085	0.215896	0.165159	0.163929	0.0878147	0.0496708	0.0779138	0.0616776
Cb3	Pseudomonadota	Cellvibrionaceae	Cellvibrio	-0.0343069	0.288259	0.161408	0.187673	0.31312	0.179147	0.328315	0.295915	0.310809	0.319689	0.304386	0.281677	0.272179	0.34592	0.237283	0.341468	0.277046	0.273416	0.299375	0.390879	0.392853	0.43481	0.390056	0.397761	0.279051	0.346722	0.338298	0.33009	0.352494	0.332998	0.333102	0.366716	0.377224	0.334233	0.33386	0.336435	0.370821	0.351933	0.343573	0.370114	0.25402	0.238244	0.183079	0.141131	0.178766	0.172942
Cb3	Pseudomonadota	Cellvibrionaceae	Teredinibacter	0.0616782	0.378675	0.200431	0.159022	0.437582	0.283102	0.435867	0.394761	0.412964	0.429878	0.413932	0.396611	0.380368	0.443074	0.345219	0.416594	0.370093	0.354408	0.37834	0.486796	0.474552	0.545163	0.508522	0.518378	0.382254	0.440402	0.435724	0.425314	0.441533	0.422702	0.422389	0.482203	0.503907	0.454914	0.445441	0.448744	0.491087	0.466171	0.467722	0.488113	0.315792	0.296384	0.258827	0.233426	0.252427	0.253134
Cb3	Pseudomonadota	Enterobacteriaceae	Shigella	0.178099	-0.0905402	0.213059	0.224402	0.202086	0.23875	0.204915	0.257629	0.216475	0.234326	0.221389	0.194235	0.187333	0.193488	0.373115	0.284865	0.281511	0.274575	0.303572	0.0879736	0.0453086	0.0892926	0.0850685	0.108516	0.241218	0.184902	0.19515	0.208543	0.177939	0.156183	0.172284	0.106331	0.0823004	0.135437	0.163546	0.153387	0.169945	0.138472	0.120545	0.101587	0.366209	0.364986	0.388269	0.381696	0.411262	0.407026
Cb3	Pseudomonadota	Pasteurellaceae	Mannheimia	0.282588	0.339843	0.376845	0.213951	0.412937	0.386268	0.397262	0.411896	0.402438	0.424559	0.396659	0.36218	0.357641	0.393321	0.393261	0.420186	0.384931	0.382172	0.401328	0.395898	0.390367	0.377102	0.404589	0.404509	0.397019	0.401168	0.40766	0.405399	0.407846	0.400704	0.396525	0.433509	0.436159	0.394288	0.404312	0.413808	0.392916	0.415104	0.412871	0.419646	0.372916	0.360119	0.340409	0.314084	0.355629	0.343762
Cb3	Pseudomonadota	Xanthomonadaceae	Xylella	0.252132	0.42528	0.456786	0.392716	0.453201	0.435419	0.470169	0.46471	0.436868	0.474821	0.433366	0.415481	0.402171	0.472331	0.423424	0.466762	0.443718	0.449274	0.447768	0.394678	0.384366	0.420247	0.391562	0.375821	0.409113	0.402053	0.417838	0.420061	0.4347	0.402452	0.402134	0.427143	0.452277	0.424023	0.418361	0.426708	0.405382	0.402275	0.393502	0.395994	0.502279	0.491346	0.454602	0.430391	0.472995	0.447064
Cb3	Bacillota	Bacillaceae	Lysinibacillus	-0.0560547	-0.0738195	-0.151186	-0.120554	-0.141405	-0.15149	-0.0963635	-0.119775	-0.104933	-0.125636	-0.125445	-0.123277	-0.127889	-0.156104	-0.156403	-0.152661	-0.138103	-0.126571	-0.112913	-0.0838564	-0.0914576	-0.110885	-0.0762229	-0.0603346	-0.0913051	-0.0774042	-0.0895937	-0.100849	-0.0774071	-0.0732329	-0.0642185	-0.077783	-0.0938404	-0.100289	-0.0839815	-0.0854043	-0.0733693	-0.0716317	-0.0662168	-0.0704119	-0.294844	-0.280074	-0.295133	-0.288171	-0.289931	-0.297837
Cb3	Campylobacterota	Thiovulaceae	Sulfuricurvum	0.0207413	0.00743962	0.278641	0.383717	-0.0802307	0.10456	0.000804841	0.0221873	0.027608	0.0264804	0.0536501	0.105741	0.0623135	-0.0521134	0.0604435	0.0203681	0.0400071	0.0873292	0.061387	-0.143081	-0.181535	-0.187552	-0.173968	-0.15546	0.00361592	-0.0514292	-0.0502604	-0.0489285	-0.060142	-0.0603498	-0.0570894	-0.109036	-0.15262	-0.0482798	-0.0563158	-0.0626248	-0.107665	-0.0890458	-0.111993	-0.140982	0.100831	0.10346	0.147003	0.141768	0.133993	0.11146
Cb3	Pseudomonadota	Oxalobacteraceae	Herbaspirillum	0.349813	0.485358	0.455655	0.410654	0.511359	0.490866	0.525438	0.503969	0.52524	0.522227	0.526146	0.489435	0.50367	0.517652	0.47065	0.538787	0.498969	0.48568	0.515963	0.552869	0.57664	0.557577	0.576699	0.546878	0.517143	0.555094	0.556731	0.543616	0.544043	0.548224	0.551569	0.555532	0.54935	0.52981	0.55448	0.546513	0.527567	0.554719	0.561874	0.57898	0.384166	0.372021	0.352735	0.349934	0.356136	0.375692
Cb3	Pseudomonadota	Pseudomonadaceae	Pseudomonas	0.171499	0.418442	0.382942	0.39399	0.558642	0.45195	0.580488	0.551301	0.563144	0.572955	0.557551	0.531755	0.535964	0.581196	0.528696	0.599028	0.551718	0.525998	0.559449	0.620111	0.60832	0.665706	0.620889	0.625421	0.538842	0.593211	0.586194	0.584426	0.586015	0.572354	0.575231	0.587157	0.598214	0.581293	0.578865	0.568684	0.61176	0.591401	0.579236	0.600996	0.504008	0.497227	0.456607	0.446624	0.469812	0.478194
Cb3	Pseudomonadota	Ectothiorhodospiraceae	Alkalilimnicola	0.307984	0.517363	0.49305	0.529608	0.670694	0.572823	0.69052	0.672455	0.685362	0.679892	0.679587	0.652158	0.656056	0.679944	0.649598	0.70636	0.671288	0.657058	0.680395	0.714124	0.697788	0.749958	0.718128	0.715527	0.650075	0.703319	0.699824	0.699037	0.691126	0.688429	0.68867	0.687922	0.695869	0.695636	0.691233	0.685747	0.714792	0.697782	0.682968	0.70272	0.562474	0.550835	0.542633	0.542685	0.553166	0.568688
Cb3	Pseudomonadota	Oxalobacteraceae	Janthinobacterium	0.308625	0.563233	0.529337	0.503428	0.679478	0.586743	0.702776	0.677061	0.693288	0.693358	0.695847	0.669291	0.672415	0.704249	0.644576	0.70015	0.671894	0.646905	0.669095	0.74334	0.730707	0.7775	0.7467	0.742228	0.663724	0.713715	0.713026	0.707602	0.710765	0.69948	0.701646	0.716867	0.726413	0.719087	0.711697	0.708146	0.734872	0.72238	0.712862	0.728713	0.561437	0.556755	0.530863	0.528755	0.545778	0.557145
Cb3	Pseudomonadota	Caulobacteraceae	Brevundimonas	-0.0292996	0.157874	0.123271	0.262222	0.286592	0.178375	0.307055	0.279242	0.30289	0.282327	0.301088	0.271071	0.284988	0.309174	0.279459	0.325961	0.286668	0.277144	0.308066	0.352897	0.341679	0.406451	0.360699	0.380023	0.290322	0.345599	0.332335	0.326849	0.324324	0.327198	0.334201	0.30238	0.307595	0.315053	0.322964	0.310074	0.366402	0.333994	0.322047	0.343764	0.161811	0.159149	0.152665	0.1726	0.160833	0.183815
Cb3	Pseudomonadota	Alcaligenaceae	Bordetella	0.0474311	0.353035	0.266625	0.360514	0.425156	0.298132	0.431716	0.400417	0.419261	0.411198	0.422257	0.394544	0.399546	0.425529	0.380875	0.436785	0.400258	0.387366	0.410019	0.480837	0.477679	0.533963	0.485326	0.487684	0.386865	0.448894	0.44255	0.438055	0.439203	0.435398	0.437714	0.435804	0.449859	0.44289	0.439906	0.433658	0.478854	0.449174	0.439712	0.461686	0.305184	0.298638	0.277116	0.283039	0.285647	0.300558
Cb3	Pseudomonadota	Oxalobacteraceae	Collimonas	0.0451581	0.335017	0.292407	0.36584	0.420537	0.305413	0.433599	0.405978	0.425882	0.417321	0.42977	0.39857	0.403586	0.4358	0.390379	0.448789	0.407622	0.394235	0.416763	0.494578	0.490473	0.539988	0.49168	0.490701	0.395058	0.455492	0.451458	0.445101	0.447504	0.442725	0.444409	0.441546	0.453646	0.448352	0.444976	0.440848	0.481507	0.457241	0.444649	0.469005	0.322216	0.316597	0.287565	0.291775	0.300852	0.314382
Cb3	Pseudomonadota	Oxalobacteraceae	Herminiimonas	0.0779453	0.450745	0.413089	0.489528	0.4675	0.390432	0.481033	0.464025	0.466388	0.476048	0.463816	0.452508	0.455052	0.478696	0.443197	0.500677	0.467961	0.455951	0.461002	0.485104	0.471265	0.535343	0.478291	0.475407	0.424053	0.466474	0.466801	0.471172	0.475206	0.460379	0.459296	0.467245	0.480806	0.475091	0.460293	0.458827	0.482884	0.462516	0.441879	0.464994	0.470251	0.459073	0.429737	0.425757	0.436151	0.441742
Cb3	Pseudomonadota	Enterobacteriaceae	Salmonella	0.101957	0.502677	0.378054	0.4395	0.547371	0.400605	0.517919	0.49836	0.507724	0.513911	0.511277	0.488026	0.481864	0.51293	0.486471	0.529801	0.492931	0.47715	0.495321	0.555469	0.54728	0.599784	0.55405	0.551894	0.461625	0.516994	0.51726	0.516137	0.512278	0.503599	0.501455	0.520944	0.538639	0.526899	0.512505	0.512451	0.552113	0.523924	0.508331	0.530592	0.430193	0.424727	0.402426	0.407536	0.417651	0.426688
Cb3	Pseudomonadota	Aeromonadaceae	Oceanimonas	0.112258	0.393549	0.313995	0.387316	0.499963	0.377222	0.514462	0.489487	0.504234	0.498078	0.500866	0.472548	0.475233	0.514271	0.472487	0.532424	0.491146	0.477386	0.503575	0.556944	0.545119	0.602582	0.559333	0.562888	0.47198	0.533208	0.528459	0.524703	0.52065	0.518539	0.517964	0.516108	0.531658	0.521613	0.51955	0.513122	0.558914	0.530007	0.51674	0.541096	0.389677	0.377588	0.368175	0.369124	0.371212	0.38611
Cb3	Pseudomonadota	Bruguierivoracaceae	Sodalis	0.151429	0.507167	0.412158	0.439385	0.550045	0.427471	0.546385	0.520618	0.536951	0.536697	0.539497	0.512591	0.509588	0.540758	0.492721	0.550628	0.513273	0.498064	0.516924	0.595479	0.592946	0.634728	0.597378	0.590823	0.4932	0.555399	0.553172	0.548401	0.548217	0.542232	0.540978	0.560425	0.577574	0.561572	0.551361	0.550202	0.577761	0.562259	0.552048	0.575083	0.42648	0.417436	0.397993	0.396466	0.407551	0.418221
Cb3	Pseudomonadota	Aeromonadaceae	Aeromonas	0.195006	0.453228	0.408868	0.466581	0.570703	0.463419	0.578415	0.557252	0.57102	0.564582	0.572085	0.547665	0.548832	0.569943	0.545626	0.58908	0.558313	0.539585	0.558456	0.612607	0.599285	0.654363	0.613026	0.606224	0.534924	0.586197	0.585906	0.582509	0.576556	0.570046	0.572254	0.572134	0.586535	0.588835	0.578669	0.575222	0.605298	0.5861	0.571968	0.592013	0.462115	0.45545	0.455835	0.457065	0.453352	0.471389
Cb3	Pseudomonadota	Enterobacteriaceae	Klebsiella	0.122303	0.427229	0.37024	0.46248	0.527091	0.40881	0.516711	0.498253	0.509354	0.507818	0.512923	0.495146	0.493569	0.507792	0.491234	0.534197	0.504097	0.491006	0.504696	0.532976	0.516577	0.588324	0.535847	0.540545	0.46885	0.519218	0.518174	0.517794	0.510819	0.506424	0.505066	0.50334	0.51668	0.520644	0.510511	0.506839	0.541477	0.514532	0.498363	0.519392	0.440588	0.439701	0.419182	0.426207	0.435543	0.446578
Cb3	Pseudomonadota	Idiomarinaceae	Idiomarina	0.0465028	0.342022	0.128348	0.184827	0.429908	0.283132	0.432024	0.407178	0.427424	0.426342	0.422339	0.411339	0.409334	0.426229	0.396139	0.445919	0.403838	0.388625	0.406548	0.502998	0.496243	0.558304	0.50882	0.514193	0.402884	0.455806	0.449374	0.441417	0.435721	0.436968	0.433197	0.452965	0.469654	0.459167	0.443451	0.440957	0.499187	0.462144	0.450802	0.478687	0.309483	0.30311	0.299634	0.305035	0.30342	0.319137
Cb3	Pseudomonadota	Alcanivoracaceae	Alcanivorax	0.0405019	0.191985	0.304583	0.351292	0.362466	0.302875	0.454366	0.431349	0.44401	0.41824	0.440193	0.416746	0.424407	0.446315	0.427187	0.473004	0.438354	0.420276	0.442134	0.499546	0.47126	0.52501	0.485156	0.490759	0.41541	0.474677	0.463399	0.4628	0.457963	0.4484	0.456881	0.44067	0.448552	0.462986	0.452871	0.443302	0.486646	0.465377	0.445557	0.466282	0.348052	0.342112	0.343267	0.349445	0.336614	0.362898
Cb3	Bdellovibrionota	Pseudobdellovibrionaceae	Bdellovibrio	0.10361	0.427692	0.310233	0.372496	0.534597	0.370265	0.520321	0.487719	0.508705	0.505845	0.51064	0.48717	0.488571	0.523191	0.469875	0.521895	0.485592	0.463185	0.484106	0.600386	0.597326	0.653185	0.600376	0.59198	0.466879	0.53626	0.531587	0.528694	0.527567	0.520368	0.517738	0.539916	0.557444	0.546908	0.528284	0.526765	0.581731	0.546059	0.535508	0.559027	0.408998	0.399147	0.374883	0.375083	0.380057	0.397808
Cb3	Pseudomonadota	Marinobacteraceae	Marinobacter	-0.0264831	0.389694	0.240157	0.3625	0.397238	0.251496	0.35824	0.337863	0.355206	0.347077	0.354924	0.33793	0.340092	0.354749	0.336035	0.373419	0.342383	0.33128	0.34059	0.405769	0.397484	0.454851	0.407168	0.410157	0.307861	0.370903	0.367352	0.366781	0.358173	0.364607	0.357548	0.364473	0.384069	0.377346	0.360627	0.361195	0.403035	0.3744	0.358189	0.386415	0.266431	0.261282	0.260846	0.275755	0.26629	0.283705
Cb3	Pseudomonadota	Xanthomonadaceae	Stenotrophomonas	-0.0231893	0.354693	0.225255	0.325598	0.381504	0.24238	0.345434	0.320647	0.337503	0.338152	0.340603	0.322323	0.323387	0.345294	0.326031	0.358965	0.3247	0.30703	0.325225	0.382538	0.370547	0.440278	0.392012	0.400547	0.300647	0.357079	0.353418	0.351038	0.347653	0.344674	0.342292	0.35478	0.368633	0.356766	0.349621	0.347485	0.390544	0.362649	0.350661	0.376006	0.274108	0.265296	0.250317	0.25845	0.256633	0.273246
Cb3	Pseudomonadota	Pseudomonadaceae	Azotobacter	0.0325556	0.378647	0.270462	0.372951	0.441547	0.301898	0.437665	0.408921	0.426216	0.417122	0.427264	0.40092	0.407782	0.43036	0.395226	0.4421	0.409104	0.394675	0.414734	0.486397	0.480167	0.539174	0.490123	0.493441	0.390415	0.452895	0.446415	0.443816	0.441581	0.439516	0.440235	0.440649	0.456627	0.451159	0.442995	0.43729	0.486207	0.453687	0.44167	0.465255	0.311483	0.302793	0.295174	0.303893	0.298511	0.318038
Cb3	Pseudomonadota	Hahellaceae	Hahella	-0.0272576	0.381089	0.221633	0.318685	0.399262	0.237774	0.371693	0.341026	0.357749	0.354792	0.360424	0.333237	0.335135	0.369103	0.324265	0.376114	0.337832	0.325318	0.342998	0.429591	0.430183	0.483737	0.432304	0.432352	0.315498	0.382917	0.378551	0.374847	0.374304	0.372262	0.36911	0.384246	0.405913	0.38671	0.376333	0.374684	0.42021	0.389276	0.378885	0.406239	0.265989	0.254099	0.238719	0.24348	0.24283	0.258437
Cb3	Pseudomonadota	Xanthomonadaceae	Pseudoxanthomonas	-0.0308707	0.286167	0.202008	0.324967	0.330503	0.208227	0.32295	0.296393	0.315829	0.305735	0.320078	0.292979	0.299768	0.321532	0.296355	0.33853	0.302356	0.292044	0.312342	0.372069	0.368676	0.425862	0.373482	0.37806	0.283635	0.343025	0.336452	0.332627	0.330261	0.330418	0.331216	0.321656	0.334801	0.333764	0.331119	0.32473	0.371342	0.340017	0.327661	0.351929	0.224357	0.216424	0.202707	0.215853	0.210553	0.228918
Cb3	Pseudomonadota	Alcaligenaceae	Achromobacter	0.00503209	0.348224	0.259649	0.370715	0.396643	0.264964	0.389366	0.362343	0.382572	0.370656	0.387943	0.361746	0.36612	0.383645	0.358584	0.399139	0.364756	0.352436	0.371455	0.445148	0.440528	0.491738	0.444096	0.443996	0.344381	0.407117	0.401701	0.397911	0.394093	0.393561	0.393925	0.392255	0.405159	0.405471	0.397448	0.392871	0.43805	0.408886	0.395757	0.419441	0.274333	0.266723	0.257313	0.269493	0.262023	0.28289
Cb3	Pseudomonadota	Xanthomonadaceae	Xanthomonas	-0.0280985	0.325782	0.2288	0.337935	0.344465	0.221091	0.330614	0.302821	0.321523	0.31572	0.327139	0.303928	0.308422	0.330688	0.297838	0.341466	0.306718	0.294801	0.312956	0.376727	0.373536	0.430427	0.378934	0.381889	0.28653	0.345333	0.340326	0.33624	0.337161	0.333857	0.333914	0.333669	0.34632	0.341733	0.337112	0.33228	0.374969	0.346101	0.334719	0.358324	0.243693	0.236689	0.214329	0.222845	0.22282	0.238438
Cb3	Bacillota	Clostridiales Family XVII. Incertae Sedis	Sulfobacillus	0.216771	0.120805	0.248761	0.240746	0.153305	0.187394	0.233875	0.190104	0.195724	0.175519	0.230196	0.190796	0.20317	0.272596	0.180476	0.15884	0.199568	0.192516	0.196985	0.210874	0.199842	0.180685	0.182737	0.16612	0.211391	0.199141	0.212268	0.209902	0.215247	0.210833	0.214116	0.19065	0.196609	0.217143	0.237684	0.229385	0.225733	0.220108	0.234178	0.201435	0.0950063	0.080574	0.0844269	0.0941717	0.105172	0.118509
Cb3	Pseudomonadota	Rhizobiaceae	Agrobacterium	-0.0675773	-0.326353	-0.248636	-0.152638	-0.171527	-0.157998	-0.117249	-0.130621	-0.126977	-0.154915	-0.120547	-0.15095	-0.121154	-0.117949	-0.140871	-0.0987509	-0.131247	-0.124654	-0.100623	-0.11126	-0.0886852	-0.0841041	-0.0968616	-0.0788202	-0.0715462	-0.0846678	-0.0897132	-0.0953021	-0.0935738	-0.0907579	-0.0722285	-0.141369	-0.143165	-0.126083	-0.0926832	-0.110313	-0.0747023	-0.0941085	-0.0889053	-0.09737	-0.251942	-0.218562	-0.222648	-0.193001	-0.218434	-0.199503
Cb3	Pseudomonadota		Candidatus Tremblaya	-0.0833071	-0.0872964	-0.111268	-0.096238	-0.0909343	-0.0850201	-0.112505	-0.0991758	-0.111319	-0.11642	-0.110202	-0.115297	-0.0996812	-0.126693	-0.122522	-0.0626815	-0.116711	-0.117427	-0.113067	-0.0933166	-0.0499341	-0.0961174	-0.0934747	-0.0920248	-0.0772604	-0.102495	-0.0938995	-0.0936377	-0.0965286	-0.102773	-0.0922462	-0.103751	-0.103006	-0.106754	-0.101574	-0.102415	-0.0991261	-0.0868645	-0.0946684	-0.0952457	-0.148298	-0.0912729	-0.105764	-0.0828035	-0.109021	-0.0939856
Cb3	Phixviricota	Microviridae	Chlamydiamicrovirus	-0.157395	-0.194403	-0.247786	-0.141153	-0.182599	-0.199507	-0.242044	-0.228612	-0.220252	-0.239552	-0.238592	-0.256758	-0.224091	-0.208403	-0.232993	-0.163182	-0.213459	-0.180579	-0.185307	-0.207809	-0.177206	-0.197615	-0.202832	-0.199216	-0.201469	-0.196449	-0.19713	-0.190927	-0.216909	-0.162227	-0.187031	-0.231046	-0.206842	-0.223205	-0.212771	-0.216107	-0.19726	-0.205219	-0.21082	-0.189105	-0.249748	-0.239638	-0.227292	-0.190794	-0.20725	-0.197893
Cb3	Pseudomonadota	Burkholderiaceae	Ralstonia	0.2394	0.178718	0.115509	0.0328422	0.252019	0.23757	0.231902	0.219687	0.236237	0.250725	0.2175	0.221251	0.218758	0.190702	0.221558	0.232513	0.207664	0.193385	0.215948	0.225508	0.196083	0.222406	0.253118	0.262533	0.244987	0.248591	0.243983	0.240545	0.243237	0.242863	0.241201	0.278322	0.266805	0.237108	0.249259	0.252906	0.246819	0.268934	0.273153	0.276954	0.178183	0.161756	0.165462	0.143762	0.149345	0.153313
Cb3	Cyanobacteriota	Prochlorococcaceae	Cyanobium	-0.115348	-0.209233	-0.196559	-0.14626	-0.188122	-0.188421	-0.147741	-0.15769	-0.137338	-0.161611	-0.145553	-0.15481	-0.141931	-0.174275	-0.164899	-0.155054	-0.156801	-0.150151	-0.132008	-0.0923813	-0.0887166	-0.10527	-0.0983359	-0.0891275	-0.119971	-0.0999206	-0.11858	-0.124268	-0.117625	-0.103919	-0.0983041	-0.130121	-0.139515	-0.128582	-0.116442	-0.129733	-0.104251	-0.110659	-0.105311	-0.105886	-0.228978	-0.235559	-0.225835	-0.234693	-0.239168	-0.233021
Cb3	Cyanobacteriota	Synechococcaceae	Synechococcus	-0.187909	-0.199628	-0.248576	-0.211237	-0.256369	-0.281034	-0.256979	-0.268263	-0.251249	-0.262121	-0.250389	-0.256027	-0.257803	-0.288726	-0.277438	-0.274227	-0.277851	-0.262491	-0.251756	-0.21486	-0.203084	-0.224511	-0.215252	-0.208435	-0.242398	-0.227978	-0.23965	-0.248265	-0.23522	-0.228597	-0.224948	-0.230949	-0.240144	-0.24475	-0.231663	-0.235762	-0.225128	-0.227749	-0.217567	-0.219243	-0.306215	-0.318737	-0.322256	-0.334598	-0.336461	-0.337622
Cb3	Cyanobacteriota	Microcoleaceae	Microcoleus	-0.162662	-0.0540292	-0.125424	-0.191833	-0.191169	-0.179138	-0.21727	-0.219771	-0.221703	-0.207216	-0.234209	-0.228008	-0.216137	-0.197537	-0.219719	-0.211095	-0.212572	-0.241375	-0.229636	-0.178855	-0.171053	-0.202765	-0.182451	-0.188285	-0.213297	-0.205883	-0.208372	-0.204573	-0.19839	-0.199671	-0.204688	-0.168691	-0.172314	-0.203297	-0.208742	-0.211395	-0.199251	-0.190885	-0.186025	-0.181667	-0.116301	-0.105021	-0.154942	-0.170529	-0.1419	-0.14216
Cb3	Euryarchaeota	Natrialbaceae	Natrialba	0.188587	0.125014	0.214427	0.213734	0.209296	0.243416	0.244253	0.246071	0.246912	0.248544	0.247094	0.242271	0.240025	0.21344	0.244242	0.2586	0.248521	0.256685	0.258285	0.208486	0.194684	0.222753	0.215933	0.213891	0.23541	0.235276	0.236194	0.2372	0.228194	0.23303	0.229727	0.21783	0.224969	0.237171	0.237416	0.232803	0.228778	0.226977	0.224869	0.222666	0.233431	0.233989	0.235533	0.233304	0.24446	0.242168
Cb3	Bacteroidota	Spirosomaceae	Dyadobacter	0.122911	0.135008	0.147372	0.0969095	0.121489	0.134832	0.154629	0.144599	0.147689	0.15521	0.147602	0.139725	0.135051	0.135878	0.110065	0.140139	0.130516	0.138237	0.139143	0.153304	0.155994	0.155844	0.155018	0.145981	0.138532	0.146523	0.14715	0.142462	0.156769	0.149086	0.148328	0.165007	0.167437	0.152857	0.15559	0.158814	0.144666	0.151968	0.156741	0.155947	0.127743	0.119814	0.0849784	0.0737458	0.0998066	0.0894227
Cb3	Euryarchaeota	Natrialbaceae	Natronococcus	0.143881	0.114511	0.148051	0.100303	0.166818	0.171463	0.211448	0.208253	0.217106	0.20961	0.211415	0.200302	0.198813	0.189672	0.177889	0.212431	0.19704	0.20058	0.211573	0.244083	0.248829	0.233971	0.24045	0.235643	0.212499	0.231077	0.226438	0.219451	0.222645	0.226391	0.226582	0.227171	0.228088	0.223796	0.226151	0.223086	0.21927	0.23015	0.229595	0.235148	0.126909	0.125325	0.115945	0.111595	0.124255	0.124098
Cb3	Cyanobacteriota	Microcoleaceae	Trichodesmium	-0.128252	-0.0721524	-0.119637	-0.11946	-0.158974	-0.154225	-0.150629	-0.155328	-0.145603	-0.147305	-0.144578	-0.140056	-0.147189	-0.175371	-0.158493	-0.157493	-0.163123	-0.156866	-0.15609	-0.120844	-0.112785	-0.131351	-0.123557	-0.123601	-0.150262	-0.140758	-0.14614	-0.151457	-0.147093	-0.141263	-0.143391	-0.130297	-0.129926	-0.137004	-0.140117	-0.13945	-0.138792	-0.133182	-0.129236	-0.127404	-0.164576	-0.162807	-0.174216	-0.16886	-0.167557	-0.170666
Cb3	Cyanobacteriota	Chamaesiphonaceae	Chamaesiphon	-0.1095	0.021641	-0.0445018	-0.0712424	-0.10087	-0.0942537	-0.126098	-0.125335	-0.124285	-0.10994	-0.124582	-0.115718	-0.121239	-0.147894	-0.124626	-0.119904	-0.123432	-0.126415	-0.127547	-0.115365	-0.10982	-0.126353	-0.119342	-0.122947	-0.136895	-0.130503	-0.133405	-0.132925	-0.136123	-0.12763	-0.135776	-0.108856	-0.102504	-0.116584	-0.128964	-0.132342	-0.133302	-0.124866	-0.122464	-0.11866	-0.0544636	-0.0409629	-0.0752904	-0.0762577	-0.0673717	-0.0724501
Cb3	Pseudomonadota	Morganellaceae	Proteus	-0.155895	-0.0154644	-0.0674408	-0.0777773	-0.178965	-0.156878	-0.173537	-0.169122	-0.168505	-0.158829	-0.166056	-0.146269	-0.168941	-0.19792	-0.183056	-0.176022	-0.182969	-0.169505	-0.182643	-0.160794	-0.15182	-0.178452	-0.176178	-0.181635	-0.188515	-0.186172	-0.18684	-0.190462	-0.178489	-0.184678	-0.187419	-0.159974	-0.160577	-0.168426	-0.182434	-0.172868	-0.191886	-0.178844	-0.181247	-0.180069	-0.121427	-0.117189	-0.140992	-0.15085	-0.139279	-0.158464
Cb3	Unknown	Unknown	Candidatus Ruthia	0.252218	0.544024	0.512299	0.244333	0.319045	0.384256	0.349796	0.350105	0.297792	0.36592	0.273907	0.288368	0.281021	0.36003	0.241945	0.325142	0.314837	0.284066	0.257006	0.288005	0.287629	0.277438	0.262624	0.242045	0.262297	0.255882	0.267564	0.287102	0.337997	0.267629	0.271333	0.379528	0.399455	0.312001	0.279957	0.306082	0.239478	0.28158	0.272463	0.271574	0.557153	0.558544	0.447809	0.381366	0.453795	0.407432
Cb3	Pseudomonadota	Comamonadaceae	Delftia	0.0160728	0.167673	0.145642	-0.0364238	-0.0310003	0.0329827	-0.0118288	-0.0284241	-0.0455299	0.0123536	-0.0500345	-0.00363977	-0.0309373	-0.0136966	-0.101113	-0.0291685	-0.0418923	-0.0661481	-0.0660896	-0.0412251	-0.0248984	-0.0395572	-0.0389445	-0.0481802	-0.0512806	-0.0526461	-0.0493531	-0.050778	-0.00337112	-0.0548139	-0.0516375	0.028654	0.0173151	-0.0412819	-0.039812	-0.0356204	-0.0800805	-0.0418799	-0.0303593	-0.0330946	0.179669	0.190735	0.0540848	-0.0146239	0.0583208	0.0103755
Cb3	Pseudomonadota	Alteromonadaceae	Glaciecola	-0.091898	0.379761	0.268165	0.292726	0.0740866	0.075097	0.025853	0.0738589	0.0749742	0.0882844	0.0938844	0.192319	0.0877042	-0.028378	0.0327116	0.0507109	0.0348243	0.0825086	0.0112331	0.0515396	0.0641833	0.00414736	-0.00074912	-0.0402121	-0.0298582	-0.0260407	-0.00505858	-0.0121298	-0.0079433	-0.0221569	-0.0381415	0.038723	0.029414	0.0608341	-0.0127917	0.0335672	-0.0531093	-0.00404907	-0.0392961	-0.0245127	0.138075	0.162506	0.156894	0.12083	0.131426	0.0783054
Cb3	Pseudomonadota	Alteromonadaceae	Alteromonas	0.144214	0.552226	0.432225	0.234274	0.466501	0.348382	0.374906	0.397226	0.384417	0.407533	0.388318	0.40103	0.366978	0.368903	0.34578	0.363962	0.362466	0.352878	0.335311	0.430203	0.438605	0.411086	0.39916	0.411002	0.327796	0.354952	0.358679	0.361823	0.366511	0.348535	0.342932	0.421474	0.435085	0.411414	0.360366	0.379186	0.369049	0.380256	0.359883	0.371196	0.371168	0.382975	0.352695	0.351886	0.354878	0.342343
Cb3	Pseudomonadota	Pseudoalteromonadaceae	Pseudoalteromonas	-0.156817	0.381722	0.149307	0.0749514	0.311235	0.125781	0.240536	0.223713	0.246211	0.262053	0.256228	0.258749	0.230395	0.249102	0.196252	0.247725	0.204735	0.185157	0.198102	0.357486	0.37106	0.399463	0.359031	0.375941	0.201662	0.267018	0.260074	0.247162	0.257047	0.244825	0.240594	0.307375	0.324413	0.29439	0.257853	0.264439	0.319901	0.2907	0.282062	0.309541	0.176094	0.190353	0.140177	0.13332	0.141942	0.137864
Cb3	Pseudomonadota	Vibrionaceae	Vibrio	0.0655187	0.485028	0.378905	0.240513	0.505812	0.342677	0.434099	0.433422	0.439657	0.459576	0.449944	0.440523	0.419652	0.435825	0.405131	0.439753	0.412439	0.397361	0.407725	0.503779	0.510797	0.542439	0.509493	0.535501	0.396714	0.445874	0.442498	0.440082	0.442958	0.429897	0.425124	0.483452	0.497391	0.471469	0.442486	0.448644	0.493032	0.463061	0.452751	0.471083	0.386611	0.377064	0.342426	0.341311	0.35198	0.349881
Cb4	Pseudomonadota	Nitrobacteraceae	Oligotropha	-0.116678	-0.304753	-0.251989	-0.15549	-0.213026	-0.190531	-0.142049	-0.155459	-0.138503	-0.167816	-0.143369	-0.171573	-0.150153	-0.136211	-0.153621	-0.136152	-0.141715	-0.133304	-0.112379	-0.110929	-0.107126	-0.0998537	-0.106559	-0.0876957	-0.107838	-0.0947068	-0.109336	-0.113374	-0.113516	-0.0945535	-0.0836643	-0.148615	-0.152652	-0.14019	-0.113323	-0.127474	-0.0911848	-0.113344	-0.107998	-0.107959	-0.251345	-0.254805	-0.241755	-0.222235	-0.230643	-0.223947
Cb4	Pseudomonadota	Devosiaceae	Pelagibacterium	-0.151057	-0.324343	-0.29273	-0.202717	-0.260924	-0.232379	-0.206092	-0.215121	-0.198962	-0.228503	-0.205443	-0.228963	-0.206103	-0.191243	-0.207954	-0.18696	-0.200042	-0.193293	-0.177366	-0.161181	-0.150346	-0.152351	-0.15947	-0.147056	-0.172483	-0.158055	-0.170911	-0.173412	-0.180981	-0.155634	-0.150418	-0.206996	-0.200663	-0.194107	-0.17515	-0.187356	-0.154287	-0.170458	-0.166884	-0.161898	-0.297255	-0.293348	-0.273822	-0.243765	-0.263589	-0.252371
Cb4	Pseudomonadota	Erythrobacteraceae	Erythrobacter	-0.10168	-0.344329	-0.263618	-0.15124	-0.215105	-0.174432	-0.139757	-0.143411	-0.129937	-0.160196	-0.145938	-0.168434	-0.139649	-0.120766	-0.12616	-0.110569	-0.123114	-0.115314	-0.0896674	-0.114379	-0.114996	-0.102827	-0.11382	-0.0871284	-0.0923274	-0.0845493	-0.10449	-0.103665	-0.110407	-0.0901035	-0.0788957	-0.159342	-0.166014	-0.142535	-0.116786	-0.136024	-0.0874212	-0.11617	-0.118421	-0.117232	-0.226764	-0.22724	-0.204063	-0.173319	-0.192118	-0.180421
Cb4	Pseudomonadota	Sphingomonadaceae	Novosphingobium	-0.10129	-0.357781	-0.275057	-0.167204	-0.225438	-0.188118	-0.149104	-0.15785	-0.142518	-0.173901	-0.154192	-0.17999	-0.15207	-0.132301	-0.143978	-0.128025	-0.139882	-0.131078	-0.105564	-0.122848	-0.121465	-0.110015	-0.120136	-0.0958194	-0.104607	-0.0958718	-0.114805	-0.116307	-0.121535	-0.101166	-0.0898374	-0.168118	-0.172656	-0.151475	-0.124139	-0.143136	-0.0982683	-0.124384	-0.123368	-0.1231	-0.250465	-0.250989	-0.229449	-0.198629	-0.217962	-0.205941
Cb4	Pseudomonadota	Roseobacteraceae	Dinoroseobacter	-0.0911796	-0.292441	-0.206255	-0.154409	-0.164966	-0.142436	-0.0932416	-0.107067	-0.0920671	-0.122736	-0.095895	-0.121228	-0.103095	-0.0890654	-0.111138	-0.0783202	-0.100481	-0.0980772	-0.0780553	-0.0457023	-0.0360646	-0.0413488	-0.0451089	-0.0366389	-0.0659434	-0.0498407	-0.0609535	-0.0659188	-0.0716588	-0.0558536	-0.0449136	-0.0936418	-0.0880904	-0.0825289	-0.0642986	-0.0759439	-0.0510684	-0.0568686	-0.0535391	-0.0493434	-0.210539	-0.200066	-0.182565	-0.160563	-0.183736	-0.169661
Cb4	Pseudomonadota	Paracoccaceae	Rhodobacter	-0.075655	-0.295298	-0.208391	-0.153638	-0.154896	-0.133598	-0.0819708	-0.0973148	-0.0820985	-0.113039	-0.0851664	-0.110944	-0.0917588	-0.0777777	-0.102935	-0.0692674	-0.0910509	-0.0887561	-0.0676254	-0.0367108	-0.0267129	-0.0282112	-0.0343475	-0.0254686	-0.0529242	-0.0386315	-0.0496593	-0.0555121	-0.0601276	-0.0456775	-0.0336362	-0.0853319	-0.0796647	-0.0721476	-0.0523175	-0.0651922	-0.0389262	-0.0464014	-0.0421123	-0.0391849	-0.208063	-0.195534	-0.179273	-0.15722	-0.180681	-0.166194
Cb4	Pseudomonadota	Roseobacteraceae	Ketogulonicigenium	-0.0886989	-0.364598	-0.243166	-0.184586	-0.182968	-0.160654	-0.0963468	-0.114046	-0.0976073	-0.131994	-0.100615	-0.12909	-0.106731	-0.0869476	-0.119943	-0.0813561	-0.106292	-0.105333	-0.0782225	-0.0466051	-0.0368259	-0.0362108	-0.0430687	-0.0308503	-0.0593075	-0.0447177	-0.058139	-0.0652058	-0.0674618	-0.0551617	-0.0406919	-0.100422	-0.0982879	-0.0882469	-0.0629134	-0.0794593	-0.0470901	-0.0567231	-0.05136	-0.0493285	-0.229394	-0.217214	-0.204013	-0.185492	-0.20855	-0.192074
Cb4	Pseudomonadota	Roseobacteraceae	Jannaschia	-0.096328	-0.334711	-0.226269	-0.181631	-0.163718	-0.151422	-0.0785482	-0.0979623	-0.0801408	-0.114367	-0.0824547	-0.10915	-0.0903235	-0.0678583	-0.112333	-0.0654089	-0.0953918	-0.0957385	-0.0699378	-0.0140944	-0.00252255	-0.00870357	-0.0142742	-0.00674635	-0.0470137	-0.0275025	-0.0398833	-0.0481407	-0.0484799	-0.0385796	-0.0244433	-0.0717795	-0.068503	-0.0633415	-0.0433864	-0.0570227	-0.0272007	-0.0320613	-0.027811	-0.023401	-0.218385	-0.202613	-0.198156	-0.180258	-0.203904	-0.186855
Cb4	Pseudomonadota	Paracoccaceae	Paracoccus	-0.0726832	-0.326503	-0.207996	-0.151216	-0.142573	-0.125082	-0.0564167	-0.0733638	-0.0570901	-0.0921	-0.0602906	-0.0891493	-0.0680689	-0.0472474	-0.0799606	-0.0402675	-0.0669044	-0.0651438	-0.0404496	-0.00310884	0.00591655	0.00621874	-0.00247189	0.00642735	-0.02464	-0.00756641	-0.0197742	-0.0265042	-0.0310844	-0.0176458	-0.00473489	-0.0612141	-0.0558183	-0.0456364	-0.0247279	-0.0394871	-0.00847189	-0.0174872	-0.0143164	-0.010223	-0.194198	-0.181851	-0.166306	-0.14449	-0.168924	-0.151561
Cb4	Pseudomonadota	Morganellaceae	Morganella	0.123504	0.237904	0.211393	0.179071	0.202866	0.215028	0.247473	0.239285	0.239474	0.245596	0.251094	0.209892	0.214407	0.269047	0.233075	0.255951	0.230458	0.220707	0.242167	0.269858	0.279783	0.261712	0.260467	0.241877	0.237985	0.248587	0.252996	0.248392	0.254689	0.24146	0.255463	0.25092	0.258415	0.24476	0.255803	0.254568	0.262975	0.256358	0.257987	0.255447	0.176845	0.173151	0.167809	0.170585	0.164449	0.16664
Cb4	Thermoproteota	Desulfurococcaceae	Thermogladius	0.0385699	-0.13301	-0.051426	-0.0140086	-0.132886	-0.0326141	-0.0698484	-0.0626769	-0.0655841	-0.0882046	-0.0645788	-0.0653247	-0.0500243	-0.0527988	0.00895133	-0.0749778	-0.0324186	-0.0654137	-0.0598043	-0.060335	-0.0786746	-0.0864365	-0.0847554	-0.093198	-0.038339	-0.063977	-0.0603245	-0.0557791	-0.0655204	-0.0670365	-0.0492091	-0.105756	-0.109706	-0.0666964	-0.065148	-0.0722749	-0.0507964	-0.0648558	-0.0725848	-0.0869559	-0.109377	-0.108164	-0.0290671	0.00597931	-0.0595063	-0.0317967
Cb4	Pseudomonadota	Stappiaceae	Pseudovibrio	-0.233203	-0.372687	-0.406901	-0.350373	-0.338749	-0.342064	-0.285146	-0.299727	-0.281712	-0.314558	-0.290999	-0.309666	-0.294217	-0.25855	-0.306864	-0.267107	-0.288888	-0.299778	-0.284751	-0.170035	-0.145988	-0.17043	-0.182213	-0.188728	-0.258929	-0.225613	-0.235309	-0.24307	-0.243851	-0.225114	-0.222919	-0.250454	-0.232823	-0.249081	-0.242206	-0.247	-0.216509	-0.220407	-0.217315	-0.200571	-0.380478	-0.36726	-0.360324	-0.347127	-0.363223	-0.350781
Cb4	Pseudomonadota	Brucellaceae	Ochrobactrum	-0.161039	-0.327324	-0.302508	-0.206613	-0.268016	-0.236517	-0.215532	-0.221184	-0.206367	-0.237737	-0.216599	-0.238076	-0.211578	-0.202873	-0.19901	-0.192013	-0.193851	-0.195098	-0.181505	-0.168408	-0.163447	-0.158503	-0.167363	-0.154913	-0.180814	-0.164311	-0.176707	-0.175943	-0.190952	-0.15697	-0.157492	-0.219903	-0.208437	-0.199834	-0.183946	-0.197594	-0.156718	-0.178603	-0.176213	-0.168699	-0.290043	-0.282681	-0.259921	-0.226617	-0.236	-0.226471
Cb4	Pseudomonadota	Paracoccaceae	Polymorphum	-0.120093	-0.318366	-0.292741	-0.220802	-0.192232	-0.181549	-0.139865	-0.144505	-0.126016	-0.164586	-0.13715	-0.155384	-0.130585	-0.12652	-0.121009	-0.103216	-0.121056	-0.132679	-0.120217	-0.048128	-0.0373379	-0.0403332	-0.0546867	-0.0549533	-0.104175	-0.0789321	-0.0897176	-0.0911614	-0.11359	-0.0802624	-0.0826795	-0.129953	-0.110116	-0.102785	-0.0998056	-0.109561	-0.0717046	-0.0822552	-0.0847751	-0.0686756	-0.238415	-0.220571	-0.186473	-0.148639	-0.174562	-0.152127
Cb4	Pseudomonadota	Sphingomonadaceae	Sphingobium	-0.0877532	-0.374846	-0.289148	-0.183248	-0.228876	-0.197842	-0.144429	-0.163038	-0.14377	-0.17755	-0.148732	-0.1821	-0.154446	-0.133065	-0.151986	-0.138119	-0.150199	-0.138856	-0.108232	-0.124183	-0.122148	-0.10961	-0.116078	-0.0898675	-0.101129	-0.0916316	-0.112027	-0.118396	-0.119175	-0.100865	-0.0864164	-0.166474	-0.173092	-0.151896	-0.116949	-0.137984	-0.0960135	-0.119846	-0.113224	-0.116698	-0.28438	-0.284611	-0.266772	-0.236054	-0.255553	-0.242565
Cb4	Pseudomonadota	Sphingomonadaceae	Sphingomonas	-0.0728543	-0.387684	-0.282362	-0.175117	-0.225402	-0.189581	-0.132582	-0.152055	-0.134157	-0.168142	-0.137909	-0.172321	-0.144015	-0.123372	-0.138729	-0.1295	-0.138684	-0.12717	-0.0949608	-0.122356	-0.123142	-0.10531	-0.112485	-0.0838669	-0.0882122	-0.0820628	-0.103068	-0.109273	-0.108983	-0.0930744	-0.0767093	-0.16191	-0.170407	-0.14518	-0.107376	-0.130202	-0.0863077	-0.113352	-0.105781	-0.112369	-0.274718	-0.275721	-0.257502	-0.22812	-0.246601	-0.233923
Cb4	Pseudomonadota	Acetobacteraceae	Gluconacetobacter	-0.126184	-0.359927	-0.308201	-0.197615	-0.242276	-0.227023	-0.163141	-0.182208	-0.160266	-0.195877	-0.165709	-0.194138	-0.171582	-0.151537	-0.184713	-0.154915	-0.170501	-0.161196	-0.130756	-0.115117	-0.104737	-0.102306	-0.108261	-0.0908066	-0.123346	-0.103387	-0.12112	-0.128618	-0.12833	-0.108188	-0.0960881	-0.16713	-0.171109	-0.157653	-0.125642	-0.144742	-0.098616	-0.123524	-0.115803	-0.115034	-0.308042	-0.308171	-0.295234	-0.276007	-0.291523	-0.280202
Cb4	Pseudomonadota	Phyllobacteriaceae	Chelativorans	-0.0346102	-0.301288	-0.205018	-0.109313	-0.125766	-0.0994593	-0.0442538	-0.0583296	-0.0424907	-0.0776309	-0.0480392	-0.0782808	-0.051236	-0.0307761	-0.0579766	-0.027095	-0.045357	-0.0405948	-0.0162799	-0.0152417	-0.0143132	0.00386861	-0.00848955	0.00852122	-0.00643781	0.00501919	-0.00835752	-0.0125614	-0.0179227	-0.000511971	0.0115204	-0.0608584	-0.0589564	-0.0406636	-0.0149568	-0.0321624	0.00675473	-0.0133731	-0.0112736	-0.0102324	-0.182969	-0.172071	-0.155388	-0.126881	-0.145992	-0.13041
Cb4	Pseudomonadota	Xanthobacteraceae	Xanthobacter	-0.065656	-0.297129	-0.218985	-0.105345	-0.156523	-0.135457	-0.0829164	-0.0971154	-0.0816808	-0.113662	-0.0828363	-0.118114	-0.0936732	-0.0758176	-0.087868	-0.068146	-0.0825016	-0.0707887	-0.0486144	-0.061937	-0.0581891	-0.0398682	-0.0562309	-0.0390605	-0.05119	-0.0397945	-0.0523743	-0.0566962	-0.0630354	-0.0420529	-0.0322145	-0.107389	-0.104125	-0.0854338	-0.0572459	-0.0736057	-0.0349373	-0.0612541	-0.0576534	-0.0574407	-0.206064	-0.205592	-0.188427	-0.15791	-0.171721	-0.159687
Cb4	Pseudomonadota	Rhodospirillaceae	Pararhodospirillum	-0.0645618	-0.225573	-0.187192	-0.0783078	-0.126976	-0.12867	-0.0537472	-0.0723261	-0.0562749	-0.0854176	-0.0595852	-0.0964279	-0.0829243	-0.0555605	-0.0862822	-0.0523419	-0.067301	-0.0494587	-0.0261582	-0.0249653	-0.0175604	-0.0107306	-0.0225731	-0.0106683	-0.039891	-0.0141703	-0.0270377	-0.0329734	-0.0324274	-0.014192	-0.00561177	-0.0657763	-0.0624268	-0.0585522	-0.028929	-0.0411306	-0.0118632	-0.0332136	-0.0275131	-0.0244471	-0.188383	-0.20497	-0.189025	-0.182331	-0.181682	-0.178476
Cb4	Pseudomonadota	Acetobacteraceae	Komagataeibacter	-0.038062	-0.251215	-0.183918	-0.102166	-0.135574	-0.119695	-0.0444726	-0.0629965	-0.0385342	-0.0739548	-0.0402655	-0.0712416	-0.0532373	-0.0377945	-0.0852886	-0.0464391	-0.0614265	-0.0462521	-0.0209139	0.00634104	0.0174948	0.0074297	0.00643109	0.0185445	-0.005274	0.0112608	-0.00336468	-0.0146709	-0.00379938	0.00741961	0.0233893	-0.0376317	-0.0544242	-0.0364211	-0.00554887	-0.0179717	0.0113722	-0.00376584	0.00211751	0.000276136	-0.211193	-0.213101	-0.225788	-0.208154	-0.215478	-0.204409
Cb4	Pseudomonadota	Hyphomicrobiaceae	Rhodomicrobium	-0.118718	-0.358258	-0.300405	-0.196483	-0.237172	-0.221432	-0.158596	-0.178198	-0.159693	-0.191724	-0.165992	-0.192178	-0.173596	-0.149377	-0.185322	-0.155645	-0.166167	-0.156922	-0.131252	-0.122006	-0.114212	-0.106067	-0.116242	-0.099035	-0.126021	-0.108655	-0.12463	-0.131902	-0.129921	-0.113461	-0.101527	-0.169736	-0.169975	-0.158869	-0.129626	-0.147032	-0.108584	-0.130416	-0.123172	-0.122435	-0.293233	-0.293119	-0.284877	-0.262177	-0.275231	-0.267447
Cb4	Pseudomonadota	Nitrobacteraceae	Rhodopseudomonas	-0.0316801	-0.345788	-0.1927	-0.0632181	-0.1725	-0.131549	-0.0646366	-0.0906167	-0.0803874	-0.109044	-0.0815839	-0.113077	-0.0841408	-0.0804901	-0.0760193	-0.0865297	-0.0744979	-0.0608338	-0.0280929	-0.118111	-0.139711	-0.0954489	-0.102833	-0.0586953	-0.0296038	-0.0382443	-0.059933	-0.0623622	-0.0524896	-0.047558	-0.0255988	-0.124766	-0.149431	-0.108184	-0.0633915	-0.0905645	-0.0393703	-0.0809335	-0.0744456	-0.0934103	-0.192399	-0.199641	-0.194891	-0.174554	-0.179504	-0.17395
Cb4	Pseudomonadota	Sphingomonadaceae	Sphingopyxis	-0.0616416	-0.378002	-0.279002	-0.175881	-0.229884	-0.206037	-0.151564	-0.178602	-0.162721	-0.188355	-0.156074	-0.193302	-0.172252	-0.157889	-0.154116	-0.173828	-0.169929	-0.155217	-0.12101	-0.179595	-0.189409	-0.159335	-0.160969	-0.125649	-0.116739	-0.119433	-0.139827	-0.148412	-0.142335	-0.133981	-0.115535	-0.19551	-0.210381	-0.183154	-0.138631	-0.161626	-0.122776	-0.152501	-0.138887	-0.154638	-0.289688	-0.297702	-0.284158	-0.259007	-0.27182	-0.265122
Cb4	Pseudomonadota	Acetobacteraceae	Granulibacter	-0.0502079	-0.344797	-0.233905	-0.148917	-0.206988	-0.168828	-0.100558	-0.119545	-0.0994289	-0.13557	-0.100511	-0.128159	-0.108497	-0.0870075	-0.136605	-0.102526	-0.117062	-0.100842	-0.0693856	-0.0748401	-0.0620375	-0.0680765	-0.0689299	-0.0483638	-0.0519438	-0.0458548	-0.0641331	-0.0771858	-0.0630495	-0.0581301	-0.0364429	-0.115849	-0.135306	-0.1079	-0.0678881	-0.0875419	-0.0561458	-0.0741318	-0.064963	-0.0740594	-0.266409	-0.261891	-0.258505	-0.253972	-0.261492	-0.253825
Cb4	Pseudomonadota	Rhizobiaceae	Rhizobium	-0.0231205	-0.377729	-0.244733	-0.122078	-0.166271	-0.139176	-0.07585	-0.0974273	-0.0871943	-0.121579	-0.0793432	-0.116758	-0.0864648	-0.0742995	-0.0928716	-0.0770294	-0.0848402	-0.0743976	-0.0469105	-0.0872975	-0.0863568	-0.0495653	-0.0695325	-0.045705	-0.0338714	-0.0407819	-0.0511942	-0.0576495	-0.0563455	-0.0470923	-0.0287426	-0.120653	-0.123065	-0.0924189	-0.0515358	-0.0749409	-0.0291597	-0.0647687	-0.0547146	-0.0672239	-0.226918	-0.214459	-0.206833	-0.18088	-0.197666	-0.182786
Cb4	Pseudomonadota	Rhizobiaceae	Sinorhizobium	-0.0225646	-0.349	-0.220371	-0.10504	-0.143657	-0.116597	-0.0477162	-0.0669985	-0.0546407	-0.091516	-0.0514016	-0.0881377	-0.0580264	-0.0436405	-0.0639927	-0.0411864	-0.0538822	-0.0471195	-0.0171213	-0.0403029	-0.0379095	-0.0110662	-0.0276104	-0.0063852	-0.00555306	-0.00385069	-0.0164608	-0.0222684	-0.0232888	-0.0117947	0.0059013	-0.0832752	-0.0855557	-0.0573771	-0.0198264	-0.0431591	0.00399985	-0.0277356	-0.0206247	-0.0287698	-0.205022	-0.193174	-0.181246	-0.155191	-0.174285	-0.157671
Cb4	Pseudomonadota	Xanthobacteraceae	Azorhizobium	0.0512939	-0.252755	-0.120077	-0.0271756	-0.0485876	-0.0235655	0.0490385	0.0321727	0.0447244	0.013015	0.0501967	0.00979881	0.0330252	0.0480994	0.0374875	0.0514647	0.0424928	0.0523944	0.0807375	0.0566741	0.0565073	0.0792698	0.0627856	0.0771686	0.0824437	0.0860086	0.075142	0.0679919	0.0667939	0.0767401	0.0934658	0.0119343	0.00816596	0.0383336	0.072377	0.0520034	0.090469	0.0612328	0.0671201	0.0591343	-0.0986638	-0.0983402	-0.0891374	-0.0659477	-0.076204	-0.0629083
Cb4	Pseudomonadota	Nitrobacteraceae	Bradyrhizobium	0.0188002	-0.324724	-0.153176	-0.0353381	-0.0686486	-0.0428971	0.0431031	0.027632	0.0406762	0.0070833	0.0367841	-5.40869e-06	0.0280001	0.0457172	0.0350968	0.0482043	0.0417359	0.0510034	0.0885739	0.0352708	0.0214414	0.0594765	0.0467638	0.0805496	0.0906534	0.0913412	0.0722233	0.0675912	0.0695757	0.0773868	0.0982198	0.00134786	-0.0152663	0.0223071	0.0632532	0.0368297	0.0896438	0.0532673	0.0562871	0.0464671	-0.107354	-0.109552	-0.0993503	-0.0799763	-0.0865014	-0.0747863
Cb4	Pseudomonadota	Parvibaculaceae	Parvibaculum	-0.00743818	-0.409993	-0.262643	-0.129467	-0.162626	-0.128497	-0.0771402	-0.0941419	-0.0797269	-0.109038	-0.100596	-0.124882	-0.102676	-0.0796126	-0.0700168	-0.0699157	-0.0760056	-0.0669914	-0.0257091	-0.124465	-0.162355	-0.0986422	-0.0943809	-0.0406109	-0.0338818	-0.0301578	-0.0549703	-0.0538091	-0.0570874	-0.0419915	-0.0251606	-0.111952	-0.133471	-0.112929	-0.0652674	-0.0870627	-0.0404115	-0.0687328	-0.0652672	-0.0724913	-0.196475	-0.208297	-0.189994	-0.170914	-0.175169	-0.166637
Cb4	Pseudomonadota	Beijerinckiaceae	Methylocella	-0.0946377	-0.40004	-0.296166	-0.165961	-0.227896	-0.208596	-0.144345	-0.159773	-0.143664	-0.179141	-0.144939	-0.17735	-0.152222	-0.128144	-0.149333	-0.13455	-0.141611	-0.130763	-0.102683	-0.124468	-0.122447	-0.0964645	-0.115	-0.0913515	-0.100688	-0.0921742	-0.108218	-0.113811	-0.113089	-0.0977806	-0.0834941	-0.170836	-0.177065	-0.150959	-0.114751	-0.134883	-0.0862557	-0.12233	-0.115373	-0.119796	-0.263851	-0.266762	-0.257989	-0.23795	-0.247294	-0.236325
Cb4	Pseudomonadota	Methylocystaceae	Methylocystis	-0.00303484	-0.320699	-0.203366	-0.101196	-0.127217	-0.100481	-0.0476852	-0.0593377	-0.0431911	-0.074995	-0.0430209	-0.076603	-0.0550918	-0.027775	-0.0557128	-0.036376	-0.0428414	-0.0315701	-0.00356697	-0.0307071	-0.0265517	-0.00999518	-0.0195537	-0.00295463	-8.21528e-05	0.00268606	-0.00749953	-0.0156252	-0.0175192	2.93e-05	0.0116698	-0.0732437	-0.0787458	-0.0534488	-0.0159334	-0.0347411	0.00314245	-0.0244451	-0.0168087	-0.0214838	-0.184022	-0.184106	-0.172231	-0.152676	-0.152833	-0.147107
Cb4	Pseudomonadota	Nitrobacteraceae	Nitrobacter	-0.107949	-0.395587	-0.28715	-0.162278	-0.224671	-0.201553	-0.124112	-0.145566	-0.124442	-0.161146	-0.128798	-0.161219	-0.133144	-0.113911	-0.142268	-0.123237	-0.130141	-0.120881	-0.0882846	-0.097342	-0.100432	-0.0810388	-0.0886623	-0.0637612	-0.0803354	-0.0677178	-0.088383	-0.0940902	-0.0913262	-0.0745784	-0.059127	-0.141546	-0.152938	-0.128097	-0.0933961	-0.116465	-0.0637527	-0.0956059	-0.08849	-0.092934	-0.265494	-0.270217	-0.260438	-0.240812	-0.255199	-0.24177
Cb4	Pseudomonadota	Xanthobacteraceae	Starkeya	-0.0813911	-0.383617	-0.272877	-0.153297	-0.216924	-0.190318	-0.125334	-0.141544	-0.125933	-0.16067	-0.122905	-0.15839	-0.135556	-0.121001	-0.127302	-0.119268	-0.127005	-0.114213	-0.0847592	-0.109981	-0.109855	-0.0881034	-0.103171	-0.079872	-0.083576	-0.0783857	-0.093637	-0.10065	-0.10168	-0.0864136	-0.07064	-0.158326	-0.163717	-0.133891	-0.0981777	-0.119854	-0.0711336	-0.106217	-0.0994824	-0.106709	-0.260029	-0.258079	-0.243835	-0.220753	-0.23436	-0.223626
Cb4	Pseudomonadota	Brucellaceae	Brucella	0.107502	-0.339931	-0.198804	-0.125688	-0.0277028	-0.0271638	0.0678096	0.0435133	0.0651917	0.0243027	0.0566582	0.0302536	0.0493796	0.0724694	0.0346916	0.0731906	0.053376	0.050965	0.0846047	0.127679	0.128025	0.159908	0.137451	0.142255	0.102979	0.127279	0.113325	0.103504	0.0990002	0.112294	0.124427	0.0550345	0.0597601	0.0788338	0.10545	0.0850034	0.126173	0.108669	0.114112	0.119635	-0.105912	-0.098758	-0.0905389	-0.0779566	-0.0861414	-0.0691163
Cb4	Pseudomonadota	Hyphomicrobiaceae	Hyphomicrobium	-0.0334678	-0.316558	-0.22452	-0.127102	-0.137076	-0.117996	-0.0467316	-0.0634491	-0.0470298	-0.0821266	-0.0542054	-0.0873289	-0.0616088	-0.033816	-0.0682811	-0.0362893	-0.0482039	-0.0431692	-0.014058	-0.0171219	-0.0151924	0.00241258	-0.00894603	0.00936019	-0.00828849	0.00697333	-0.00801769	-0.0140002	-0.0147385	0.00155361	0.0142469	-0.0613415	-0.0644662	-0.0482838	-0.0157732	-0.0348452	0.00666859	-0.0179134	-0.012759	-0.0118388	-0.187857	-0.189696	-0.182002	-0.160516	-0.169491	-0.15586
Cb4	Pseudomonadota	Rhodospirillaceae	Rhodospirillum	-0.0779819	-0.364664	-0.272655	-0.145725	-0.202419	-0.187259	-0.104378	-0.126215	-0.100341	-0.142393	-0.105198	-0.134654	-0.113671	-0.0987727	-0.136308	-0.102129	-0.114757	-0.10142	-0.06746	-0.0634894	-0.0587945	-0.0499486	-0.0553123	-0.0349642	-0.0612061	-0.0391521	-0.0594786	-0.0699271	-0.0645893	-0.047475	-0.0320236	-0.114504	-0.127734	-0.103373	-0.0654659	-0.0868771	-0.04255	-0.0674955	-0.0594997	-0.0614221	-0.277438	-0.278227	-0.27565	-0.260641	-0.268287	-0.257695
Cb4	Pseudomonadota	Acetobacteraceae	Acidiphilium	-0.0383401	-0.343546	-0.258248	-0.155763	-0.143504	-0.141219	-0.0506301	-0.0741962	-0.0491941	-0.0884111	-0.0519881	-0.0859061	-0.0657293	-0.0500448	-0.0853593	-0.0491739	-0.0695247	-0.0579736	-0.021501	-0.00455912	0.00335449	0.0156347	0.00894911	0.0263256	-0.00688131	0.012176	-0.00545342	-0.0175989	-0.0158035	0.00107937	0.0170593	-0.0591325	-0.0649789	-0.0460212	-0.00943879	-0.0309125	0.0143588	-0.00930611	0.000372983	-0.000185891	-0.242998	-0.241884	-0.229159	-0.215662	-0.227902	-0.214977
Cb4	Pseudomonadota	Azospirillaceae	Azospirillum	-0.0336813	-0.34938	-0.235867	-0.11732	-0.143943	-0.132175	-0.0443267	-0.0650368	-0.0429587	-0.0838724	-0.0456125	-0.0791902	-0.0568681	-0.0425775	-0.0725187	-0.037934	-0.0550164	-0.0420685	-0.0101948	-0.00626277	-0.00233877	0.0138181	0.00117352	0.0182362	-0.00398655	0.0141566	-0.0022137	-0.0116092	-0.00987884	0.00563834	0.0206296	-0.0605492	-0.0680667	-0.0435075	-0.00749924	-0.0276228	0.0161045	-0.0102473	-0.00382378	-0.0053769	-0.21555	-0.215586	-0.209123	-0.192176	-0.203041	-0.188802
Cb4	Pseudomonadota	Phyllobacteriaceae	Mesorhizobium	-0.0392978	-0.347305	-0.245468	-0.147127	-0.157829	-0.1391	-0.0605643	-0.0795879	-0.0623017	-0.101196	-0.0658136	-0.0974017	-0.0713188	-0.0567104	-0.0901289	-0.0519652	-0.071392	-0.0664433	-0.0343822	-0.0185011	-0.00877142	-0.00173528	-0.0117855	0.00417487	-0.0162032	-0.00377285	-0.0187857	-0.0266047	-0.0248811	-0.012503	0.00451763	-0.0728417	-0.0772883	-0.0577758	-0.0239115	-0.0448863	-0.000747367	-0.0230437	-0.0169562	-0.0193717	-0.230794	-0.220389	-0.211212	-0.192076	-0.211197	-0.194556
Cb4	Pseudomonadota	Geminicoccaceae	Tistrella	-0.0401687	-0.371248	-0.228244	-0.112593	-0.110378	-0.107983	-0.00511349	-0.0241064	-0.00425383	-0.045891	-0.0121171	-0.0447063	-0.018973	0.00588559	-0.0305221	0.0104476	-0.0141911	-0.00606329	0.0300053	0.0390881	0.0397956	0.0607212	0.0428185	0.0647505	0.0397214	0.0574669	0.0383066	0.0304747	0.031268	0.0425212	0.0595878	-0.0249156	-0.0320998	-0.00490901	0.0279969	0.0056884	0.0571218	0.0294934	0.0308394	0.0316055	-0.176895	-0.171801	-0.163448	-0.143905	-0.159017	-0.141952
Cb4	Pseudomonadota	Beijerinckiaceae	Beijerinckia	-0.0754556	-0.350258	-0.267426	-0.126797	-0.215481	-0.192925	-0.129844	-0.151847	-0.141304	-0.167791	-0.142207	-0.178456	-0.149418	-0.113432	-0.160039	-0.136679	-0.132625	-0.121761	-0.0869715	-0.140115	-0.139952	-0.108283	-0.119584	-0.0949077	-0.093676	-0.0878653	-0.101804	-0.104571	-0.097995	-0.0843594	-0.0700112	-0.157786	-0.168391	-0.152145	-0.103095	-0.130169	-0.0734663	-0.118383	-0.105005	-0.114212	-0.248522	-0.257317	-0.266118	-0.257124	-0.249394	-0.245294
Cb4	Pseudomonadota	Caulobacteraceae	Asticcacaulis	-0.0691203	-0.372382	-0.246991	-0.108245	-0.163312	-0.146651	-0.0529898	-0.0741881	-0.0546044	-0.0920621	-0.0609977	-0.089256	-0.0660272	-0.0551399	-0.0719894	-0.0444202	-0.0591571	-0.0513968	-0.0137471	-0.0285771	-0.0291158	-0.00654792	-0.0223782	0.00404729	-0.0101633	0.0040273	-0.0174448	-0.0243483	-0.0214684	-0.0109358	0.00758221	-0.0814263	-0.095758	-0.0646583	-0.0262821	-0.0514281	0.000357998	-0.0305738	-0.0271677	-0.0301287	-0.207272	-0.208775	-0.197789	-0.183673	-0.194598	-0.181351
Cb4	Pseudomonadota	Rhodospirillaceae	Magnetospirillum	-0.0349399	-0.315499	-0.209794	-0.0648984	-0.130538	-0.116815	-0.0324111	-0.0511798	-0.0292654	-0.0685165	-0.0387378	-0.0647789	-0.0449347	-0.0278266	-0.0673269	-0.0249266	-0.037247	-0.0212587	0.00842213	-0.00566831	-0.00723839	0.0124859	0.000373339	0.0196135	0.00227936	0.0239485	0.00600723	-0.000187519	0.00258711	0.0199148	0.032124	-0.05025	-0.0621502	-0.0366011	-0.00221095	-0.0221843	0.0212856	-0.00658995	-0.00333744	-0.00349492	-0.183311	-0.190623	-0.190426	-0.178286	-0.176321	-0.167889
Cb4	Pseudomonadota	Acetobacteraceae	Acetobacter	-0.115098	-0.243721	-0.242922	-0.207018	-0.111397	-0.141504	-0.0321465	-0.0643038	-0.038772	-0.0726074	-0.0546815	-0.0871327	-0.0587086	0.00923799	-0.113136	-0.0181893	-0.0726074	-0.0798469	-0.0399024	0.0809506	0.10276	0.0875091	0.083704	0.0949042	-0.00516788	0.0420929	0.0216011	0.0130717	0.0196929	0.0328715	0.0410627	0.0141901	0.0265186	-0.000637713	0.0190276	0.00220838	0.054012	0.0485322	0.0526035	0.0681242	-0.237106	-0.220598	-0.23237	-0.215028	-0.230195	-0.211281
Cb4	Pseudomonadota	Roseobacteraceae	Octadecabacter	-0.211577	-0.456732	-0.33487	-0.303455	-0.305526	-0.298356	-0.20501	-0.230309	-0.212651	-0.246624	-0.212067	-0.236956	-0.220412	-0.179295	-0.2622	-0.194477	-0.235587	-0.23717	-0.205053	-0.113998	-0.0904034	-0.114297	-0.12	-0.114312	-0.168165	-0.146124	-0.160048	-0.172557	-0.157339	-0.16173	-0.142071	-0.181324	-0.18546	-0.188395	-0.16354	-0.178036	-0.143897	-0.147085	-0.139925	-0.136572	-0.333406	-0.314291	-0.33868	-0.336894	-0.353335	-0.339014
Cb4	Pseudomonadota	Roseobacteraceae	Leisingera	-0.0140356	-0.315349	-0.124639	-0.0962666	-0.000185235	-0.0174791	0.0969789	0.0797013	0.0918726	0.0585322	0.0930249	0.0565095	0.0734598	0.108375	0.0680901	0.122232	0.0740762	0.071405	0.108523	0.163244	0.171689	0.173581	0.159397	0.166798	0.130931	0.146947	0.136258	0.125798	0.123586	0.120114	0.139433	0.0890084	0.0913559	0.104782	0.125937	0.109035	0.145354	0.138185	0.136653	0.141311	-0.0623857	-0.0437809	-0.0388681	-0.0240999	-0.0483646	-0.0255073
Cb4	Pseudomonadota	Roseobacteraceae	Phaeobacter	-0.04899	-0.345971	-0.157002	-0.116909	-0.0603372	-0.0651876	0.0317544	0.0169944	0.0278549	-0.00388298	0.0300126	-0.00724033	0.009782	0.0437008	0.0139101	0.0580366	0.0171298	0.0159946	0.0515419	0.0854663	0.0918984	0.0955761	0.0830849	0.0939979	0.0670305	0.0794233	0.0690244	0.0602125	0.0563879	0.0564541	0.0754046	0.018688	0.0203747	0.0347869	0.058632	0.0414546	0.078014	0.0674396	0.0671323	0.0697222	-0.106623	-0.0905142	-0.0834378	-0.0661746	-0.0896495	-0.0698311
Cb4	Pseudomonadota	Roseobacteraceae	Roseobacter	-0.0748441	-0.367348	-0.18328	-0.161045	-0.120565	-0.106391	-0.00537798	-0.0249193	-0.00968651	-0.0490862	-0.0130387	-0.0414043	-0.01909	0.012094	-0.0455115	0.0153519	-0.0261688	-0.0323513	-0.00123671	0.0719618	0.0823752	0.0733903	0.0651331	0.0720389	0.0313169	0.050898	0.0371757	0.0284182	0.0311884	0.0305215	0.0494481	0.000755879	0.000325561	0.0108143	0.0291241	0.0131783	0.0470027	0.0450395	0.0448397	0.0495907	-0.154447	-0.132547	-0.135587	-0.120623	-0.146096	-0.122379
Cb4	Actinomycetota	Nocardiaceae	Rhodococcus	0.335503	-0.235783	0.134744	0.19053	0.291629	0.309337	0.408626	0.382941	0.373338	0.349826	0.378177	0.354986	0.381892	0.386834	0.378149	0.38032	0.392743	0.385305	0.410961	0.299402	0.248902	0.369439	0.337892	0.372258	0.432648	0.396924	0.396543	0.398033	0.399568	0.378288	0.403542	0.319124	0.312485	0.360035	0.39743	0.371819	0.403449	0.371524	0.377372	0.352269	0.272513	0.283812	0.289396	0.293614	0.284357	0.305285
Cb4	Pseudomonadota	Roseobacteraceae	Ruegeria	0.0279447	-0.298102	-0.0489655	0.000600069	0.113717	0.0642227	0.173839	0.169643	0.168083	0.153052	0.180579	0.131044	0.137445	0.184284	0.197368	0.212772	0.168103	0.171729	0.219536	0.183694	0.177358	0.207583	0.186166	0.205129	0.20875	0.204344	0.19969	0.190617	0.18027	0.167733	0.189505	0.124937	0.121956	0.148902	0.181068	0.160054	0.205755	0.178487	0.17453	0.171437	0.0734171	0.0781442	0.0904093	0.102811	0.0865609	0.10241
Cb4	Pseudomonadota	Hyphomonadaceae	Hyphomonas	-0.079527	-0.259943	-0.184639	-0.0751084	0.0288185	0.00264508	0.0870091	0.094298	0.105228	0.062667	0.0889231	0.0772582	0.113655	0.128158	0.158178	0.144499	0.131492	0.0964457	0.108924	0.178024	0.163367	0.204177	0.165243	0.174143	0.131509	0.149599	0.138394	0.144744	0.108297	0.136887	0.134113	0.0744113	0.0952502	0.127991	0.113612	0.101489	0.164717	0.136549	0.117239	0.139815	0.0111757	0.0282359	0.095573	0.146954	0.10985	0.150226
Cb4	Pseudomonadota	Parvularculaceae	Parvularcula	-0.0565393	-0.25809	-0.209733	-0.0985844	0.0633595	-0.0113486	0.136447	0.117589	0.140805	0.103614	0.129776	0.101197	0.124367	0.165823	0.13286	0.164636	0.130584	0.116361	0.147356	0.232263	0.225668	0.274929	0.234228	0.247422	0.167765	0.203362	0.18774	0.181141	0.168058	0.183417	0.189819	0.140641	0.151827	0.164706	0.172569	0.158955	0.222994	0.191858	0.184814	0.206245	-0.020345	-0.0210577	0.00409722	0.0299556	0.0117728	0.0413254
Cb4	Pseudomonadota	Maricaulaceae	Maricaulis	0.0442213	-0.228724	0.0513618	0.206064	0.115309	0.172019	0.195122	0.219645	0.217876	0.173692	0.201013	0.220554	0.24918	0.23011	0.26231	0.253781	0.27569	0.265939	0.246636	0.175641	0.129605	0.207526	0.150593	0.166424	0.235058	0.212962	0.211461	0.223193	0.189613	0.210658	0.207895	0.0989973	0.106338	0.205426	0.174681	0.159878	0.20395	0.16672	0.132787	0.1371	0.209791	0.263589	0.295564	0.342787	0.343647	0.357851
Cb4	Actinomycetota	Microbacteriaceae	Microbacterium	-0.0499382	-0.377831	-0.128537	-0.0490609	-0.134714	-0.0400163	-0.0484178	-0.0317745	-0.0213332	-0.0711744	-0.035668	-0.0319597	6.63503e-05	-0.0158008	0.0280857	0.0022962	0.0261398	-0.00399742	0.0119316	-0.0286147	-0.0778783	-0.0384076	-0.0502431	-0.021154	0.0199129	0.0106081	-0.00305115	-0.00176548	-0.0289792	-0.00355988	0.00423116	-0.108414	-0.110479	-0.0257746	-0.0373322	-0.0662143	-0.00288995	-0.0289958	-0.0500883	-0.054101	-0.0957881	-0.0114231	-0.00264426	0.0484809	0.0368192	0.0506526
Cb4	Actinomycetota	Acidothermaceae	Acidothermus	-0.0127048	-0.335117	-0.16445	-0.071994	-0.0971173	-0.0923122	0.0352492	0.0112145	0.0221623	-0.0154629	0.0191556	-0.0216137	0.00582918	0.045239	-0.00846501	0.0224116	0.0113764	0.0210438	0.0494317	0.0755341	0.0814244	0.0884365	0.0608831	0.0739197	0.0649869	0.0739357	0.0547862	0.0490223	0.0630054	0.0575323	0.0784584	0.000719069	-0.006702	0.0245674	0.0504299	0.031371	0.0746032	0.0453534	0.0457865	0.0384025	-0.127776	-0.130054	-0.131514	-0.121651	-0.123902	-0.11254
Cb4	Actinomycetota	Sanguibacteraceae	Sanguibacter	0.147282	-0.355934	-0.0484186	0.0909171	0.0154603	0.092553	0.169207	0.16881	0.168203	0.128066	0.150535	0.125811	0.176218	0.181101	0.201123	0.184662	0.204679	0.199825	0.236818	0.122291	0.0852074	0.156387	0.130304	0.177205	0.237895	0.217658	0.193356	0.202851	0.199767	0.200786	0.22614	0.090071	0.061136	0.135064	0.176151	0.138449	0.213561	0.155535	0.149263	0.129308	0.0677819	0.0667727	0.0890029	0.113344	0.107871	0.128244
Cb4	Actinomycetota	Microbacteriaceae	Clavibacter	0.160343	-0.331314	-0.0271031	0.0938403	0.0290486	0.105445	0.174199	0.174159	0.17382	0.135377	0.162177	0.135185	0.179166	0.185391	0.202421	0.190955	0.20452	0.202332	0.237277	0.129019	0.0952385	0.159109	0.135134	0.176509	0.238665	0.21776	0.197	0.20324	0.200164	0.199358	0.225033	0.0963463	0.0703487	0.142154	0.180719	0.146044	0.210704	0.160702	0.154711	0.134961	0.0697705	0.0766684	0.093015	0.117443	0.112305	0.130104
Cb4	Actinomycetota	Beutenbergiaceae	Beutenbergia	0.184284	-0.30234	0.00170223	0.114151	0.0603511	0.135975	0.216446	0.214438	0.213376	0.175108	0.198324	0.169253	0.215996	0.226494	0.234742	0.22776	0.242203	0.238341	0.276757	0.171871	0.138415	0.200554	0.179867	0.222111	0.28086	0.262004	0.239492	0.246407	0.246817	0.243589	0.270972	0.14283	0.114811	0.182473	0.224225	0.188375	0.255453	0.204526	0.199548	0.179336	0.0959223	0.0966829	0.114586	0.134451	0.130803	0.148747
Cb4	Actinomycetota	Pseudonocardiaceae	Saccharopolyspora	0.204798	-0.288554	0.0257427	0.142388	0.0767055	0.158854	0.235659	0.233633	0.232708	0.194274	0.217221	0.191602	0.238046	0.24403	0.253911	0.24827	0.263474	0.260814	0.294656	0.186353	0.150058	0.217028	0.190923	0.232742	0.296096	0.276749	0.25458	0.262576	0.262917	0.259331	0.285409	0.157558	0.129914	0.201205	0.239456	0.205053	0.268523	0.218512	0.211211	0.191021	0.126835	0.126626	0.143569	0.164239	0.158634	0.177589
Cb4	Actinomycetota	Micrococcaceae	Micrococcus	0.219101	-0.289599	0.0085267	0.112892	0.0999561	0.160678	0.24218	0.238285	0.241048	0.200744	0.227624	0.198924	0.241283	0.25143	0.259052	0.254396	0.265963	0.261506	0.295252	0.217791	0.187001	0.245181	0.219744	0.251538	0.299146	0.287064	0.267452	0.272403	0.267071	0.269028	0.29095	0.172544	0.152874	0.218751	0.252485	0.220352	0.278493	0.236125	0.230284	0.214858	0.118442	0.1243	0.137556	0.163086	0.16159	0.181197
Cb4	Actinomycetota	Cellulomonadaceae	Cellulomonas	0.137639	-0.374404	-0.082313	0.0443	-0.00704927	0.0631321	0.140274	0.137532	0.138055	0.0976551	0.122342	0.096713	0.143278	0.152529	0.164962	0.153881	0.16883	0.164427	0.199467	0.104906	0.0731129	0.138838	0.111969	0.153683	0.204684	0.187808	0.164886	0.172098	0.168882	0.170332	0.194568	0.0671422	0.0442246	0.110881	0.149589	0.114811	0.182197	0.131459	0.126684	0.109467	0.0319905	0.034527	0.0544372	0.0795633	0.0744176	0.0936736
Cb4	Actinomycetota	Microbacteriaceae	Leifsonia	0.126315	-0.371385	-0.0974379	0.0187243	-0.0035799	0.0547646	0.135651	0.12901	0.135572	0.0923506	0.120524	0.092376	0.13623	0.153501	0.151011	0.15454	0.158019	0.152414	0.188901	0.122937	0.0964038	0.153576	0.129862	0.164485	0.197981	0.190185	0.168957	0.171986	0.167044	0.172438	0.193463	0.0751082	0.0575704	0.116507	0.152297	0.120227	0.183604	0.14105	0.136723	0.125288	0.00770163	0.0157373	0.0322483	0.058665	0.0530032	0.0739387
Cb4	Actinomycetota	Pseudonocardiaceae	Actinosynnema	0.165981	-0.320373	-0.0444169	0.0684663	0.0466424	0.106153	0.186898	0.182189	0.184621	0.143631	0.172567	0.140966	0.186824	0.199645	0.20739	0.200533	0.211016	0.204843	0.239015	0.161999	0.133508	0.193986	0.16974	0.204503	0.246373	0.234334	0.21512	0.220534	0.214973	0.219389	0.240815	0.12182	0.104664	0.163941	0.201149	0.169636	0.231486	0.185945	0.182267	0.16787	0.0598505	0.0615685	0.0846754	0.112121	0.10393	0.126023
Cb4	Actinomycetota	Pseudonocardiaceae	Amycolatopsis	0.202438	-0.281614	0.00206508	0.109027	0.092793	0.155759	0.236239	0.234628	0.23734	0.197035	0.22173	0.193203	0.23754	0.246437	0.256276	0.253794	0.26235	0.257352	0.290649	0.213372	0.184418	0.24173	0.21716	0.25089	0.296343	0.284409	0.264038	0.269872	0.264282	0.267382	0.289252	0.171021	0.150719	0.213884	0.247956	0.216821	0.275553	0.233133	0.226232	0.212966	0.113117	0.115016	0.136467	0.162012	0.156278	0.177589
Cb4	Actinomycetota	Dermabacteraceae	Brachybacterium	0.154342	-0.31726	-0.0616906	0.0632178	0.0454729	0.0954235	0.176994	0.174123	0.177663	0.136722	0.162373	0.130872	0.17555	0.19536	0.204219	0.196948	0.204652	0.199697	0.23339	0.161905	0.134671	0.194918	0.166359	0.200096	0.234094	0.227925	0.207268	0.213823	0.204535	0.212681	0.231233	0.113144	0.0988184	0.156516	0.191234	0.160495	0.224431	0.177567	0.171851	0.161393	0.0592987	0.0582579	0.0826813	0.113153	0.109443	0.130564
Cb4	Actinomycetota	Nocardioidaceae	Nocardioides	0.000180209	-0.385815	-0.275894	-0.185642	-0.0839224	-0.0973867	-0.0248395	-0.0348772	-0.0205288	-0.0588676	-0.032667	-0.0564347	-0.0271436	-0.00294608	-0.00612658	-0.00497128	-0.0109805	-0.0222686	-0.00199633	0.0399363	0.0370799	0.0729949	0.0441065	0.0507594	0.0141629	0.0311903	0.0193752	0.018725	-0.00390428	0.0248094	0.0239896	-0.0409838	-0.0214146	-0.00407953	0.00890803	-0.00755471	0.0370452	0.0155527	0.0166631	0.0279978	-0.135103	-0.12747	-0.0987261	-0.0617487	-0.0681724	-0.047085
Cb4	Actinomycetota	Nakamurellaceae	Nakamurella	0.206216	-0.239737	-0.0381555	0.0258639	0.142339	0.151575	0.247918	0.237104	0.249501	0.207463	0.235596	0.203666	0.238888	0.263261	0.249639	0.261653	0.255163	0.241856	0.272316	0.290208	0.275992	0.315719	0.293209	0.303623	0.291296	0.303531	0.289106	0.289007	0.274171	0.28906	0.299219	0.219675	0.223473	0.256796	0.277358	0.255777	0.30111	0.279375	0.276679	0.279001	0.0858996	0.0916917	0.116996	0.145459	0.140632	0.165457
Cb4	Actinomycetota	Micromonosporaceae	Verrucosispora	0.152815	-0.287984	-0.0946962	-0.00538037	0.0810113	0.091956	0.187588	0.178999	0.188686	0.148574	0.174072	0.146481	0.182946	0.201263	0.197357	0.203366	0.20003	0.189778	0.215912	0.220785	0.208133	0.255655	0.22414	0.238311	0.232796	0.239468	0.223897	0.225922	0.212625	0.225813	0.236319	0.151882	0.154082	0.191272	0.211881	0.19062	0.238921	0.209672	0.206333	0.208103	0.0530088	0.0534094	0.0813034	0.109327	0.102654	0.126886
Cb4	Actinomycetota	Micrococcaceae	Kocuria	0.0938956	-0.320568	-0.154935	-0.0717572	0.0375707	0.031926	0.129926	0.119407	0.133737	0.093264	0.1178	0.0915566	0.123939	0.147492	0.134715	0.150441	0.139413	0.128359	0.155542	0.190296	0.183414	0.219764	0.190713	0.200619	0.172746	0.189129	0.173332	0.173166	0.155888	0.175882	0.181748	0.108454	0.117012	0.144609	0.160206	0.13983	0.188272	0.165618	0.16241	0.170951	-0.00564745	-0.00168707	0.0229256	0.0532798	0.0476157	0.0713865
Cb4	Actinomycetota	Kytococcaceae	Kytococcus	0.0810735	-0.361934	-0.184526	-0.0906896	-0.00984813	-0.00352876	0.0785996	0.0710524	0.0829321	0.0424056	0.0683751	0.0409214	0.0745729	0.0973611	0.096669	0.100567	0.0956711	0.0861782	0.113609	0.122756	0.111769	0.153356	0.12634	0.140579	0.125849	0.136463	0.121364	0.122342	0.103475	0.125259	0.13133	0.0484722	0.0556436	0.0872196	0.107611	0.0858188	0.136404	0.109108	0.107285	0.112132	-0.0440329	-0.0377314	-0.0129424	0.0201962	0.0170013	0.0384063
Cb4	Actinomycetota	Pseudonocardiaceae	Saccharothrix	0.224847	-0.196555	0.0530779	0.146894	0.178949	0.213663	0.311116	0.3071	0.315011	0.273511	0.300091	0.264601	0.305732	0.319604	0.321358	0.332621	0.328805	0.324664	0.356981	0.315794	0.292997	0.339298	0.316192	0.34173	0.361334	0.363892	0.344904	0.348989	0.339468	0.348367	0.365099	0.262471	0.249257	0.300915	0.329188	0.303388	0.356679	0.322002	0.313804	0.308143	0.162661	0.161597	0.184968	0.211202	0.207854	0.230928
Cb4	Actinomycetota	Streptomycetaceae	Kitasatospora	0.21162	-0.244392	0.00620024	0.0992324	0.129533	0.173619	0.257792	0.255083	0.262291	0.221099	0.246749	0.212152	0.255895	0.272123	0.277462	0.280952	0.279753	0.272844	0.307437	0.261282	0.238417	0.284115	0.264906	0.290775	0.315506	0.313478	0.295234	0.299563	0.288697	0.298945	0.315881	0.210205	0.196459	0.247554	0.27912	0.251707	0.30797	0.272179	0.266035	0.258853	0.117148	0.116518	0.143882	0.172239	0.16432	0.189535
Cb4	Actinomycetota	Pseudonocardiaceae	Pseudonocardia	0.22017	-0.245543	0.0213647	0.107517	0.138058	0.183943	0.27391	0.267763	0.275114	0.234326	0.260859	0.228163	0.269274	0.284275	0.283428	0.291131	0.291839	0.2855	0.319745	0.272428	0.248366	0.297642	0.276399	0.301788	0.327214	0.325086	0.306803	0.310083	0.300952	0.308901	0.326667	0.221488	0.208964	0.261684	0.292503	0.263928	0.318546	0.283164	0.278266	0.269705	0.12966	0.131438	0.152124	0.1784	0.174098	0.196683
Cb4	Actinomycetota	Nocardiaceae	Nocardia	0.179838	-0.290997	-0.0337293	0.0508879	0.0866481	0.130309	0.222947	0.214999	0.221168	0.179218	0.207859	0.177238	0.217313	0.232575	0.228089	0.239196	0.236515	0.227474	0.261316	0.227763	0.206533	0.254617	0.231532	0.256712	0.275347	0.27383	0.255733	0.258467	0.250561	0.25586	0.275147	0.173717	0.16337	0.212512	0.241986	0.214036	0.268543	0.235474	0.230853	0.223384	0.0784339	0.0864743	0.106059	0.131516	0.124721	0.147757
Cb4	Actinomycetota	Streptosporangiaceae	Thermobispora	0.205053	-0.271997	-0.0275223	0.0639165	0.119853	0.148468	0.237759	0.231655	0.239805	0.198915	0.229744	0.192342	0.231081	0.252479	0.25628	0.25786	0.256026	0.249894	0.284738	0.245662	0.226856	0.274146	0.250756	0.271948	0.291275	0.290696	0.275057	0.276203	0.263243	0.274549	0.289844	0.186389	0.179549	0.228302	0.260268	0.233457	0.286855	0.251161	0.248433	0.241877	0.0922949	0.091561	0.121949	0.148113	0.139866	0.164053
Cb4	Actinomycetota	Mycobacteriaceae	Mycobacterium	0.228333	-0.2255	0.0184064	0.0902814	0.156355	0.19255	0.286063	0.278753	0.287613	0.246189	0.272068	0.239768	0.279191	0.298742	0.290268	0.304977	0.299763	0.290569	0.323223	0.302203	0.282276	0.325988	0.304322	0.323721	0.335105	0.339396	0.322309	0.324594	0.313859	0.323413	0.338654	0.244055	0.237043	0.281735	0.307946	0.282536	0.332481	0.303782	0.298239	0.294767	0.134446	0.137407	0.159902	0.186724	0.181099	0.205239
Cb4	Actinomycetota	Nocardiopsaceae	Nocardiopsis	0.228869	-0.223903	0.029507	0.106381	0.165678	0.199164	0.297467	0.290113	0.296746	0.255989	0.283941	0.24887	0.288192	0.309924	0.305387	0.312427	0.311964	0.303132	0.335756	0.306122	0.283464	0.331314	0.307812	0.328382	0.344527	0.346575	0.330479	0.333421	0.32212	0.330996	0.346529	0.248971	0.242357	0.289261	0.316891	0.290645	0.34226	0.309843	0.304807	0.299343	0.148076	0.148851	0.17334	0.199214	0.196647	0.219816
Cb4	Actinomycetota	Micromonosporaceae	Actinoplanes	0.201013	-0.255189	-0.0151613	0.0736539	0.122425	0.156812	0.247366	0.24097	0.24931	0.20829	0.23564	0.202281	0.242488	0.259952	0.25927	0.265378	0.26486	0.257428	0.290441	0.257238	0.236666	0.284831	0.26135	0.283822	0.299625	0.300686	0.283604	0.285991	0.274756	0.285866	0.301068	0.20002	0.192412	0.240268	0.269466	0.242552	0.296832	0.262338	0.258105	0.252779	0.101002	0.103074	0.12647	0.15493	0.15054	0.173471
Cb4	Actinomycetota	Streptomycetaceae	Streptomyces	0.210966	-0.230889	0.0119532	0.0878959	0.150959	0.182255	0.276911	0.271141	0.279765	0.238412	0.266372	0.231868	0.271297	0.290027	0.287373	0.296362	0.292975	0.284299	0.317124	0.293928	0.273482	0.317387	0.295532	0.316613	0.327783	0.331115	0.314559	0.316772	0.304863	0.315814	0.330698	0.234214	0.227313	0.273348	0.300084	0.27448	0.327169	0.295718	0.29027	0.286204	0.125939	0.129021	0.152149	0.180928	0.176665	0.200331
Cb4	Actinomycetota	Glycomycetaceae	Stackebrandtia	0.20585	-0.240488	-0.0155804	0.0777867	0.125687	0.146237	0.24972	0.238078	0.25107	0.207928	0.237616	0.201151	0.238657	0.2667	0.240892	0.260486	0.256832	0.256826	0.291456	0.270321	0.255199	0.293666	0.271298	0.291563	0.299156	0.307177	0.289351	0.288421	0.283908	0.294564	0.309364	0.209879	0.19922	0.243436	0.27719	0.251943	0.302098	0.269739	0.267535	0.262327	0.0772192	0.0763892	0.0874724	0.109167	0.111364	0.131013
Cb4	Actinomycetota	Micrococcaceae	Arthrobacter	0.139935	-0.318599	-0.0844016	0.0273734	0.0294678	0.0742575	0.15843	0.1513	0.158111	0.117207	0.143812	0.11246	0.154832	0.172179	0.170898	0.175556	0.177197	0.172806	0.205002	0.157867	0.137601	0.190398	0.163723	0.191151	0.212194	0.210152	0.190943	0.194805	0.186602	0.196937	0.213478	0.105616	0.0966451	0.145646	0.177934	0.149592	0.208107	0.167869	0.164762	0.15719	0.0272008	0.0300574	0.0504763	0.0777465	0.0744886	0.0945961
Cb4	Actinomycetota	Pseudonocardiaceae	Saccharomonospora	0.157605	-0.261039	-0.0626131	0.0371722	0.0521938	0.0906606	0.176776	0.168724	0.181664	0.141378	0.164362	0.131579	0.167536	0.183222	0.177519	0.192797	0.187648	0.187568	0.22089	0.195369	0.181428	0.213248	0.195441	0.218169	0.227942	0.233732	0.213194	0.214304	0.207409	0.220276	0.236133	0.140076	0.127395	0.169296	0.200223	0.17561	0.223267	0.195349	0.191056	0.187594	0.0266824	0.0213248	0.0430998	0.0675325	0.0647949	0.0843085
Cb4	Actinomycetota	Streptosporangiaceae	Streptosporangium	0.194859	-0.243364	-0.0386755	0.0327135	0.117955	0.137214	0.233334	0.221987	0.235224	0.194737	0.222945	0.188456	0.221975	0.24652	0.234901	0.245497	0.239868	0.232985	0.265462	0.263394	0.248642	0.288241	0.267687	0.282754	0.277275	0.287963	0.271627	0.27094	0.259238	0.272503	0.285366	0.200452	0.198413	0.234599	0.260751	0.238087	0.284614	0.258153	0.2569	0.255845	0.0728169	0.0697231	0.0956346	0.122478	0.117053	0.139921
Cb4	Actinomycetota	Micromonosporaceae	Micromonospora	0.183456	-0.260782	-0.0333731	0.0505932	0.115665	0.140937	0.231338	0.22595	0.234079	0.193209	0.219409	0.187831	0.225152	0.245434	0.243791	0.252883	0.248518	0.240496	0.271345	0.252971	0.236439	0.279319	0.254303	0.272947	0.27975	0.284965	0.268853	0.271334	0.256878	0.270267	0.28312	0.188358	0.185925	0.228799	0.253891	0.229044	0.279504	0.249548	0.244526	0.243078	0.0912531	0.0948704	0.120866	0.150048	0.145933	0.168425
Cb4	Actinomycetota	Thermomonosporaceae	Thermomonospora	0.182318	-0.256308	-0.0370211	0.0421952	0.124245	0.137792	0.238648	0.227492	0.237597	0.198156	0.226764	0.19161	0.226588	0.25032	0.245202	0.252005	0.248052	0.239802	0.270875	0.263707	0.246062	0.294095	0.264897	0.281672	0.280907	0.288318	0.273033	0.273301	0.260943	0.272619	0.285211	0.195809	0.196115	0.236698	0.260846	0.237053	0.28772	0.256635	0.253232	0.251942	0.0912744	0.0934599	0.114271	0.1422	0.141165	0.162856
Cb4	Actinomycetota	Geodermatophilaceae	Geodermatophilus	0.169716	-0.308446	-0.0654446	0.0337766	0.0691485	0.106243	0.191361	0.186843	0.19342	0.153017	0.179837	0.149082	0.189241	0.204654	0.210244	0.209853	0.212443	0.205498	0.237817	0.198245	0.177471	0.228673	0.202311	0.226401	0.247135	0.243931	0.226586	0.229543	0.218445	0.228952	0.244716	0.139705	0.131622	0.182265	0.211734	0.183859	0.240649	0.203111	0.19892	0.192668	0.06031	0.0633056	0.0884786	0.115985	0.110232	0.132032
Cb4	Actinomycetota	Geodermatophilaceae	Modestobacter	0.16251	-0.325515	-0.0763874	0.0173101	0.0660375	0.0989048	0.191358	0.183541	0.191194	0.149063	0.177096	0.147302	0.187216	0.2069	0.205297	0.20738	0.210418	0.200979	0.232451	0.204558	0.182703	0.23763	0.208358	0.231272	0.243193	0.244417	0.226963	0.22953	0.217831	0.228855	0.243302	0.141317	0.137295	0.185271	0.212975	0.185301	0.24203	0.205676	0.202216	0.197795	0.0572865	0.0610837	0.0842007	0.112707	0.10918	0.131499
Cb4	Actinomycetota	Intrasporangiaceae	Intrasporangium	0.0702407	-0.399927	-0.202587	-0.0920206	-0.0379162	-0.0225389	0.0614498	0.0523428	0.0624691	0.0210183	0.0499738	0.0215343	0.0588075	0.0830503	0.0804486	0.0809561	0.0790046	0.0714561	0.10083	0.0902393	0.0764482	0.126525	0.0951802	0.115674	0.112958	0.11726	0.100652	0.101838	0.0864225	0.104131	0.114437	0.0192442	0.022448	0.0617837	0.0870343	0.0615774	0.11848	0.0835626	0.0821498	0.0823423	-0.061335	-0.0556027	-0.0295815	0.00417581	-0.0051984	0.0176448
Cb4	Actinomycetota	Geodermatophilaceae	Blastococcus	0.142849	-0.321442	-0.10529	-0.0186263	0.0517824	0.0736082	0.164733	0.156679	0.167046	0.124379	0.152445	0.12398	0.160889	0.182313	0.173911	0.182869	0.180021	0.171118	0.199927	0.19598	0.180249	0.226113	0.198232	0.215521	0.213113	0.22068	0.203766	0.205163	0.191538	0.206449	0.217484	0.126305	0.12716	0.16778	0.19034	0.166195	0.217891	0.187901	0.184636	0.184805	0.0277725	0.0348703	0.0561073	0.0856369	0.0834728	0.105023
Cb4	Actinomycetota	Tsukamurellaceae	Tsukamurella	0.139308	-0.3286	-0.103278	-0.0139803	0.0398075	0.0677699	0.160699	0.151318	0.162951	0.118187	0.148185	0.117338	0.156948	0.179183	0.164244	0.17899	0.173016	0.165929	0.196138	0.193836	0.180031	0.220001	0.194223	0.21279	0.212225	0.219294	0.201527	0.202597	0.191387	0.205357	0.218383	0.124853	0.121232	0.162713	0.187938	0.163212	0.214372	0.186381	0.182358	0.182094	0.0163224	0.0204409	0.0405675	0.071142	0.0662038	0.0908301
Cb4	Actinomycetota	Gordoniaceae	Gordonia	0.177047	-0.308422	-0.0156736	0.0605059	0.0726747	0.134058	0.222575	0.218073	0.221896	0.1772	0.203005	0.17963	0.221792	0.229729	0.223979	0.246456	0.238889	0.229292	0.26054	0.226021	0.202884	0.246976	0.224785	0.251842	0.27691	0.273617	0.253791	0.258827	0.253018	0.253831	0.275181	0.173145	0.158364	0.212074	0.236704	0.208936	0.262022	0.232988	0.22334	0.215878	0.092211	0.106668	0.122215	0.146991	0.134734	0.160401
Cb4	Actinomycetota	Kineosporiaceae	Kineococcus	0.118096	-0.368058	-0.128652	-0.0186581	0.00466268	0.043747	0.12607	0.119389	0.12705	0.0848953	0.111881	0.0839047	0.12553	0.144418	0.146825	0.144843	0.148284	0.140002	0.172562	0.132743	0.110051	0.166046	0.13828	0.167066	0.182842	0.18087	0.161588	0.165236	0.152978	0.165598	0.181184	0.0737239	0.0672754	0.117181	0.14647	0.117211	0.178411	0.139127	0.135473	0.129705	0.000733472	0.0051765	0.0321403	0.0644152	0.0552417	0.0784343
Cb4	Actinomycetota	Kribbellaceae	Kribbella	0.0967942	-0.400522	-0.154404	-0.0324448	-0.0383701	0.00920497	0.0883601	0.0824932	0.0880293	0.0450877	0.0730852	0.0469005	0.0910381	0.106746	0.110397	0.103649	0.113146	0.106719	0.137589	0.0849069	0.0608769	0.120559	0.0907072	0.123069	0.147679	0.141486	0.120925	0.125637	0.116446	0.127335	0.144398	0.0298379	0.0204612	0.0751155	0.106742	0.0761524	0.139458	0.0956634	0.0926725	0.0838008	-0.0286443	-0.0222237	0.000124618	0.0316561	0.0260486	0.0466259
Cb4	Actinomycetota	Propionibacteriaceae	Microlunatus	0.127247	-0.375925	-0.114069	0.00358455	-0.000764543	0.0497552	0.136016	0.129925	0.135379	0.0933912	0.119399	0.0933675	0.136784	0.152237	0.155537	0.150111	0.159255	0.152928	0.186445	0.128613	0.101533	0.162887	0.133359	0.167012	0.195797	0.188617	0.166826	0.171417	0.164719	0.171511	0.191179	0.0754393	0.0614689	0.119403	0.152051	0.120362	0.184657	0.140038	0.135817	0.12561	0.015725	0.0184143	0.0404714	0.0676431	0.0611332	0.0822071
Cb4	Actinomycetota	Promicromonosporaceae	Isoptericola	0.120999	-0.371279	-0.110651	0.0054425	0.00739019	0.0541859	0.135099	0.132248	0.137063	0.0962486	0.121593	0.0945673	0.136827	0.152623	0.161066	0.155811	0.162158	0.156353	0.189497	0.128784	0.102886	0.16191	0.133925	0.167048	0.19626	0.188598	0.168347	0.172951	0.163043	0.172338	0.19031	0.0755359	0.0631118	0.119587	0.151724	0.120894	0.183729	0.140658	0.1357	0.127108	0.0210308	0.0253747	0.0485795	0.0778887	0.0723311	0.0927082
Cb4	Actinomycetota	Promicromonosporaceae	Xylanimonas	0.126445	-0.386063	-0.117571	0.00623677	-0.00753899	0.0441908	0.126166	0.120959	0.12254	0.0820112	0.108418	0.0807404	0.125378	0.142353	0.149933	0.140305	0.151366	0.144887	0.177534	0.107467	0.0814569	0.14678	0.115186	0.148937	0.184468	0.173394	0.15345	0.159661	0.151814	0.15756	0.177237	0.0589988	0.0465787	0.104266	0.13951	0.10771	0.171834	0.124188	0.121252	0.109168	0.0161669	0.0186524	0.0408124	0.0689884	0.0658873	0.0860755
Cb4	Actinomycetota	Hoyosellaceae	Amycolicicoccus	0.279361	-0.198936	0.0922369	0.173593	0.211593	0.252759	0.354236	0.34136	0.342542	0.307492	0.329244	0.30091	0.337593	0.348142	0.330404	0.363408	0.353067	0.355798	0.387076	0.313259	0.287864	0.354842	0.327527	0.356271	0.39348	0.3843	0.368479	0.371454	0.372679	0.365584	0.388697	0.290094	0.274806	0.32445	0.358013	0.331471	0.376567	0.342025	0.337373	0.325026	0.206836	0.206035	0.217857	0.229148	0.217502	0.239773
Cb4	Actinomycetota	Segniliparaceae	Segniliparus	0.308906	-0.187206	0.0877771	0.166021	0.203286	0.258833	0.348408	0.341278	0.343662	0.305717	0.332082	0.303558	0.344837	0.362918	0.343679	0.352406	0.361496	0.35586	0.385778	0.32941	0.302742	0.362316	0.331643	0.352794	0.400737	0.386918	0.372504	0.37498	0.375999	0.371734	0.393963	0.284837	0.267203	0.329552	0.360286	0.332205	0.383315	0.343389	0.33791	0.323778	0.206745	0.212936	0.219419	0.234728	0.239282	0.257013
Cb4	Actinomycetota	Conexibacteraceae	Conexibacter	0.450733	0.0590439	0.35292	0.411289	0.455711	0.503213	0.581381	0.584341	0.584681	0.558151	0.580303	0.544076	0.571289	0.571877	0.601979	0.602661	0.602563	0.604142	0.634673	0.530144	0.497267	0.554875	0.534855	0.552961	0.617481	0.604358	0.595588	0.599493	0.587917	0.584945	0.604119	0.505951	0.485407	0.551254	0.581289	0.55763	0.594124	0.558782	0.549149	0.533769	0.451844	0.444442	0.466699	0.481591	0.485106	0.502358
Cb4	Myxococcota	Anaeromyxobacteraceae	Anaeromyxobacter	0.439561	0.0939541	0.329058	0.328297	0.466468	0.490366	0.586687	0.580175	0.590531	0.560168	0.582686	0.542934	0.569183	0.589053	0.570124	0.602485	0.586786	0.58018	0.611638	0.598325	0.579991	0.611276	0.600586	0.60298	0.616766	0.626075	0.617933	0.615238	0.607572	0.609016	0.623201	0.556106	0.546513	0.584373	0.605889	0.588693	0.614834	0.600917	0.594427	0.591961	0.411229	0.40853	0.416509	0.431432	0.439407	0.458456
Cb4	Actinomycetota	Bifidobacteriaceae	Bifidobacterium	0.440183	0.0249852	0.294607	0.337787	0.405169	0.460238	0.543554	0.54035	0.545801	0.514582	0.531517	0.501971	0.531974	0.540746	0.540314	0.557328	0.55441	0.549969	0.5802	0.518568	0.48867	0.538561	0.523283	0.536271	0.580245	0.576853	0.564236	0.566832	0.560404	0.559757	0.577481	0.489858	0.473017	0.525169	0.551975	0.530115	0.559809	0.538466	0.530017	0.521316	0.391036	0.386458	0.405952	0.415758	0.422676	0.439392
Cb4	Actinomycetota	Propionibacteriaceae	Propionibacterium	0.379195	-0.0636922	0.178686	0.227003	0.302296	0.360898	0.421421	0.424695	0.437439	0.404999	0.423575	0.392604	0.420612	0.417001	0.448931	0.45177	0.440452	0.438272	0.474845	0.424734	0.399547	0.430929	0.427394	0.43715	0.476075	0.472076	0.458429	0.457652	0.439876	0.45286	0.467253	0.381424	0.362564	0.41562	0.443032	0.418735	0.452173	0.437491	0.428415	0.425537	0.278369	0.271788	0.300091	0.323283	0.31901	0.342729
Cb4	Myxococcota	Polyangiaceae	Sorangium	0.306063	-0.0860182	0.138826	0.185536	0.276704	0.309631	0.394221	0.386999	0.398153	0.36544	0.389668	0.352341	0.384787	0.398359	0.394732	0.416864	0.403345	0.397679	0.430394	0.404958	0.388558	0.428095	0.41107	0.422022	0.435734	0.440623	0.429035	0.427968	0.416855	0.425004	0.439642	0.358618	0.349867	0.390019	0.416318	0.394218	0.433635	0.410223	0.406004	0.403537	0.245849	0.242518	0.257845	0.281839	0.275435	0.299769
Cb4	Actinomycetota	Nocardiopsaceae	Thermobifida	0.356775	-0.0735877	0.193223	0.232077	0.297298	0.350598	0.45319	0.441	0.452995	0.415596	0.441333	0.403423	0.436605	0.44364	0.442761	0.459095	0.454217	0.449698	0.489654	0.450452	0.424727	0.457437	0.450454	0.467742	0.496488	0.49795	0.479499	0.478633	0.473101	0.475215	0.495827	0.404121	0.385734	0.439449	0.469497	0.441567	0.486777	0.460855	0.456627	0.443711	0.265653	0.26392	0.282888	0.29798	0.298778	0.319426
Cb4	Actinomycetota	Corynebacteriaceae	Corynebacterium	0.316729	-0.136864	0.123153	0.175967	0.26525	0.304317	0.396981	0.390706	0.396778	0.360501	0.381324	0.350176	0.387558	0.40926	0.395622	0.41233	0.411037	0.400553	0.433326	0.396438	0.371668	0.423017	0.401054	0.419447	0.443813	0.442621	0.428229	0.430434	0.421639	0.426636	0.442523	0.349257	0.340034	0.387327	0.414256	0.38841	0.434071	0.40575	0.399839	0.39424	0.245845	0.24917	0.263456	0.28427	0.288696	0.309311
Cb4	Actinomycetota	Micromonosporaceae	Salinispora	0.267925	-0.148783	0.0909648	0.150013	0.209858	0.251147	0.344121	0.334652	0.345379	0.307407	0.330902	0.298229	0.335507	0.353349	0.338515	0.358262	0.353517	0.346546	0.379447	0.353243	0.33402	0.376797	0.359511	0.37592	0.387616	0.394707	0.377443	0.378671	0.370869	0.379538	0.394074	0.304643	0.295407	0.338023	0.365753	0.340577	0.385671	0.358793	0.355644	0.351542	0.188235	0.188252	0.200274	0.222699	0.227787	0.247291
Cb4	Actinomycetota	Catenulisporaceae	Catenulispora	0.305531	-0.126757	0.1149	0.16683	0.258679	0.292168	0.390252	0.381474	0.39146	0.352672	0.378156	0.345787	0.380959	0.395228	0.383009	0.401414	0.398694	0.389949	0.421763	0.402553	0.382213	0.426007	0.407096	0.420908	0.433389	0.438733	0.423594	0.423919	0.413886	0.422239	0.437092	0.348938	0.342153	0.387246	0.411832	0.38678	0.429736	0.405049	0.401231	0.397053	0.222931	0.227676	0.241692	0.265068	0.269029	0.28945
Cb4	Actinomycetota	Frankiaceae	Frankia	0.400787	-0.00317385	0.246764	0.26907	0.38038	0.414965	0.513525	0.506721	0.516641	0.479341	0.505378	0.465594	0.500145	0.518896	0.506986	0.526028	0.520083	0.510581	0.544305	0.526551	0.505142	0.536934	0.5262	0.535653	0.55337	0.560044	0.547415	0.547586	0.538169	0.54358	0.558817	0.476841	0.466091	0.510318	0.535251	0.513333	0.550343	0.529953	0.524018	0.517926	0.331484	0.328189	0.349668	0.368579	0.36873	0.39239
Cb4	Pseudomonadota	Chromobacteriaceae	Pseudogulbenkiania	0.216444	0.125671	0.20992	0.276046	0.330914	0.319949	0.422445	0.410322	0.417662	0.392253	0.405641	0.37544	0.397692	0.425736	0.387154	0.445158	0.41955	0.411283	0.431216	0.456769	0.453486	0.480931	0.447785	0.446943	0.419901	0.452604	0.44416	0.446455	0.438785	0.445558	0.451691	0.404063	0.413551	0.425186	0.434512	0.422392	0.449541	0.435223	0.424	0.436506	0.288686	0.289794	0.289473	0.304954	0.309927	0.325009
Cb4	Pseudomonadota	Zoogloeaceae	Thauera	0.246366	0.0766463	0.18079	0.228708	0.371569	0.334253	0.473318	0.445322	0.46749	0.437328	0.457303	0.417111	0.439435	0.469119	0.425707	0.482004	0.450328	0.43956	0.478013	0.520033	0.504257	0.549782	0.525174	0.534986	0.479658	0.522332	0.507294	0.50126	0.4991	0.503579	0.515282	0.4675	0.467917	0.479756	0.499804	0.483296	0.526343	0.506991	0.502582	0.512917	0.27348	0.267632	0.263129	0.274204	0.276883	0.297233
Cb4	Pseudomonadota	Thiobacillaceae	Thiobacillus	0.254439	0.12971	0.255319	0.364993	0.39264	0.36433	0.472478	0.452402	0.465786	0.443759	0.458557	0.418315	0.43976	0.463345	0.434538	0.488334	0.461116	0.471046	0.497863	0.457542	0.441612	0.505991	0.4698	0.48323	0.46856	0.497925	0.487752	0.486129	0.482737	0.48953	0.497405	0.433149	0.434098	0.453618	0.479527	0.463787	0.492889	0.467165	0.46074	0.468856	0.324872	0.305183	0.307455	0.316046	0.319574	0.333964
Cb4	Pseudomonadota	Chromobacteriaceae	Chromobacterium	0.133513	0.11428	0.174821	0.204022	0.322847	0.260264	0.402114	0.372747	0.394826	0.37197	0.389288	0.33297	0.355023	0.410934	0.337466	0.418656	0.36526	0.361846	0.402316	0.474643	0.48361	0.495181	0.472522	0.478707	0.403307	0.45225	0.437827	0.429035	0.432781	0.435647	0.446331	0.413327	0.417984	0.409982	0.43059	0.417491	0.455723	0.443594	0.438851	0.455159	0.205127	0.196781	0.174499	0.188922	0.202479	0.218162
Cb4	Pseudomonadota	Burkholderiaceae	Cupriavidus	0.298524	0.225997	0.32912	0.377693	0.49018	0.445978	0.576544	0.552976	0.572341	0.550557	0.566192	0.523154	0.543499	0.568545	0.529322	0.592397	0.554141	0.548137	0.58481	0.613382	0.600742	0.642996	0.616013	0.616142	0.576707	0.61455	0.606006	0.599268	0.600515	0.598429	0.609901	0.568205	0.563288	0.57842	0.596828	0.582228	0.620546	0.600583	0.591303	0.603419	0.396912	0.385155	0.370781	0.375898	0.379574	0.401316
Cb4	Pseudomonadota	Comamonadaceae	Polaromonas	0.161887	0.159512	0.227639	0.27913	0.353205	0.310462	0.450987	0.423265	0.443857	0.420716	0.435148	0.399758	0.412837	0.44375	0.388612	0.45985	0.418532	0.412256	0.451207	0.497609	0.489828	0.520259	0.499403	0.510153	0.446755	0.493005	0.477773	0.471179	0.477401	0.473789	0.489055	0.451239	0.447798	0.453346	0.470133	0.455236	0.498459	0.479951	0.472339	0.483591	0.256713	0.250335	0.24127	0.242786	0.243729	0.257091
Cb4	Euryarchaeota	Natrialbaceae	Haloterrigena	0.271276	0.00901359	0.135802	0.129017	0.27606	0.284173	0.356284	0.343334	0.358929	0.336201	0.349421	0.315598	0.335495	0.360499	0.324142	0.362627	0.346827	0.337453	0.368419	0.395437	0.389149	0.399159	0.398629	0.401391	0.382866	0.399281	0.390946	0.385685	0.377329	0.38867	0.398935	0.358168	0.357667	0.36626	0.386125	0.370584	0.387965	0.391292	0.391234	0.396011	0.191355	0.189573	0.193663	0.213822	0.212277	0.230323
Cb4	Pseudomonadota	Caulobacteraceae	Caulobacter	-0.0152499	-0.265152	-0.163724	-0.0451552	-0.016289	-0.0273477	0.0732444	0.0517354	0.0732769	0.0381356	0.0640146	0.0256968	0.0550568	0.0836024	0.066367	0.0896325	0.0676614	0.0672342	0.107089	0.103821	0.0922165	0.134792	0.115021	0.145789	0.110709	0.133394	0.112112	0.107054	0.101071	0.117183	0.131605	0.0518343	0.0478792	0.0698247	0.101595	0.078427	0.13709	0.104832	0.104731	0.108901	-0.0940315	-0.0974634	-0.077501	-0.0482322	-0.0661913	-0.0452076
Cb4	Pseudomonadota	Caulobacteraceae	Phenylobacterium	0.0801825	-0.129306	-0.0283394	0.0746932	0.134885	0.11184	0.226408	0.204015	0.226804	0.19008	0.218403	0.176499	0.20595	0.23535	0.211743	0.241717	0.217384	0.21182	0.251012	0.271254	0.260947	0.301125	0.27798	0.29897	0.253664	0.285274	0.266308	0.261534	0.253414	0.268241	0.281153	0.20882	0.208213	0.230568	0.255826	0.234425	0.291013	0.261415	0.258037	0.265612	0.0374109	0.031709	0.0534327	0.0831139	0.0676514	0.0923873
Cb4	Pseudomonadota	Comamonadaceae	Ramlibacter	0.149653	-0.041207	0.140956	0.235143	0.198499	0.229633	0.328528	0.315321	0.326459	0.297632	0.309908	0.278653	0.306697	0.318266	0.297211	0.353333	0.324192	0.329293	0.366137	0.312338	0.291661	0.332157	0.31483	0.349872	0.353505	0.369574	0.346318	0.348095	0.352472	0.349627	0.371842	0.288586	0.26739	0.303829	0.331062	0.307583	0.355951	0.327412	0.3151	0.312344	0.180221	0.180888	0.183389	0.194835	0.188422	0.201461
Cb4	Pseudomonadota	Comamonadaceae	Variovorax	0.238918	-0.0919228	0.133005	0.227972	0.204555	0.255506	0.350294	0.331991	0.346358	0.311239	0.328918	0.296992	0.335635	0.340168	0.324598	0.350903	0.346681	0.346072	0.389307	0.309666	0.271254	0.330142	0.323775	0.369633	0.392841	0.398302	0.370888	0.372365	0.381299	0.378438	0.405034	0.304538	0.26886	0.318576	0.358711	0.328796	0.38225	0.350102	0.343701	0.331219	0.172752	0.168136	0.171542	0.184908	0.182816	0.199257
Cb4	Pseudomonadota	Burkholderiaceae	Burkholderia	0.133975	-0.189841	-0.00652998	0.0927686	0.108152	0.127073	0.224871	0.207287	0.221269	0.187932	0.213772	0.174912	0.206533	0.227626	0.210658	0.238239	0.223265	0.224329	0.261684	0.227335	0.21131	0.260523	0.236992	0.262524	0.260558	0.272449	0.254505	0.251942	0.250115	0.255949	0.274724	0.185382	0.174872	0.210378	0.244341	0.219091	0.270895	0.236619	0.235352	0.231799	0.0713517	0.0680793	0.0738229	0.0950178	0.0890031	0.107385
Cb4	Pseudomonadota	Sphaerotilaceae	Rubrivivax	0.263096	-0.0506622	0.137176	0.204164	0.258546	0.271365	0.376479	0.358255	0.373442	0.337243	0.363236	0.322444	0.34993	0.369926	0.345898	0.380587	0.364308	0.365216	0.396704	0.388098	0.369946	0.409412	0.391416	0.405078	0.397783	0.417463	0.401502	0.399663	0.397082	0.402778	0.41874	0.344725	0.338389	0.369388	0.394688	0.376848	0.410166	0.391265	0.387068	0.385805	0.190838	0.188993	0.197363	0.212563	0.216154	0.232077
Cb4	Pseudomonadota	Rhodocyclaceae	Aromatoleum	0.271332	0.0878092	0.242922	0.328165	0.335905	0.34302	0.413677	0.402437	0.40347	0.383506	0.397785	0.357154	0.379026	0.414532	0.397965	0.433068	0.415467	0.424886	0.445475	0.364301	0.343092	0.409014	0.375603	0.39339	0.412756	0.422951	0.417922	0.42088	0.414139	0.418932	0.428532	0.351961	0.357558	0.382958	0.408597	0.395477	0.423991	0.390938	0.383898	0.382371	0.294822	0.289473	0.300428	0.311781	0.319975	0.326051
Cb4	Pseudomonadota	Sphaerotilaceae	Leptothrix	0.202385	-0.0267684	0.135871	0.213623	0.261059	0.25914	0.359162	0.344643	0.35481	0.327033	0.349134	0.306197	0.335286	0.367882	0.337819	0.383007	0.358545	0.357368	0.389994	0.362542	0.348726	0.399697	0.369736	0.389906	0.381358	0.399523	0.388119	0.386525	0.384521	0.386711	0.401888	0.326673	0.321144	0.346906	0.376275	0.357095	0.40092	0.369965	0.364522	0.36593	0.216388	0.212964	0.210891	0.225059	0.222519	0.241691
Cb5	Thermoproteota	Pyrodictiaceae	Hyperthermus	0.498665	0.435326	0.471616	0.390286	0.644179	0.588948	0.642262	0.629324	0.649671	0.639003	0.653065	0.597203	0.628888	0.695137	0.626372	0.65456	0.631143	0.620903	0.630447	0.683537	0.682125	0.714784	0.691192	0.684565	0.650171	0.668545	0.678598	0.67345	0.675868	0.681109	0.669033	0.662764	0.670763	0.665337	0.676132	0.691282	0.701391	0.684262	0.679867	0.686707	0.482991	0.448163	0.456287	0.477074	0.491667	0.513889
Cb5	Pseudomonadota	Erwiniaceae	Pantoea	0.151747	0.301655	0.297426	0.167515	0.31037	0.275593	0.413666	0.376538	0.378184	0.397748	0.378846	0.363886	0.349666	0.436138	0.284955	0.374658	0.338293	0.319605	0.339507	0.464392	0.474983	0.475323	0.459528	0.441146	0.367143	0.403735	0.397867	0.39055	0.436668	0.383541	0.402359	0.461923	0.464017	0.414909	0.412968	0.41732	0.417015	0.422991	0.43102	0.431687	0.336684	0.325075	0.248524	0.193423	0.22576	0.213801
Cb5	Pseudomonadota	Alcaligenaceae	Advenella	0.38089	0.375672	0.437997	0.347783	0.49278	0.482729	0.561349	0.53052	0.524065	0.556059	0.516689	0.498316	0.493237	0.581738	0.462559	0.548991	0.518105	0.503083	0.545212	0.520591	0.517583	0.553655	0.548107	0.532591	0.528485	0.546349	0.549121	0.544775	0.575185	0.532165	0.546715	0.563333	0.549247	0.517256	0.549382	0.536253	0.54931	0.536097	0.546269	0.544892	0.540928	0.505373	0.432017	0.363677	0.424766	0.409437
Cb5	Pseudomonadota	Methylococcaceae	Methylomicrobium	0.475917	0.567837	0.668703	0.485133	0.680955	0.674348	0.737738	0.739427	0.722962	0.751347	0.71521	0.68643	0.681182	0.75636	0.67754	0.743327	0.712689	0.704458	0.713025	0.711412	0.69375	0.718031	0.705036	0.695515	0.706225	0.709669	0.718785	0.719016	0.746391	0.701822	0.711124	0.7475	0.743961	0.71913	0.714369	0.726659	0.708435	0.712945	0.699907	0.702684	0.727235	0.700988	0.647542	0.604936	0.642685	0.632529
Cb5	Pseudomonadota	Enterobacteriaceae	Citrobacter	0.337691	0.494635	0.56114	0.480521	0.521847	0.52895	0.555048	0.554209	0.512964	0.56347	0.511132	0.509227	0.480604	0.531095	0.491565	0.552331	0.530093	0.528519	0.52344	0.43081	0.406968	0.47118	0.431277	0.435498	0.477565	0.469443	0.484217	0.496276	0.518648	0.468201	0.476012	0.507542	0.524595	0.487807	0.487834	0.497955	0.459571	0.46575	0.454111	0.450318	0.645006	0.638807	0.585752	0.525279	0.591822	0.547239
Cb5	Bacillota	Oscillospiraceae	Ethanoligenens	0.298714	0.413945	0.490097	0.369449	0.360919	0.409902	0.387875	0.386771	0.373345	0.407825	0.393391	0.395751	0.380607	0.383962	0.340245	0.378753	0.378096	0.376818	0.360154	0.352779	0.371782	0.368344	0.34413	0.289864	0.358011	0.333834	0.355448	0.347809	0.377704	0.334401	0.343087	0.364365	0.367289	0.374129	0.36305	0.369591	0.325669	0.333715	0.338264	0.328977	0.478415	0.480257	0.413072	0.363299	0.39025	0.367901
Cb5	Pseudomonadota	Methylococcaceae	Methylomonas	0.27024	0.509512	0.512336	0.375445	0.49129	0.484873	0.534121	0.526906	0.496075	0.53156	0.483642	0.48623	0.481175	0.567544	0.470563	0.541006	0.514795	0.472428	0.477945	0.506861	0.50277	0.524018	0.499834	0.479841	0.472786	0.489357	0.50041	0.510438	0.534756	0.481386	0.488774	0.54486	0.557693	0.506985	0.498348	0.506886	0.48529	0.49874	0.489347	0.49825	0.604842	0.592459	0.541997	0.496525	0.530056	0.522745
Cb5	Pseudomonadota	Neisseriaceae	Neisseria	0.366436	0.325035	0.450095	0.361931	0.571638	0.52806	0.668683	0.642266	0.629832	0.646403	0.61745	0.581612	0.588306	0.675195	0.576912	0.661702	0.631271	0.610366	0.656529	0.641099	0.634325	0.680608	0.656109	0.665595	0.640918	0.66599	0.660477	0.659596	0.684099	0.64068	0.660005	0.64981	0.648159	0.624709	0.654073	0.638054	0.667612	0.641942	0.645399	0.642194	0.583688	0.551303	0.506547	0.461218	0.51172	0.502479
Cb5	Pseudomonadota	Gallionellaceae	Gallionella	0.598509	0.769577	0.819775	0.63107	0.811108	0.834491	0.828137	0.834203	0.813948	0.856129	0.814139	0.810042	0.790261	0.812313	0.793035	0.825356	0.813492	0.791888	0.795092	0.770886	0.756944	0.769342	0.784737	0.737742	0.77141	0.770331	0.790627	0.794194	0.793225	0.762332	0.762573	0.823243	0.835124	0.813285	0.793364	0.798942	0.763937	0.784607	0.780074	0.781726	0.846467	0.835458	0.814987	0.782569	0.809278	0.798155
Cb5	Pseudomonadota	Halothiobacillaceae	Halothiobacillus	0.519765	0.609387	0.733967	0.615205	0.780025	0.764971	0.812725	0.817266	0.793571	0.833259	0.79791	0.790087	0.770042	0.791688	0.77742	0.816738	0.803118	0.797836	0.800072	0.715641	0.688096	0.765236	0.737314	0.726438	0.766808	0.754134	0.772067	0.775378	0.788258	0.744551	0.750642	0.773595	0.774886	0.774006	0.769242	0.775638	0.764895	0.746234	0.738579	0.733856	0.847353	0.831399	0.786572	0.738158	0.787908	0.764894
Cb5	Bacillota	Alicyclobacillaceae	Kyrpidia	0.612167	0.541293	0.641933	0.464913	0.694298	0.715672	0.774417	0.762985	0.770151	0.784744	0.759718	0.748752	0.739279	0.775912	0.670764	0.761668	0.733303	0.732726	0.749379	0.773798	0.767076	0.773749	0.788054	0.760402	0.753699	0.772819	0.774986	0.767209	0.79332	0.762705	0.771045	0.802047	0.788196	0.776776	0.776604	0.780097	0.763676	0.774907	0.777551	0.773756	0.669595	0.666355	0.60012	0.555305	0.600552	0.584563
Cb5	Pseudomonadota	Comamonadaceae	Candidatus Symbiobacter	0.577999	0.567669	0.71058	0.545138	0.669538	0.72971	0.753793	0.769665	0.758345	0.770837	0.730577	0.735357	0.730917	0.772941	0.690436	0.772032	0.749307	0.739737	0.739483	0.728484	0.702381	0.716391	0.715317	0.706086	0.744701	0.746371	0.750783	0.753351	0.786055	0.744641	0.753699	0.76958	0.744986	0.742883	0.735689	0.751563	0.713815	0.738588	0.715843	0.719833	0.738562	0.742266	0.673916	0.621985	0.685318	0.660399
Cb5	Pseudomonadota	Chromatiaceae	Nitrosococcus	0.515604	0.713856	0.748337	0.594159	0.702272	0.719085	0.760095	0.747845	0.741976	0.766295	0.72981	0.712412	0.70407	0.757683	0.649331	0.741538	0.713918	0.720343	0.711393	0.716994	0.704657	0.718234	0.719912	0.690733	0.695461	0.715098	0.724382	0.72605	0.751972	0.724026	0.72216	0.775678	0.784027	0.746818	0.734053	0.752246	0.703839	0.729441	0.722578	0.728767	0.7114	0.68241	0.645253	0.592343	0.641743	0.621629
Cb5	Campylobacterota	Sulfurovaceae	Nitratifractor	0.226982	0.0022466	0.137214	0.101382	0.109784	0.159802	0.0638945	0.0783217	0.0917688	0.09153	0.107524	0.120238	0.0999221	0.132634	0.0816883	0.122791	0.0981044	0.111059	0.115403	0.0719869	0.0741728	0.0546195	0.0662764	0.0452861	0.108889	0.0916361	0.120575	0.102321	0.094728	0.113506	0.0948132	0.0680677	0.0608263	0.0725509	0.101828	0.101117	0.0604475	0.097528	0.0963785	0.102074	0.0853801	0.107985	0.0994686	0.0567027	0.0829907	0.0697859
Cb5	Aquificota	Desulfurobacteriaceae	Thermovibrio	0.468958	0.406788	0.430126	0.257581	0.420368	0.452638	0.402768	0.396409	0.4043	0.424804	0.418053	0.427931	0.417696	0.450075	0.325432	0.381692	0.378213	0.36794	0.360557	0.399642	0.408755	0.393676	0.422249	0.371004	0.40483	0.389776	0.414664	0.39714	0.432784	0.398089	0.400393	0.463774	0.437426	0.421945	0.422894	0.440614	0.380432	0.420058	0.433981	0.428157	0.416442	0.417009	0.325657	0.267644	0.294913	0.295065
Cb5	Fibrobacterota	Fibrobacteraceae	Fibrobacter	0.314107	0.431826	0.353641	0.200565	0.242445	0.285529	0.201766	0.217717	0.195122	0.232811	0.18653	0.194005	0.179729	0.240327	0.129902	0.200974	0.190397	0.204066	0.171581	0.171274	0.198256	0.143474	0.154191	0.111301	0.1711	0.158217	0.18262	0.181538	0.216332	0.190197	0.179645	0.243402	0.238892	0.186067	0.185952	0.216119	0.115627	0.174622	0.174536	0.180145	0.327454	0.319222	0.221699	0.172852	0.253155	0.21629
Cb5	Thermoproteota	Desulfurococcaceae	Ignicoccus	0.389293	0.475873	0.470167	0.33672	0.399102	0.463614	0.3489	0.376223	0.348827	0.388204	0.33601	0.376001	0.374462	0.380428	0.319525	0.357467	0.380052	0.351614	0.330844	0.267641	0.24925	0.251209	0.282092	0.26827	0.33217	0.309572	0.32666	0.34452	0.353623	0.334541	0.32847	0.392263	0.37416	0.343209	0.32902	0.34016	0.281077	0.324019	0.321388	0.316505	0.517312	0.536089	0.443369	0.420711	0.433824	0.42875
Cb5	Bacteroidota	Tannerellaceae	Tannerella	0.474277	0.546252	0.601084	0.468054	0.522238	0.527995	0.505885	0.525905	0.50021	0.517376	0.521382	0.529646	0.49572	0.479661	0.49527	0.492151	0.496354	0.497717	0.459549	0.484305	0.488928	0.444199	0.43758	0.388438	0.462961	0.438295	0.470948	0.468648	0.490045	0.443873	0.450251	0.498464	0.481833	0.493501	0.469255	0.503746	0.419447	0.462512	0.441738	0.434945	0.5547	0.560397	0.496124	0.487988	0.501068	0.493237
Cb5	Bacteroidota	Porphyromonadaceae	Porphyromonas	0.359104	0.516075	0.646831	0.573568	0.506038	0.58317	0.529091	0.548762	0.518763	0.549918	0.517625	0.502358	0.518891	0.555111	0.514326	0.571869	0.563744	0.564815	0.5404	0.431314	0.428389	0.439104	0.418848	0.401746	0.487107	0.470711	0.487034	0.50811	0.505144	0.491181	0.483091	0.48841	0.493522	0.493005	0.477368	0.483546	0.452278	0.451467	0.435603	0.432528	0.698406	0.675359	0.635088	0.632197	0.666538	0.661321
Cb5	Bacillota		Exiguobacterium	0.470049	0.508004	0.636713	0.494039	0.594757	0.646878	0.585035	0.607913	0.565077	0.620585	0.558331	0.578768	0.567869	0.575859	0.588897	0.609708	0.613714	0.586799	0.566186	0.465034	0.437999	0.477692	0.458354	0.441419	0.536627	0.500425	0.519072	0.540594	0.540174	0.49679	0.497915	0.547634	0.543696	0.539571	0.510513	0.519025	0.471007	0.49096	0.473771	0.467096	0.831006	0.827841	0.759554	0.734516	0.770371	0.761642
Cb5	Bacteroidota	Haliscomenobacteraceae	Haliscomenobacter	0.531144	0.63295	0.722637	0.528506	0.711749	0.696754	0.707517	0.70679	0.677189	0.720591	0.695896	0.683213	0.655908	0.709662	0.642412	0.691454	0.681643	0.663561	0.65664	0.649911	0.646551	0.651526	0.644396	0.606589	0.639458	0.634016	0.66164	0.665607	0.677137	0.633179	0.635099	0.703046	0.715514	0.681704	0.668986	0.682637	0.623854	0.654997	0.653309	0.647925	0.76813	0.760908	0.695427	0.652797	0.697993	0.681039
Cb5	Bacillota	Bacillaceae	Geobacillus	0.596156	0.671502	0.770736	0.563499	0.683347	0.75024	0.70468	0.72038	0.690534	0.724609	0.701566	0.719392	0.695789	0.697885	0.679213	0.685369	0.708749	0.682312	0.649269	0.630483	0.6123	0.622373	0.613098	0.568573	0.654161	0.622454	0.653441	0.65812	0.670822	0.624885	0.627448	0.680694	0.6831	0.690415	0.656909	0.67859	0.605365	0.639719	0.627454	0.617689	0.796337	0.806701	0.759035	0.727816	0.781129	0.761185
Cb5	Bacillota	Syntrophomonadaceae	Syntrophothermus	0.561916	0.61884	0.702014	0.566727	0.704887	0.730995	0.751994	0.76634	0.723123	0.749782	0.712928	0.711266	0.718189	0.734617	0.736708	0.746895	0.758188	0.740958	0.715512	0.65942	0.638228	0.665553	0.635118	0.622238	0.70147	0.676796	0.69204	0.712524	0.721109	0.681478	0.684903	0.706513	0.709569	0.710312	0.69159	0.706256	0.667928	0.671127	0.65085	0.642449	0.826481	0.807977	0.792366	0.772185	0.79683	0.794968
Cb5	Bacteroidota	Tannerellaceae	Parabacteroides	0.374691	0.499757	0.546808	0.352187	0.553826	0.540894	0.506266	0.52767	0.504087	0.554424	0.498889	0.512737	0.491427	0.548922	0.509516	0.537529	0.526366	0.49489	0.511727	0.494361	0.484859	0.48584	0.48474	0.46636	0.487458	0.482347	0.500089	0.504472	0.506653	0.47523	0.470912	0.521554	0.518811	0.496353	0.488992	0.486965	0.478481	0.488627	0.478561	0.483411	0.649861	0.638003	0.579598	0.533116	0.586736	0.566692
Cb5	Aquificota	Aquificaceae	Thermocrinis	0.422802	0.257638	0.468976	0.327572	0.521186	0.552379	0.518471	0.522777	0.499877	0.532758	0.50379	0.498834	0.503828	0.5411	0.52766	0.547557	0.540582	0.517342	0.520442	0.446371	0.406575	0.494762	0.455418	0.457739	0.503538	0.476684	0.492766	0.503465	0.480131	0.481349	0.465074	0.463084	0.509974	0.505647	0.49452	0.478365	0.487195	0.481931	0.475169	0.474148	0.596951	0.629896	0.618013	0.594634	0.630057	0.613831
Cb5	Euryarchaeota	Archaeoglobaceae	Ferroglobus	0.566727	0.698057	0.817283	0.740355	0.72782	0.796136	0.700684	0.723819	0.708933	0.729343	0.730492	0.747265	0.728027	0.667661	0.741797	0.701578	0.733799	0.723344	0.695465	0.584977	0.541876	0.561951	0.577172	0.547258	0.663831	0.623527	0.653497	0.662081	0.632544	0.629941	0.621617	0.63809	0.636406	0.687807	0.653638	0.659759	0.61186	0.634668	0.616283	0.601036	0.747179	0.780098	0.766294	0.800473	0.816603	0.813832
Cb5	Euryarchaeota	Methanococcaceae	Methanothermococcus	0.474809	0.67095	0.706361	0.564507	0.663433	0.70792	0.604852	0.651397	0.638356	0.647804	0.639453	0.664586	0.659006	0.587576	0.684271	0.635963	0.657016	0.630289	0.585309	0.562522	0.521178	0.519338	0.53989	0.527134	0.589442	0.562877	0.583189	0.601196	0.568294	0.573442	0.558847	0.60757	0.605982	0.636087	0.576084	0.603093	0.551228	0.589681	0.557462	0.556858	0.679075	0.705386	0.73094	0.772624	0.753866	0.771176
Cb5	Thermodesulfobacteriota	Thermodesulfatatoraceae	Thermodesulfatator	0.612308	0.768758	0.796467	0.614911	0.682585	0.760612	0.692737	0.727376	0.70391	0.734034	0.684806	0.714119	0.690076	0.639079	0.680517	0.686999	0.697503	0.689766	0.659843	0.630969	0.602762	0.565823	0.601877	0.5688	0.653931	0.631118	0.646053	0.658857	0.664968	0.634643	0.637902	0.707763	0.683167	0.686143	0.646329	0.670189	0.58701	0.6479	0.621591	0.61756	0.762564	0.760602	0.747713	0.712093	0.727121	0.721887
Cb5	Candidatus Thermoplasmatota	Thermoplasmataceae	Thermoplasma	0.564474	0.706759	0.73494	0.579577	0.677028	0.725315	0.672912	0.693126	0.670557	0.710285	0.662984	0.687389	0.663633	0.638675	0.638756	0.651912	0.657334	0.660239	0.633338	0.564296	0.530164	0.540879	0.566851	0.555985	0.625289	0.596529	0.610708	0.625736	0.632426	0.603809	0.603626	0.679564	0.664002	0.651592	0.624789	0.647181	0.575989	0.619462	0.603553	0.595034	0.722062	0.70266	0.676731	0.666981	0.683878	0.673441
Cb5	Bacillota	Veillonellaceae	Veillonella	0.445094	0.5356	0.608905	0.398873	0.578853	0.601775	0.536624	0.585764	0.568428	0.580819	0.564301	0.589982	0.562975	0.537029	0.601353	0.554205	0.570353	0.552469	0.528782	0.497099	0.448293	0.451654	0.479865	0.489537	0.538714	0.509075	0.525792	0.53183	0.52425	0.505184	0.502546	0.54758	0.532259	0.555779	0.516107	0.544949	0.504607	0.531294	0.504093	0.49544	0.55954	0.597742	0.599902	0.595522	0.614409	0.60394
Cb5	Euryarchaeota	Thermococcaceae	Pyrococcus	0.540555	0.741772	0.736903	0.530203	0.771705	0.76051	0.727168	0.764493	0.748932	0.772775	0.731688	0.738541	0.720953	0.730408	0.731596	0.756313	0.745548	0.731583	0.711005	0.724351	0.702243	0.682306	0.706121	0.685263	0.698254	0.700222	0.718166	0.729707	0.713863	0.713234	0.693758	0.762272	0.771156	0.751045	0.708474	0.73432	0.690459	0.726986	0.7009	0.713674	0.750522	0.75121	0.748921	0.735343	0.773739	0.762667
Cb5	Euryarchaeota	Methanobacteriaceae	Methanobacterium	0.50752	0.742658	0.756222	0.551548	0.679265	0.721592	0.635184	0.68254	0.645115	0.681904	0.634948	0.660166	0.640782	0.621226	0.663073	0.652619	0.666401	0.648106	0.604638	0.564349	0.532631	0.530925	0.54501	0.523826	0.591284	0.562292	0.588445	0.607951	0.599353	0.575558	0.565018	0.640944	0.645635	0.636762	0.583649	0.615008	0.553318	0.588208	0.558948	0.559726	0.76387	0.770454	0.761656	0.758667	0.774031	0.765193
Cb5	Euryarchaeota	Methanobacteriaceae	Methanosphaera	0.490016	0.711226	0.736135	0.568576	0.694266	0.723306	0.667928	0.701719	0.684711	0.713378	0.669363	0.701979	0.67622	0.639655	0.664592	0.679228	0.67897	0.680917	0.641628	0.594208	0.553542	0.568132	0.586073	0.587347	0.621596	0.612479	0.621304	0.639141	0.627819	0.619289	0.605254	0.677038	0.675396	0.671268	0.621455	0.647593	0.588619	0.629002	0.601509	0.605143	0.732234	0.740229	0.719822	0.728313	0.760057	0.741191
Cb5	Pseudomonadota	Nitrosomonadaceae	Nitrosospira	0.595681	0.755168	0.848066	0.722552	0.775812	0.824459	0.808095	0.829087	0.795375	0.821782	0.804717	0.820577	0.800509	0.784429	0.800031	0.792832	0.815555	0.791667	0.758013	0.717715	0.684455	0.711133	0.696543	0.665588	0.753613	0.722474	0.750456	0.763793	0.76709	0.727843	0.730303	0.772513	0.776228	0.789988	0.756732	0.777519	0.712285	0.741582	0.719892	0.710201	0.85703	0.86655	0.857534	0.827429	0.852542	0.842875
Cb5	Candidatus Thermoplasmatota	Ferroplasmaceae	Ferroplasma	0.632966	0.760273	0.79712	0.602029	0.850897	0.856865	0.804936	0.843923	0.818001	0.850094	0.810451	0.816527	0.800961	0.80497	0.807679	0.828477	0.823207	0.810426	0.784216	0.745949	0.717725	0.725889	0.736762	0.720996	0.778835	0.754713	0.779794	0.788463	0.779845	0.762565	0.753184	0.811269	0.816633	0.80724	0.77026	0.795613	0.732751	0.774258	0.748421	0.753454	0.840346	0.853889	0.836392	0.834957	0.858612	0.850311
Cb5	Bacillota	Desulfitobacteriaceae	Desulfitobacterium	0.618041	0.739702	0.818899	0.589262	0.733751	0.807839	0.726953	0.760907	0.719366	0.761789	0.716777	0.727657	0.715322	0.739498	0.721396	0.739325	0.748125	0.72202	0.695411	0.641664	0.617623	0.619854	0.630794	0.589417	0.689347	0.651259	0.686117	0.696234	0.699218	0.66392	0.659445	0.715485	0.726258	0.712385	0.681664	0.700893	0.634289	0.671806	0.654649	0.650743	0.832522	0.854617	0.819799	0.790985	0.824902	0.808211
Cb5	Bacillota	Desulfotomaculaceae	Desulfotomaculum	0.596431	0.75702	0.816744	0.624328	0.806794	0.831856	0.769762	0.806777	0.777968	0.814695	0.782266	0.795923	0.773466	0.757829	0.790574	0.792392	0.792231	0.77256	0.746249	0.701323	0.678365	0.693019	0.702886	0.667337	0.733388	0.705181	0.736445	0.746982	0.73188	0.710164	0.701101	0.762937	0.773129	0.771343	0.732791	0.753818	0.70069	0.728732	0.710024	0.710811	0.848794	0.856588	0.853392	0.83967	0.86038	0.852639
Cb5	Nitrospirota	Nitrospiraceae	Leptospirillum	0.646452	0.725508	0.794135	0.588739	0.80138	0.812585	0.817053	0.830551	0.817227	0.847616	0.80603	0.810193	0.796778	0.819572	0.758219	0.806533	0.802598	0.787062	0.77791	0.792957	0.773501	0.774533	0.785604	0.76198	0.791184	0.784714	0.802933	0.805639	0.829575	0.79128	0.791685	0.855492	0.837811	0.816433	0.803507	0.825358	0.769063	0.807143	0.793385	0.794355	0.817355	0.797042	0.740218	0.696711	0.747649	0.735127
Cb5	Bacteroidota	Spirosomaceae	Runella	0.628863	0.781106	0.849243	0.66891	0.822087	0.837948	0.794559	0.816361	0.79354	0.83416	0.796003	0.799624	0.766734	0.775941	0.761204	0.806777	0.790338	0.796861	0.771609	0.720184	0.711923	0.700109	0.7092	0.666467	0.731597	0.720603	0.747638	0.75288	0.745216	0.726085	0.714437	0.780266	0.790428	0.774907	0.745475	0.766498	0.681055	0.732048	0.715319	0.721401	0.855511	0.843381	0.818579	0.801607	0.836125	0.819013
Cb5	Thermodesulfobacteriota	Desulfobaccaceae	Desulfobacca	0.440449	0.701096	0.701016	0.58138	0.753296	0.702059	0.751449	0.73702	0.732068	0.767955	0.739747	0.749038	0.718096	0.719634	0.65613	0.714123	0.706788	0.695873	0.699784	0.693231	0.682071	0.700647	0.714681	0.700648	0.686486	0.701728	0.710394	0.710518	0.717516	0.691722	0.69388	0.765289	0.763409	0.734872	0.723621	0.725405	0.680859	0.716183	0.717369	0.719889	0.693768	0.682498	0.638732	0.616835	0.641899	0.632357
Cb5	Thermodesulfobacteriota	Desulfocapsaceae	Desulfocapsa	0.544034	0.70117	0.735369	0.558341	0.74717	0.756127	0.739521	0.750997	0.711764	0.76383	0.708145	0.708433	0.694086	0.734509	0.713392	0.734046	0.73047	0.70882	0.692011	0.631663	0.60135	0.659917	0.640163	0.621308	0.669657	0.651682	0.67383	0.688644	0.694382	0.654509	0.64931	0.714295	0.739577	0.705571	0.68147	0.699067	0.653577	0.667524	0.656338	0.654739	0.831204	0.823132	0.802597	0.761786	0.810529	0.787562
Cb5	Pseudomonadota	Yersiniaceae	Yersinia	0.417316	0.685561	0.701354	0.524393	0.765182	0.727236	0.76151	0.772992	0.751898	0.7813	0.744679	0.741059	0.724581	0.751675	0.756981	0.782998	0.764482	0.728297	0.718345	0.742563	0.713093	0.747458	0.731195	0.715495	0.698373	0.71454	0.729532	0.739565	0.728476	0.704114	0.697086	0.761513	0.787775	0.765345	0.719791	0.736296	0.719874	0.731479	0.708498	0.721782	0.800848	0.805276	0.79651	0.786028	0.805747	0.805808
Cb5	Thermodesulfobacteriota	Desulfobacteriaceae	Desulfobacterium	0.620959	0.767989	0.777168	0.553903	0.81077	0.821081	0.812309	0.82624	0.818255	0.844918	0.803147	0.795738	0.788999	0.795756	0.748882	0.823431	0.795784	0.789277	0.7829	0.808768	0.810678	0.777493	0.807752	0.772433	0.784474	0.791606	0.807041	0.806984	0.808726	0.797645	0.789474	0.854756	0.85919	0.824437	0.806556	0.820316	0.762504	0.814055	0.80362	0.815759	0.764755	0.753502	0.742311	0.712703	0.730232	0.727622
Cb5	Campylobacterota	Sulfurovaceae	Sulfurovum	0.5327	0.681893	0.680903	0.456949	0.773099	0.72857	0.735424	0.742122	0.754441	0.77054	0.749888	0.767528	0.744719	0.77927	0.686639	0.728968	0.715433	0.689734	0.688769	0.779428	0.759325	0.754169	0.779951	0.761299	0.7205	0.739949	0.752358	0.744316	0.754146	0.735634	0.729332	0.807627	0.796167	0.780329	0.75155	0.771234	0.735997	0.777985	0.767688	0.776419	0.66161	0.683091	0.621611	0.604685	0.647303	0.640415
Cb5	Bacillota	Desulfitobacteriaceae	Syntrophobotulus	0.407827	0.481814	0.527636	0.445026	0.65806	0.572544	0.649567	0.625611	0.63347	0.646601	0.649631	0.601872	0.59297	0.65815	0.573494	0.61821	0.602993	0.619133	0.636448	0.602155	0.579514	0.635103	0.629058	0.630772	0.614458	0.626862	0.637273	0.625871	0.628556	0.624798	0.623969	0.635878	0.649056	0.635525	0.648914	0.6441	0.644348	0.636052	0.64075	0.642512	0.485741	0.4659	0.439107	0.442741	0.468657	0.466519
Cb5	Pseudomonadota	Nitrosomonadaceae	Nitrosomonas	0.368046	0.709714	0.674974	0.423928	0.608014	0.61097	0.61692	0.63139	0.597862	0.644296	0.575028	0.575437	0.569286	0.634726	0.548327	0.620213	0.599644	0.569745	0.559208	0.598139	0.588168	0.586878	0.585334	0.57567	0.560665	0.569888	0.581023	0.594691	0.623116	0.577109	0.577341	0.665152	0.673609	0.611329	0.580111	0.602381	0.571622	0.594864	0.575989	0.586784	0.699429	0.691893	0.62	0.578957	0.634001	0.611207
Cb5	Chlamydiota	Waddliaceae	Waddlia	0.453817	0.667691	0.650633	0.396017	0.660872	0.643819	0.680049	0.685922	0.663082	0.693824	0.649089	0.655216	0.630211	0.666709	0.590732	0.639571	0.641902	0.618093	0.603676	0.654522	0.623154	0.640658	0.651045	0.643829	0.624501	0.62933	0.643079	0.646286	0.670862	0.630138	0.635373	0.72637	0.733829	0.686623	0.652451	0.676132	0.628436	0.66631	0.653263	0.659547	0.648115	0.656895	0.593966	0.560617	0.609343	0.58918
Cb5	Pseudomonadota	Pasteurellaceae	Basfia	0.431108	0.652123	0.67092	0.507093	0.727052	0.681848	0.73694	0.750562	0.730379	0.750213	0.719836	0.711841	0.70491	0.755787	0.69675	0.7258	0.726011	0.701854	0.696636	0.720235	0.687534	0.714308	0.700077	0.699178	0.704678	0.705388	0.718234	0.719245	0.743647	0.700187	0.708756	0.747633	0.748495	0.738094	0.712093	0.730164	0.710567	0.718541	0.696455	0.697747	0.694829	0.698973	0.664919	0.640004	0.662792	0.65609
Cb5	Pseudomonadota	Morganellaceae	Xenorhabdus	0.482554	0.704925	0.63054	0.388957	0.715808	0.68225	0.710067	0.710987	0.695157	0.736783	0.678171	0.67173	0.666516	0.710769	0.651489	0.692178	0.680744	0.639907	0.6569	0.716105	0.701715	0.694042	0.716319	0.699488	0.682149	0.686116	0.699203	0.697823	0.717086	0.680134	0.686179	0.771902	0.764077	0.713568	0.700458	0.708617	0.686422	0.718566	0.709339	0.720107	0.689508	0.671802	0.629982	0.590904	0.606126	0.613602
Cb5	Bacillota	Eubacteriaceae	Acetobacterium	0.289622	0.409578	0.481686	0.346811	0.347911	0.389034	0.241919	0.305561	0.244765	0.292757	0.265338	0.295069	0.259411	0.224446	0.350055	0.261334	0.305215	0.284618	0.230537	0.115864	0.0863814	0.103953	0.0961334	0.0712609	0.20631	0.131859	0.178084	0.19782	0.180468	0.148147	0.139673	0.194931	0.206035	0.215965	0.174265	0.207495	0.129335	0.155139	0.133395	0.120572	0.517173	0.539252	0.532859	0.520896	0.547989	0.527201
Cb5	Bacillota	Syntrophomonadaceae	Syntrophomonas	0.42723	0.482016	0.580343	0.483996	0.506785	0.586907	0.47268	0.524057	0.484128	0.504995	0.473036	0.502472	0.506799	0.492503	0.537833	0.504839	0.539482	0.514312	0.471468	0.356649	0.312871	0.369185	0.37022	0.364923	0.458201	0.418368	0.442933	0.470724	0.445605	0.443409	0.426976	0.447915	0.459483	0.464732	0.434411	0.450546	0.405152	0.422719	0.402258	0.403412	0.63194	0.64088	0.661384	0.668582	0.696157	0.68935
Cb5	Bacillota	Desulfitobacteriaceae	Dehalobacter	0.429349	0.415967	0.585021	0.451162	0.469784	0.533153	0.45053	0.481477	0.433406	0.479601	0.4539	0.466233	0.468682	0.4455	0.497641	0.448338	0.490056	0.459443	0.443531	0.319679	0.301232	0.324108	0.324548	0.309051	0.433131	0.371468	0.396349	0.418421	0.419647	0.375362	0.381635	0.413596	0.389699	0.408376	0.404109	0.40666	0.372163	0.372425	0.37091	0.34181	0.671046	0.673106	0.603942	0.589275	0.61939	0.619174
Cb5	Spirochaetota	Treponemataceae	Treponema	0.451878	0.619715	0.614365	0.378866	0.531167	0.568821	0.477846	0.504431	0.472533	0.524882	0.477577	0.487374	0.469189	0.480406	0.488446	0.467884	0.483539	0.463809	0.437589	0.403837	0.387116	0.378992	0.406131	0.373373	0.436919	0.402377	0.429003	0.439188	0.445135	0.411841	0.406257	0.498036	0.498785	0.468755	0.438479	0.464119	0.402187	0.434524	0.429769	0.420853	0.620309	0.609075	0.570156	0.555785	0.574693	0.564969
Cb5	Euryarchaeota	Archaeoglobaceae	Archaeoglobus	0.353075	0.615962	0.648999	0.478367	0.502528	0.578203	0.454159	0.512053	0.459295	0.512773	0.471375	0.518369	0.486166	0.437179	0.541895	0.491751	0.510684	0.476281	0.429235	0.361064	0.340795	0.336692	0.336098	0.301999	0.417765	0.357205	0.394655	0.414871	0.401407	0.361478	0.35775	0.43355	0.43292	0.439872	0.386595	0.413885	0.344333	0.379577	0.350187	0.347184	0.720989	0.730018	0.737915	0.717176	0.699491	0.697964
Cb5	Euryarchaeota	Methanospirillaceae	Methanospirillum	0.420772	0.588824	0.615521	0.422209	0.606488	0.637147	0.564835	0.582991	0.541362	0.592934	0.52347	0.537364	0.553228	0.598978	0.547321	0.577733	0.586138	0.538962	0.525664	0.479348	0.454365	0.488088	0.488437	0.476188	0.528996	0.501975	0.523502	0.54574	0.544018	0.517651	0.508821	0.572612	0.588566	0.546799	0.521167	0.525304	0.495772	0.520133	0.507401	0.512317	0.724915	0.72665	0.688612	0.676152	0.695522	0.698338
Cb5	Thermoproteota	Thermoproteaceae	Pyrobaculum	0.38042	0.595012	0.622985	0.496817	0.608203	0.610381	0.560546	0.60799	0.555497	0.60495	0.545557	0.569835	0.546122	0.545136	0.555182	0.604349	0.590202	0.598311	0.556945	0.457202	0.464883	0.471198	0.442097	0.423329	0.504204	0.475485	0.495397	0.516393	0.501977	0.481381	0.467939	0.51529	0.535792	0.524625	0.485079	0.5018	0.430419	0.459767	0.434959	0.446261	0.759062	0.778462	0.727657	0.712806	0.778755	0.742439
Cb5	Ignavibacteriota	Melioribacteraceae	Melioribacter	0.55533	0.704404	0.739983	0.549542	0.798968	0.785721	0.746711	0.790375	0.756045	0.791441	0.752257	0.767841	0.740337	0.735083	0.770708	0.784898	0.773399	0.75878	0.726013	0.7068	0.697536	0.701527	0.685961	0.649146	0.704705	0.683696	0.712745	0.72163	0.701916	0.681171	0.67062	0.728753	0.750194	0.74704	0.697432	0.720847	0.655172	0.692829	0.663756	0.679244	0.846942	0.851693	0.864956	0.854794	0.860164	0.854629
Cb5	Chlorobiota	Chlorobiaceae	Prosthecochloris	0.391894	0.635897	0.615501	0.473278	0.562027	0.58123	0.530232	0.573613	0.518117	0.56783	0.521086	0.528461	0.516363	0.528356	0.565028	0.560768	0.563869	0.543153	0.505708	0.46867	0.477901	0.468139	0.437904	0.394671	0.477407	0.439807	0.474229	0.49483	0.489102	0.447809	0.445279	0.509669	0.520612	0.507533	0.468604	0.493211	0.440631	0.45149	0.428057	0.430674	0.754471	0.732873	0.730496	0.699214	0.706253	0.709866
Cb5	Euryarchaeota	Methanosarcinaceae	Methanosarcina	0.442858	0.67162	0.619342	0.429054	0.662683	0.642803	0.597584	0.629075	0.604586	0.645005	0.604579	0.619414	0.599652	0.57467	0.620445	0.614384	0.612773	0.592399	0.560857	0.573845	0.563664	0.564663	0.563277	0.533862	0.556259	0.540222	0.564707	0.574712	0.562897	0.544772	0.532189	0.616954	0.628344	0.611326	0.562915	0.588806	0.542866	0.568932	0.550058	0.558243	0.703996	0.704279	0.687815	0.689312	0.69428	0.696534
Cb5	Cyanobacteriota	Oscillatoriaceae	Oscillatoria	0.298716	0.583193	0.529845	0.313669	0.473287	0.490447	0.40202	0.450275	0.414863	0.45185	0.3949	0.423717	0.402923	0.40653	0.460944	0.443946	0.446685	0.400522	0.383115	0.397084	0.384549	0.337679	0.365124	0.33589	0.365813	0.36132	0.376944	0.394126	0.372568	0.35853	0.3469	0.426311	0.434517	0.413094	0.358255	0.377763	0.330555	0.376539	0.349891	0.363516	0.580995	0.614987	0.585694	0.582769	0.615595	0.60489
Cb5	Euryarchaeota	Methanosarcinaceae	Methanolobus	0.256659	0.568239	0.525229	0.415415	0.620643	0.526797	0.519703	0.556888	0.530952	0.550959	0.527557	0.540447	0.525953	0.539595	0.570159	0.557405	0.555888	0.523926	0.486983	0.539547	0.519668	0.54617	0.515706	0.485035	0.470285	0.47122	0.502428	0.516832	0.497715	0.479706	0.463422	0.533964	0.554807	0.553127	0.482995	0.518993	0.512111	0.503532	0.46889	0.488382	0.635889	0.656023	0.625676	0.654447	0.651142	0.663897
Cb5	Bacillota	Thermosediminibacteraceae	Thermosediminibacter	0.374056	0.483997	0.477815	0.379785	0.561494	0.512115	0.430646	0.459046	0.424528	0.465557	0.456709	0.453576	0.442048	0.432355	0.516214	0.435435	0.473569	0.436053	0.433047	0.334234	0.316914	0.358532	0.366344	0.333309	0.418503	0.367189	0.407823	0.410849	0.386061	0.364092	0.363724	0.394697	0.401435	0.414661	0.407187	0.407447	0.396237	0.382591	0.388088	0.374166	0.537571	0.557776	0.535204	0.55676	0.535877	0.552937
Cb5	Candidatus Korarchaeota		Candidatus Korarchaeum	0.272199	0.475422	0.475517	0.420556	0.426733	0.461482	0.34644	0.379813	0.363231	0.391793	0.369506	0.406195	0.398046	0.362891	0.37431	0.381374	0.399385	0.373637	0.347847	0.282907	0.266661	0.270666	0.287745	0.26048	0.323848	0.305325	0.325686	0.338191	0.316835	0.309985	0.300224	0.352464	0.334115	0.355851	0.315825	0.320215	0.286493	0.311119	0.296961	0.298609	0.54694	0.585517	0.494777	0.513753	0.551772	0.558417
Cb5	Candidatus Thermoplasmatota	Candidatus Methanomethylophilaceae	Candidatus Methanomethylophilus	0.316674	0.525345	0.516398	0.39266	0.47553	0.506053	0.402043	0.435639	0.389579	0.431026	0.385188	0.417601	0.403358	0.431964	0.402224	0.431933	0.43994	0.394056	0.366498	0.334005	0.336934	0.316577	0.330857	0.274828	0.348544	0.326233	0.360541	0.375947	0.358618	0.330407	0.325408	0.397462	0.414635	0.389812	0.344943	0.357049	0.288004	0.339374	0.324804	0.334957	0.600325	0.634437	0.587096	0.598669	0.598778	0.605321
Cb5	Cyanobacteriota	Microcystaceae	Microcystis	0.297573	0.539861	0.557227	0.382444	0.549471	0.537383	0.517176	0.55073	0.516583	0.545518	0.520488	0.542945	0.530069	0.520313	0.520406	0.513243	0.537355	0.506774	0.464244	0.478323	0.459057	0.489248	0.473326	0.455663	0.472136	0.456146	0.475175	0.491337	0.484849	0.461495	0.451856	0.522539	0.543408	0.537586	0.480528	0.502608	0.462822	0.480118	0.465499	0.468302	0.637985	0.680932	0.617711	0.615063	0.688171	0.665445
Cb5	Thermoproteota	Thermofilaceae	Thermofilum	0.469722	0.429459	0.566434	0.481048	0.660781	0.638628	0.65087	0.667502	0.623129	0.650986	0.639048	0.633066	0.635973	0.632476	0.680988	0.628324	0.675789	0.640311	0.621665	0.527229	0.479836	0.597683	0.547141	0.552409	0.610714	0.575956	0.597864	0.617507	0.603088	0.578804	0.576602	0.585963	0.608274	0.62148	0.608758	0.610018	0.598342	0.578608	0.572943	0.563444	0.749344	0.762082	0.733096	0.71206	0.794843	0.778903
Cb5	Spirochaetota	Spirochaetaceae	Salinispira	0.514342	0.673112	0.740423	0.641058	0.604217	0.68272	0.593317	0.612655	0.576759	0.620375	0.60658	0.636921	0.601795	0.548127	0.592002	0.575967	0.603015	0.60691	0.552135	0.471641	0.461768	0.465163	0.442592	0.379852	0.516989	0.464979	0.504009	0.511422	0.499339	0.473023	0.464221	0.516526	0.535021	0.563401	0.516136	0.530802	0.436821	0.478658	0.462026	0.45363	0.752051	0.757294	0.741722	0.737581	0.741545	0.729434
Cb5	Euryarchaeota	Methanobacteriaceae	Methanothermobacter	0.595085	0.656998	0.778121	0.658822	0.74605	0.805073	0.72248	0.740863	0.706503	0.74235	0.716485	0.742308	0.724928	0.684997	0.728111	0.712325	0.742635	0.719762	0.693204	0.563719	0.521959	0.569346	0.582741	0.563018	0.664627	0.626953	0.653889	0.672329	0.645069	0.629437	0.623249	0.667475	0.679055	0.690107	0.662543	0.665772	0.603677	0.637798	0.6296	0.616005	0.81315	0.829613	0.827803	0.833492	0.845034	0.845064
Cb5	Bacillota	Thermincolaceae	Thermincola	0.56492	0.630261	0.717229	0.61006	0.723945	0.748055	0.676534	0.721961	0.678831	0.706094	0.677175	0.698217	0.680465	0.682243	0.719825	0.704458	0.718678	0.707399	0.646279	0.56481	0.532562	0.581169	0.553666	0.523777	0.620136	0.585188	0.619172	0.640203	0.623323	0.599589	0.584836	0.633199	0.65788	0.659452	0.610986	0.649511	0.559087	0.59426	0.565421	0.570501	0.819468	0.814621	0.846478	0.845766	0.84171	0.841919
Cb5	Synergistota	Thermovirgaceae	Thermovirga	0.335467	0.644549	0.672455	0.492078	0.585787	0.603934	0.531327	0.571217	0.525447	0.571652	0.533842	0.548161	0.520219	0.541457	0.569504	0.572464	0.561148	0.54019	0.492881	0.470803	0.462714	0.478685	0.447038	0.407319	0.458103	0.434749	0.468686	0.487316	0.466482	0.439552	0.424899	0.498106	0.539749	0.527477	0.461566	0.489898	0.438639	0.45758	0.42893	0.438939	0.736825	0.757333	0.752019	0.743753	0.776487	0.758876
Cb5	Bacteroidota	Chitinophagaceae	Niastella	0.546238	0.666068	0.790549	0.639925	0.714992	0.785543	0.687993	0.730327	0.703462	0.739628	0.707115	0.730738	0.706932	0.692248	0.743763	0.742544	0.736098	0.7149	0.681897	0.613732	0.5895	0.607846	0.595159	0.554292	0.651994	0.620992	0.648817	0.659662	0.640234	0.616597	0.608136	0.646327	0.659488	0.681463	0.632259	0.651652	0.586386	0.620541	0.593088	0.595578	0.852224	0.873131	0.876113	0.866482	0.873158	0.865618
Cb5	Bacteroidota	Odoribacteraceae	Odoribacter	0.469905	0.567755	0.701112	0.561359	0.586964	0.663931	0.576522	0.608565	0.567601	0.602218	0.594609	0.628618	0.597947	0.568897	0.62814	0.579857	0.616808	0.593759	0.534494	0.460171	0.418263	0.478963	0.429956	0.40222	0.523253	0.464531	0.505104	0.516364	0.503919	0.472247	0.463294	0.498476	0.527645	0.56177	0.509141	0.531563	0.458066	0.483137	0.457574	0.448282	0.746086	0.779169	0.787971	0.772702	0.784692	0.771171
Cb5	Cyanobacteriota	Thermosynechococcaceae	Thermosynechococcus	0.386029	0.530236	0.642478	0.54848	0.530837	0.636137	0.500396	0.564695	0.524493	0.553334	0.517186	0.559321	0.551265	0.513051	0.623378	0.582605	0.595376	0.551518	0.509039	0.432843	0.391546	0.414727	0.391653	0.363995	0.481856	0.438061	0.463808	0.489212	0.454884	0.438748	0.428444	0.449913	0.459292	0.503168	0.435992	0.452487	0.41359	0.435681	0.390565	0.395302	0.763528	0.815073	0.813041	0.827569	0.837548	0.837426
Cb5	Chloroflexota	Herpetosiphonaceae	Herpetosiphon	0.430202	0.271499	0.412488	0.367679	0.297229	0.418278	0.319845	0.333262	0.294171	0.316115	0.29411	0.299521	0.319466	0.308078	0.315822	0.29493	0.347253	0.32782	0.318331	0.135105	0.11177	0.167305	0.188473	0.182881	0.300022	0.261297	0.270856	0.296217	0.28587	0.278395	0.277385	0.262993	0.262453	0.263163	0.288827	0.277349	0.232989	0.24266	0.263726	0.23636	0.426717	0.458111	0.394522	0.385261	0.498965	0.462412
Cb5	Thermoproteota	Desulfurococcaceae	Thermosphaera	0.354711	0.399945	0.54127	0.42403	0.374463	0.48366	0.40579	0.418311	0.341426	0.392143	0.339816	0.358688	0.346207	0.357253	0.386216	0.359045	0.402537	0.385337	0.341448	0.155779	0.08772	0.194173	0.167857	0.17586	0.301379	0.246255	0.265298	0.299901	0.301725	0.252205	0.25895	0.291697	0.340966	0.322756	0.287073	0.296561	0.241875	0.249433	0.240332	0.211263	0.58317	0.629608	0.626541	0.590743	0.635529	0.588008
Cb5	Verrucomicrobiota	Akkermansiaceae	Akkermansia	0.240809	0.378622	0.392119	0.249319	0.381194	0.381471	0.429989	0.412648	0.380026	0.426209	0.364667	0.358223	0.360339	0.463967	0.319323	0.423431	0.402894	0.378632	0.373156	0.405796	0.40573	0.434046	0.385171	0.364239	0.362444	0.371959	0.385732	0.395668	0.431936	0.382073	0.380708	0.433048	0.454266	0.398222	0.385161	0.393786	0.381923	0.380605	0.373047	0.379668	0.564974	0.55367	0.436768	0.383496	0.477245	0.442453
Cb5	Planctomycetota	Pirellulaceae	Rhodopirellula	0.358341	0.496475	0.636458	0.558979	0.441323	0.558166	0.493573	0.519106	0.486896	0.525396	0.454835	0.471416	0.48236	0.52105	0.460238	0.550906	0.530104	0.538369	0.503823	0.390536	0.37397	0.397064	0.364369	0.353275	0.449282	0.435467	0.442895	0.468005	0.485773	0.457313	0.446303	0.460554	0.453065	0.447223	0.425369	0.440992	0.394044	0.406055	0.376257	0.382465	0.734462	0.717477	0.633094	0.602993	0.682963	0.650689
Cb5	Planctomycetota	Planctomycetaceae	Rubinisphaera	0.22585	0.415461	0.547024	0.50162	0.317881	0.427738	0.373587	0.393303	0.352088	0.393926	0.330351	0.34454	0.352768	0.397784	0.339929	0.426144	0.406219	0.414434	0.371588	0.259756	0.250251	0.285437	0.232281	0.220291	0.313262	0.294753	0.30805	0.335831	0.356242	0.320756	0.311015	0.324276	0.331011	0.318254	0.294937	0.313539	0.272284	0.270469	0.243005	0.246206	0.643545	0.626255	0.549558	0.516638	0.584574	0.550923
Cb5	Pseudomonadota	Coxiellaceae	Coxiella	0.0702977	0.439558	0.356157	0.130516	0.0613267	0.148642	0.0529602	0.0588604	-0.00185136	0.0708918	-0.000148631	0.0204553	-0.0068827	0.0449811	-0.000659758	0.0218053	0.0242124	0.00829759	-0.031104	-0.0445229	-0.026088	-0.0719291	-0.071099	-0.115896	-0.0467575	-0.0804754	-0.0570868	-0.0396414	-0.0100587	-0.0714137	-0.0682411	0.0370049	0.0718703	0.00233042	-0.0387616	-0.015356	-0.0911776	-0.0529878	-0.0549733	-0.0664714	0.304246	0.301573	0.261816	0.214687	0.228228	0.190022
Cb5	Candidatus Thermoplasmatota	Methanomassiliicoccaceae	Methanomassiliicoccus	-0.0189624	0.371912	0.274652	0.0796795	0.0474307	0.127044	-0.0217868	0.0382409	-0.0396318	0.0270022	-0.0572081	-0.00238387	-0.0274634	-0.0212256	-0.0020054	0.0205502	0.0255344	-0.0125354	-0.0722863	-0.0979937	-0.0923073	-0.126235	-0.130975	-0.169332	-0.088025	-0.130922	-0.0996696	-0.0732471	-0.0630678	-0.119366	-0.120723	-0.0143672	0.00980058	-0.0406026	-0.114507	-0.0817925	-0.154797	-0.111329	-0.139092	-0.13125	0.35889	0.421083	0.335351	0.315857	0.33271	0.304188
Cb5	Bacteroidota	Cyclobacteriaceae	Echinicola	0.264834	0.343939	0.394107	0.239524	0.396585	0.409267	0.430963	0.439875	0.392308	0.432009	0.382433	0.367912	0.37383	0.453146	0.374918	0.439581	0.428042	0.405087	0.402646	0.355446	0.343942	0.380226	0.354969	0.357494	0.380763	0.374608	0.382839	0.399528	0.413423	0.370484	0.377572	0.409908	0.428232	0.38853	0.373667	0.372908	0.371296	0.363551	0.351749	0.353813	0.536175	0.540514	0.472386	0.469175	0.507386	0.488896
Cb5	Pseudomonadota	Methylophilaceae	Methylotenera	0.103067	0.423466	0.360461	0.115466	0.273607	0.267073	0.272413	0.272595	0.233274	0.292782	0.217309	0.22619	0.206382	0.298397	0.178416	0.259542	0.232476	0.20544	0.194129	0.244619	0.241427	0.252677	0.23798	0.23614	0.208443	0.209435	0.220318	0.228569	0.27051	0.213052	0.216964	0.317161	0.343754	0.254798	0.228453	0.249561	0.212475	0.241176	0.234464	0.242386	0.394575	0.408971	0.305576	0.258049	0.318874	0.276633
Cb5	Pseudomonadota	Piscirickettsiaceae	Thioalkalimicrobium	0.258211	0.495303	0.504033	0.263559	0.373996	0.419402	0.420566	0.426092	0.370325	0.430944	0.359077	0.360212	0.345568	0.432352	0.366442	0.395655	0.395089	0.348245	0.343433	0.347835	0.332372	0.345665	0.334852	0.323312	0.351093	0.334338	0.345547	0.363478	0.397658	0.327484	0.341372	0.421093	0.444502	0.378256	0.354962	0.370073	0.331958	0.352864	0.347475	0.337623	0.570433	0.581018	0.523658	0.448877	0.516723	0.473774
Cb5	Bacillota	Lachnospiraceae	Roseburia	0.510207	0.63252	0.593831	0.453697	0.626882	0.592757	0.510424	0.557311	0.546326	0.585703	0.567854	0.539269	0.497514	0.465879	0.527916	0.553265	0.512685	0.561604	0.532858	0.485527	0.508854	0.464311	0.485761	0.428027	0.488764	0.464197	0.503727	0.493474	0.480077	0.483511	0.465261	0.533506	0.536478	0.517418	0.499121	0.535991	0.44643	0.489642	0.477399	0.493066	0.569863	0.536317	0.514919	0.505926	0.529942	0.514959
Cb5	Aquificota	Aquificaceae	Hydrogenobacter	0.195879	0.738797	0.68209	0.598987	0.433091	0.442028	0.407971	0.441068	0.399658	0.435267	0.422815	0.432606	0.377194	0.319007	0.373044	0.389223	0.382696	0.434645	0.348114	0.314424	0.318324	0.274519	0.252033	0.207793	0.282582	0.262645	0.290785	0.304225	0.313387	0.277599	0.27121	0.361671	0.386692	0.386485	0.307833	0.360058	0.249057	0.288863	0.254979	0.250681	0.530508	0.535102	0.541689	0.51428	0.517019	0.485029
Cb5	Candidatus Cloacimonadota	Candidatus Cloacimonadaceae	Candidatus Cloacimonas	0.448548	0.788783	0.679781	0.448825	0.569205	0.582532	0.504203	0.531065	0.508414	0.548916	0.519142	0.51821	0.495456	0.483902	0.494989	0.499095	0.493352	0.487693	0.449701	0.503553	0.528092	0.446181	0.476299	0.414984	0.450472	0.435731	0.465253	0.472096	0.473688	0.452482	0.441694	0.545193	0.555383	0.521528	0.476712	0.512135	0.433233	0.482148	0.472365	0.470795	0.579244	0.57023	0.562829	0.545799	0.544441	0.540977
Cb5	Thermodesulfobacteriota	Desulfobacteraceae	Desulfobacula	0.381734	0.744642	0.612409	0.357122	0.586107	0.535388	0.533702	0.547607	0.521	0.562423	0.516373	0.510195	0.484049	0.523017	0.467169	0.491375	0.486671	0.468923	0.444754	0.548432	0.561655	0.498693	0.533175	0.479396	0.461329	0.46667	0.487599	0.494086	0.512007	0.47191	0.472122	0.602909	0.614796	0.549557	0.503233	0.539935	0.467447	0.520503	0.513211	0.520126	0.549981	0.531426	0.50815	0.477057	0.495722	0.487314
Cb5	Pseudomonadota	Piscirickettsiaceae	Methylophaga	0.0664135	0.565225	0.514499	0.413692	0.271478	0.289921	0.264919	0.294329	0.261665	0.307596	0.268866	0.338291	0.251513	0.227034	0.195545	0.257073	0.235193	0.26453	0.19401	0.22488	0.227197	0.192781	0.168032	0.125641	0.165147	0.153801	0.180812	0.182727	0.220935	0.161677	0.158091	0.261428	0.272149	0.254712	0.183431	0.235288	0.126803	0.184191	0.150574	0.15724	0.428994	0.45383	0.396099	0.320406	0.374418	0.30233
Cb5	Pseudomonadota	Morganellaceae	Photorhabdus	0.0742849	0.378428	0.348762	0.191011	0.29346	0.293516	0.208891	0.234027	0.17694	0.257756	0.189289	0.218639	0.1654	0.220147	0.243876	0.23354	0.219236	0.187144	0.167461	0.0795325	0.0571578	0.107301	0.09273	0.0759125	0.138694	0.0925145	0.129259	0.139304	0.134704	0.0819329	0.0801461	0.170684	0.209797	0.158984	0.124866	0.1445	0.0941077	0.11649	0.107221	0.107679	0.463881	0.491378	0.464987	0.434407	0.464865	0.426424
Cb5	Bacteroidota	Saprospiraceae	Saprospira	0.203363	0.276067	0.394332	0.277549	0.210061	0.302032	0.183388	0.218425	0.164476	0.227815	0.16423	0.182211	0.165498	0.203811	0.224008	0.231126	0.22371	0.216201	0.193087	0.0441993	0.0225818	0.0555905	0.0467131	0.0203036	0.144238	0.0905786	0.126053	0.144178	0.151076	0.10776	0.102516	0.149514	0.151173	0.125237	0.116083	0.134836	0.0870718	0.0928144	0.0820096	0.0755454	0.509979	0.496467	0.449154	0.394743	0.424683	0.401228
Cb5	Chlamydiota	Simkaniaceae	Simkania	0.181939	0.493799	0.497199	0.345759	0.334193	0.385788	0.306274	0.342528	0.288661	0.359792	0.282964	0.319963	0.289759	0.306811	0.308269	0.343259	0.325636	0.319566	0.267317	0.209901	0.204014	0.223467	0.186206	0.158867	0.234823	0.199484	0.22633	0.247564	0.264559	0.209757	0.202472	0.295169	0.307179	0.267771	0.221338	0.255762	0.179383	0.208723	0.184611	0.192223	0.649673	0.63408	0.567414	0.52211	0.564751	0.53041
Cb5	Bacteroidota	Chitinophagaceae	Chitinophaga	0.230964	0.554056	0.498087	0.346908	0.392625	0.392067	0.343547	0.355619	0.296868	0.379114	0.315471	0.323332	0.287848	0.324379	0.325167	0.344008	0.332486	0.31736	0.296482	0.237934	0.257299	0.257476	0.226008	0.184318	0.248331	0.218913	0.246862	0.262464	0.276085	0.212863	0.216241	0.305098	0.329731	0.283072	0.256045	0.269717	0.219944	0.228143	0.223874	0.216017	0.600273	0.586113	0.539215	0.488705	0.508206	0.481691
Cb5	Thermodesulfobacteriota	Desulfocapsaceae	Desulfotalea	0.455418	0.738844	0.716215	0.526873	0.570198	0.628392	0.540447	0.562796	0.519364	0.577733	0.511621	0.542675	0.523446	0.544994	0.476301	0.534345	0.537075	0.534363	0.484472	0.435877	0.423074	0.439454	0.42339	0.38716	0.462725	0.437069	0.464992	0.48111	0.506464	0.461952	0.451199	0.536664	0.552221	0.516698	0.474207	0.503781	0.424391	0.458296	0.442955	0.441147	0.731564	0.75176	0.653133	0.611406	0.675074	0.632328
Cb5	Candidatus Thermoplasmatota		Aciduliprofundum	0.361979	0.584179	0.557945	0.440177	0.404541	0.469831	0.289218	0.357554	0.308157	0.355199	0.306526	0.33362	0.309183	0.292211	0.339203	0.335914	0.342274	0.358609	0.287004	0.154766	0.13962	0.137474	0.148664	0.11494	0.249286	0.192577	0.233022	0.252552	0.248109	0.227867	0.209054	0.281649	0.281962	0.268819	0.224931	0.273313	0.166175	0.210011	0.184579	0.186134	0.55807	0.578412	0.504996	0.514806	0.566799	0.537475
Cb5	Bacteroidota	Bacteroidaceae	Bacteroides	0.218961	0.584489	0.572594	0.379541	0.391401	0.437596	0.323354	0.371222	0.306157	0.367036	0.309233	0.339053	0.318996	0.340074	0.359344	0.352024	0.362139	0.330648	0.27647	0.235604	0.231541	0.224227	0.206188	0.168597	0.252198	0.210677	0.246927	0.272954	0.271034	0.226481	0.217616	0.309004	0.334333	0.301729	0.242775	0.274447	0.203761	0.234994	0.209281	0.213226	0.625602	0.643743	0.60232	0.591733	0.608567	0.592022
Cb5	Ignavibacteriota	Ignavibacteriaceae	Ignavibacterium	0.0223698	0.467582	0.389098	0.184227	0.184352	0.220707	0.0999059	0.14507	0.0809927	0.151409	0.0914367	0.12199	0.0963228	0.118971	0.132272	0.131821	0.13127	0.099763	0.041295	0.0518401	0.0683013	0.0421974	0.0151862	-0.0346685	0.0289907	-0.013797	0.0247056	0.0454775	0.050276	0.00198097	-0.00704167	0.101533	0.137547	0.0914317	0.0227135	0.0570433	-0.00967067	0.0208335	-0.000914153	0.00717886	0.449658	0.477948	0.421352	0.401768	0.416971	0.39302
Cb5	Pseudomonadota	Pasteurellaceae	Actinobacillus	-0.142043	0.050105	-0.047279	-0.0217697	0.0202303	-0.0409613	0.0204691	0.00677101	0.0120342	0.0368631	0.0110179	-0.0127262	-0.0230768	0.0401008	-0.0209656	0.0325902	-0.00266764	0.0116902	0.031389	0.0244569	0.0145959	0.0497746	0.0247866	0.0404038	0.00620379	0.0212731	0.0165652	0.00747983	0.0271621	0.0172102	0.0181427	0.0305374	0.0325639	0.00813389	0.0129637	0.0110684	0.0433466	0.0163929	0.0141681	0.0234179	0.0514459	0.0445733	-0.0377011	-0.0619612	-0.00180284	-0.02967
Cb5	Pseudomonadota	Morganellaceae	Providencia	-0.252676	0.170982	0.00832821	-0.0197356	0.0880361	-0.0339283	0.0291475	0.023164	0.0136894	0.0613227	0.0310473	0.026666	-0.00490053	0.00664845	0.0225141	0.0364327	0.000113083	-0.00023779	0.0130652	0.0092464	0.0142788	0.0350635	0.0246214	0.0463207	-0.0126799	-0.0020233	-0.00488075	-0.00560759	-0.00223915	-0.0206869	-0.0206732	0.0485103	0.0566376	0.0117814	0.00228395	0.00478554	0.0203928	0.0069049	0.009596	0.0177562	0.110436	0.0907204	0.0642215	0.0421514	0.0451228	0.0342923
Cb5	Actinomycetota	Micrococcaceae	Renibacterium	0.115591	0.0669313	0.191712	0.241279	0.107795	0.200091	0.191713	0.224931	0.188031	0.201311	0.175691	0.162232	0.197613	0.213483	0.234074	0.256037	0.250688	0.258963	0.239349	0.111369	0.107645	0.151191	0.082112	0.103469	0.204995	0.16646	0.161214	0.184241	0.18752	0.17321	0.17723	0.117027	0.111809	0.146458	0.141879	0.135107	0.147284	0.110556	0.0833048	0.0823489	0.384683	0.36866	0.345121	0.339541	0.365268	0.362595
Cb5	Thermotogota	Thermotogaceae	Thermotoga	0.271213	0.378668	0.305722	0.207953	0.285489	0.302621	0.307537	0.300081	0.289324	0.305657	0.293166	0.263719	0.255434	0.275089	0.275438	0.270951	0.276582	0.269794	0.274778	0.296339	0.297122	0.248976	0.263251	0.243457	0.269535	0.265502	0.268519	0.267013	0.270432	0.259089	0.265896	0.294852	0.308062	0.292871	0.280875	0.283356	0.253205	0.280276	0.273689	0.267848	0.229633	0.224793	0.237327	0.243191	0.240187	0.238094
Cb5	Cyanobacteriota	Synechococcaceae	Dactylococcopsis	0.333188	0.247933	0.205139	-0.0630208	0.290483	0.314668	0.316557	0.314292	0.33252	0.322453	0.328302	0.301623	0.324438	0.346075	0.302039	0.294258	0.306246	0.242549	0.284619	0.42856	0.436724	0.369223	0.452391	0.438003	0.373935	0.390914	0.388268	0.374426	0.365478	0.386926	0.387922	0.427705	0.428098	0.38329	0.397976	0.384726	0.383385	0.433329	0.455019	0.461434	0.121033	0.137708	0.157032	0.152495	0.156591	0.179732
Cb5	Verrucomicrobiota	Methylacidiphilaceae	Methylacidiphilum	0.143279	0.256159	0.138861	0.115919	0.161435	0.144897	0.161722	0.140915	0.143473	0.157693	0.153786	0.115635	0.122818	0.192823	0.0938283	0.148403	0.123469	0.148039	0.128885	0.162509	0.195616	0.14666	0.144526	0.117378	0.12851	0.130849	0.142035	0.141637	0.143899	0.157693	0.141154	0.180882	0.195371	0.149063	0.155043	0.169375	0.11513	0.149124	0.153061	0.162822	0.149185	0.088187	0.0881536	0.0979886	0.114466	0.123198
Cb5	Bacillota	Peptostreptococcaceae	Filifactor	-0.170443	0.0572238	-0.0752059	-0.219434	-0.267359	-0.166224	-0.272135	-0.272131	-0.279344	-0.247529	-0.282404	-0.266724	-0.26858	-0.24534	-0.293674	-0.269017	-0.281907	-0.297945	-0.310902	-0.263715	-0.242889	-0.299106	-0.268205	-0.282815	-0.285134	-0.294818	-0.294655	-0.292852	-0.290475	-0.285026	-0.292977	-0.23352	-0.203157	-0.257151	-0.281523	-0.280636	-0.311015	-0.266848	-0.25954	-0.25548	-0.18109	-0.146659	-0.16662	-0.150939	-0.155008	-0.172736
Cb5	Campylobacterota	Nitratiruptoraceae	Nitratiruptor	-0.0794848	-0.0448538	-0.13161	-0.212679	-0.180606	-0.170637	-0.217134	-0.209816	-0.222147	-0.213191	-0.215822	-0.224763	-0.224053	-0.164308	-0.212285	-0.222505	-0.211055	-0.224211	-0.235153	-0.205496	-0.187971	-0.228491	-0.213254	-0.220947	-0.204174	-0.22575	-0.209522	-0.213641	-0.200836	-0.204438	-0.209003	-0.189651	-0.180531	-0.215448	-0.213102	-0.196788	-0.221444	-0.207156	-0.201726	-0.203476	-0.187619	-0.187861	-0.206828	-0.185579	-0.186383	-0.191018
Cb5	Cyanobacteriota	Chroococcidiopsidaceae	Chroococcidiopsis	0.108556	0.410122	0.3163	0.174504	0.239982	0.295688	0.172422	0.214561	0.202457	0.217042	0.194123	0.240038	0.240057	0.197076	0.256844	0.226406	0.244643	0.181495	0.148265	0.213026	0.202012	0.165635	0.189876	0.163013	0.166397	0.162529	0.180539	0.197946	0.161379	0.175228	0.152295	0.222122	0.230565	0.228702	0.162935	0.17908	0.160912	0.195617	0.17117	0.187924	0.357887	0.3949	0.394467	0.42726	0.429092	0.44608
Cb5	Cyanobacteriota	Microcoleaceae	Arthrospira	0.106989	0.295902	0.263367	0.0910269	0.212284	0.255565	0.17346	0.210902	0.186637	0.205178	0.165017	0.211448	0.207235	0.184449	0.252095	0.197957	0.222874	0.155056	0.133286	0.188413	0.150173	0.155829	0.176947	0.169318	0.161464	0.153229	0.162484	0.185609	0.156122	0.159329	0.142688	0.215319	0.235957	0.215339	0.157098	0.170353	0.159571	0.191554	0.170121	0.184131	0.321101	0.360656	0.380783	0.38269	0.40029	0.402193
Cb5	Caldisericota	Caldisericaceae	Caldisericum	0.291716	0.49156	0.512732	0.365437	0.455992	0.508884	0.419175	0.464441	0.445804	0.465274	0.447298	0.470372	0.472012	0.406002	0.533041	0.474231	0.486842	0.439445	0.42052	0.405543	0.385855	0.379167	0.38865	0.386843	0.425511	0.400467	0.414364	0.433775	0.394753	0.398952	0.387857	0.424379	0.420846	0.44148	0.402103	0.408686	0.399754	0.41582	0.388895	0.394285	0.553337	0.558719	0.593803	0.631597	0.619151	0.642471
Cb5	Cyanobacteriota	Calotrichaceae	Calothrix	0.16421	0.262071	0.257181	0.14528	0.204277	0.278315	0.15426	0.200001	0.166512	0.17516	0.159517	0.197739	0.209347	0.175552	0.283616	0.174905	0.237081	0.15956	0.132575	0.121224	0.0832948	0.0871519	0.117644	0.104296	0.161958	0.123832	0.142865	0.16888	0.123434	0.134969	0.123204	0.154657	0.17149	0.181192	0.131729	0.137068	0.126322	0.147503	0.131023	0.131192	0.300495	0.34068	0.401388	0.441527	0.414111	0.439522
Cb5	Cyanobacteriota	Nostocaceae	Trichormus	0.00860418	0.281245	0.179315	-0.00971854	0.0877535	0.136292	0.00123586	0.0428283	0.00175564	0.0421145	-0.00806294	0.0434946	0.0373183	0.00728483	0.0854207	0.02458	0.0557783	-0.0142565	-0.0460297	-0.0232445	-0.039657	-0.0617485	-0.0403661	-0.04913	-0.0223841	-0.0503193	-0.0379198	-0.0118852	-0.0375404	-0.0525821	-0.0605224	0.0279478	0.0448204	0.0190058	-0.0424387	-0.0304502	-0.0621853	-0.0211938	-0.0377987	-0.0340423	0.258979	0.298738	0.296718	0.321216	0.310461	0.317119
Cb5	Chlamydiota	Parachlamydiaceae	Candidatus Protochlamydia	-0.15066	0.135678	0.0435849	-0.10846	-0.158103	-0.0741354	-0.195241	-0.170114	-0.22199	-0.182609	-0.238512	-0.188933	-0.189827	-0.185231	-0.147365	-0.186388	-0.162861	-0.229681	-0.263451	-0.227224	-0.23447	-0.258274	-0.250909	-0.267028	-0.247414	-0.269207	-0.258565	-0.225911	-0.239025	-0.26304	-0.267258	-0.183389	-0.144861	-0.194303	-0.254856	-0.243914	-0.267294	-0.235696	-0.250081	-0.248039	0.0684009	0.0965824	0.120041	0.130168	0.0923905	0.0981454
Cb5	Cyanobacteriota	Chroococcaceae	Gloeocapsa	-0.178284	0.0236561	0.0706508	-0.010849	-0.210134	-0.0803283	-0.224234	-0.168695	-0.205421	-0.193496	-0.20342	-0.17127	-0.154693	-0.21304	-0.0765546	-0.183494	-0.135236	-0.178767	-0.228478	-0.25235	-0.275844	-0.282656	-0.290205	-0.288883	-0.211841	-0.265599	-0.254525	-0.226977	-0.24777	-0.25043	-0.256731	-0.243602	-0.234927	-0.203161	-0.262968	-0.248667	-0.250751	-0.254012	-0.281049	-0.287628	0.0491155	0.0906416	0.121329	0.145067	0.131379	0.137269
Cb5	Cyanobacteriota	Nostocaceae	Nostoc	-0.177017	0.0842253	0.0198418	-0.0612375	-0.194754	-0.0968368	-0.27235	-0.226912	-0.266523	-0.232009	-0.260935	-0.214783	-0.22228	-0.243306	-0.144905	-0.232444	-0.197496	-0.249036	-0.287555	-0.313238	-0.325445	-0.354235	-0.33881	-0.359149	-0.287954	-0.332388	-0.313754	-0.287842	-0.322508	-0.321044	-0.336181	-0.282596	-0.259277	-0.262798	-0.319385	-0.309403	-0.333959	-0.309626	-0.324668	-0.327586	0.0358304	0.0873846	0.10337	0.123148	0.117668	0.114442
Cb5	Cyanobacteriota	Leptolyngbyaceae	Leptolyngbya	-0.0488635	0.158373	0.13279	0.0765522	0.00181172	0.104538	-0.0428207	-0.00409605	-0.0311627	-0.0167554	-0.0430621	0.0121124	0.0331423	-0.0143458	0.100742	0.00915985	0.0513847	-0.0279159	-0.0545197	-0.0763123	-0.11462	-0.0890703	-0.073898	-0.0851246	-0.0479591	-0.0717403	-0.0608166	-0.025546	-0.0757087	-0.0587564	-0.0780713	-0.0435829	-0.0196529	-0.0114137	-0.0701013	-0.0701708	-0.0486902	-0.0518226	-0.0682834	-0.0656202	0.206577	0.239764	0.322258	0.338508	0.281273	0.314251
Cb5	Cyanobacteriota	Hyellaceae	Pleurocapsa	0.0681256	0.237779	0.151478	0.0542559	0.214934	0.203614	0.148096	0.189896	0.194317	0.181996	0.192236	0.218482	0.223432	0.187022	0.23971	0.184101	0.210813	0.150356	0.135911	0.256883	0.238156	0.212278	0.243693	0.208167	0.176591	0.182051	0.194257	0.202081	0.158641	0.189263	0.170362	0.216031	0.226309	0.245157	0.182007	0.18882	0.209165	0.222591	0.207088	0.22455	0.196285	0.27028	0.259669	0.291139	0.309853	0.328319
Cb5	Bacillota	Bacillaceae	Anoxybacillus	0.0205611	0.358958	0.322182	0.288007	0.00817596	0.141077	-0.00246433	0.0518226	0.00521613	0.0343357	0.0149729	0.0649634	0.0414405	-0.00660311	0.0672243	0.015391	0.045988	0.0516161	-0.027427	-0.0931576	-0.0954649	-0.122444	-0.143315	-0.170999	-0.0470471	-0.104651	-0.0830819	-0.0591531	-0.0614335	-0.085274	-0.0923239	-0.0565523	-0.0389658	-0.0149634	-0.0802987	-0.0476987	-0.120011	-0.0968609	-0.127423	-0.137603	0.243866	0.264853	0.279866	0.29807	0.295861	0.267119
Cb5	Bacillota	Oscillospiraceae	Ruminococcus	0.228138	0.390683	0.382732	0.42946	0.332282	0.372296	0.247154	0.307163	0.253522	0.283668	0.238498	0.259812	0.256121	0.216513	0.329697	0.286299	0.313327	0.324167	0.261013	0.0707637	0.0177151	0.106212	0.076558	0.07679	0.201887	0.147142	0.174221	0.204477	0.18439	0.175193	0.162014	0.173993	0.194395	0.210496	0.159847	0.190186	0.15002	0.138028	0.103111	0.104439	0.470111	0.487467	0.495516	0.521027	0.529201	0.516143
Cb5	Euryarchaeota	Methanomicrobiaceae	Methanolacinia	0.213362	0.305357	0.361668	0.265956	0.252433	0.356307	0.181187	0.223535	0.157724	0.226052	0.157224	0.182849	0.169198	0.171114	0.271091	0.246755	0.247064	0.226591	0.214955	-0.0217726	-0.0437837	0.00475351	-0.00178103	0.00117431	0.143859	0.0807628	0.105583	0.129543	0.0929639	0.0761762	0.0682961	0.0789486	0.114521	0.102718	0.0923068	0.0806021	0.050492	0.0563546	0.0465641	0.0372049	0.477723	0.505339	0.524283	0.523569	0.532124	0.507961
Cb5	Cyanobacteriota	Aphanothecaceae	Halothece	0.326577	0.417971	0.497734	0.383851	0.2703	0.392207	0.197959	0.256196	0.223723	0.240028	0.239394	0.27883	0.251886	0.19205	0.318407	0.208804	0.26401	0.239788	0.192053	0.0990268	0.0578323	0.0420322	0.0839731	0.0516066	0.18766	0.127056	0.160184	0.176186	0.145161	0.146649	0.133787	0.161833	0.169542	0.204508	0.162177	0.185251	0.10956	0.156831	0.139304	0.122118	0.336526	0.403399	0.429317	0.436118	0.466822	0.44392
Cb5	Cyanobacteriota	Acaryochloridaceae	Acaryochloris	0.124529	0.381367	0.384855	0.270801	0.306645	0.329758	0.21586	0.270647	0.2248	0.281599	0.238018	0.264392	0.247878	0.218755	0.343003	0.27951	0.281702	0.233277	0.21024	0.168043	0.161364	0.168362	0.161027	0.121079	0.196714	0.148868	0.179671	0.200496	0.175299	0.146363	0.141957	0.213337	0.219039	0.214895	0.172114	0.188729	0.159285	0.171372	0.153939	0.157601	0.534825	0.556411	0.527363	0.51818	0.53113	0.535039
Cb5	Cyanobacteriota	Pseudanabaenaceae	Pseudanabaena	0.199131	0.368069	0.463806	0.358469	0.269745	0.402483	0.26754	0.317932	0.26069	0.297661	0.247622	0.300322	0.305999	0.273036	0.352691	0.30431	0.34734	0.304184	0.250481	0.145699	0.100391	0.157137	0.127475	0.107676	0.232474	0.172752	0.196495	0.22841	0.210022	0.185863	0.179244	0.202516	0.228467	0.253183	0.186087	0.194805	0.171388	0.170701	0.139678	0.137059	0.567554	0.60675	0.611925	0.616974	0.601262	0.6002
Cb5	Thermoproteota	Thermoproteaceae	Thermoproteus	0.150143	0.276784	0.391378	0.329718	0.21605	0.307749	0.205343	0.258349	0.18577	0.223696	0.195857	0.219677	0.224101	0.169948	0.351023	0.228354	0.27774	0.215503	0.177429	0.0643587	0.0217623	0.073976	0.0474299	0.03871	0.173532	0.097637	0.123337	0.161709	0.143187	0.0937398	0.108404	0.136869	0.138114	0.163196	0.122045	0.137853	0.108809	0.10621	0.0788795	0.0618718	0.516074	0.535312	0.554222	0.554393	0.539324	0.556184
Cb5	Chlamydiota	Chlamydiaceae	Chlamydophila	-0.22434	0.219501	0.0409564	-0.17528	-0.080647	-0.116076	-0.143779	-0.140304	-0.144048	-0.112813	-0.137947	-0.117186	-0.148182	-0.121865	-0.177762	-0.15471	-0.168698	-0.197884	-0.205035	-0.0332022	0.00478355	-0.101121	-0.0623867	-0.0903568	-0.171813	-0.152196	-0.143724	-0.14884	-0.139342	-0.150989	-0.162481	-0.0546166	-0.0332075	-0.0961081	-0.139724	-0.125546	-0.140923	-0.099882	-0.0999125	-0.0876825	-0.0900198	-0.0704772	-0.0982834	-0.106496	-0.100155	-0.119959
Cb5	Bacillota	Peptoniphilaceae	Anaerococcus	-0.146915	0.270023	0.0956591	-0.116993	0.00613698	-0.00735074	-0.0857427	-0.0518041	-0.0815821	-0.0364803	-0.0911438	-0.0392296	-0.0722145	-0.0618593	-0.0543834	-0.0613317	-0.0651254	-0.103352	-0.139183	-0.0420472	-0.0312715	-0.0715025	-0.0752613	-0.0938386	-0.121333	-0.132412	-0.117494	-0.106829	-0.107688	-0.134143	-0.14519	-0.0380434	-0.0129018	-0.0528799	-0.12442	-0.0983191	-0.118796	-0.0945955	-0.116087	-0.0993552	0.129011	0.159305	0.130907	0.133798	0.13721	0.119614
Cb5	Chlamydiota	Chlamydiaceae	Chlamydia	-0.028291	0.291217	0.149807	-0.0604663	0.0254789	0.0386541	-0.0330066	-0.0267394	-0.0479304	-5.31714e-05	-0.0432423	-0.00638278	-0.0252662	-0.0114614	-0.0493448	-0.054799	-0.0403797	-0.0797702	-0.116209	-0.0178431	-0.0201305	-0.0390551	-0.0372839	-0.0570826	-0.0745472	-0.0888216	-0.0689503	-0.0624916	-0.0389533	-0.0739481	-0.0821217	0.0391941	0.0496839	-0.00984014	-0.0548801	-0.0264938	-0.0728329	-0.0333851	-0.0379513	-0.0324981	0.159586	0.160348	0.101642	0.0845129	0.0764942	0.0734991
Cb5	Euryarchaeota	Methanocaldococcaceae	Methanotorris	0.29062	0.585268	0.544978	0.34857	0.390579	0.435568	0.349446	0.380046	0.343932	0.389208	0.338683	0.378952	0.351259	0.343906	0.33286	0.337835	0.3542	0.347413	0.283855	0.272965	0.24859	0.261038	0.252963	0.236165	0.283432	0.254237	0.279328	0.296973	0.317844	0.273349	0.264737	0.368131	0.372972	0.347167	0.288094	0.333549	0.259963	0.29037	0.268384	0.264548	0.5427	0.542621	0.486388	0.471413	0.498888	0.475128
Cb5	Euryarchaeota	Methanobacteriaceae	Methanobrevibacter	0.137106	0.384862	0.34546	0.122422	0.209807	0.271405	0.18645	0.219487	0.210339	0.230107	0.199886	0.240246	0.227516	0.173299	0.219551	0.198228	0.20667	0.184894	0.148131	0.20041	0.183828	0.14606	0.181031	0.181338	0.178471	0.165242	0.171463	0.183121	0.177807	0.171208	0.161324	0.24349	0.239771	0.226042	0.171547	0.196021	0.161559	0.20048	0.181076	0.184449	0.284123	0.288618	0.303302	0.321125	0.292493	0.297077
Cb5	Euryarchaeota	Methanocaldococcaceae	Methanocaldococcus	0.302069	0.558965	0.488547	0.271382	0.443814	0.452877	0.389542	0.418467	0.398712	0.427193	0.390212	0.411978	0.406807	0.404127	0.38449	0.38017	0.402462	0.380415	0.340239	0.371986	0.348184	0.340743	0.360897	0.357354	0.369078	0.349948	0.367571	0.380042	0.388143	0.373398	0.359315	0.44307	0.443928	0.417452	0.371989	0.403053	0.364021	0.391003	0.37513	0.375296	0.470403	0.482339	0.433495	0.439667	0.470939	0.458808
Cb5	Candidatus Thermoplasmatota	Picrophilaceae	Picrophilus	0.260416	0.487869	0.393383	0.165282	0.210225	0.307386	0.149642	0.196283	0.166694	0.206806	0.160832	0.192985	0.186982	0.12459	0.185089	0.170036	0.175975	0.153951	0.116753	0.121106	0.128849	0.0412791	0.0988532	0.0729952	0.144891	0.104238	0.121227	0.136389	0.136561	0.117589	0.113292	0.21573	0.19159	0.162942	0.126589	0.15403	0.0693903	0.141733	0.128092	0.124899	0.348992	0.360661	0.30382	0.317064	0.308472	0.316265
Cb5	Spirochaetota	Leptospiraceae	Leptospira	0.119923	0.453948	0.344756	0.0654802	0.208318	0.243501	0.155161	0.179838	0.147914	0.196878	0.143926	0.180763	0.147855	0.156257	0.146338	0.146972	0.152336	0.112942	0.0747285	0.152816	0.152976	0.105432	0.1346	0.103351	0.109149	0.087958	0.112431	0.120838	0.128039	0.095656	0.0887478	0.215176	0.234716	0.175441	0.118285	0.150214	0.0810219	0.141951	0.131527	0.13823	0.316889	0.33479	0.302472	0.290965	0.299947	0.286037
Cb5	Euryarchaeota	Methanococcaceae	Methanococcus	-0.0140605	0.350029	0.259493	0.0569713	0.0727576	0.134699	0.0216826	0.0597497	0.0436194	0.067584	0.03483	0.0878042	0.0648137	0.00661139	0.0543334	0.0416238	0.0481641	0.0285004	-0.0322464	0.0415654	0.0317563	-0.0200764	0.000143999	-0.0167972	-0.0103889	-0.0249116	-0.0118782	0.000594847	-0.00666124	-0.0135892	-0.0298802	0.0685319	0.0832148	0.0666731	-0.0148398	0.0199243	-0.0378411	0.0158017	-0.0114541	-0.00105628	0.195948	0.227451	0.219597	0.248489	0.223092	0.218277
Cb5	Synergistota	Acetomicrobiaceae	Anaerobaculum	0.170273	0.29608	0.221017	-0.0570958	0.235794	0.262375	0.194288	0.219808	0.195156	0.245585	0.178912	0.187305	0.20702	0.274016	0.199269	0.22345	0.222035	0.164645	0.169783	0.224468	0.238411	0.211259	0.23137	0.215165	0.212677	0.194319	0.200304	0.20944	0.21567	0.190692	0.18979	0.272933	0.26978	0.2182	0.192639	0.192176	0.187981	0.207589	0.209163	0.219848	0.396549	0.390526	0.320563	0.311896	0.324933	0.337203
Cb5	Chlorobiota	Chloroherpetonaceae	Chloroherpeton	0.270936	0.387544	0.406662	0.145799	0.473482	0.407309	0.452911	0.437181	0.414545	0.467355	0.432324	0.444801	0.410617	0.460916	0.39518	0.412546	0.415213	0.366796	0.378605	0.479923	0.501309	0.474048	0.472772	0.427842	0.402639	0.396738	0.418418	0.413093	0.424277	0.375034	0.380362	0.475229	0.488728	0.449445	0.425267	0.425042	0.406934	0.427887	0.436686	0.436263	0.520159	0.514576	0.453801	0.422724	0.444925	0.437882
Cb5	Bacillota	Tepidanaerobacteraceae	Tepidanaerobacter	0.063038	0.248687	0.148926	-0.0792576	0.0939536	0.0713203	0.0873954	0.0706601	0.0315727	0.0768113	0.0450916	0.0495049	0.0506726	0.0795181	0.0339337	0.00308057	0.0507701	0.00747187	-0.016869	0.0702306	0.081707	0.0767957	0.0593935	0.041315	0.0386372	0.0117392	0.0300166	0.0357183	0.0757675	0.0210428	0.026402	0.115487	0.132779	0.0765508	0.0596192	0.0740103	0.0465173	0.0531395	0.0682252	0.0543061	0.205463	0.17816	0.155323	0.0866888	0.0985674	0.0941577
Cb5	Actinomycetota	Tropherymataceae	Tropheryma	0.0346189	0.34086	0.197311	-0.0460496	0.0832804	0.112083	0.0496654	0.0718278	0.0418542	0.0923314	0.0328144	0.0843699	0.0346667	0.0426272	0.0314029	0.0782195	0.0507317	0.0116746	-0.0117548	0.109553	0.137623	0.0495364	0.05952	0.011346	-0.00932095	0.00605742	0.0171651	0.0212522	0.0270746	-0.00542538	-0.0131367	0.105213	0.130743	0.0675796	0.0109322	0.029447	-0.0387464	0.0351148	0.0205424	0.0408233	0.25153	0.296308	0.250784	0.197575	0.212036	0.183979
Cb6	Actinomycetota	Actinomycetaceae	Arcanobacterium	0.465809	0.115666	0.393094	0.438647	0.404266	0.432616	0.429223	0.445568	0.445293	0.436797	0.474998	0.480929	0.447458	0.414343	0.436752	0.425063	0.447347	0.487033	0.487206	0.318795	0.293587	0.372643	0.355655	0.346205	0.446163	0.411593	0.431641	0.414939	0.42147	0.405635	0.413381	0.341345	0.324687	0.398296	0.427988	0.423406	0.407091	0.377838	0.384195	0.361121	0.345308	0.355794	0.324284	0.309017	0.347427	0.316405
Cb6	Actinomycetota	Jonesiaceae	Jonesia	0.39071	-0.0579179	0.265547	0.341285	0.299933	0.379027	0.420276	0.425746	0.410423	0.398403	0.402263	0.376622	0.393062	0.409433	0.432666	0.435714	0.442431	0.46683	0.486264	0.296605	0.258083	0.330225	0.306473	0.325669	0.438807	0.407605	0.401773	0.407629	0.40198	0.394779	0.410096	0.305159	0.295501	0.354836	0.388705	0.365025	0.382891	0.346565	0.340198	0.319682	0.368308	0.351768	0.379669	0.372818	0.38724	0.381735
Cb6	Cyanobacteriota	Coleofasciculaceae	Geitlerinema	0.516436	0.155585	0.285842	0.254245	0.367854	0.411197	0.482151	0.457361	0.472366	0.457287	0.468124	0.447351	0.453193	0.465795	0.385456	0.440048	0.444614	0.456206	0.486389	0.463357	0.461781	0.470573	0.481694	0.482505	0.504519	0.510966	0.500833	0.490928	0.510998	0.507674	0.521199	0.476358	0.456104	0.464759	0.513405	0.494215	0.480276	0.490791	0.510059	0.493231	0.281742	0.270221	0.223267	0.201315	0.25154	0.238145
Cb6	Pseudomonadota	Acetobacteraceae	Gluconobacter	0.0374832	-0.2725	-0.165109	-0.0337086	-0.0704533	-0.0490597	0.0424768	0.00884881	0.032565	-0.00850435	0.0289755	0.00186843	0.029739	0.068532	-0.00268428	0.023892	0.0321637	0.0301308	0.0705936	0.0588427	0.0493046	0.079971	0.0737757	0.0940046	0.0773355	0.0974894	0.0801693	0.0730221	0.0762199	0.0932331	0.106914	0.0161614	0.00661974	0.0363359	0.0779397	0.0472551	0.108323	0.0704077	0.082589	0.0726016	-0.157322	-0.154684	-0.151206	-0.139104	-0.135299	-0.123419
Cb6	Bdellovibrionota	Pseudobdellovibrionaceae	Micavibrio	0.132036	-0.251938	-0.106684	0.00243556	0.0612402	0.0363258	0.141802	0.111013	0.130288	0.105235	0.125233	0.0995889	0.102744	0.140782	0.0848456	0.124764	0.113158	0.121721	0.158547	0.134989	0.114651	0.177264	0.161842	0.181791	0.158777	0.178231	0.166732	0.156326	0.1664	0.165197	0.180896	0.123148	0.111659	0.121683	0.161914	0.145914	0.171453	0.154814	0.164187	0.162183	-0.0142382	-0.0321566	-0.0475587	-0.0550716	-0.0445657	-0.0398465
Cb6	Pseudomonadota	Halomonadaceae	Chromohalobacter	0.236354	-0.00714248	0.133238	0.234994	0.339906	0.290815	0.338454	0.32372	0.324128	0.317566	0.315128	0.25842	0.273732	0.343792	0.368512	0.393063	0.354215	0.359001	0.401141	0.248669	0.220466	0.310948	0.29297	0.325283	0.330376	0.352937	0.352015	0.354968	0.318926	0.344343	0.338981	0.271923	0.28694	0.278113	0.329425	0.312811	0.335387	0.311348	0.312369	0.324347	0.277276	0.240087	0.280787	0.296644	0.312541	0.328362
Cb6	Pseudomonadota	Halomonadaceae	Halomonas	0.307402	0.138374	0.277017	0.301857	0.434585	0.382534	0.412347	0.404836	0.403967	0.412553	0.408383	0.361708	0.351321	0.38742	0.460339	0.452941	0.413301	0.41349	0.46557	0.310421	0.278768	0.342383	0.351686	0.38384	0.407794	0.414526	0.413813	0.409248	0.383641	0.382987	0.392709	0.354005	0.34443	0.346401	0.39653	0.383071	0.385433	0.380788	0.382926	0.380965	0.350051	0.329815	0.35418	0.352812	0.360554	0.370516
Cb6	Pseudomonadota	Comamonadaceae	Acidovorax	0.236771	0.180374	0.311412	0.330748	0.347768	0.363908	0.46097	0.431094	0.442362	0.434475	0.433995	0.409618	0.424393	0.458244	0.396056	0.46997	0.436345	0.422803	0.457173	0.465587	0.445596	0.48424	0.452975	0.469374	0.45206	0.482299	0.469403	0.465257	0.482466	0.465821	0.480489	0.444024	0.432522	0.438315	0.461723	0.444111	0.461992	0.463016	0.451201	0.45826	0.358222	0.356309	0.307926	0.298026	0.321909	0.324793
Cb6	Pseudomonadota	Comamonadaceae	Alicycliphilus	0.156186	0.162795	0.257641	0.231125	0.2335	0.274169	0.350261	0.319466	0.328193	0.337059	0.313051	0.316377	0.321244	0.340421	0.262305	0.357946	0.321286	0.303089	0.334461	0.348585	0.341456	0.370461	0.348019	0.362668	0.337879	0.367398	0.351515	0.347714	0.379972	0.350195	0.365165	0.356045	0.33511	0.323321	0.346037	0.33133	0.338919	0.34722	0.343046	0.349632	0.320818	0.322136	0.231739	0.202023	0.249896	0.23492
Cb6	Pseudomonadota	Cellvibrionaceae	Simiduia	-0.046938	0.161247	0.117117	0.145181	0.193971	0.108038	0.263221	0.222958	0.233831	0.236194	0.227262	0.194319	0.198479	0.277627	0.151833	0.263886	0.210775	0.212732	0.237167	0.315458	0.326576	0.369111	0.317932	0.318234	0.217328	0.279445	0.270236	0.264486	0.29373	0.275135	0.278845	0.285314	0.303574	0.259639	0.272069	0.268053	0.305364	0.276233	0.277011	0.298135	0.185359	0.150841	0.10317	0.0566076	0.0859741	0.079305
Cb6	Pseudomonadota	Ectothiorhodospiraceae	Spiribacter	0.163383	0.351334	0.330713	0.348714	0.322618	0.293392	0.422455	0.388075	0.386409	0.40084	0.377982	0.348487	0.341051	0.417315	0.287597	0.393194	0.361048	0.369837	0.398416	0.411736	0.420988	0.42619	0.411208	0.403016	0.370008	0.410633	0.403626	0.400145	0.440411	0.404516	0.419866	0.429773	0.42237	0.383102	0.411126	0.405865	0.406717	0.400816	0.40435	0.407351	0.330798	0.285002	0.221258	0.166815	0.221714	0.198684
Cb6	Pseudomonadota	Comamonadaceae	Verminephrobacter	0.424378	0.153853	0.35903	0.382451	0.440165	0.481398	0.553365	0.538668	0.55022	0.530553	0.539161	0.506591	0.527061	0.548371	0.507744	0.562553	0.540458	0.543201	0.57578	0.52076	0.494037	0.543282	0.537375	0.548943	0.570067	0.579652	0.569838	0.567332	0.571825	0.567345	0.583898	0.52306	0.507121	0.533287	0.562689	0.545689	0.564467	0.553933	0.549497	0.544923	0.392117	0.390504	0.367916	0.375635	0.392188	0.399671
Cb6	Pseudomonadota	Zoogloeaceae	Azoarcus	0.36265	0.205402	0.359139	0.406622	0.496747	0.478942	0.599729	0.583153	0.595586	0.573978	0.588859	0.547111	0.564096	0.588215	0.559418	0.608621	0.583101	0.582968	0.616507	0.602131	0.5829	0.627472	0.606027	0.612189	0.6049	0.628019	0.619502	0.615635	0.618049	0.612256	0.627485	0.572119	0.562324	0.587402	0.610825	0.596964	0.626049	0.605485	0.597329	0.59908	0.421826	0.408505	0.407145	0.403922	0.415231	0.428137
Cb6	Pseudomonadota	Sphaerotilaceae	Methylibium	0.366677	0.152781	0.349933	0.392474	0.470087	0.489236	0.600319	0.579446	0.594179	0.574314	0.577728	0.544697	0.576516	0.602277	0.560453	0.617027	0.58876	0.578456	0.621683	0.589969	0.560826	0.621939	0.603184	0.624463	0.617734	0.640019	0.620652	0.622691	0.625559	0.618692	0.636739	0.575081	0.55537	0.583738	0.611613	0.586896	0.633728	0.608688	0.601146	0.60018	0.449084	0.439075	0.424448	0.426359	0.437512	0.45615
Cb6	Pseudomonadota	Enterobacteriaceae	Cronobacter	0.267963	0.208658	0.32532	0.379047	0.4814	0.450411	0.549627	0.542843	0.544648	0.539778	0.539647	0.513805	0.51376	0.545236	0.528142	0.590434	0.543065	0.551827	0.571552	0.515883	0.498812	0.567723	0.527586	0.539079	0.535461	0.55232	0.548479	0.548862	0.540348	0.532634	0.54063	0.497515	0.50682	0.525549	0.532989	0.526042	0.552909	0.523572	0.510214	0.516809	0.45442	0.450809	0.461659	0.461732	0.468846	0.468259
Cb6	Pseudomonadota	Comamonadaceae	Comamonas	0.278442	0.146315	0.299281	0.319231	0.389891	0.405168	0.48173	0.464272	0.471393	0.46672	0.452243	0.433384	0.445809	0.488348	0.433351	0.50654	0.468861	0.455933	0.493587	0.452332	0.420761	0.492636	0.471205	0.493471	0.483016	0.505394	0.49272	0.492123	0.500475	0.486103	0.50092	0.459708	0.452706	0.457514	0.479373	0.462312	0.488605	0.479085	0.470394	0.476469	0.389503	0.396234	0.366412	0.349007	0.377632	0.375442
Cb6	Pseudomonadota		Thiomonas	0.251659	0.19394	0.26622	0.292331	0.357043	0.359892	0.460874	0.43722	0.447804	0.433	0.434085	0.401554	0.42471	0.479572	0.393083	0.47536	0.442724	0.434271	0.465278	0.476591	0.471147	0.510052	0.481895	0.48898	0.456847	0.492265	0.48127	0.479379	0.489787	0.483794	0.495016	0.452256	0.454686	0.452807	0.474423	0.459381	0.492528	0.472111	0.46824	0.475701	0.323742	0.313559	0.299228	0.287771	0.2983	0.306447
Cb6	Euryarchaeota	Halobacteriaceae	Halalkalicoccus	0.341222	0.13747	0.360716	0.473997	0.480958	0.443545	0.566457	0.533653	0.526081	0.528298	0.55426	0.517499	0.515436	0.515192	0.526766	0.534196	0.542437	0.548063	0.568315	0.459725	0.429015	0.533318	0.474938	0.48408	0.528254	0.519152	0.524569	0.524523	0.524238	0.496063	0.51399	0.465184	0.462884	0.50584	0.533249	0.511764	0.530998	0.490969	0.494793	0.474245	0.500006	0.473992	0.450609	0.44297	0.458825	0.470522
Cb6	Pseudomonadota	Erwiniaceae	Erwinia	0.383136	0.325723	0.480431	0.495325	0.62048	0.592195	0.674985	0.658582	0.653047	0.669156	0.66855	0.642309	0.634251	0.665737	0.649901	0.678853	0.658492	0.660717	0.683912	0.590388	0.560392	0.652635	0.616224	0.617914	0.646776	0.641649	0.650875	0.646421	0.639763	0.621381	0.630479	0.603558	0.614321	0.635036	0.649002	0.633551	0.652358	0.623584	0.621291	0.617167	0.598189	0.591629	0.580228	0.577761	0.591669	0.590166
Cb6	Pseudomonadota	Pectobacteriaceae	Pectobacterium	0.372672	0.39433	0.464144	0.420113	0.619324	0.572705	0.654413	0.645696	0.634437	0.65375	0.638606	0.616992	0.613844	0.673028	0.632766	0.664881	0.646795	0.622644	0.6578	0.601158	0.567631	0.640564	0.613893	0.633817	0.645575	0.643837	0.649356	0.646776	0.654525	0.622092	0.63722	0.62088	0.615377	0.622594	0.639728	0.626289	0.659562	0.630895	0.624041	0.616878	0.593127	0.604228	0.561207	0.53697	0.567427	0.563551
Cb6	Verrucomicrobiota	Opitutaceae	Opitutus	0.429031	0.423749	0.582295	0.506049	0.532359	0.589251	0.619889	0.617114	0.599999	0.618429	0.582106	0.561058	0.574331	0.64084	0.541459	0.646778	0.615219	0.620978	0.611195	0.565394	0.55992	0.588476	0.556212	0.536396	0.577	0.585357	0.593215	0.604404	0.622453	0.596921	0.595535	0.597437	0.603456	0.586634	0.585641	0.594644	0.565574	0.569277	0.556551	0.56178	0.673867	0.652696	0.582946	0.557764	0.622973	0.604615
Cb6	Planctomycetota	Pirellulaceae	Pirellula	0.507116	0.495293	0.689851	0.61139	0.609438	0.703152	0.694528	0.706502	0.67508	0.700299	0.64211	0.643103	0.663026	0.713669	0.648304	0.73624	0.719331	0.713356	0.698192	0.594691	0.566236	0.619212	0.585231	0.575932	0.647323	0.646491	0.651079	0.676607	0.6826	0.659833	0.652579	0.648488	0.656789	0.650107	0.637105	0.639749	0.618697	0.617294	0.594571	0.598462	0.826451	0.812012	0.759061	0.733087	0.796227	0.776727
Cb6	Planctomycetota	Planctomycetaceae	Planctopirus	0.589833	0.662008	0.811581	0.748387	0.763929	0.807741	0.800942	0.816662	0.794227	0.818598	0.781736	0.771504	0.780302	0.808113	0.772903	0.827419	0.820107	0.825562	0.807497	0.696274	0.673349	0.713999	0.691163	0.679284	0.759346	0.749629	0.76302	0.781056	0.788128	0.763438	0.758408	0.761607	0.750531	0.759753	0.754332	0.767082	0.731744	0.729601	0.709694	0.705957	0.880527	0.847547	0.809496	0.785135	0.841827	0.831123
Cb6	Planctomycetota	Isosphaeraceae	Isosphaera	0.563333	0.571304	0.741871	0.649867	0.770446	0.795175	0.83719	0.853008	0.833078	0.851017	0.819384	0.799402	0.800299	0.827701	0.806984	0.874645	0.848028	0.851947	0.845866	0.777454	0.758638	0.794055	0.766191	0.751593	0.802407	0.802601	0.812541	0.822735	0.822426	0.800853	0.800651	0.79932	0.801646	0.808766	0.797753	0.805467	0.781295	0.781699	0.759028	0.76524	0.859172	0.839616	0.81494	0.793119	0.836335	0.826494
Cb6	Planctomycetota	Isosphaeraceae	Singulisphaera	0.595453	0.601124	0.788404	0.693313	0.735815	0.808919	0.814785	0.834024	0.813242	0.82844	0.78854	0.782601	0.792306	0.816858	0.776736	0.853084	0.831354	0.837934	0.815884	0.73404	0.705707	0.745855	0.718083	0.710056	0.779119	0.775886	0.782748	0.799569	0.807839	0.785083	0.781593	0.782343	0.777941	0.784669	0.769595	0.784455	0.741038	0.754479	0.726165	0.731865	0.874016	0.854027	0.81671	0.796273	0.849196	0.835889
Cb6	Bacteroidota	Cytophagaceae	Spirosoma	0.328166	0.507602	0.549212	0.500399	0.49541	0.514173	0.543844	0.541052	0.523226	0.540722	0.521649	0.474402	0.485919	0.518026	0.552638	0.567005	0.533703	0.507163	0.535821	0.566562	0.577653	0.50854	0.518414	0.483812	0.492668	0.51636	0.519211	0.537416	0.515524	0.505088	0.507754	0.527485	0.539895	0.520218	0.5176	0.509602	0.51446	0.528156	0.50988	0.509889	0.53268	0.492502	0.539727	0.545538	0.541016	0.557578
Cb6	Pseudomonadota	Methylophilaceae	Methylobacillus	0.385784	0.496093	0.509381	0.472431	0.585534	0.575398	0.644747	0.631768	0.632711	0.636777	0.621507	0.587622	0.60123	0.646538	0.579387	0.665157	0.627101	0.618746	0.630358	0.647095	0.642923	0.670624	0.643158	0.630043	0.604763	0.642347	0.640286	0.644809	0.645763	0.639787	0.639857	0.642184	0.65558	0.639965	0.635378	0.633724	0.636444	0.634206	0.622725	0.637262	0.585625	0.573992	0.539828	0.529806	0.569203	0.569244
Cb6	Pseudomonadota	Alcaligenaceae	Pusillimonas	0.442209	0.454819	0.578781	0.498342	0.635774	0.636298	0.732416	0.705515	0.686962	0.710443	0.674082	0.648929	0.662008	0.729958	0.630964	0.717643	0.699108	0.676779	0.69891	0.667967	0.647462	0.719423	0.679148	0.679727	0.682733	0.698022	0.699005	0.704941	0.731356	0.687285	0.701333	0.699681	0.70762	0.686565	0.699361	0.689098	0.699333	0.683049	0.679074	0.678077	0.693493	0.679753	0.618268	0.57909	0.636222	0.621909
Cb6	Pseudomonadota	Chromatiaceae	Thiocystis	0.394684	0.412811	0.507965	0.491798	0.60688	0.589379	0.701105	0.684211	0.689964	0.689877	0.680154	0.647644	0.656828	0.707576	0.62985	0.708258	0.671815	0.671178	0.693261	0.707307	0.69482	0.730456	0.704683	0.692926	0.680125	0.70493	0.702728	0.700146	0.712913	0.693466	0.704843	0.691956	0.689024	0.691615	0.697196	0.691815	0.706527	0.695024	0.683355	0.691917	0.581665	0.563495	0.538508	0.518587	0.537782	0.542164
Cb6	Thermodesulfobacteriota	Desulfobulbaceae	Desulfobulbus	0.630482	0.654828	0.78325	0.751267	0.817261	0.831053	0.856339	0.861705	0.863129	0.864689	0.871619	0.84367	0.844629	0.842604	0.841802	0.871459	0.859417	0.862229	0.860088	0.812435	0.789569	0.811484	0.802072	0.780174	0.833202	0.83444	0.8489	0.851139	0.844452	0.838299	0.83696	0.828031	0.819903	0.84621	0.84514	0.852096	0.820309	0.832126	0.81538	0.813471	0.781235	0.764728	0.757526	0.753934	0.771497	0.779331
Cb6	Pseudomonadota	Methylophilaceae	Methylovorus	0.504608	0.564439	0.678812	0.661021	0.738692	0.729072	0.792692	0.791676	0.771092	0.78305	0.771002	0.731064	0.740801	0.794018	0.761376	0.808169	0.789714	0.791632	0.795332	0.709658	0.681572	0.749438	0.709818	0.704187	0.74848	0.750663	0.764579	0.773521	0.773147	0.754206	0.755997	0.735512	0.749664	0.753583	0.760043	0.760774	0.759717	0.737544	0.721859	0.722238	0.751676	0.729235	0.720488	0.704763	0.734393	0.732645
Cb6	Pseudomonadota	Acidithiobacillaceae	Acidithiobacillus	0.542168	0.575592	0.657733	0.611494	0.780809	0.754621	0.832568	0.822207	0.811059	0.82254	0.80126	0.772908	0.778324	0.820621	0.75894	0.845136	0.81669	0.81856	0.821321	0.781378	0.767307	0.820491	0.786024	0.77101	0.779203	0.803749	0.813379	0.817146	0.816726	0.805191	0.800142	0.801426	0.819438	0.805208	0.808287	0.808923	0.790001	0.791275	0.780251	0.793137	0.772713	0.751559	0.72074	0.704318	0.749974	0.745483
Cb6	Pseudomonadota	Gallionellaceae	Sideroxydans	0.551898	0.594074	0.678649	0.615386	0.785133	0.780514	0.850389	0.833486	0.838807	0.845849	0.828344	0.809323	0.817529	0.834739	0.78849	0.854171	0.830454	0.815136	0.830894	0.827315	0.800498	0.85347	0.836255	0.823393	0.811224	0.839783	0.839132	0.84237	0.838805	0.830004	0.830913	0.837155	0.844951	0.845339	0.838139	0.830558	0.834671	0.835462	0.824519	0.833537	0.752811	0.743464	0.723205	0.715803	0.73433	0.741247
Cb6	Actinomycetota	Actinomycetaceae	Mobiluncus	0.372266	0.410112	0.567932	0.548281	0.614308	0.614676	0.673949	0.659612	0.637128	0.646012	0.627511	0.603485	0.637532	0.662185	0.656057	0.676892	0.68696	0.645472	0.666658	0.601684	0.558751	0.650632	0.606517	0.610846	0.627431	0.644183	0.641395	0.659292	0.647924	0.633407	0.637515	0.604751	0.630436	0.641393	0.638417	0.609677	0.652525	0.619948	0.608127	0.609417	0.674679	0.674683	0.672961	0.667881	0.677808	0.690575
Cb6	Pseudomonadota	Pectobacteriaceae	Dickeya	0.432573	0.422363	0.547306	0.584876	0.707396	0.65672	0.753347	0.752628	0.738167	0.746318	0.72454	0.68951	0.698202	0.736194	0.742306	0.779681	0.753913	0.752193	0.776242	0.671462	0.62963	0.726883	0.688182	0.709677	0.726586	0.738058	0.738019	0.747676	0.742337	0.72573	0.733325	0.698332	0.699881	0.707839	0.724421	0.71645	0.741032	0.708729	0.691269	0.696284	0.689858	0.666164	0.662175	0.651875	0.676615	0.67996
Cb6	Pseudomonadota	Hafniaceae	Edwardsiella	0.361781	0.425204	0.551558	0.54057	0.618691	0.610749	0.707561	0.695022	0.698001	0.70394	0.680807	0.662068	0.675502	0.688211	0.651828	0.720132	0.689398	0.677364	0.699993	0.679541	0.647482	0.714611	0.686277	0.702941	0.686719	0.710057	0.699164	0.705805	0.719564	0.694616	0.708546	0.698034	0.683253	0.69073	0.693424	0.686358	0.707536	0.693764	0.677918	0.682319	0.647375	0.635537	0.589745	0.568638	0.604035	0.605464
Cb6	Pseudomonadota	Enterobacteriaceae	Enterobacter	0.389135	0.489078	0.54851	0.53246	0.721219	0.655717	0.753025	0.756876	0.757886	0.758777	0.753311	0.744544	0.732464	0.754017	0.747948	0.779298	0.761451	0.735947	0.753776	0.75721	0.72244	0.783104	0.753441	0.756431	0.733507	0.758716	0.763703	0.764172	0.753815	0.740169	0.743115	0.740518	0.736687	0.75588	0.746126	0.744903	0.764398	0.751743	0.729926	0.743167	0.68264	0.69051	0.662414	0.653852	0.702429	0.702208
Cb6	Pseudomonadota	Yersiniaceae	Rahnella	0.439769	0.51344	0.614391	0.558939	0.716239	0.692344	0.716801	0.748295	0.722738	0.740669	0.718546	0.71438	0.696333	0.716567	0.773097	0.781456	0.756582	0.733452	0.746071	0.661783	0.633237	0.687484	0.661783	0.659286	0.697891	0.697477	0.712718	0.719965	0.700746	0.677871	0.679979	0.66662	0.673484	0.690387	0.68496	0.687617	0.69055	0.675716	0.651431	0.658271	0.74511	0.752251	0.769589	0.750192	0.776333	0.766864
Cb6	Euryarchaeota	Haloarculaceae	Haloarcula	0.613507	0.33415	0.557246	0.472665	0.641258	0.703741	0.713507	0.735201	0.71852	0.721006	0.700102	0.685147	0.695219	0.714204	0.717187	0.74009	0.736215	0.726395	0.722646	0.644671	0.602186	0.666863	0.651664	0.64598	0.723395	0.697509	0.710795	0.716715	0.717759	0.696703	0.704955	0.681955	0.674379	0.694859	0.695533	0.706146	0.677894	0.68451	0.667352	0.665628	0.69989	0.699854	0.677877	0.670122	0.710166	0.708053
Cb6	Euryarchaeota	Halobacteriaceae	Halobacterium	0.528277	0.307287	0.490271	0.483485	0.596793	0.635419	0.649811	0.678515	0.671564	0.664192	0.641153	0.627605	0.643619	0.649577	0.670611	0.705925	0.680016	0.680729	0.685605	0.621172	0.597101	0.623284	0.62257	0.617795	0.667577	0.662493	0.663266	0.677659	0.660299	0.662772	0.6641	0.633809	0.620571	0.642104	0.641598	0.646986	0.636565	0.642411	0.619056	0.625684	0.619004	0.606101	0.611526	0.624344	0.643861	0.65384
Cb6	Acidobacteriota	Acidobacteriaceae	Candidatus Koribacter	0.640128	0.443354	0.610146	0.556001	0.757934	0.777079	0.841504	0.835495	0.846181	0.834975	0.837957	0.807141	0.827186	0.845934	0.810938	0.852908	0.841502	0.832737	0.857763	0.830075	0.807772	0.84888	0.84873	0.833273	0.851438	0.861693	0.865409	0.863014	0.852086	0.856935	0.859994	0.824558	0.820325	0.843468	0.857811	0.844496	0.860211	0.849278	0.844914	0.847012	0.680605	0.659227	0.672939	0.676365	0.681627	0.700256
Cb6	Euryarchaeota	Methanomicrobiaceae	Methanoculleus	0.515124	0.464248	0.56702	0.553741	0.752512	0.707197	0.801741	0.799588	0.796408	0.785292	0.795403	0.749117	0.768679	0.797474	0.772004	0.816894	0.79847	0.7911	0.799958	0.795174	0.782393	0.825989	0.801398	0.77662	0.783185	0.797377	0.809518	0.810819	0.798384	0.795848	0.797546	0.773189	0.787319	0.802996	0.799344	0.799137	0.812824	0.791625	0.780663	0.78744	0.668703	0.661926	0.66599	0.67539	0.687071	0.705007
Cb6	Pseudomonadota	Chromatiaceae	Thioflavicoccus	0.487455	0.440627	0.552039	0.464542	0.635085	0.63453	0.734576	0.71628	0.721983	0.720091	0.709125	0.679863	0.692099	0.722911	0.645732	0.725856	0.699217	0.688963	0.707108	0.749252	0.742596	0.758091	0.743861	0.73236	0.714246	0.739734	0.734502	0.733558	0.750058	0.728647	0.74082	0.742072	0.73685	0.732599	0.735809	0.733893	0.727737	0.736404	0.729587	0.732954	0.603165	0.595348	0.551233	0.532513	0.56513	0.567733
Cb6	Planctomycetota	Phycisphaeraceae	Phycisphaera	0.497532	0.315388	0.500836	0.458807	0.632699	0.632684	0.723068	0.716932	0.721509	0.708079	0.708569	0.668871	0.689491	0.719568	0.676429	0.748782	0.715449	0.714589	0.733596	0.725429	0.713144	0.75255	0.728178	0.721745	0.721575	0.743076	0.740644	0.739202	0.73534	0.734304	0.738578	0.703176	0.707855	0.718316	0.729152	0.721136	0.723378	0.722835	0.712036	0.723588	0.59835	0.589155	0.569603	0.571236	0.599748	0.60892
Cb6	Thermodesulfobacteriota	Desulfarculaceae	Desulfarculus	0.56459	0.367609	0.53785	0.474054	0.698559	0.680381	0.777723	0.76986	0.772769	0.760494	0.764849	0.732072	0.738981	0.765074	0.724721	0.777023	0.760499	0.753076	0.769425	0.784782	0.768174	0.795238	0.785177	0.7651	0.764819	0.783077	0.787485	0.785213	0.78041	0.772877	0.779259	0.764989	0.768834	0.779168	0.78182	0.7792	0.772808	0.778502	0.77096	0.775644	0.628202	0.617602	0.611284	0.604615	0.622611	0.634663
Cb6	Cyanobacteriota	Gloeobacteraceae	Gloeobacter	0.521466	0.400042	0.504539	0.449821	0.692748	0.669833	0.751337	0.743853	0.75431	0.743253	0.744844	0.714775	0.724478	0.75195	0.712445	0.767341	0.741727	0.730028	0.743265	0.776003	0.764604	0.793791	0.778225	0.756027	0.741944	0.765274	0.769298	0.76587	0.752283	0.757181	0.756046	0.745134	0.757035	0.764725	0.759586	0.75842	0.754173	0.761812	0.752043	0.766295	0.614631	0.607638	0.614024	0.615401	0.634837	0.647804
Cb6	Euryarchaeota	Haloarculaceae	Halorhabdus	0.590815	0.419668	0.603072	0.522364	0.721376	0.734945	0.798383	0.795555	0.787576	0.791892	0.778764	0.752312	0.756951	0.773754	0.745694	0.808841	0.786054	0.777768	0.799599	0.756589	0.740058	0.774766	0.767703	0.760102	0.784482	0.790777	0.795039	0.796174	0.790774	0.777532	0.787242	0.77049	0.77293	0.776461	0.789066	0.778894	0.765454	0.777261	0.770637	0.77177	0.689537	0.687627	0.670327	0.662759	0.690154	0.691349
Cb6	Pseudomonadota		Candidatus Accumulibacter	0.568234	0.431335	0.578601	0.569629	0.7128	0.714001	0.793418	0.779677	0.789952	0.777194	0.790986	0.760183	0.776084	0.778622	0.740682	0.797415	0.778108	0.780162	0.790534	0.774228	0.760046	0.803213	0.779897	0.767054	0.782272	0.795344	0.796032	0.794871	0.787525	0.788588	0.791334	0.761204	0.765043	0.790919	0.797002	0.788201	0.784537	0.783686	0.776859	0.77806	0.640868	0.634378	0.626874	0.63386	0.646479	0.660154
Cb6	Myxococcota	Archangiaceae	Stigmatella	0.595651	0.42768	0.584936	0.557935	0.736823	0.729006	0.814475	0.803025	0.798024	0.791329	0.792779	0.756585	0.78251	0.812409	0.765504	0.809466	0.810245	0.791311	0.81232	0.778762	0.755343	0.817357	0.788898	0.787905	0.809657	0.815311	0.821425	0.823923	0.826231	0.813086	0.823038	0.783634	0.7803	0.796475	0.817354	0.804754	0.816861	0.801647	0.795295	0.793388	0.682061	0.670264	0.649036	0.645576	0.670337	0.686
Cb6	Acidobacteriota	Acidobacteriaceae	Acidobacterium	0.517677	0.297652	0.478622	0.434637	0.551529	0.608027	0.647122	0.648457	0.647916	0.637727	0.63122	0.6075	0.628534	0.657967	0.618741	0.667549	0.654307	0.645249	0.659888	0.619045	0.597645	0.635393	0.630276	0.622809	0.654626	0.658242	0.658624	0.663464	0.65962	0.655895	0.663527	0.627125	0.622475	0.63845	0.648961	0.642573	0.645289	0.641561	0.633269	0.633798	0.552042	0.547392	0.537127	0.542799	0.561545	0.56981
Cb6	Actinomycetota	Eggerthellaceae	Eggerthella	0.516333	0.30646	0.517213	0.516574	0.562419	0.610848	0.677702	0.673206	0.675423	0.6552	0.671578	0.643737	0.6542	0.669851	0.631337	0.675457	0.670851	0.679914	0.690709	0.634635	0.616558	0.639898	0.643413	0.62801	0.670474	0.676461	0.676912	0.680121	0.672704	0.673189	0.682089	0.635308	0.630674	0.662232	0.673249	0.664091	0.661067	0.655625	0.651001	0.643802	0.526059	0.512246	0.53388	0.532331	0.54438	0.550282
Cb6	Pseudomonadota	Chromatiaceae	Allochromatium	0.512725	0.494566	0.612221	0.58793	0.648237	0.664854	0.739762	0.728999	0.723165	0.722393	0.722297	0.687191	0.692219	0.725985	0.680714	0.735156	0.719896	0.719699	0.734855	0.688222	0.673576	0.705138	0.691712	0.683286	0.70738	0.722089	0.726421	0.730132	0.7357	0.71846	0.728678	0.707561	0.707615	0.710328	0.728419	0.725389	0.714271	0.710441	0.704954	0.700223	0.623014	0.591124	0.596043	0.574446	0.597862	0.59807
Cb6	Pseudomonadota	Ectothiorhodospiraceae	Halorhodospira	0.465974	0.45337	0.584342	0.534389	0.651881	0.662768	0.757272	0.744375	0.740191	0.739582	0.726616	0.700894	0.709858	0.742936	0.688242	0.75464	0.736324	0.72046	0.737264	0.736694	0.718149	0.755082	0.742271	0.724821	0.721739	0.746209	0.745491	0.750146	0.753981	0.734226	0.744535	0.73862	0.743953	0.744018	0.741675	0.736351	0.739635	0.736261	0.727976	0.731816	0.654204	0.645012	0.623324	0.610563	0.645712	0.645919
Cb6	Pseudomonadota	Methylococcaceae	Methylococcus	0.498831	0.466214	0.62976	0.613959	0.694111	0.690627	0.764105	0.757086	0.744547	0.754397	0.743774	0.720345	0.714101	0.747488	0.717649	0.774315	0.749047	0.750685	0.754911	0.696637	0.675325	0.736703	0.700807	0.683156	0.712858	0.722831	0.732065	0.738217	0.736462	0.71331	0.718527	0.710635	0.724227	0.730133	0.73012	0.731224	0.714081	0.709673	0.697758	0.699871	0.717579	0.696464	0.695312	0.67054	0.696732	0.69358
Cb6	Actinomycetota	Eggerthellaceae	Adlercreutzia	0.401268	0.349077	0.463897	0.477969	0.594704	0.574379	0.664511	0.655041	0.675363	0.650324	0.668683	0.626932	0.642999	0.658409	0.626477	0.689917	0.66014	0.666705	0.678884	0.695301	0.684105	0.705784	0.692598	0.678956	0.65667	0.692527	0.693209	0.689335	0.674518	0.694019	0.689257	0.655681	0.664175	0.680083	0.681976	0.680195	0.689328	0.684153	0.672334	0.686635	0.497725	0.479474	0.495094	0.508511	0.516603	0.532414
Cb6	Actinomycetota	Atopobiaceae	Olsenella	0.430913	0.205537	0.362663	0.327959	0.489612	0.484395	0.607863	0.581761	0.589154	0.569888	0.589685	0.543543	0.562598	0.583607	0.550287	0.588904	0.57786	0.566625	0.599095	0.614249	0.609255	0.630607	0.617916	0.616072	0.60098	0.622472	0.613656	0.61182	0.615497	0.599631	0.622152	0.585799	0.577128	0.595759	0.616533	0.601939	0.627166	0.607	0.610804	0.599939	0.42679	0.408198	0.399905	0.41086	0.405738	0.429875
Cb6	Actinomycetota	Eggerthellaceae	Slackia	0.355321	0.243964	0.382886	0.381934	0.504867	0.488415	0.606837	0.592265	0.600518	0.574957	0.596565	0.553835	0.567734	0.605393	0.562825	0.618012	0.585691	0.580067	0.607538	0.63706	0.633808	0.643045	0.63148	0.618495	0.595457	0.626756	0.620324	0.618765	0.610514	0.606768	0.619574	0.580473	0.588684	0.608413	0.610929	0.600914	0.629736	0.612817	0.604322	0.60609	0.415965	0.416122	0.440664	0.448865	0.4426	0.457623
Cb6	Actinomycetota	Eggerthellaceae	Gordonibacter	0.524289	0.257548	0.451366	0.427053	0.569552	0.600093	0.682957	0.674135	0.694513	0.66795	0.682354	0.642849	0.662732	0.690026	0.650127	0.694808	0.677921	0.680011	0.712582	0.684689	0.66195	0.680629	0.689314	0.693802	0.708537	0.725828	0.716046	0.708811	0.706453	0.711207	0.722994	0.665178	0.644636	0.677552	0.701996	0.688604	0.701103	0.697757	0.690761	0.68953	0.479882	0.457796	0.471404	0.484722	0.491796	0.50791
Cb6	Deinococcota	Deinococcaceae	Deinococcus	0.419678	0.172826	0.361422	0.3725	0.489901	0.505472	0.59192	0.585772	0.590699	0.568683	0.582121	0.542203	0.565031	0.591894	0.568227	0.609988	0.592092	0.589653	0.613825	0.5898	0.57518	0.608188	0.591084	0.589637	0.603597	0.614629	0.610769	0.611441	0.601417	0.604745	0.614504	0.555697	0.557186	0.58419	0.600205	0.586681	0.608585	0.592323	0.584547	0.584424	0.440232	0.434963	0.447535	0.459851	0.467732	0.481636
Cb6	Euryarchaeota	Natrialbaceae	Natrinema	0.464767	0.192828	0.382452	0.359584	0.508997	0.536974	0.622319	0.628804	0.628213	0.601247	0.610878	0.57282	0.60093	0.629155	0.617716	0.651411	0.637554	0.622721	0.652201	0.633329	0.618427	0.635414	0.628268	0.634186	0.651081	0.662417	0.654756	0.658141	0.649339	0.649421	0.662588	0.598788	0.589059	0.615989	0.636413	0.623231	0.645926	0.634082	0.62104	0.622707	0.4682	0.459293	0.478689	0.492341	0.499552	0.516923
Cb6	Euryarchaeota	Haloferacaceae	Haloferax	0.45655	0.157233	0.367854	0.371785	0.523381	0.539454	0.617138	0.620571	0.626473	0.606682	0.617296	0.583689	0.595333	0.608776	0.620352	0.64742	0.624911	0.624511	0.651666	0.613578	0.593321	0.623269	0.614093	0.614577	0.637649	0.644239	0.639902	0.638726	0.620414	0.626361	0.635515	0.577994	0.575088	0.608222	0.623162	0.610024	0.6232	0.617202	0.605899	0.607811	0.473696	0.465164	0.50005	0.511177	0.512853	0.526283
Cb6	Myxococcota	Kofleriaceae	Haliangium	0.505851	0.255415	0.470662	0.457039	0.612486	0.624553	0.717851	0.713668	0.721691	0.700039	0.711007	0.672311	0.69467	0.714142	0.694591	0.742359	0.719179	0.713883	0.742729	0.718253	0.697175	0.736836	0.723052	0.722709	0.732065	0.748603	0.743297	0.742862	0.732065	0.734551	0.743494	0.689392	0.68477	0.713543	0.730845	0.715699	0.736152	0.724926	0.715014	0.718371	0.560571	0.552198	0.55599	0.564502	0.580417	0.596432
Cb6	Myxococcota	Myxococcaceae	Corallococcus	0.439879	0.15394	0.334772	0.323678	0.475388	0.494857	0.580698	0.573277	0.586411	0.557173	0.577685	0.544945	0.566943	0.589782	0.560216	0.598874	0.577745	0.566447	0.592439	0.612456	0.599811	0.620357	0.611052	0.601977	0.601988	0.619382	0.613981	0.61028	0.602366	0.604379	0.615353	0.567678	0.561248	0.589567	0.603049	0.592348	0.607454	0.604626	0.596997	0.600724	0.413269	0.415023	0.418089	0.432919	0.436774	0.458671
Cb6	Myxococcota	Myxococcaceae	Myxococcus	0.455457	0.185843	0.375025	0.357166	0.520834	0.536685	0.627852	0.622131	0.631687	0.606042	0.62131	0.583322	0.606703	0.630634	0.604964	0.6503	0.627755	0.619569	0.644531	0.648177	0.632714	0.663572	0.648469	0.642874	0.644315	0.661415	0.656793	0.654656	0.644423	0.648577	0.656897	0.607061	0.607578	0.632273	0.644918	0.632996	0.65146	0.643339	0.634043	0.639851	0.466403	0.459991	0.470727	0.484175	0.487791	0.507948
Cb6	Euryarchaeota	Haloarculaceae	Natronomonas	0.423708	0.126213	0.319278	0.320284	0.384048	0.458467	0.448082	0.463193	0.449466	0.441421	0.442267	0.433651	0.450227	0.440507	0.466498	0.481215	0.477726	0.466296	0.467192	0.404964	0.394333	0.418416	0.401188	0.381634	0.457399	0.436956	0.442113	0.450014	0.427583	0.427102	0.434466	0.389059	0.397367	0.434521	0.430335	0.419371	0.405176	0.413474	0.401649	0.399382	0.434463	0.455378	0.47108	0.492181	0.484218	0.498918
Cb6	Bacteroidota	Rikenellaceae	Alistipes	0.506314	0.250766	0.376564	0.349189	0.605382	0.56383	0.695374	0.66386	0.686646	0.672622	0.683388	0.651166	0.663354	0.69107	0.614239	0.681649	0.658949	0.65856	0.687544	0.729768	0.717366	0.760708	0.743063	0.731726	0.695839	0.725691	0.721202	0.71104	0.716332	0.715859	0.719677	0.700375	0.696884	0.703763	0.722118	0.709316	0.731113	0.720314	0.724134	0.728845	0.496957	0.480813	0.445478	0.443379	0.451874	0.467685
Cb6	Actinomycetota	Micrococcaceae	Rothia	0.398193	0.14741	0.256892	0.304692	0.522127	0.463051	0.576207	0.557796	0.575638	0.553511	0.573423	0.536402	0.550541	0.58128	0.562867	0.588856	0.56559	0.562897	0.584773	0.620692	0.608112	0.658898	0.616511	0.600825	0.578691	0.601274	0.600929	0.59416	0.574889	0.588471	0.586776	0.543384	0.560205	0.587512	0.591544	0.580365	0.609211	0.590151	0.581412	0.594472	0.412428	0.404131	0.42348	0.441046	0.439964	0.462752
Cb6	Euryarchaeota	Haloferacaceae	Halogeometricum	0.538843	0.410985	0.471074	0.474264	0.677844	0.670528	0.720581	0.723985	0.733117	0.735502	0.72011	0.717929	0.712129	0.704831	0.722259	0.763132	0.729663	0.720057	0.737226	0.707632	0.685045	0.730895	0.713389	0.707874	0.716477	0.732403	0.730786	0.731446	0.71115	0.713446	0.711317	0.706148	0.697087	0.714352	0.714937	0.710488	0.702429	0.713736	0.69655	0.711451	0.662468	0.644415	0.648926	0.652599	0.659939	0.676044
Cb6	Euryarchaeota	Halorubraceae	Halorubrum	0.572004	0.305167	0.524481	0.49701	0.662211	0.682597	0.746576	0.744904	0.748137	0.728584	0.754343	0.724913	0.740404	0.745986	0.715635	0.767428	0.755431	0.7522	0.769421	0.712735	0.704337	0.739597	0.732399	0.715053	0.758054	0.760474	0.767822	0.761672	0.745102	0.749467	0.752388	0.700515	0.701896	0.738883	0.757285	0.741008	0.736446	0.734448	0.735131	0.733063	0.603332	0.612715	0.605046	0.613799	0.637244	0.649121
Cb6	Euryarchaeota	Haloarculaceae	Halomicrobium	0.566605	0.433844	0.61201	0.565782	0.692415	0.726309	0.796141	0.792195	0.795378	0.78682	0.792656	0.776631	0.781647	0.770291	0.766856	0.806803	0.791095	0.785841	0.795798	0.795425	0.780775	0.790485	0.770897	0.746811	0.783154	0.789999	0.791413	0.790081	0.778507	0.773445	0.778817	0.752443	0.753755	0.792905	0.784457	0.773051	0.76289	0.774507	0.757727	0.75922	0.684495	0.688238	0.696104	0.697316	0.702222	0.714045
Cb6	Euryarchaeota	Natronoarchaeaceae	Salinarchaeum	0.567009	0.236805	0.495093	0.490376	0.588116	0.64937	0.698769	0.705126	0.699856	0.684925	0.67534	0.656214	0.682899	0.705741	0.687143	0.723871	0.722771	0.711472	0.729006	0.65788	0.62522	0.672681	0.658838	0.653585	0.71246	0.710916	0.708431	0.71662	0.709111	0.704723	0.710474	0.649493	0.639895	0.677701	0.688388	0.674955	0.685295	0.674598	0.659942	0.657956	0.62724	0.619639	0.622965	0.619175	0.651986	0.658459
Cb6	Bacillota	Paenibacillaceae	Thermobacillus	0.676867	0.354382	0.547622	0.500731	0.71893	0.748955	0.805247	0.808319	0.812742	0.796075	0.796336	0.768464	0.787848	0.798921	0.790281	0.826327	0.815262	0.805466	0.828172	0.781725	0.758226	0.796613	0.801959	0.788186	0.816258	0.828113	0.827296	0.830098	0.811513	0.817219	0.820392	0.781618	0.773758	0.799564	0.814503	0.803416	0.806818	0.804826	0.79961	0.801196	0.670565	0.65781	0.666849	0.673662	0.7033	0.71772
Cb6	Deinococcota	Thermaceae	Marinithermus	0.571028	0.38839	0.562658	0.521331	0.73097	0.720358	0.814905	0.803549	0.817629	0.807065	0.816238	0.786258	0.79348	0.81056	0.783814	0.83535	0.806644	0.797339	0.825797	0.823065	0.802766	0.849617	0.830837	0.81921	0.81331	0.836807	0.836831	0.831478	0.820542	0.817453	0.822963	0.797712	0.791418	0.81608	0.828176	0.815753	0.827894	0.822769	0.814931	0.822309	0.679118	0.667132	0.65238	0.650515	0.673047	0.688981
Cb6	Pseudomonadota	Burkholderiaceae	Pandoraea	0.404079	0.3581	0.487634	0.490042	0.638291	0.602613	0.720826	0.709993	0.711911	0.703808	0.702029	0.665554	0.678972	0.704115	0.672546	0.746747	0.707052	0.69977	0.72611	0.725281	0.711689	0.759366	0.730539	0.723168	0.699335	0.732706	0.729358	0.731355	0.724311	0.717454	0.724159	0.700883	0.707179	0.713721	0.718956	0.707592	0.7321	0.716516	0.704015	0.716926	0.60281	0.59698	0.580206	0.573395	0.593359	0.605538
Cb6	Euryarchaeota	Natrialbaceae	Halopiger	0.664667	0.315959	0.538685	0.443815	0.70295	0.716962	0.770431	0.776861	0.782536	0.770503	0.777136	0.738163	0.749004	0.768488	0.770169	0.794497	0.776318	0.76181	0.798722	0.778215	0.765844	0.776595	0.785874	0.768287	0.803265	0.800843	0.806702	0.797951	0.787722	0.779031	0.793271	0.753919	0.735896	0.767166	0.788869	0.777829	0.779454	0.783807	0.777475	0.776099	0.619236	0.61055	0.616743	0.617569	0.626004	0.64665
Cb6	Deinococcota	Thermaceae	Oceanithermus	0.550111	0.30987	0.509469	0.452967	0.653144	0.657632	0.751206	0.738327	0.739896	0.724253	0.740369	0.695544	0.71291	0.753496	0.715129	0.758732	0.738591	0.726529	0.751415	0.745383	0.72766	0.768293	0.756112	0.737566	0.746583	0.758251	0.766201	0.763842	0.754968	0.7487	0.755694	0.722373	0.73312	0.747154	0.761853	0.753387	0.76968	0.754689	0.752705	0.750476	0.583862	0.576744	0.585459	0.586186	0.594776	0.611701
Cb7	Nitrososphaerota	Nitrosopumilaceae	Nitrosopumilus	0.613857	0.774123	0.847145	0.655807	0.84776	0.872007	0.86111	0.887852	0.861436	0.890868	0.843061	0.849492	0.839013	0.840632	0.833576	0.874241	0.866143	0.8575	0.831102	0.793574	0.758743	0.786948	0.782535	0.773564	0.808347	0.803777	0.816086	0.832907	0.830273	0.808275	0.800708	0.853955	0.865101	0.854876	0.812275	0.833603	0.789751	0.812905	0.785891	0.789924	0.898309	0.900225	0.882974	0.866752	0.904681	0.887689
Cb7	Chlorobiota	Chlorobiaceae	Pelodictyon	0.694828	0.757107	0.819005	0.633352	0.921496	0.908371	0.920968	0.938406	0.927304	0.942697	0.918496	0.911815	0.897022	0.917367	0.888973	0.930232	0.917234	0.908548	0.894197	0.886312	0.855621	0.884505	0.883814	0.862681	0.881751	0.885727	0.903817	0.906009	0.900313	0.884162	0.877984	0.920557	0.931348	0.928732	0.896809	0.916779	0.875669	0.89897	0.878285	0.88599	0.8637	0.868229	0.85184	0.846826	0.873367	0.86796
Cb7	Euryarchaeota	Thermococcaceae	Thermococcus	0.674933	0.711876	0.792858	0.582143	0.904206	0.896066	0.893099	0.914949	0.903701	0.925406	0.895344	0.894471	0.885922	0.890428	0.880846	0.912724	0.90052	0.872459	0.87475	0.875623	0.850217	0.860835	0.879665	0.861878	0.877312	0.876026	0.892536	0.89682	0.883697	0.870175	0.865396	0.914906	0.913462	0.906739	0.884186	0.893027	0.863055	0.893894	0.877436	0.884109	0.859835	0.8682	0.844244	0.842659	0.868645	0.872696
Cb7	Thermoproteota	Thermoproteaceae	Vulcanisaeta	0.679644	0.770474	0.853764	0.664541	0.896665	0.914269	0.895418	0.916791	0.912048	0.928532	0.906718	0.909962	0.901529	0.877188	0.889009	0.901513	0.90044	0.884417	0.872411	0.853111	0.815372	0.83219	0.85474	0.843844	0.874867	0.86889	0.882332	0.887393	0.878135	0.866665	0.86223	0.911801	0.900954	0.908283	0.881003	0.896264	0.850551	0.887285	0.867932	0.869977	0.856219	0.855402	0.849174	0.847976	0.861597	0.868865
Cb7	Thermoproteota	Thermoproteaceae	Caldivirga	0.625281	0.635517	0.725913	0.570905	0.802139	0.806222	0.801084	0.815867	0.827962	0.830435	0.825176	0.844424	0.817549	0.780615	0.807069	0.792482	0.803586	0.787778	0.791427	0.776066	0.724375	0.753704	0.78836	0.790268	0.790856	0.797399	0.801247	0.802416	0.782734	0.785865	0.779956	0.808632	0.801162	0.827894	0.80305	0.807649	0.795077	0.814049	0.801915	0.795044	0.67033	0.692209	0.713188	0.713394	0.735579	0.727867
Cb7	Euryarchaeota	Methanosarcinaceae	Methanosalsum	0.568398	0.635038	0.6938	0.534423	0.823981	0.775307	0.801611	0.816707	0.803705	0.821656	0.781033	0.77591	0.778923	0.814148	0.740176	0.795352	0.789755	0.781346	0.777869	0.756679	0.716404	0.755866	0.776554	0.788659	0.776963	0.785214	0.791652	0.803985	0.807372	0.795875	0.789071	0.840951	0.837518	0.807927	0.791663	0.805194	0.786029	0.804138	0.790097	0.794893	0.731783	0.733058	0.685775	0.683337	0.717938	0.713681
Cb7	Euryarchaeota	Methanosarcinaceae	Methanohalobium	0.672402	0.728254	0.854597	0.690199	0.819625	0.88128	0.818359	0.844714	0.83078	0.856636	0.828565	0.847205	0.82899	0.786715	0.819576	0.824317	0.83046	0.828088	0.802511	0.710298	0.658195	0.701565	0.723396	0.712962	0.788532	0.760525	0.780388	0.790775	0.782671	0.766359	0.760099	0.805934	0.797491	0.813289	0.782936	0.8013	0.750734	0.77716	0.759316	0.749689	0.841337	0.849945	0.838756	0.828184	0.844897	0.837884
Cb7	Thermoproteota	Desulfurococcaceae	Staphylothermus	0.601156	0.80165	0.852802	0.667043	0.80291	0.8398	0.778659	0.81865	0.807561	0.83191	0.8036	0.816729	0.795896	0.753675	0.780963	0.80358	0.792315	0.801845	0.762518	0.728251	0.70415	0.699578	0.718825	0.695416	0.745777	0.731135	0.749764	0.758986	0.750334	0.741821	0.728272	0.792812	0.788454	0.796068	0.747877	0.779131	0.713333	0.751509	0.725385	0.728781	0.816116	0.822286	0.805447	0.803228	0.828432	0.817366
Cb7	Euryarchaeota	Methanosarcinaceae	Methanococcoides	0.606929	0.70151	0.798802	0.59954	0.855092	0.864504	0.834694	0.870134	0.854137	0.87508	0.84655	0.849776	0.846914	0.834906	0.85769	0.874017	0.866112	0.842128	0.832069	0.804698	0.775971	0.79368	0.80315	0.792646	0.822233	0.812332	0.829816	0.839894	0.819793	0.811712	0.803033	0.84351	0.843246	0.850246	0.816229	0.827838	0.805892	0.823583	0.798751	0.806489	0.854729	0.862701	0.855712	0.867856	0.872156	0.88218
Cb7	Thermoproteota	Sulfolobaceae	Acidianus	0.589598	0.733492	0.811991	0.645734	0.815272	0.847512	0.78893	0.833064	0.812912	0.83382	0.80199	0.810809	0.80248	0.778216	0.824724	0.82835	0.826975	0.816381	0.786984	0.728543	0.689381	0.707348	0.719304	0.71034	0.763691	0.748793	0.766201	0.782721	0.75708	0.757738	0.742082	0.786465	0.790442	0.798834	0.755718	0.776379	0.730625	0.760362	0.730037	0.737544	0.847746	0.855456	0.862264	0.868667	0.893677	0.891452
Cb7	Euryarchaeota	Methanothermaceae	Methanothermus	0.630977	0.739432	0.779165	0.569063	0.84792	0.857613	0.83572	0.867179	0.858991	0.869106	0.840509	0.845606	0.842391	0.829848	0.836724	0.857792	0.849087	0.828249	0.808863	0.830143	0.798494	0.800005	0.821682	0.808957	0.819311	0.819968	0.832722	0.841999	0.826397	0.823207	0.813549	0.868326	0.870144	0.86647	0.823912	0.845651	0.805338	0.843923	0.816879	0.828473	0.7986	0.80465	0.81014	0.824284	0.833907	0.842667
Cb7	Thermoproteota	Caldisphaeraceae	Caldisphaera	0.620795	0.682428	0.742733	0.559025	0.772959	0.800945	0.748154	0.783835	0.772529	0.792619	0.765944	0.765892	0.759139	0.735163	0.76469	0.763036	0.763324	0.759848	0.739191	0.685791	0.649609	0.673579	0.699554	0.696804	0.742829	0.718967	0.736019	0.7439	0.731894	0.728041	0.720128	0.767844	0.758929	0.759264	0.735414	0.75715	0.709215	0.73991	0.72133	0.723865	0.735859	0.732752	0.720649	0.74006	0.760699	0.761874
Cb7	Thermoproteota	Sulfolobaceae	Sulfolobus	0.56969	0.752891	0.764294	0.547091	0.79307	0.80114	0.778104	0.806833	0.798295	0.821882	0.782773	0.793367	0.779916	0.772061	0.756731	0.795575	0.783409	0.775455	0.75229	0.760089	0.733803	0.73955	0.754915	0.746114	0.7518	0.751663	0.763849	0.771784	0.768483	0.758098	0.746683	0.813743	0.812543	0.801938	0.759083	0.783299	0.745739	0.773989	0.750251	0.758898	0.77886	0.782521	0.754562	0.752219	0.785034	0.775943
Cb7	Euryarchaeota	Methanocorpusculaceae	Methanocorpusculum	0.465478	0.648135	0.621092	0.416052	0.783597	0.682163	0.754041	0.742326	0.734328	0.766176	0.749481	0.715088	0.703983	0.758669	0.685336	0.729336	0.715058	0.689785	0.712778	0.760748	0.76919	0.791954	0.786122	0.776272	0.70333	0.735847	0.743768	0.739742	0.741729	0.718752	0.722178	0.778091	0.8022	0.760993	0.755293	0.75264	0.757661	0.752854	0.762876	0.765193	0.652656	0.648616	0.610485	0.601761	0.630254	0.623977
Cb7	Thermoproteota	Sulfolobaceae	Metallosphaera	0.606769	0.660258	0.742191	0.555732	0.862631	0.847386	0.875767	0.88897	0.888896	0.899264	0.877764	0.878625	0.87872	0.87509	0.847256	0.888275	0.881417	0.858919	0.86264	0.877699	0.852364	0.873038	0.887072	0.878805	0.867058	0.876425	0.88542	0.889489	0.87579	0.875503	0.866913	0.899379	0.900644	0.902451	0.878775	0.87989	0.88004	0.889561	0.875634	0.882985	0.794509	0.795415	0.790284	0.788126	0.804324	0.811151
Cb7	Euryarchaeota	Methanosarcinaceae	Methanohalophilus	0.563669	0.6508	0.684587	0.496393	0.860795	0.798099	0.862378	0.865144	0.870487	0.878127	0.867308	0.843803	0.846775	0.865353	0.838091	0.86714	0.853486	0.825688	0.844542	0.888412	0.868174	0.891718	0.902388	0.903287	0.849335	0.87571	0.879707	0.880502	0.86632	0.866036	0.860626	0.897251	0.902035	0.89117	0.877517	0.877634	0.894282	0.892993	0.884682	0.893261	0.732919	0.721179	0.715762	0.726809	0.742397	0.756492
Cb7	Bacillota	Desulfotomaculaceae	Pelotomaculum	0.679187	0.62679	0.657021	0.555383	0.848154	0.812525	0.865392	0.857333	0.870454	0.870995	0.873945	0.85132	0.845052	0.866232	0.798167	0.852256	0.834314	0.841787	0.840082	0.84626	0.82675	0.864825	0.862699	0.841097	0.849306	0.855692	0.8735	0.859925	0.864273	0.856863	0.854629	0.874375	0.871804	0.87401	0.874134	0.888169	0.850056	0.869657	0.864051	0.871095	0.696914	0.676465	0.655508	0.662282	0.681189	0.688382
Cb7	Bacillota	Thermoanaerobacterales Family IV. Incertae Sedis	Mahella	0.699429	0.631494	0.751453	0.590938	0.851325	0.861105	0.878084	0.891985	0.902933	0.896949	0.897873	0.88416	0.880489	0.873923	0.862639	0.888729	0.883211	0.874775	0.886039	0.871685	0.852233	0.854079	0.895594	0.879234	0.891824	0.896597	0.910177	0.904765	0.889627	0.89759	0.892811	0.899793	0.885509	0.898651	0.900815	0.904413	0.888689	0.905073	0.89948	0.901539	0.712061	0.700564	0.712943	0.721102	0.74186	0.751692
Cb7	Chlorobiota	Chlorobiaceae	Chlorobium	0.632378	0.733842	0.742633	0.578675	0.890803	0.849206	0.901032	0.904305	0.900199	0.916053	0.893317	0.882595	0.87477	0.90609	0.843556	0.895719	0.879293	0.861716	0.867884	0.893087	0.878569	0.894473	0.90311	0.881892	0.872755	0.884099	0.896655	0.896081	0.896611	0.878473	0.877712	0.921725	0.924722	0.912146	0.895293	0.904121	0.886897	0.900323	0.890932	0.896008	0.790312	0.784832	0.765771	0.755221	0.777478	0.779743
Cb7	Cyanobacteriota	Merismopediaceae	Synechocystis	0.607896	0.708089	0.726747	0.510637	0.829104	0.793525	0.798249	0.810945	0.808242	0.82839	0.812495	0.790024	0.77673	0.808765	0.784598	0.784013	0.779876	0.753957	0.764045	0.801629	0.778627	0.777087	0.812984	0.785601	0.785274	0.781441	0.801735	0.797093	0.791399	0.779231	0.778148	0.835612	0.840587	0.823323	0.806511	0.820677	0.792311	0.821408	0.815861	0.816965	0.687736	0.690532	0.690894	0.675977	0.703201	0.701901
Cb7	Spirochaetota	Sphaerochaetaceae	Sphaerochaeta	0.55722	0.638204	0.707476	0.536396	0.690139	0.723719	0.679635	0.711324	0.69275	0.729371	0.682804	0.671586	0.657622	0.697009	0.659592	0.709383	0.69076	0.690837	0.683895	0.652872	0.642466	0.626881	0.646175	0.605821	0.6617	0.647977	0.671643	0.67517	0.677033	0.662536	0.653369	0.700293	0.697835	0.678257	0.660225	0.677273	0.630567	0.660792	0.644418	0.653559	0.739773	0.738346	0.668061	0.650124	0.718598	0.692503
Cb7	Bacillota	Thermoanaerobacteraceae	Thermacetogenium	0.565745	0.638666	0.731535	0.653438	0.797092	0.782206	0.81163	0.829062	0.812676	0.831757	0.792857	0.793136	0.782493	0.821897	0.777426	0.831041	0.815148	0.817598	0.810812	0.754803	0.728254	0.753474	0.754846	0.738881	0.761229	0.777069	0.780963	0.799767	0.791131	0.77753	0.769635	0.79779	0.799178	0.796197	0.7718	0.782385	0.764161	0.766153	0.748179	0.749396	0.825649	0.811529	0.793448	0.771447	0.817061	0.801242
Cb7	Chloroflexota	Dehalococcoidaceae	Dehalococcoides	0.748729	0.521214	0.730532	0.669363	0.852726	0.874517	0.845211	0.872046	0.837725	0.865112	0.853249	0.836881	0.831429	0.820779	0.905692	0.861536	0.884962	0.880596	0.878747	0.680432	0.634129	0.734986	0.710378	0.704102	0.835083	0.779498	0.81022	0.819284	0.793872	0.777435	0.777586	0.746316	0.749226	0.791254	0.804474	0.801179	0.78319	0.759341	0.752489	0.734323	0.882564	0.871513	0.885831	0.880005	0.910329	0.907216
Cb7	Chloroflexota		Thermobaculum	0.695567	0.507613	0.71253	0.663725	0.830189	0.839964	0.81398	0.828667	0.801489	0.826352	0.829196	0.818531	0.81519	0.785534	0.84409	0.813226	0.842621	0.839646	0.821911	0.642259	0.594463	0.720264	0.677635	0.676241	0.797217	0.738932	0.771332	0.775667	0.759637	0.738908	0.740997	0.717785	0.723577	0.771328	0.773996	0.77207	0.744609	0.725574	0.72168	0.702255	0.847104	0.854615	0.840157	0.84228	0.851855	0.859892
Cb7	Chloroflexota		Dehalogenimonas	0.736503	0.573429	0.753643	0.678656	0.896841	0.896918	0.915215	0.923421	0.91389	0.931154	0.929208	0.913395	0.896386	0.878022	0.922062	0.921362	0.918535	0.924997	0.927093	0.816496	0.783177	0.85458	0.84087	0.812512	0.893013	0.86712	0.891972	0.8877	0.867914	0.854971	0.855714	0.847299	0.849725	0.888189	0.888566	0.886909	0.863315	0.858005	0.851622	0.845513	0.861932	0.849829	0.858085	0.85041	0.867882	0.869844
Cb7	Spirochaetota	Spirochaetaceae	Spirochaeta	0.76621	0.655486	0.825196	0.697452	0.917598	0.931605	0.930043	0.945514	0.932837	0.953111	0.941398	0.920154	0.908509	0.911441	0.926165	0.948436	0.936917	0.937564	0.944389	0.847137	0.824679	0.858103	0.86608	0.838071	0.908955	0.893984	0.915317	0.916308	0.899122	0.887172	0.88575	0.89158	0.889738	0.907282	0.910196	0.911266	0.878567	0.887559	0.88163	0.87541	0.888694	0.87848	0.868208	0.859101	0.888066	0.886126
Cb7	Bacillota	Acidaminococcaceae	Acidaminococcus	0.789332	0.636123	0.808423	0.694711	0.855296	0.916238	0.859311	0.891042	0.861837	0.880675	0.856488	0.860383	0.859016	0.84706	0.875674	0.869085	0.891325	0.877809	0.866694	0.74082	0.704467	0.746384	0.75873	0.729729	0.84696	0.809514	0.83462	0.846076	0.82722	0.816599	0.813267	0.811314	0.810609	0.83365	0.829466	0.831867	0.779765	0.803028	0.792709	0.7845	0.873959	0.883873	0.882224	0.869344	0.909061	0.902004
Cb7	Armatimonadota	Chthonomonadaceae	Chthonomonas	0.748699	0.614563	0.767707	0.675262	0.859649	0.881621	0.86755	0.879373	0.873305	0.890273	0.887725	0.875513	0.864029	0.856333	0.844139	0.875048	0.868848	0.889041	0.880952	0.777477	0.76084	0.800564	0.79124	0.76258	0.855024	0.827383	0.850173	0.844919	0.833452	0.827709	0.823545	0.814616	0.81416	0.847783	0.851467	0.850283	0.803498	0.818207	0.812624	0.806912	0.813884	0.809424	0.793757	0.786206	0.82228	0.814132
Cb7	Euryarchaeota	Haloferacaceae	Haloquadratum	0.542171	0.63293	0.727081	0.649124	0.670918	0.727377	0.649357	0.681968	0.641023	0.680945	0.644505	0.657015	0.637055	0.609417	0.677304	0.662697	0.67689	0.68621	0.643184	0.490739	0.449684	0.514484	0.487467	0.471389	0.587924	0.544363	0.572955	0.591253	0.57775	0.55749	0.546185	0.570294	0.590137	0.607199	0.573084	0.592595	0.537812	0.542576	0.519884	0.510745	0.787272	0.790251	0.791395	0.780313	0.814218	0.790981
Cb7	Euryarchaeota	Methanosarcinaceae	Methanomethylovorans	0.50033	0.592772	0.65409	0.475047	0.711872	0.6925	0.686254	0.716031	0.706458	0.716152	0.703029	0.696153	0.674626	0.679253	0.685024	0.699121	0.690607	0.691496	0.668021	0.673421	0.651064	0.653929	0.671755	0.648808	0.654222	0.656604	0.675248	0.67687	0.65877	0.660195	0.645719	0.699625	0.716238	0.711045	0.668716	0.694301	0.6488	0.678465	0.65983	0.671175	0.647225	0.658528	0.655376	0.666106	0.69916	0.69112
Cb7	Thermoproteota	Acidilobaceae	Acidilobus	0.57618	0.462019	0.736747	0.682192	0.634255	0.728787	0.711382	0.742166	0.733531	0.719511	0.757054	0.760108	0.74547	0.680381	0.735451	0.715554	0.732389	0.755823	0.713198	0.625102	0.593623	0.613732	0.617742	0.576164	0.696893	0.657443	0.683164	0.685413	0.675508	0.660927	0.664831	0.648448	0.635814	0.709965	0.680937	0.701823	0.645821	0.654861	0.63626	0.619808	0.67409	0.670992	0.704221	0.720035	0.706864	0.712244
Cb7	Thermoproteota	Desulfurococcaceae	Desulfurococcus	0.509282	0.594307	0.676094	0.530697	0.680449	0.730332	0.71908	0.754073	0.719025	0.731656	0.719267	0.736905	0.733979	0.686469	0.766714	0.730476	0.752677	0.719719	0.68874	0.659736	0.62057	0.652408	0.64004	0.61751	0.69223	0.658589	0.680792	0.695181	0.680728	0.654676	0.655988	0.682573	0.692298	0.723613	0.675059	0.689071	0.667348	0.670547	0.642994	0.638134	0.758785	0.783277	0.819342	0.81669	0.788448	0.80445
Cb7	Thermoproteota	Pyrodictiaceae	Pyrolobus	0.630011	0.604193	0.815914	0.714866	0.759582	0.848776	0.765487	0.797871	0.795797	0.802578	0.805019	0.837518	0.814082	0.722732	0.823217	0.777847	0.794606	0.79304	0.761829	0.65977	0.593904	0.643779	0.670826	0.649258	0.747372	0.709102	0.728692	0.737707	0.706461	0.705843	0.699458	0.720269	0.713942	0.777174	0.729285	0.743646	0.699838	0.723877	0.701421	0.687668	0.769301	0.795486	0.847275	0.852025	0.830715	0.836172
Cb7	Nitrospirota	Nitrospiraceae	Nitrospira	0.721019	0.638098	0.747423	0.571965	0.903813	0.885175	0.94374	0.940677	0.957669	0.951252	0.952466	0.926026	0.927932	0.936399	0.895762	0.93918	0.921767	0.907309	0.92539	0.972436	0.952225	0.953263	0.979379	0.960028	0.943548	0.963422	0.97036	0.961623	0.954126	0.95542	0.95433	0.975191	0.968711	0.971287	0.968341	0.970959	0.950652	0.980316	0.973108	0.979783	0.745135	0.733936	0.737157	0.736331	0.748479	0.76488
Cb7	Synergistota	Synergistaceae	Thermanaerovibrio	0.707846	0.564728	0.735688	0.595757	0.881494	0.867384	0.930421	0.933142	0.93797	0.931163	0.931937	0.900538	0.900264	0.922151	0.906015	0.944355	0.923347	0.91007	0.9295	0.930408	0.905809	0.919146	0.934002	0.914936	0.920751	0.939591	0.948964	0.945378	0.930241	0.927928	0.92774	0.932521	0.930765	0.935418	0.939796	0.941225	0.917449	0.941914	0.931448	0.938762	0.777401	0.757046	0.776474	0.770908	0.779543	0.797778
Cb7	Actinomycetota	Acidimicrobiaceae	Acidimicrobium	0.68059	0.679222	0.785627	0.619601	0.874132	0.867183	0.923412	0.926011	0.932763	0.927812	0.928726	0.900308	0.898243	0.908975	0.881056	0.92679	0.905668	0.892374	0.901143	0.951894	0.94052	0.915458	0.939337	0.903861	0.900928	0.924732	0.933316	0.930532	0.921318	0.916508	0.915219	0.941819	0.942424	0.944655	0.929465	0.93778	0.906996	0.938922	0.927234	0.931651	0.770959	0.765015	0.771243	0.763797	0.777347	0.788766
Cb7	Actinomycetota	Ilumatobacteraceae	Ilumatobacter	0.671858	0.661694	0.768358	0.602091	0.846546	0.844142	0.908488	0.907739	0.918001	0.909974	0.913231	0.884353	0.883429	0.895458	0.85785	0.908466	0.885563	0.872356	0.88312	0.951305	0.943826	0.905754	0.930966	0.896308	0.889865	0.916196	0.922115	0.917803	0.913398	0.906981	0.907566	0.933339	0.928592	0.931136	0.918722	0.926999	0.893475	0.930831	0.91868	0.922507	0.742106	0.733589	0.737451	0.727708	0.741811	0.754188
Cb7	Bacillota	Peptococcaceae	Candidatus Desulforudis	0.678145	0.541927	0.682862	0.597069	0.812054	0.817054	0.86945	0.867734	0.872051	0.865769	0.871857	0.835932	0.846837	0.862331	0.84653	0.8801	0.872236	0.865131	0.881879	0.861183	0.843219	0.860393	0.865734	0.837246	0.863139	0.872452	0.886964	0.885795	0.867902	0.877834	0.87135	0.853206	0.856386	0.872684	0.882015	0.876636	0.879304	0.874142	0.868688	0.869566	0.728435	0.712031	0.716472	0.716016	0.741131	0.752404
Cb7	Rhodothermota	Rhodothermaceae	Rhodothermus	0.678532	0.484999	0.662036	0.591918	0.820612	0.813001	0.887331	0.883689	0.891149	0.881202	0.886288	0.85867	0.864482	0.882879	0.846917	0.890877	0.877065	0.871192	0.886085	0.879042	0.856032	0.889682	0.885092	0.8629	0.882412	0.893094	0.900617	0.896634	0.890208	0.884704	0.888005	0.871118	0.867332	0.889369	0.893734	0.89163	0.879436	0.88729	0.878606	0.881092	0.73331	0.723058	0.717906	0.713187	0.735271	0.746059
Cb7	Actinomycetota	Rubrobacteraceae	Rubrobacter	0.68897	0.516912	0.680814	0.57615	0.808921	0.82805	0.883621	0.878971	0.884644	0.882911	0.882285	0.860193	0.865426	0.874418	0.848436	0.894288	0.875568	0.860833	0.87648	0.883051	0.866298	0.885042	0.884166	0.851319	0.876823	0.88474	0.895016	0.890919	0.881837	0.87542	0.876347	0.8727	0.871106	0.887376	0.889436	0.885192	0.868505	0.884911	0.877426	0.880862	0.765472	0.759598	0.748881	0.741012	0.762803	0.774273
Cb7	Bacillota	Symbiobacteriaceae	Symbiobacterium	0.650286	0.568685	0.671337	0.571587	0.856382	0.821143	0.89977	0.900077	0.913303	0.90219	0.908248	0.880295	0.879059	0.885563	0.86305	0.914706	0.885725	0.878596	0.891532	0.933544	0.920706	0.927609	0.931923	0.904197	0.89019	0.916121	0.92338	0.91645	0.904058	0.904899	0.903762	0.909607	0.91107	0.922266	0.914149	0.918635	0.903043	0.921336	0.909342	0.91975	0.72558	0.721658	0.728258	0.726233	0.736947	0.751814
Cb7	Bacillota	Clostridiales Family XVII. Incertae Sedis	Thermaerobacter	0.669584	0.489855	0.640251	0.510101	0.798972	0.799121	0.877444	0.872267	0.881366	0.872692	0.878691	0.840362	0.852815	0.873549	0.845612	0.887598	0.86678	0.844648	0.879254	0.907087	0.899249	0.897277	0.913857	0.885378	0.887004	0.904011	0.909085	0.901896	0.890351	0.888049	0.893847	0.883007	0.877867	0.889183	0.901676	0.889766	0.894004	0.902889	0.90133	0.903623	0.700175	0.692492	0.692627	0.689132	0.704799	0.723926
Cb7	Thermomicrobiota	Sphaerobacteraceae	Sphaerobacter	0.667641	0.498893	0.66288	0.580082	0.840964	0.825465	0.910349	0.903383	0.912286	0.902305	0.913207	0.879473	0.884282	0.894316	0.876421	0.91468	0.897133	0.889537	0.908135	0.901926	0.879083	0.914201	0.912497	0.89536	0.901846	0.916369	0.92324	0.918996	0.904148	0.904171	0.906085	0.892865	0.894236	0.913575	0.918921	0.914274	0.909541	0.913586	0.907608	0.909536	0.738179	0.725989	0.737351	0.738111	0.754241	0.769066
Cb7	Deinococcota	Thermaceae	Thermus	0.639732	0.580183	0.717247	0.599903	0.839744	0.838099	0.917649	0.916298	0.924405	0.917728	0.917449	0.891537	0.894931	0.899668	0.873392	0.93065	0.90346	0.895446	0.909561	0.92874	0.912244	0.918524	0.924436	0.904331	0.905098	0.925572	0.92898	0.926455	0.918173	0.913349	0.915288	0.918602	0.915565	0.927952	0.922539	0.922552	0.909699	0.925338	0.912854	0.918116	0.766184	0.754233	0.762355	0.753421	0.766077	0.778804
Cb7	Chloroflexota	Chloroflexaceae	Chloroflexus	0.610952	0.545856	0.661667	0.580379	0.878798	0.82504	0.919664	0.90991	0.914739	0.91884	0.918067	0.891031	0.886396	0.897133	0.89131	0.924791	0.903827	0.889826	0.912245	0.905137	0.878766	0.937132	0.924225	0.907662	0.8966	0.91395	0.924495	0.918982	0.902157	0.896952	0.897098	0.899963	0.909573	0.919371	0.919678	0.912625	0.920209	0.914606	0.908355	0.91632	0.782238	0.763617	0.777843	0.768802	0.778812	0.793645
Cb7	Actinomycetota	Coriobacteriaceae	Coriobacterium	0.676	0.54051	0.685463	0.557184	0.849551	0.844411	0.927762	0.913956	0.931647	0.927913	0.91881	0.894767	0.903204	0.917689	0.872344	0.924319	0.904878	0.88956	0.92074	0.929815	0.895793	0.940024	0.945784	0.945797	0.924279	0.950939	0.944254	0.939799	0.936773	0.931857	0.937766	0.935716	0.925895	0.936401	0.942265	0.931039	0.939592	0.945933	0.939973	0.94385	0.753043	0.736939	0.728314	0.719536	0.74187	0.752903
Cb7	Bacillota	Thermoanaerobacteraceae	Ammonifex	0.700814	0.641397	0.745527	0.61956	0.89754	0.874061	0.902687	0.913439	0.924723	0.922752	0.932488	0.90581	0.900007	0.894621	0.896796	0.92485	0.90304	0.893378	0.898923	0.916562	0.905711	0.905732	0.920525	0.880805	0.898479	0.905645	0.924052	0.915446	0.898025	0.895321	0.893069	0.913998	0.904738	0.926111	0.913971	0.924324	0.892249	0.916166	0.905881	0.911773	0.793151	0.788434	0.78231	0.786747	0.797503	0.819296
Cb7	Thermodesulfobacteriota	Desulfococcaceae	Desulfococcus	0.663136	0.693686	0.768167	0.631503	0.902158	0.888515	0.922156	0.937151	0.935403	0.945447	0.923158	0.911776	0.9048	0.911718	0.909861	0.95756	0.926521	0.91304	0.917009	0.917955	0.901277	0.916389	0.916655	0.890942	0.902085	0.915252	0.92641	0.927407	0.912985	0.904378	0.90044	0.924386	0.925709	0.930141	0.911339	0.920338	0.894926	0.915002	0.895422	0.908761	0.861116	0.850233	0.854075	0.845855	0.859511	0.868323
Cb7	Thermodesulfobacteriota	Desulfomonilaceae	Desulfomonile	0.699998	0.703238	0.796433	0.669816	0.925867	0.903617	0.93491	0.944567	0.942787	0.954683	0.945305	0.932362	0.922493	0.923506	0.908127	0.940918	0.932062	0.922005	0.921226	0.915291	0.898038	0.917299	0.920101	0.884327	0.916744	0.914799	0.93675	0.932258	0.925151	0.913646	0.909008	0.9324	0.93022	0.940789	0.930026	0.939437	0.903793	0.924315	0.913029	0.918587	0.853456	0.84461	0.834475	0.817543	0.846461	0.849125
Cb7	Rhodothermota	Salinibacteraceae	Salinibacter	0.702921	0.631533	0.776096	0.681618	0.849375	0.869947	0.905267	0.913095	0.917983	0.913256	0.916817	0.886971	0.891726	0.897561	0.87803	0.921581	0.902858	0.899201	0.911871	0.893637	0.882874	0.876238	0.890844	0.864194	0.904452	0.909064	0.919943	0.917199	0.91039	0.905201	0.908609	0.898311	0.885514	0.905945	0.912666	0.914512	0.886279	0.906989	0.895582	0.894681	0.762015	0.75189	0.753947	0.750289	0.768687	0.778513
Cb7	Thermodesulfobacteriota	Syntrophobacteraceae	Syntrophobacter	0.702358	0.602333	0.74773	0.615625	0.878711	0.880544	0.939757	0.93053	0.922739	0.936084	0.922694	0.901851	0.90322	0.923401	0.880943	0.931032	0.918032	0.903445	0.915982	0.895577	0.874312	0.91748	0.907985	0.880873	0.910041	0.910597	0.924004	0.922865	0.918957	0.900916	0.903451	0.91086	0.922768	0.927009	0.925105	0.9188	0.903897	0.911758	0.907518	0.906452	0.836955	0.830141	0.821424	0.801726	0.825809	0.82727
Cb7	Acidobacteriota	Solibacteraceae	Candidatus Solibacter	0.734664	0.596197	0.752421	0.634928	0.889085	0.89671	0.939064	0.944725	0.947133	0.950277	0.936431	0.914999	0.916597	0.928855	0.900001	0.956587	0.933588	0.93225	0.941796	0.909491	0.888746	0.916836	0.917893	0.899372	0.933501	0.9368	0.94663	0.943233	0.937631	0.929581	0.930042	0.927483	0.920504	0.933531	0.936431	0.938669	0.908417	0.928768	0.916615	0.922377	0.825787	0.812436	0.80174	0.793326	0.824164	0.828626
Cb7	Thermomicrobiota	Thermomicrobiaceae	Thermomicrobium	0.740517	0.576095	0.763022	0.675438	0.905468	0.916287	0.960197	0.969769	0.965988	0.965882	0.957983	0.940733	0.945411	0.942033	0.939756	0.96343	0.962703	0.958099	0.965075	0.893941	0.853839	0.914003	0.915303	0.906039	0.956423	0.946935	0.957713	0.959505	0.949076	0.941067	0.944045	0.929714	0.923151	0.950001	0.952145	0.951301	0.934504	0.93846	0.927274	0.925203	0.835638	0.825473	0.833418	0.830857	0.853185	0.860101
Cb7	Bacillota	Moorellaceae	Moorella	0.735502	0.622329	0.737653	0.607514	0.830575	0.854563	0.889639	0.878089	0.893357	0.898404	0.889247	0.873764	0.86474	0.853872	0.839834	0.881882	0.859077	0.852406	0.882071	0.880362	0.867875	0.866978	0.890387	0.862075	0.874546	0.891322	0.891233	0.882786	0.872868	0.868293	0.875231	0.884262	0.8749	0.888178	0.893438	0.879939	0.856438	0.888504	0.88524	0.887118	0.725227	0.708779	0.720481	0.711138	0.711502	0.724376
Cb7	Bacillota	Oscillospiraceae	Oscillibacter	0.592384	0.645349	0.742698	0.555542	0.845235	0.825327	0.855976	0.867336	0.853358	0.877746	0.848767	0.83803	0.831008	0.852913	0.844774	0.874722	0.855941	0.815678	0.834135	0.854156	0.836086	0.863225	0.867377	0.832702	0.829413	0.840258	0.855341	0.857414	0.848419	0.822099	0.826462	0.868556	0.874571	0.864243	0.847172	0.846522	0.840262	0.85214	0.842348	0.852588	0.839342	0.846441	0.815097	0.796432	0.821272	0.826636
Cb7	Chrysiogenota	Chrysiogenaceae	Desulfurispirillum	0.543773	0.658698	0.757029	0.653837	0.823609	0.804371	0.871668	0.871534	0.856139	0.876967	0.850992	0.850631	0.82764	0.838258	0.81441	0.869555	0.848371	0.840159	0.837263	0.805514	0.770911	0.831215	0.807425	0.79792	0.80811	0.82145	0.829023	0.834271	0.838344	0.80409	0.810614	0.843622	0.852293	0.85018	0.827572	0.835369	0.80526	0.818321	0.800327	0.805305	0.837887	0.834347	0.817939	0.782725	0.806234	0.79657
Cb7	Thermodesulfobacteriota	Desulfuromonadaceae	Pelobacter	0.627139	0.675705	0.761656	0.653597	0.863836	0.846367	0.904886	0.902893	0.89694	0.91181	0.89278	0.867657	0.866347	0.884989	0.851651	0.912112	0.883507	0.87629	0.890073	0.870939	0.861475	0.887704	0.885986	0.857866	0.870016	0.883667	0.894172	0.895004	0.891462	0.874523	0.877082	0.895727	0.899782	0.894017	0.893813	0.893184	0.874869	0.884276	0.8776	0.883439	0.812674	0.79648	0.783631	0.762351	0.791588	0.794844
Cb7	Thermodesulfobacteriota	Desulfatibacillaceae	Desulfatibacillum	0.624082	0.69947	0.784055	0.613013	0.870618	0.84176	0.877772	0.881806	0.867376	0.894849	0.868432	0.857586	0.837394	0.870313	0.827041	0.882202	0.85758	0.847783	0.842117	0.853406	0.848316	0.853307	0.845032	0.804459	0.825702	0.828405	0.849885	0.849579	0.848064	0.821194	0.818648	0.86925	0.881692	0.869364	0.844842	0.85876	0.81149	0.84002	0.825731	0.833968	0.855773	0.840136	0.828143	0.802556	0.818536	0.817634
Cb7	Pseudomonadota	Magnetococcaceae	Magnetococcus	0.657775	0.71483	0.807929	0.677642	0.921501	0.892813	0.914761	0.924172	0.908174	0.934684	0.907101	0.903318	0.889357	0.899932	0.888927	0.91757	0.908585	0.892577	0.887577	0.849424	0.815269	0.873036	0.860603	0.842637	0.867642	0.865082	0.882265	0.890414	0.882544	0.859149	0.856475	0.896373	0.906006	0.906117	0.882158	0.892196	0.866319	0.875324	0.860853	0.861299	0.900482	0.900552	0.880558	0.86176	0.890706	0.887296
Cb7	Thermodesulfobacteriota	Syntrophaceae	Syntrophus	0.696308	0.669507	0.791402	0.674286	0.88074	0.899392	0.922886	0.934142	0.921545	0.940739	0.917202	0.911775	0.903124	0.897145	0.92201	0.932083	0.928854	0.910587	0.919024	0.86161	0.828606	0.867594	0.871709	0.84992	0.898676	0.889436	0.904397	0.910742	0.898082	0.879228	0.882187	0.897418	0.891961	0.907654	0.898714	0.899253	0.887027	0.888626	0.875706	0.872036	0.882173	0.863436	0.884379	0.861174	0.868315	0.876587
Cb7	Bacteroidota	Flavobacteriaceae	Robiginitalea	0.560029	0.672857	0.684279	0.554899	0.797888	0.760399	0.834409	0.828675	0.831256	0.841543	0.831729	0.819768	0.80597	0.842748	0.74361	0.828904	0.798974	0.794745	0.790744	0.866202	0.867729	0.861709	0.849826	0.80623	0.797686	0.818114	0.834872	0.823782	0.83939	0.816745	0.814772	0.85432	0.861204	0.850639	0.831506	0.845296	0.806962	0.835545	0.822664	0.835864	0.718213	0.724392	0.67791	0.652151	0.691033	0.681451
Cb7	Bacillota	Selenomonadaceae	Selenomonas	0.623651	0.604564	0.714742	0.535524	0.841018	0.828982	0.869118	0.877204	0.871209	0.8816	0.854356	0.844236	0.846684	0.900597	0.838787	0.890134	0.871647	0.832839	0.846408	0.879822	0.849266	0.878021	0.87618	0.86403	0.855041	0.873506	0.882142	0.885018	0.883282	0.865673	0.864277	0.892462	0.896029	0.881567	0.869157	0.874099	0.85601	0.882374	0.864965	0.87838	0.808982	0.814934	0.782445	0.770038	0.804831	0.808508
Cb7	Gemmatimonadota	Gemmatimonadaceae	Gemmatimonas	0.755	0.49793	0.745005	0.713406	0.811147	0.874192	0.891681	0.901288	0.896179	0.894099	0.897248	0.876497	0.88587	0.869267	0.885013	0.899454	0.902826	0.915104	0.923745	0.785483	0.754234	0.812712	0.807517	0.796411	0.897409	0.872522	0.882046	0.883163	0.874688	0.865635	0.873988	0.820749	0.80431	0.857125	0.877666	0.867675	0.849556	0.842	0.83544	0.821686	0.787632	0.771707	0.784174	0.780563	0.803553	0.80622
Cb7	Deinococcota	Trueperaceae	Truepera	0.64696	0.435148	0.630649	0.604189	0.754635	0.785388	0.843826	0.839926	0.839481	0.834078	0.83092	0.810764	0.823757	0.830733	0.811735	0.842403	0.841243	0.833891	0.854401	0.78957	0.754631	0.803969	0.795395	0.787068	0.842888	0.83793	0.838845	0.840165	0.832637	0.825054	0.834931	0.79306	0.784899	0.823958	0.832876	0.816719	0.817667	0.815855	0.805754	0.79934	0.713479	0.71831	0.710377	0.710149	0.734876	0.740015
Cb7	Deinococcota	Thermaceae	Meiothermus	0.716294	0.562134	0.723333	0.66477	0.836301	0.85558	0.895199	0.902993	0.906262	0.900718	0.901433	0.878692	0.881696	0.878967	0.867081	0.908586	0.892906	0.897677	0.905053	0.860656	0.842108	0.87122	0.87377	0.84617	0.889716	0.891243	0.900991	0.900494	0.88968	0.887648	0.888805	0.871048	0.866673	0.893056	0.895149	0.895342	0.874795	0.882225	0.872617	0.872945	0.762193	0.750807	0.757674	0.753049	0.77373	0.779592
Cb7	Acidobacteriota	Acidobacteriaceae	Granulicella	0.656248	0.500518	0.698839	0.67422	0.805904	0.82471	0.887801	0.891115	0.887772	0.879279	0.880245	0.854315	0.865712	0.870567	0.85721	0.897047	0.888172	0.891004	0.899635	0.825667	0.796621	0.848994	0.835278	0.827246	0.87736	0.877397	0.881869	0.886033	0.876804	0.870627	0.877021	0.839933	0.834778	0.868025	0.875043	0.86912	0.85788	0.855386	0.842611	0.84055	0.76479	0.753221	0.759372	0.758193	0.78298	0.790514
Cb7	Acidobacteriota	Acidobacteriaceae	Terriglobus	0.681603	0.512762	0.722475	0.677761	0.826012	0.85254	0.890591	0.898386	0.896026	0.899078	0.895321	0.874716	0.873972	0.866892	0.884422	0.914867	0.896226	0.901356	0.912929	0.821395	0.790064	0.841189	0.829223	0.818268	0.881868	0.874579	0.881507	0.882567	0.868501	0.859677	0.864681	0.837235	0.829918	0.86677	0.873138	0.866786	0.849359	0.8529	0.838497	0.83629	0.806872	0.79372	0.801635	0.798346	0.814196	0.82027
Cb7	Euryarchaeota	Natrialbaceae	Natronobacterium	0.717478	0.576149	0.672592	0.588885	0.788746	0.818571	0.835628	0.838743	0.839373	0.843685	0.835186	0.805901	0.815775	0.811338	0.797142	0.847807	0.829917	0.834656	0.833797	0.798753	0.793422	0.803212	0.81528	0.776967	0.823212	0.822229	0.83793	0.838748	0.826936	0.832516	0.82572	0.833065	0.832208	0.831775	0.838053	0.844579	0.803885	0.825816	0.823241	0.827127	0.746474	0.718349	0.710888	0.709268	0.733075	0.744298
Cb7	Thermodesulfobacteriota	Desulfomicrobiaceae	Desulfomicrobium	0.596876	0.555244	0.62705	0.540387	0.753306	0.734152	0.822728	0.805729	0.810967	0.810395	0.811117	0.763008	0.770548	0.820363	0.760505	0.819472	0.793116	0.788154	0.811444	0.826972	0.82671	0.837802	0.836649	0.806941	0.794767	0.822555	0.829505	0.826516	0.821814	0.819294	0.819324	0.819453	0.829435	0.819682	0.831781	0.82854	0.828095	0.824505	0.82672	0.829473	0.668814	0.641448	0.633744	0.617847	0.653653	0.659843
Cb7	Pseudomonadota	Enterobacteriaceae	Raoultella	0.606444	0.599872	0.684206	0.580421	0.840599	0.801993	0.874476	0.88057	0.875061	0.887398	0.877532	0.84992	0.831883	0.868282	0.862399	0.898174	0.866881	0.859563	0.877306	0.865153	0.848834	0.868238	0.860938	0.844515	0.850712	0.862409	0.8763	0.875418	0.861056	0.851046	0.848886	0.859716	0.865289	0.865195	0.865714	0.869433	0.862609	0.864812	0.850135	0.856325	0.77552	0.754992	0.770888	0.750093	0.780936	0.778531
Cb7	Bacillota	Alicyclobacillaceae	Alicyclobacillus	0.748999	0.559584	0.710617	0.582533	0.887163	0.885701	0.939375	0.936803	0.940297	0.93953	0.934188	0.911482	0.918534	0.929485	0.90394	0.936482	0.928946	0.907532	0.929297	0.917263	0.88821	0.921116	0.932899	0.918104	0.940506	0.943426	0.951567	0.948415	0.939646	0.932262	0.936503	0.935647	0.928481	0.940156	0.947191	0.941355	0.925643	0.944557	0.938826	0.939151	0.787304	0.779763	0.777163	0.772498	0.789227	0.805056
Cb7	Chloroflexota	Roseiflexaceae	Roseiflexus	0.676661	0.591589	0.74595	0.634768	0.855031	0.866146	0.920008	0.925958	0.926064	0.92459	0.923762	0.90749	0.906807	0.910335	0.90455	0.93462	0.920683	0.903282	0.913373	0.90166	0.875235	0.911463	0.905496	0.885295	0.908846	0.914008	0.924212	0.923883	0.915946	0.900087	0.905794	0.903731	0.898098	0.923183	0.916003	0.917829	0.908531	0.911777	0.897583	0.898573	0.813394	0.807037	0.809931	0.803646	0.81672	0.829176
Cb7	Chloroflexota	Caldilineaceae	Caldilinea	0.688077	0.570517	0.704294	0.660141	0.873574	0.843856	0.90159	0.896222	0.885602	0.896189	0.895279	0.864116	0.864815	0.887937	0.870163	0.900411	0.896624	0.893935	0.903216	0.826918	0.80938	0.869876	0.844511	0.821982	0.867666	0.867115	0.883543	0.885464	0.871995	0.861219	0.860649	0.844785	0.854703	0.872082	0.882875	0.876754	0.863476	0.852408	0.851251	0.846383	0.82373	0.807131	0.794975	0.787459	0.823824	0.825862
Cb7	Chlorobiota	Chlorobiaceae	Chlorobaculum	0.751776	0.675736	0.781513	0.679191	0.874906	0.90271	0.926139	0.931771	0.919637	0.923799	0.910755	0.885111	0.897375	0.912407	0.888688	0.92255	0.926786	0.912088	0.914425	0.873251	0.854209	0.865506	0.875587	0.846461	0.902293	0.899763	0.913764	0.921592	0.909607	0.904523	0.903009	0.902612	0.907141	0.913811	0.911625	0.912098	0.881194	0.89805	0.889749	0.88533	0.827324	0.813301	0.831856	0.819057	0.842873	0.851502
Cb7	Bacteroidota	Spirosomaceae	Fibrella	0.546925	0.483928	0.616934	0.500254	0.734735	0.708599	0.773399	0.767632	0.769917	0.782645	0.78168	0.752475	0.74308	0.800464	0.712116	0.788595	0.755609	0.756035	0.769222	0.777261	0.783757	0.80724	0.795261	0.75213	0.751163	0.767043	0.78631	0.775837	0.776417	0.763842	0.759302	0.773083	0.783051	0.775465	0.782187	0.783484	0.768669	0.77016	0.772516	0.782775	0.696172	0.679982	0.638067	0.611104	0.664992	0.655532
Cb7	Bacillota	Heliobacteriaceae	Heliobacterium	0.70482	0.636945	0.770863	0.654508	0.8566	0.870999	0.900484	0.908626	0.911968	0.924268	0.903909	0.889006	0.884471	0.881175	0.854048	0.912929	0.893358	0.894281	0.902464	0.866117	0.846766	0.867066	0.879388	0.854089	0.890491	0.892382	0.902511	0.900132	0.904416	0.88749	0.890761	0.908092	0.885308	0.897234	0.896759	0.903289	0.872417	0.889123	0.880369	0.88076	0.834651	0.820656	0.77629	0.748248	0.791521	0.791245
Cb7	Acidobacteriota		Chloracidobacterium	0.662391	0.523701	0.674617	0.58646	0.833598	0.824317	0.870109	0.878713	0.868809	0.886158	0.862059	0.835207	0.833878	0.862897	0.849782	0.896304	0.873734	0.872301	0.886839	0.8198	0.799538	0.850538	0.834325	0.819907	0.858077	0.854804	0.868316	0.869797	0.860518	0.849032	0.848865	0.842523	0.843442	0.847557	0.857654	0.856301	0.843696	0.842196	0.831724	0.837834	0.817243	0.792363	0.774143	0.764599	0.802944	0.801183
Cb7	Thermodesulfobacteriota	Desulfovibrionaceae	Desulfovibrio	0.62653	0.567903	0.711756	0.622843	0.814662	0.818707	0.878713	0.882505	0.876797	0.879268	0.869585	0.846206	0.847283	0.869062	0.838218	0.891061	0.871933	0.863933	0.869128	0.856222	0.834793	0.861633	0.851579	0.828181	0.854222	0.862324	0.87271	0.87526	0.869488	0.856501	0.859228	0.860027	0.863599	0.873815	0.865248	0.868624	0.848524	0.859877	0.844331	0.849062	0.786586	0.781998	0.76919	0.761091	0.787593	0.7911
Cb7	Thermodesulfobacteriota	Geobacteraceae	Geobacter	0.67513	0.590711	0.743833	0.654192	0.850782	0.856147	0.903816	0.90968	0.906594	0.910469	0.899869	0.872722	0.874193	0.89743	0.869839	0.921476	0.901527	0.897969	0.909402	0.865921	0.844264	0.873494	0.87285	0.853734	0.887793	0.893863	0.90394	0.905492	0.898329	0.888428	0.890488	0.884261	0.880609	0.892883	0.894938	0.896295	0.878043	0.885381	0.873539	0.875335	0.806191	0.794328	0.782581	0.772019	0.80443	0.806475
Cb7	Chloroflexota	Anaerolineaceae	Anaerolinea	0.674878	0.53155	0.715552	0.68578	0.85518	0.848267	0.870838	0.874745	0.857646	0.881642	0.855806	0.831739	0.829082	0.849502	0.865518	0.884419	0.877403	0.879243	0.899652	0.735988	0.690107	0.784517	0.777141	0.772937	0.839415	0.828184	0.842013	0.852613	0.832187	0.823523	0.822739	0.80622	0.808407	0.82098	0.838941	0.828502	0.829742	0.808379	0.805313	0.797638	0.847443	0.821037	0.817399	0.803174	0.838608	0.834992
Cb7	Euryarchaeota	Methanocellaceae	Methanocella	0.71271	0.679203	0.808698	0.68228	0.855221	0.910672	0.875287	0.902545	0.897623	0.899215	0.882379	0.890018	0.884151	0.859848	0.866179	0.898314	0.891849	0.881889	0.867068	0.828923	0.796031	0.806069	0.826143	0.803611	0.860969	0.853908	0.867391	0.872433	0.852246	0.851205	0.848863	0.866573	0.865429	0.885884	0.856505	0.867096	0.807548	0.8575	0.833044	0.840116	0.807038	0.820465	0.840115	0.857029	0.851653	0.863329
Cb7	Euryarchaeota	Methanoregulaceae	Methanosphaerula	0.642288	0.617264	0.690275	0.537432	0.782262	0.768356	0.787767	0.791838	0.739882	0.771795	0.739956	0.727805	0.711801	0.768336	0.730156	0.748431	0.769516	0.739951	0.732943	0.668583	0.653508	0.686434	0.691607	0.644953	0.708553	0.68925	0.72442	0.736832	0.731838	0.689483	0.696718	0.740373	0.774172	0.742337	0.730416	0.74094	0.694289	0.704205	0.707971	0.695435	0.767409	0.765765	0.766547	0.747819	0.764774	0.759809
Cb7	Bacillota	Paenibacillaceae	Brevibacillus	0.665324	0.591083	0.710631	0.545468	0.743732	0.818655	0.712637	0.755434	0.740391	0.760387	0.727064	0.746979	0.752784	0.749041	0.750664	0.774998	0.770399	0.742797	0.725631	0.655474	0.631666	0.662087	0.676462	0.651111	0.730272	0.700004	0.726665	0.736656	0.715145	0.71653	0.700597	0.7207	0.718293	0.726332	0.708258	0.719902	0.676989	0.70633	0.689572	0.698157	0.79443	0.808651	0.796694	0.793343	0.823305	0.827814
Cb7	Euryarchaeota	Methanotrichaceae	Methanosaeta	0.710362	0.601287	0.738812	0.61594	0.832406	0.870756	0.871323	0.882551	0.880323	0.889383	0.862763	0.855148	0.861198	0.867617	0.861548	0.892679	0.883373	0.859932	0.875809	0.841851	0.817574	0.82186	0.847401	0.819786	0.866622	0.865751	0.874669	0.880606	0.864347	0.85839	0.858815	0.868738	0.850439	0.86672	0.861003	0.858655	0.83999	0.861653	0.847739	0.850239	0.821846	0.815701	0.796957	0.801893	0.833192	0.845142
Cb7	Bacillota	Paenibacillaceae	Paenibacillus	0.742141	0.659373	0.810095	0.665532	0.842969	0.903015	0.860156	0.888022	0.866389	0.891855	0.861865	0.859326	0.857028	0.854668	0.856143	0.885318	0.884745	0.877395	0.86735	0.766548	0.743315	0.779599	0.782695	0.754143	0.849259	0.818091	0.841679	0.848808	0.839978	0.82396	0.821223	0.831279	0.825485	0.841593	0.834096	0.840875	0.797429	0.812593	0.800783	0.797672	0.891012	0.894168	0.855578	0.845856	0.896666	0.887341
Cb7	Bacillota	Oscillospiraceae	Mageeibacillus	0.223019	0.204844	0.26811	0.240971	0.385379	0.404816	0.370341	0.416493	0.371369	0.391157	0.349281	0.338399	0.366775	0.389375	0.460697	0.463823	0.455467	0.421887	0.404401	0.330903	0.317169	0.364146	0.313773	0.304894	0.371095	0.342888	0.361982	0.386921	0.346451	0.353929	0.340735	0.318204	0.356909	0.357852	0.330116	0.33167	0.343195	0.323548	0.293833	0.313159	0.549676	0.560999	0.581425	0.612598	0.611898	0.624554
Cb7	Bacillota	Veillonellaceae	Megasphaera	0.487784	0.563866	0.721937	0.604304	0.649321	0.729628	0.671619	0.722128	0.694951	0.719716	0.686841	0.701379	0.678249	0.66682	0.7261	0.735461	0.723398	0.714397	0.685948	0.606538	0.573501	0.586816	0.575944	0.549565	0.646611	0.618126	0.637421	0.650805	0.636516	0.609363	0.609909	0.628301	0.62686	0.661709	0.613859	0.636256	0.591152	0.608408	0.571273	0.571752	0.802329	0.822272	0.812799	0.811716	0.834517	0.819581
Cb7	Euryarchaeota	Methanoregulaceae	Methanoregula	0.557929	0.661295	0.827869	0.711957	0.712866	0.806863	0.707285	0.760075	0.716761	0.756106	0.713943	0.726691	0.707144	0.688069	0.756935	0.76964	0.762957	0.759075	0.730981	0.574562	0.552901	0.563057	0.564984	0.53519	0.671069	0.628768	0.655992	0.674603	0.653011	0.630034	0.627356	0.64278	0.64559	0.666946	0.63661	0.650889	0.587022	0.61176	0.584085	0.580105	0.873161	0.890018	0.87741	0.877856	0.901472	0.884221
[truncated: 316 more columns]
