# Supplementary material for: Characterization of the Environmental Plasmidome of the Red Sea
Source: Microbiol Spectr. 2023 Jul 3;11(4):e00400-23. doi: 10.1128/spectrum.00400-23 (PMC10434023; doi:10.1128/spectrum.00400-23)
Supplement: Supplemental File 4 — File S4. Download spectrum.00400-23-s0005.xlsx, XLSX file, 1.1 MB [file spectrum.00400-23-s0005.xlsx]

## Sheet: Sheet1
Supplementary File 4: A full list of hits in the PLSDB database
qseqid	sseqid	stitle	evalue	length	pident	score	qcovs	qstart	qend	sstart	send	qseq	sseq
1_LNODE_1_length_13274	NZ_CP004397.1	NZ_CP004397.1 Celeribacter indicus strain P73 plasmid pP73D, complete sequence	4.09e-69	629	74.881	142	147	4307	4927	660	40	CTGTTGCCCGCAGTGTTTGCGCGCGAGTTCATACACGCGCCGCTCGATAGGTTTGCGAAGGCGGAAATAGTCGCGGTGCAGGGTGAGCACTTCATGCGATT-TGATCGCGTTGAATACCCATTCAGAAAGCGTGACCTCGCACCATAACAAACGGCCATCAAGGCCGTGCTTGCGGCGGATTGAAGACGATTCAATCAGGGCGAATGTGTCGATTTGCTCCTCGTCACCTGTGATAATGTTTGTGCGAATCTGCGTCCCGCCGAGCCGATAGAGGGCATCGCCGAGCGCCTGATAATCCTTGCCCGCCGTCCCACGATTGGTGAATTGCAGCAGATCGCGCGAGTTGATCCGAACCCGTTTTGA---GACTTGCTCGC-CCTTGCGGAGCTTCGCCATT…	CTGCTGCCCGCAATGCTTCCGGGCGATCTCGTACACCCGTCTTTCAATCGGCTTGCGCAGGCGGAAGTAGTCCCGGTGGAGGGTCAGTACCTC-TTCGTTCCGGATTGCGTTGAAAACCCAGTCTGACAGCTTCACTTCACACCATAAGAGACGCCCGTCCAAACCGTGCTTTCGGCGGATTGAGGACGCGTCGATCAGTCCAAAGCCATCGACTTGCTCTTCATCGCCAGTGACAATGTTTGTCCTGATCCGCGTCCCTTCGAGGCGATCAAGGGCATCGCGCAGAGACTGGTATTCCCGGCCACTTGTACCCCGGTTGGTGAAGATCAGCAGCTCTCTGGAGTTAATCCGGACACGGGGCGAAACGGCTT-CTCCCGCCTT-C--AGCTTTGCCATG…
1_LNODE_1_length_13274	NZ_CP012663.1	NZ_CP012663.1 Defluviimonas alba strain cai42 plasmid pcai42B, complete sequence	2.48e-61	590	74.576	137	133	4284	4867	15540	16122	TCCAGCGAACA-CTTCCAGCTATCCTGTTGCCCGCAGTGTTTGCGCGCGAGTTCATACACGCGCCGCTCGATAGGTTTGCGAAGGCGGAAATAGTCGCGGTGCAGGGTGAGCACTTC-ATGCGATTTGATCGCGTTGAATACCCATTCAGAAAGCGTGACCTCGCACCATAACAAACGGCCATCAAGGCCGTGCTTGCGGCGGATTGAAGACGATTCAATCAGGGCGAATGTGTCGATTTGCTCCTCGTCACCTGTGATAATGTTTGTGCGA-ATCTGCGTCCCGCCGAGCCGATAGAGGGCATCGCCGAGCGCCTGATAATCCTTGCCCGCCGTCCCACGATTGGTGAATTGCAGCAGATCGCG-CGAGTTGATCCGAACCCGTTTTGAGACTTGCTC…	TCCAGCG-ACACCTTCCATGAAGGTTGCTGGCCGCAATGCTTGCG-GCCAGCTCGTAAATCCGCCGCTCGATCGGCTTGCGCAGCCGGAAATAATCCCGGTGCAGCGTCAGCACCTCGTTGC-TCTTGATCGCGTTGAACACCCAATCCGACAGCGTGATCTCGCAAGACAGCAGGCGACCATCGAGGCCGTTCTGGCGACGGATGGAGGAAGCGTCGATCAAACCGAACGTGTCGGTCTGCTCTTCCTTCCCCGTGCGGATGTTCGT-CGAGATCGTCGTGCCACGGATGCGCTCTAGCGCCTCTTGTAGCGCCTCATAGTCTTTTCCGGCCGTGCCGCGATTGGTGAAGACCAGAAGATCGCGGCTA-TTGATCCGCACCCGCTTCGATACAGGCTC…
1_LNODE_1_length_13274	CP049033.1	CP049033.1 Rhodobacteraceae bacterium SC52 plasmid pSC52_5, complete sequence	6.94e-57	722	72.576	192	125	3142	3861	12681	11964	TTTGCTATCGTGCCCTGTTCCGCCCTTCTCGAAGGCTAGTATCTGTTCATCGGTTGGCTGCTTCGGCTTTGGAGCCGCCGCAAATGTCTTTTTAGACATGGCTCTCGATCTCACTCACAAGGGCTTCAATTTCCCGCGCAGCAGCCCCCACCCCTGCCCATTCGAAGATGGTTTGGCCCATCGTCATGCTCTCCGCGAAGGCTACACGCTGCTCGATTTCGGCGGACAGGATCGCTATGCCTGTTTCGGCAGCCATCGCGCGAATTTCCCGCCCGATCACTGTATTACCTATTTTGCGGGAAACCACAAAACCACATTTGAGGTTGGACTTGAAATCC-TGCGCCTCGCGCACTTGCTTAACCGTCAAATCTGAGGCCCATGTCGAAAGGCCAGATGGT…	TTTG-TGTCATGCCCCGTCCCGCCGCGCTCAAAGGCGAGTATCTGGTCATCCGTTGGCTGCTTGGGCTTCGGAGCCGATGCGAACGTCTTCTTCGACATGGCGTTGTATCTCTTTCGTTAGTTTTTCAATTTCCTTGACTGCGGTGCTCTTGGGTGCCCACTCAAAAATGGTCTGTCCCATGGTCATGCTCTCAGCAAACCCGACCCTCTGTTCGATCTCTGTGCTCAAAACTGGAATCTCTGAGGCGGCAGCCATGTCCCGGATTTCCCGGCCAATGACAGTCTTCCCTATTTTGCGGGAAACCACAAAACCACATTTTAACATTT-CTTTAAATTCTTGCGCTTCCCGCACCTGTCGCACGGTTAGATCAGATGCCCAGGTCGAGAGCCCAGAGGGC…
3_LNODE_1_length_5082	CP061549.1	CP061549.1 Acinetobacter seifertii strain AS80 plasmid pAS80-6, complete sequence	0	1295	98.687	17	1244	48	1342	3744	2450	TGTTTCCGCTTTTCCTGTTCGGCTAACTTTCGTTGTTGTTCACGTTCAAGGTGAAGTCTTGCTCGATCATGTTTGACTTTCAGGTTCGGATTAGCTTTGTTTACGATCTCTTTTGCCCGATCTGTATAGCGTTCAGGTTCTAAACGTGGGGTTTTGGTCTTTAAATCTCGTTCCTGACTGTCCAATTCTTGCCATTGGGTTTGAATTTCTGCATTTGCAGCATCCCATTTCCCACCCAAAAACATAGGTCTTTTGCCTAATTGTTCTTTTTGGTGTTCAAGATTGGTTTTTGATAGCTCTATTTGCTCTAAAACAGCGTTTATTTGCTCGATTTCTGTTTTTTGGGTAGTTAGTGCTATGTTTTTTGCTTCCGTGGCTATAGCTTCGTTATATTGCGAA…	TGTTTCCGCTTTTCCTGTTCGGCTAACTTCCGTTGTTGTTCACGTTCAAGGTGAAGTCTTGCTCGATCATGTTTGGCTTTCAGGTTCGGATTAGCTTTGTTTACGATCTCTTTTGCCCGATCTGTATAGCGTTCAGGTTCTAAACGTGGGGTTTTGGTCTTTAAATCTCGTTCCTGACTGTCCAATTCTTGCCATTGGGTTTGAATTTCTGCATTTGCAGCATCCCATTTTCCACCAAAAAACATAGGTCTTTTGCCTAATTGTTCTTTTTGGTGTTCAAGATTGGTTTTTGATAGCTCTATTTGCTCTAAAACAGCGTTTATTTGCTCGATTTCTGTTTTTTGGGTGGTTAGTGCTATGTTTTTTGCTTCCGTGGCTACAGCGTCGTTATATTGCGAA…
3_LNODE_1_length_5082	CP061549.1	CP061549.1 Acinetobacter seifertii strain AS80 plasmid pAS80-6, complete sequence	0	654	97.859	8	609	1545	2195	2395	1745	TTTCGGGGTTGTA-GGGGTATCCCCTGCCGTACTTCCATTGAATAAAAATCGAAGATTTTTTTCAATGGTAAAGTGCGCCCTTTGGGAAAA-CCACGATAGCAGATAGTACCTTGAATTTCAATTCATGTACGCTTATGCTAACTGTGGTTTTTTTAGGCATTGGATTTGTAATGAAAGTCGAATCTTTGGAACAGCAAATTGCTAAACAAGAAGAACGTTTGAAACAGCTTAAAGCTCAGAAGCAAGCTGTTTTGGCTCGTGAAAAAAAGAAAGCAACGGATCAACAGCGAAAAGAAGATACTAGACGTAAAATTTTGCTTGGTTCTTTGGCGTTAAAAAAAATGCAAGATGATTCAGAAAAGGCAAAAATTCTTGCTGATCTT-AATGATTATTTAA…	TTT-GGGGTTGTAGGGGGAATCCCCTGCCGTACTACCATTGAATAAAAATCGAAGATTTTTTTCAATGGTAAAGTGCGCCTTTTGGGAAAAACCACGATAGCAGATAGTACCTTGAATTTCAATTCATGTACGCTTATGCTAACTGTGGTTTTTT-AGGCATTGGATTTGTAATGAAAGTCGAATCTTTGGAACAGCAAATTGCTAAACAAGAAGAACGTTTGAAACAGCTTAAAGCTCAGAAGCAAGCTGTTTTGGCTCGTGAAAAAAAGAAAGCAACGGATCAACAGCGAAAAGAAGATACTAGACGTAAAATTTTGCTTGGTTCTTTGGCGTTAAAAAAAATGCAAGATGATTCAGAAAAGGCAAAAATTCTTGCTGA-CTTGAACGAGTATTTAA…
3_LNODE_1_length_5082	CP061549.1	CP061549.1 Acinetobacter seifertii strain AS80 plasmid pAS80-6, complete sequence	7.36e-58	323	80.495	48	126	3686	3997	674	356	TTTATACAAGAGAAAATGTATCTTTATACAAGAGAAAATGTATCTTTATAAACTCTGTAATG-CAGTCATATCAATGTTTTCAGCCTGTCTAAAAGCATTTAAAAGCTTTAAAAATAATTAAAAGCCCAAC-GGC--AGGGGAGTG----AAACTGCCCTAGGTACTCGCTAAAGCTCGTACTCTATTGCTGTTCGCTACGCTCACAGCGAGGGGCAG--TTTTGGTTAATTCTGTTTGTGAAATCTAAAAGCAAAAGCAACTATGAATTCGCTTCGCTCATAGAGTTTTTTTGCTCGCTTCGCTCG-TCTAGGGGCAAATTT	TTTATATAAGAGCTACTGTCCGTTTATATAAGAGCTACTGTCCGTTTATAAGCTCTGCAATGACCGT-ATATCAATGCTTTCAGCCTGTCTAAAAGCATTTAAAAGCTTAAAAGCTTATTAAAAGCCCATTTGGGGTAGGGGAGTGGTCAAAACTGCCCTAGGTTTTCGCTTC-GCTCAAACTCTATTGAATCTCGCAA-GCTCGATTCGAGGGGCAGTTTTTTGGTTAGTCCTGTTTGTGAAATCTAAAAGCAAAAGAAACTATGGATTCGCTTCGCTCATAAAGCTTTAT-GCTCGCTTCGCTCGGTCTAGGGGCGAATTT
3_LNODE_1_length_5082	CP061549.1	CP061549.1 Acinetobacter seifertii strain AS80 plasmid pAS80-6, complete sequence	5.94e-29	112	89.286	8	74	4025	4134	272	163	TTCAAGTCATTTAAAAGCGGTTTTTCAGAGGGTCGATGGTCGAATATTGCTAGTTCGCTCGTAGACACTCGCTCTGTAA-ATGATTGTATTGTTTAGATA-TTCTAATTAAA	TTCAAATTATTTAAAAGCGGTTTTTCAGAGGGTCGAGCGTCGAATATTGCTAGTTCGCTCGTAGACACTCGCTCTATAAGACCA-TGTATTGTTTAGATAATTTTAAT-AAA
3_LNODE_1_length_5082	NZ_CP044491.1	NZ_CP044491.1 Acinetobacter schindleri strain HZE30-1 plasmid pHZE30-1-8, complete sequence	0	1334	78.411	237	444	2648	3958	3301	4606	TCATAGTCT-AAATCCTGCTTTTTCTAAAATTGGATACAGTTCTCTAAATTTTTCAGTATCTAAAAGCATGTCTGCTATACGAATAGCGAATTGTTCAAAACTTTCTGTACCTTGCGAATATTTGCTCATTTCAGGCATTTCAGACATTTTTTTTGCAAATAAATGGCGTTGTGCATCAGTCATTTTGATAAAAAAGTCAGGTGTATTTGGATCTCTTTTGGGATCTACTGTTTTTTCGATTTTGGCTTGTGGCTTTTGCTTAAATTTGAATGAAAAGCCCGAT-ATTAAACGCCCTCGCTTGTGTTGCTCGTATGTAGCTGTAATGTCTGTATGTTCGTTTATCTGCTTAATTGCAGGCTCTAGGACACGAGATTTAAAATTATTCATAGCAGT-ATA…	TCAT-GGCTGAAATCCTGATTTTTCTAAAATTGGATAAAGCTCTCTGAATTTTTCAGGCTCTAACAGCATATCTGCTATACGGATAGCAAATTGTTGGTAGCTTTCTGTACCTTGTGAATATTTCCCCATTTCAGGCATTTCTGACATTTTTTTTGCAAATAAATGGCGTTGTGCATCGGTCATTTTGATAAAAAAGTCAGGTGTGTTTGGGTCACGCTTAGAATCTA--ATTTTTTCG--GTT-G-TTGT---TTCTGCTTAAACTTGAATGAAAA-CCCAGTAATTGTACGCCCTTTCTTGTGTTGCTCATAAGTGGCTTTTATGTCTGTATGTTCATTGATTTGAGTAATGGCAGTTTCTAATACACGGCTTTTAAAATGGTGCATA-CGTTGATA…
3_LNODE_1_length_5082	NZ_CP041298.1	NZ_CP041298.1 Acinetobacter indicus strain 80-1-2 plasmid p80-1-2-p4, complete sequence	0	1334	78.261	239	438	2648	3958	3617	4922	TCATAGTCT-AAATCCTGCTTTTTCTAAAATTGGATACAGTTCTCTAAATTTTTCAGTATCTAAAAGCATGTCTGCTATACGAATAGCGAATTGTTCAAAACTTTCTGTACCTTGCGAATATTTGCTCATTTCAGGCATTTCAGACATTTTTTTTGCAAATAAATGGCGTTGTGCATCAGTCATTTTGATAAAAAAGTCAGGTGTATTTGGATCTCTTTTGGGATCTACTGTTTTTTCGATTTTGGCTTGTGGCTTTTGCTTAAATTTGAATGAAAAGCCCGAT-ATTAAACGCCCTCGCTTGTGTTGCTCGTATGTAGCTGTAATGTCTGTATGTTCGTTTATCTGCTTAATTGCAGGCTCTAGGACACGAGATTTAAAATTATTCATAGCAGT-ATA…	TCAT-GGCTGAAATCCTGATTTTTCTAAAATTGGATAAAGCTCTCTGAATTTTTCAGGCTCTAACAGCATATCTGCTATACGGATAGCAAATTGTTGGTAGCTTTCTGTACCTTGTGAATATTTCCCCATTTCAGGCATTTCTGACATTTTTTTTGCAAATAAATGGCGTTGTGCATCGGTCATTTTGATAAAAAAGTCAGGTGTGTTTGGGTCACGCTTAGAATCTA--ATTTTTTCG--GTT-G-TTGT---TTCTGCTTAAACTTGAATGAAAA-CCCAGTAATTGTACGCCCTTTCTTGTGTTGCTCATAAGTGGCTTTTATGTCTGTATGTTCATTGATTTGAGTAATGGCAGTTTCTAATACACGGCTTTTAAAATGGTGCATA-CGTTGATA…
3_LNODE_1_length_5082	NZ_CP032282.1	NZ_CP032282.1 Acinetobacter sp. WCHA55 plasmid p3_010055, complete sequence	0	1324	78.248	239	435	2657	3958	10593	9297	AAATCCTGCTTTTTCTAAAATTGGATACAGTTCTCTAAATTTTTCAGTATCTAAAAGCATGTCTGCTATACGAATAGCGAATTGTTCAAAACTTTCTGTACCTTGCGAATATTTGCTCATTTCAGGCATTTCAGACATTTTTTTTGCAAATAAATGGCGTTGTGCATCAGTCATTTTGATAAAAAAGTCAGGTGTATTTGGATCTCTTTTGGGATCTACTGTTTTTTCGATTTTGGCTTGTGGCTTTTGCTTAAATTTGAATGAAAAGCCCGAT-ATTAAACGCCCTCGCTTGTGTTGCTCGTATGTAGCTGTAATGTCTGTATGTTCGTTTATCTGCTTAATTGCAGGCTCTAGGACACGAGATTTAAAATTATTCATAGCAGT-ATATTCGTTATCT…	AAATCCTGATTTTTCTAAAATTGGATAAAGCTCTCTGAATTTTTCAGGCTCTAAAAGCATATCAGCGATACGAATAGCAAATTGTTGGTAGCTTTCTGTACCTTGTGAATATTTCCCCATTTCAGGCATTTCTGACATTTTTTTTGCAAATAAATGGCGTTGTGCATCGGTCATTTTGATAAAAAAGTCAGGTGTGTTTGGGTCACGCTTAGAATCTA--ATTTTTTCG--GTT-G-TTGT---TTCTGCTTAAACTTGAATGAAAA-CCCAGTAATTGTACGCCCTTTCTTGTGTTGCTCATAAGTGGCTTTTATGTCTGTATGTTCATTGATTTGAGTAATGGCAGTTTCTAATACACGGCTTTTAAAATGGTGCATA-CGTTGATATTCATCATCT…
3_LNODE_1_length_5082	NZ_CP032282.1	NZ_CP032282.1 Acinetobacter sp. WCHA55 plasmid p3_010055, complete sequence	7.9e-08	39	97.436	1	36	3828	3866	2344	2382	AAACTGCCCTAGGTACTCGCTAAAGCTCGTACTCTATTG	AAACTGCCCTTGGTACTCGCTAAAGCTCGTACTCTATTG
3_LNODE_1_length_5082	NZ_CP048016.1	NZ_CP048016.1 Acinetobacter towneri strain 205 plasmid pAT205-1	0	1324	78.248	239	435	2657	3958	5144	3848	AAATCCTGCTTTTTCTAAAATTGGATACAGTTCTCTAAATTTTTCAGTATCTAAAAGCATGTCTGCTATACGAATAGCGAATTGTTCAAAACTTTCTGTACCTTGCGAATATTTGCTCATTTCAGGCATTTCAGACATTTTTTTTGCAAATAAATGGCGTTGTGCATCAGTCATTTTGATAAAAAAGTCAGGTGTATTTGGATCTCTTTTGGGATCTACTGTTTTTTCGATTTTGGCTTGTGGCTTTTGCTTAAATTTGAATGAAAAGCCCGAT-ATTAAACGCCCTCGCTTGTGTTGCTCGTATGTAGCTGTAATGTCTGTATGTTCGTTTATCTGCTTAATTGCAGGCTCTAGGACACGAGATTTAAAATTATTCATAGCAGT-ATATTCGTTATCT…	AAATCCTGATTTTTCTAAAATTGGATAAAGCTCTCTGAATTTTTCAGGCTCTAAAAGCATATCAGCGATACGAATAGCAAATTGTTGGTAGCTTTCTGTACCTTGTGAATATTTCCCCATTTCAGGCATTTCTGACATTTTTTTTGCAAATAAATGGCGTTGTGCATCGGTCATTTTGATAAAAAAGTCAGGTGTGTTTGGGTCACGCTTAGAATCTA--ATTTTTTCG--GTT-G-TTGT---TTCTGCTTAAACTTGAATGAAAA-CCCAGTAATTGTACGCCCTTTCTTGTGTTGCTCATAAGTGGCTTTTATGTCTGTATGTTCATTGATTTGAGTAATGGCAGTTTCTAATACACGGCTTTTAAAATGGTGCATA-CGTTGATATTCATCATCT…
3_LNODE_1_length_5082	NZ_CP010353.1	NZ_CP010353.1 Acinetobacter johnsonii XBB1 plasmid pXBB1-2, complete sequence	0	1320	77.652	236	405	2665	3958	3685	2399	CTTTTTCTAAAATTGGATACAGTTCTCTAAATTTTTCAGTATCTAAAAGCATGTCTGCTATACGAATAGCGAATTGTTCAAAACTTTCTGTACCTTGCGAATATTTGCTCATTTCAGGCATTTCAGACATTTTTTTTGCAAATAAATGGCGTTGTGCATCAGTCATTTTGATAAAAAAGTCAGGTGTATTTGGATCTCTTTTGGGATCTACTGTTTTTTCGATTTTGGCTTGTGGCTTTTGCTTAAATTTGAATGAAAAGCCCGAT-ATTAAACGCCCTCGCTTGTGTTGCTCGTATGTAGCTGTAATGTCTGTATGTTCGTTTATCTGCTTAATTGCAGGCTCTAGGACACGAGATTTAAAATTATTCATAGCAGT-ATATTCGTTATCTTCAACACC…	CTTTTTCTAAAACAGGATACAATTCTCGGAACTTTTCAGGCTCTAACAACATATCTGCGATGCGTATAGCAAATTGTTGATAGCTTTCAGTACCCTGCGAATACTTGCCCATTTCGGGCATTTCAGACATTTTATTTGCAAATAAATGGCGTTGCGCATCGGTCATTTTTATAAAAAAGTCAGGGGTGTTTGGATCTC------G-TTTA--G---TTTCAATTTTAGGTTGTACTTTTTGCTTAAACTTGAATGAAAA-CCCAGTAATTGTACGCCCTTTCTTGTGTTGCTCATAAGTGGCTTTTATGTCTGTATGTTCATTGATTTGAGTAATGGCAGTTTCTAATACACGGCTTTTAAAATGGTGCATA-CGTTGATATTCATCATCTTCAACACC…
3_LNODE_1_length_5082	NZ_CP044481.1	NZ_CP044481.1 Acinetobacter schindleri strain HZE33-1 plasmid pHZE33-1-7, complete sequence	0	1355	76.827	259	385	2648	3980	1151	2472	TCATAGTCTAAATCCTGCTTTTTCTAAAATTGGATACAGTTCTCTAAATTTTTCAGTATCTAAAAGCATGTCTGCTATACGAATAGCGAATTGTTCAAAACTTTCTGTACCTTGCGAATATTTGCTCATTTCAGGCATTTCAGACATTTTTTTTGCAAATAAATGGCGTTGTGCATCAGTCATTTTGATAAAAAAGTCAGGTGTATTTGGATCTCTTTTGGGATCTACTGTTTTTTCGA-TTTTGGCTTGTGGCTTTTGCTTAAATTTGAATGAAAAGCCCGATATTAAACGCCCTCGCTTGTGTTGCTCGTATGTAGCTGTAATGTCTGTATGTTCGTTTATCTGCTTAATTGCAGGCTCTAGGACACGAGATTTAAAATTATTCATAGCAGT-ATAT…	TCATTGTTTGAACCCTGCTTTTTCTAAGTAAGGATAAAGCTCTCTAAATTTTTCAGGCTCTAAAAGCATGTCTGCGATGCGTATAGCAAATTGTTGGTAGCTTTCCGTACCTTGCGAATATGTACCCATTTCCGGCATTTCAGACATTTTATTAGCAAATAAATGACGTTGTGCATCGGTCATTTTGATAAAAAAGTCAGGCGTATTGGGATCACGCTT---A---AC------TTCAATTTTTGGC-TGTTGCTTCTGCTTAAATTTGAATGAGAAACCAGTGATTGTACGCCCTTGCTTATGCTGATCATAAGTAGCTTTGATATCTGTGTGCTCATTGATCTGAGTAATAGCCGTTTCTAATACACGGCTTTTAAAATGGTGCATA-CGTTGATAT…
3_LNODE_1_length_5082	NZ_CP044481.1	NZ_CP044481.1 Acinetobacter schindleri strain HZE33-1 plasmid pHZE33-1-7, complete sequence	1.67e-19	157	79.618	24	57	1807	1957	14	168	AAAAAAGAAAGC-AACGGATCAACAGCGAAAAGAAGATACTAGACGTAAAATTTTGCTTGGTTCTT-TGGCGTTAAAAA-A--AATG-CAAGATGATTCAGAAAAGGCAAAAATTCTTGCTGATCTTAATGATTATTTAACAGAAGATAGAGATAGA	AAAGAACAAAGCAAAAAGAACAAGAACGTAAAGATGATACTAGACGTAAAATTTTGCTTGGTTCTTACTTAATTAAAAAGATGAATGACAA--TGATGCCAATAAAGAAAAAATACTTGCTGAACTCAATGAGTATTTAACAGAAGATAGAGATAGA
3_LNODE_1_length_5082	NZ_CP050408.1	NZ_CP050408.1 Acinetobacter baumannii strain VB2486 plasmid pVB2486_5, complete sequence	0	1249	77.662	222	383	1	1225	3355	2140	GTGCAAAAAATGCCTGTTTTTCTTGCTCTTGTAAGGCTTTGGCGTCCTGTTTCCGCTTTTCCTGTTCGGCTAACTTTCGTTGTTGTTCACGTTCAAGGTGAAGTCTTGCTCGATCATGTTTGACTTTCAGGTTCGGATTAGCTTTGTTTACGATCTCTTTTGCCCGATCTGTATAGCGTTCAGGTTCTAAACGTGGGGTTTTGGTCTTTAAATCTCGTTCCTG-ACTGTCCAATTCTTGCCATTGGGTTTGAATTTCTGCATTTGCAGCATCCCATTTCCCACCCAAAAACATAGGTCTTTTGCCTAATTGTTCTTTTTGGTGTTCAAGATTGGTTTTTGATAGCTCTATTTGCTCTAAAACAGCGTTTATTTGCTCGATTTCTGTTTTTTGGGTAGTT…	GTGCAAAAAATGCCTGTTTTTCTTGTTCTTGTATGGCTTTGGCTTCTTGTTTTCGTTTTTCCTGTTCGGCTAACTTCCGTTGTTGTTCTCGCTCAAGATAATTTCTTGCTCGGTCATATTTAGCTTTTAGGTTTGGATTAGCCTTGTTTACAGTCAGTTTTGCCCGATCTGTATAGCGTTCAGGCTCAAATCGAGGGGAGTTATTCCTCAATTCTCGTTCTTGTTCT-TCCAGCTGGTTCAACTGCTTCTGAATTTCAGCATTTGCTGTATCCCATTTTCCGCCAAAAAACAGGGGTCTTTTTCCTAGTTCTTCTTTTTGGTGTTTAATATCGCTTTTAGATAGCTCTATTTGCTCCAAAACAGCGTTTATTTGCTCGATTTCTGTTTTTTGGATAGAT…
3_LNODE_1_length_5082	NZ_CP050408.1	NZ_CP050408.1 Acinetobacter baumannii strain VB2486 plasmid pVB2486_5, complete sequence	8.87e-107	311	90.032	24	214	3828	4134	3809	3502	AAACTGCCCTAGGTACTCGCTAAAGCTCGTACTCTATTGCTGTTCGCTACGCTCACAGCGAGGGGCA-GTTTT-GGTTAATTCTGTTTGTGAAATCTAAAAGCAAAAGCAACTATGAATTCGCTTCGCTCATAGAGTTTTTTTGCTCGCTTCGCTCG-TCTAGGGGCAAATTTCAGCATGAAAATATAGATTTTCTAGGGTTCAAGTCATTTAAAAGCGGTTTTTCAGAGGGTCGATGGTCGAATATTGCTAGTTCGCTCGTAGACACTCGCTCTGTAAATGATTGTATTGTTTAGATA-TTCTAATTAAA	AAATTGCCCTATGTACTCGCTAAAGCTCGTACTTTATTGAAGCTCGC-AAGCTCGCTTCGAGGGGCAATTTTTCGGTTAATCCTGTTTGTGAAATCTAAAAGCAAAAGCAACTATGAATTCGCTTCGCTCATA-AGGCTTTATGCTCGCTTCGCTCGGTCTAGGTGCAGATTTCAACATGAAAATATAGATTTTCTAGGGTTCAAGTCATTTAAAAGCGGTTTTTCAGAGGGTCGAGGGTCGAATATTGCTAGTTCGCTCGTAGACACTCGCTCTGTAAAACCATGTATTGTTTAGATAATTTTAAT-AAA
3_LNODE_1_length_5082	NZ_CP050408.1	NZ_CP050408.1 Acinetobacter baumannii strain VB2486 plasmid pVB2486_5, complete sequence	9.46e-62	148	96.622	5	133	4935	5082	3503	3356	AACACCAAAAAGAATAGGTATATCTATGGTGAAAAATCATATATTTCGCACCATAGATATACCTATCTTGAACGTGGTCTATTTCGTTTTTCGGCTTCAAGCATCTTGTTGGCTTCATCATGCTTACCTTGTTCACGCAAGGCTTTAC	AACACCAAAAAGAATAGGTATATCTATGGTGCAAAATCATATATTTTGCACCATAGATATACCTATCTTGAACGTGGTCTATTCCGCTTTTCGGCTTCAAGCATCTTGTTGGCTTCTTCATGCTTACCTTGTTCACGCAAGGCTTTAC
3_LNODE_1_length_5082	NZ_CP050408.1	NZ_CP050408.1 Acinetobacter baumannii strain VB2486 plasmid pVB2486_5, complete sequence	1.67e-19	78	91.026	7	57	2186	2263	5005	4928	ATCAGTCATTAGTAATACTCCCATTTAACCTTTAAAATCTGTATGTGTTCGTAACGCCTTAAATATCCGTTTTGCTGT	ATCAGTCATTAGTAATACTCCCATTTAACCTTTAAAATCTGTTTCTGTTCGCAATGCCTTGAATATGCGTTTTGCCGT
3_LNODE_1_length_5082	NZ_CP032128.1	NZ_CP032128.1 Acinetobacter chinensis strain WCHAc010005 plasmid p2_010005, complete sequence	0	1249	77.662	222	383	1	1225	4027	5242	GTGCAAAAAATGCCTGTTTTTCTTGCTCTTGTAAGGCTTTGGCGTCCTGTTTCCGCTTTTCCTGTTCGGCTAACTTTCGTTGTTGTTCACGTTCAAGGTGAAGTCTTGCTCGATCATGTTTGACTTTCAGGTTCGGATTAGCTTTGTTTACGATCTCTTTTGCCCGATCTGTATAGCGTTCAGGTTCTAAACGTGGGGTTTTGGTCTTTAAATCTCGTTCCTG-ACTGTCCAATTCTTGCCATTGGGTTTGAATTTCTGCATTTGCAGCATCCCATTTCCCACCCAAAAACATAGGTCTTTTGCCTAATTGTTCTTTTTGGTGTTCAAGATTGGTTTTTGATAGCTCTATTTGCTCTAAAACAGCGTTTATTTGCTCGATTTCTGTTTTTTGGGTAGTT…	GTGCAAAAAATGCCTGTTTTTCTTGTTCTTGTATGGCTTTGGCTTCTTGTTTTCGTTTTTCCTGTTCGGCTAACTTCCGTTGTTGTTCTCGCTCAAGATAATTTCTTGCTCGGTCATATTTAGCTTTTAGGTTTGGATTAGCCTTGTTTACAGTCAGTTTTGCCCGATCTGTATAGCGTTCAGGCTCAAATCGAGGGGAGTTATTCCTCAATTCTCGTTCTTGTTCT-TCCAGCTGGTTCAACTGCTTCTGAATTTCAGCATTTGCTGTATCCCATTTTCCGCCAAAAAACAGGGGTCTTTTTCCTAGTTCTTCTTTTTGGTGTTTAATATCGCTTTTAGATAGCTCTATTTGCTCCAAAACAGCGTTTATTTGCTCGATTTCTGTTTTTTGGATAGAT…
3_LNODE_1_length_5082	NZ_CP032128.1	NZ_CP032128.1 Acinetobacter chinensis strain WCHAc010005 plasmid p2_010005, complete sequence	8.87e-107	311	90.032	24	214	3828	4134	3573	3880	AAACTGCCCTAGGTACTCGCTAAAGCTCGTACTCTATTGCTGTTCGCTACGCTCACAGCGAGGGGCA-GTTTT-GGTTAATTCTGTTTGTGAAATCTAAAAGCAAAAGCAACTATGAATTCGCTTCGCTCATAGAGTTTTTTTGCTCGCTTCGCTC-GTCTAGGGGCAAATTTCAGCATGAAAATATAGATTTTCTAGGGTTCAAGTCATTTAAAAGCGGTTTTTCAGAGGGTCGATGGTCGAATATTGCTAGTTCGCTCGTAGACACTCGCTCTGTAAATGATTGTATTGTTTAGATA-TTCTAATTAAA	AAATTGCCCTATGTACTCGCTAAAGCTCGTACTTTATTGAAGCTCGC-AAGCTCGCTTCGAGGGGCAATTTTTCGGTTAATCCTGTTTGTGAAATCTAAAAGCAAAAGCAACTATGAATTCGCTTCGCTCATA-AGGCTTTATGCTCGCTTCGCTCGGTCTAGGTGCAGATTTCAACATGAAAATATAGATTTTCTAGGGTTCAAGTCATTTAAAAGCGGTTTTTCAGAGGGTCGAGGGTCGAATATTGCTAGTTCGCTCGTAGACACTCGCTCTGTAAAACCATGTATTGTTTAGATAATTTTAAT-AAA
3_LNODE_1_length_5082	NZ_CP032128.1	NZ_CP032128.1 Acinetobacter chinensis strain WCHAc010005 plasmid p2_010005, complete sequence	9.46e-62	148	96.622	5	133	4935	5082	3879	4026	AACACCAAAAAGAATAGGTATATCTATGGTGAAAAATCATATATTTCGCACCATAGATATACCTATCTTGAACGTGGTCTATTTCGTTTTTCGGCTTCAAGCATCTTGTTGGCTTCATCATGCTTACCTTGTTCACGCAAGGCTTTAC	AACACCAAAAAGAATAGGTATATCTATGGTGCAAAATCATATATTTTGCACCATAGATATACCTATCTTGAACGTGGTCTATTCCGCTTTTCGGCTTCAAGCATCTTGTTGGCTTCTTCATGCTTACCTTGTTCACGCAAGGCTTTAC
3_LNODE_1_length_5082	NZ_CP032128.1	NZ_CP032128.1 Acinetobacter chinensis strain WCHAc010005 plasmid p2_010005, complete sequence	1.67e-19	75	92	6	57	2186	2260	2377	2451	ATCAGTCATTAGTAATACTCCCATTTAACCTTTAAAATCTGTATGTGTTCGTAACGCCTTAAATATCCGTTTTGC	ATCAGTCATTAGTAATACTCCCATTTAACCTTTAAAATCTGTTTCTGTTCGCAATGCCTTGAATATGCGTTTTGC
3_LNODE_1_length_5082	NZ_CP031715.1	NZ_CP031715.1 Acinetobacter wuhouensis strain WCHA60 plasmid p7_010060, complete sequence	0	1333	76.744	257	376	2656	3968	1271	2570	TAAATCCTGCTTTTTCTAAAATTGGATACAGTTCTCTAAATTTTTCAGTATCTAAAAGCATGTCTGCTATACGAATAGCGAATTGTTCAAAACTTTCTGTACCTTGCGAATATTTGCTCATTTCAGGCATTTCAGACATTTTTTTTGCAAATAAATGGCGTTGTGCATCAGTCATTTTGATAAAAAAGTCAGGTGTATTTGGATCTCTTTTGGGATCTACTGTTTTTTCGAT-TTTGGCTTGTGGCTTTTGCTTAAATTTGAATGAAAAGCCCGATATTAAACGCCCTCGCTTGTGTTGCTCGTATGTAGCTGTAATGTCTGTATGTTCGTTTATCTGCTTAATTGCAGGCTCTAGGACACGAGATTTAAAATTATTCATAGCAGT-ATATTCGTTATC…	TAAACCCAGCCTTGTTTAAGATTGGATAGAGTTCTCTAAACTTTTCAGGCTGTAAAAGCATTTCAGCAATACGTACCGCAAATTGCTGATAACTTTCTGTACCATATGAATACTTAGACATTTCGGGCATTTCAGACATTTTATTTGCAAATAGATGACGTTGCGCATCGGTCATTTTGACAAAAAAATCAGGAGTATTTTGATCTTGTTT---A---AC------TTCAATCTTCGGC-TGTGATTTTTGCTTAAATTTGAATGAAAACCCTGTGATTGTACGCCCTTGTTTATGTTGCTCATAAGTGGCTTTTATATCCGTATACTCATTTATCTGAGAAATAGCTGTTTCTAATACACGGCTTTTAAAATGGTGCATA-CGTTGATATTCGCTATC…
3_LNODE_1_length_5082	NZ_CP043308.1	NZ_CP043308.1 Acinetobacter johnsonii strain Acsw19 plasmid pAcsw19-1, complete sequence	0	1321	76.533	258	365	2657	3955	4964	3674	AAATCCTGCTTTTTCTAAAATTGGATACAGTTCTCTAAATTTTTCAGTATCTAAAAGCATGTCTGCTATACGAATAGCGAATTGTTCAAAACTTTCTGTACCTTGCGAATATTTGCTCATTTCAGGCATTTCAGACATTTTTTTTGCAAATAAATGGCGTTGTGCATCAGTCATTTTGATAAAAAAGTCAGGTGTATTTGGATCTCTTTTGGGATCTACTGTTTTTTCGATTTT-GGCTTGTGGCTTTTGCTTAAATTTGAATGAAAAGCCCGATATTAAACGCCCTCGCTTGTGTTGCTCGTATGTAGCTGTAATGTCTGTATGTTCGTTTATCTGCTTAATTGCAGGCTCTAGGACACGAGATTTAAAATTATTCATAGCAGT-ATATTCGTTATCT…	AAATCCTGATTTTTCTAATATTGGATAAAGCTCTCTGAATTTTTCAGGCTCTAAAAGCATATCAGCGATACGAATAGCAAACTGTTGGTAGCTTTCTGTACCTTGTGAATATTCCCCCATCTCAGGCATTTCAGACATTTTATTGGCAAATAAATGGCGTTGTGCATCGGTCATTTTGACAAAGAAATCAGGGGTATTGGGATCACGTTT---A---AC------TTCAATTTTAGGC-TGTGATTTTTGCTTAAACTTGAATGAAAACCCTGTGATTGTACGCCCTTGCTTATGCTGATCATAAGTAGCTTTGATGTCTGTGTGCTCATTGATCTGAGTAATAGCAGTTTCTAGTACACGACTTTTAAAATGGTGCATA-CGTTGATATTCATCATCT…
3_LNODE_1_length_5082	NZ_CP043308.1	NZ_CP043308.1 Acinetobacter johnsonii strain Acsw19 plasmid pAcsw19-1, complete sequence	0	1321	76.533	258	365	2657	3955	10545	9255	AAATCCTGCTTTTTCTAAAATTGGATACAGTTCTCTAAATTTTTCAGTATCTAAAAGCATGTCTGCTATACGAATAGCGAATTGTTCAAAACTTTCTGTACCTTGCGAATATTTGCTCATTTCAGGCATTTCAGACATTTTTTTTGCAAATAAATGGCGTTGTGCATCAGTCATTTTGATAAAAAAGTCAGGTGTATTTGGATCTCTTTTGGGATCTACTGTTTTTTCGATTTT-GGCTTGTGGCTTTTGCTTAAATTTGAATGAAAAGCCCGATATTAAACGCCCTCGCTTGTGTTGCTCGTATGTAGCTGTAATGTCTGTATGTTCGTTTATCTGCTTAATTGCAGGCTCTAGGACACGAGATTTAAAATTATTCATAGCAGT-ATATTCGTTATCT…	AAATCCTGATTTTTCTAATATTGGATAAAGCTCTCTGAATTTTTCAGGCTCTAAAAGCATATCAGCGATACGAATAGCAAACTGTTGGTAGCTTTCTGTACCTTGTGAATATTCCCCCATCTCAGGCATTTCAGACATTTTATTGGCAAATAAATGGCGTTGTGCATCGGTCATTTTGACAAAGAAATCAGGGGTATTGGGATCACGTTT---A---AC------TTCAATTTTAGGC-TGTGATTTTTGCTTAAACTTGAATGAAAACCCTGTGATTGTACGCCCTTGCTTATGCTGATCATAAGTAGCTTTGATGTCTGTGTGCTCATTGATCTGAGTAATAGCAGTTTCTAGTACACGACTTTTAAAATGGTGCATA-CGTTGATATTCATCATCT…
3_LNODE_1_length_5082	NZ_CP033122.1	NZ_CP033122.1 Acinetobacter wuhouensis strain WCHAW010062 plasmid p2_010062, complete sequence	0	1321	76.533	258	365	2657	3955	14537	13247	AAATCCTGCTTTTTCTAAAATTGGATACAGTTCTCTAAATTTTTCAGTATCTAAAAGCATGTCTGCTATACGAATAGCGAATTGTTCAAAACTTTCTGTACCTTGCGAATATTTGCTCATTTCAGGCATTTCAGACATTTTTTTTGCAAATAAATGGCGTTGTGCATCAGTCATTTTGATAAAAAAGTCAGGTGTATTTGGATCTCTTTTGGGATCTACTGTTTTTTCGATTTT-GGCTTGTGGCTTTTGCTTAAATTTGAATGAAAAGCCCGATATTAAACGCCCTCGCTTGTGTTGCTCGTATGTAGCTGTAATGTCTGTATGTTCGTTTATCTGCTTAATTGCAGGCTCTAGGACACGAGATTTAAAATTATTCATAGCAGT-ATATTCGTTATCT…	AAATCCTGATTTTTCTAATATTGGATAAAGCTCTCTGAATTTTTCAGGCTCTAAAAGCATATCAGCGATACGAATAGCAAACTGTTGGTAGCTTTCTGTACCTTGTGAATATTCCCCCATCTCAGGCATTTCAGACATTTTATTGGCAAATAAATGGCGTTGTGCATCGGTCATTTTGACAAAGAAATCAGGGGTATTGGGATCACGTTT---A---AC------TTCAATTTTAGGC-TGTGATTTTTGCTTAAACTTGAATGAAAACCCTGTGATTGTACGCCCTTGCTTATGCTGATCATAAGTAGCTTTGATGTCTGTGTGCTCATTGATCTGAGTAATAGCAGTTTCTAGTACACGACTTTTAAAATGGTGCATA-CGTTGATATTCATCATCT…
3_LNODE_1_length_5082	NZ_CP033122.1	NZ_CP033122.1 Acinetobacter wuhouensis strain WCHAW010062 plasmid p2_010062, complete sequence	7.63e-33	135	87.407	11	81	3828	3958	19329	19197	AAACTGCCCTAGGTACTCGCTAAAGCTCGTACTCTATTGCTGTTCGCTACGCTCACAGCGAGGGGCAGTTTT-GGTTAATTCTGTTTGTGAAATCTAAAAGCAAAAGCAAC--T-ATGAATTCGCTTCGCTCATA	AAACTGCCCTAGGTACTCGCTAAAGCTCGTACTCTATTGAAGCTCG-TTC-CTCGCTTCGAGGGGCAGTTTTTGGTTAATCCTGTTTGTGAAATCTAAAAGCAAAAGCATTGGTAATGTATTCGCTTCGCTCATA
3_LNODE_1_length_5082	NZ_CP033122.1	NZ_CP033122.1 Acinetobacter wuhouensis strain WCHAW010062 plasmid p2_010062, complete sequence	3.55e-31	135	86.667	12	78	3828	3958	1504	1372	AAACTGCCCTAGGTACTCGCTAAAGCTCGTACTCTATTGCTGTTCGCTACGCTCACAGCGAGGGGCAGTTTT-GGTTAATTCTGTTTGTGAAATCTAAAAGCAAAAGCAAC--T-ATGAATTCGCTTCGCTCATA	AAACTGCCCTATGTACTCGCTAAAGCTCGTACTCTATTGAAGCTCGTT-C-CTCGCTTCGAGGGGCAGTTTTTGGTTAATCCTGTTTGTGAAATCTAAAAGCAAAAGCATTGGTAATGTATTCGCTTCGCTCATA
3_LNODE_1_length_5082	NZ_CP033122.1	NZ_CP033122.1 Acinetobacter wuhouensis strain WCHAW010062 plasmid p2_010062, complete sequence	7.68e-28	135	85.185	14	72	3828	3958	7814	7682	AAACTGCCCTAGGTACTCGCTAAAGCTCGTACTCTATTGCTGTTCGCTACGCTCACAGCGAGGGGCAGTTTTG-GTTAATTCTGTTTGTGAAATCTAAAAGCAAAAGCAACT---ATGAATTCGCTTCGCTCATA	AAACTGCCCTATGTACTCGCTAAAGCTCGTACTCTATTGAAGCTCGTT-C-CTCGCTTCGTGGGGCAGTTTTTAGTTAATCCTGTTTGTGAAATCTAAAAGCAAAAGCATTTGTAATGTATTCGCTTCGCTCATA
3_LNODE_1_length_5082	NZ_CP047108.1	NZ_CP047108.1 Bacillus anthracis strain FDAARGOS_705 plasmid unnamed1	0	1324	76.435	259	361	2657	3958	2059	767	AAATCCTGCTTTTTCTAAAATTGGATACAGTTCTCTAAATTTTTCAGTATCTAAAAGCATGTCTGCTATACGAATAGCGAATTGTTCAAAACTTTCTGTACCTTGCGAATATTTGCTCATTTCAGGCATTTCAGACATTTTTTTTGCAAATAAATGGCGTTGTGCATCAGTCATTTTGATAAAAAAGTCAGGTGTATTTGGATCTCTTTTGGGATCTACTGTTTTTTCGATTTT-GGCTTGTGGCTTTTGCTTAAATTTGAATGAAAAGCCCGAT-ATTAAACGCCCTCGCTTGTGTTGCTCGTATGTAGCTGTAATGTCTGTATGTTCGTTTATCTGCTTAATTGCAGGCTCTAGGACACGAGATTTAAAATTATTCATAGCAGT-ATATTCGTTATC…	AAACCCTGCTTTTTCTAAACATGGATAAAGCTCTCTGAACTTTTCAGGCTCTAAAAGCATGTCAGCGATACGAATAGCAAATTGCTGAAAACTTTCCGTACCTTGTGAGTATTTGCTCATTTCGGGCATTTCAGACATTTTATTGGCAAATAAGTGGCGCTGAGCATCGGTCATTTTGATGAAAAAATCAGGGGTATTGGGATCACGTTT---A---A------TTTCAATTTTCGGC-TGTGTTTTTTGCTTAAACCTGAATGAAAA-CCCAGTGATGGTACGCCCTTGCTTATGCTGTTCATAAGTGGTTTTTATATCCGTATGCTCATTGATCTGGGTAATAGCTGTGTCTAATACACGGTTTTTAAAATGATGCATA-CGTTGATATTCATCATC…
3_LNODE_1_length_5082	NZ_CP059302.1	NZ_CP059302.1 Acinetobacter baumannii strain AC1633 plasmid pAC1633-4, complete sequence	0	1374	76.128	268	360	2645	3982	1056	2405	TTGTCATAGTCTAAATCCTGCTTTTTCTAAAATTGGATACAGTTCTCTAAATTTTTCAGTATCTAAAAGCATGTCTGCTATACGAATAGCGAATTGTTCAAAACTTTCTGTACCTTGCGAATATTTGCTCATTTCAGGCATTTCAGACATTTTTTTTGCAAATAAATGGCGTTGTGCATCAGTCATTTTGATAAAAAAGTCAGGTGTATTTGGATCTCTTTTGGGATCTACTGTTTTTTCGATTT-TGGCTTGTGGCTTTTGCTTAAATTTGAATGAAAAGCCCGATATTAAACGCCCTCGCTTGTGTTGCTCGTATGTAGCTGTAATGTCTGTATGTTCGTTTATCTGCTTAATTGCAGGCTCTAGGACACGAGATTTAAAATTATTCATAGCAGTAT…	TTTTCATAATTTAAATCCTGATTTTTCTAATATTGGATAAAGTTCTCTAAATTTTTCAGGTTCTAAAAGCATGTCAGCAATGCGAATAGCAAATTGTTGGTAGCTCTCTGTACCTTGCGAATATGCTCCCATCTCAGGCATTTCAGACATTTTGTTGGCAAATAAATGGCGTTGTGCGTCGGTCATTTTGATAAAAAAGTCAGGGGTGTTTGGATCAC------G-T-T--TG--GTTTCAATTTGTGGC-TGTTTTTTTTGCTTAAACTTGAAAGAAAAACCTGAAATGATCCGTCCTTTCTTATGCTGTTCATACGTTACCGTAATATCGGTATGTTCGTTGATTTGTTTAATAGATGGTTCAAGTACTCGCTTTTTAAAATCACTCATAGCGGTGT…
3_LNODE_1_length_5082	CP019151.1	CP019151.1 Acinetobacter lwoffii strain ZS207 plasmid pZS-6, complete sequence	0	1324	76.36	260	358	2657	3958	2438	3730	AAATCCTGCTTTTTCTAAAATTGGATACAGTTCTCTAAATTTTTCAGTATCTAAAAGCATGTCTGCTATACGAATAGCGAATTGTTCAAAACTTTCTGTACCTTGCGAATATTTGCTCATTTCAGGCATTTCAGACATTTTTTTTGCAAATAAATGGCGTTGTGCATCAGTCATTTTGATAAAAAAGTCAGGTGTATTTGGATCTCTTTTGGGATCTACTGTTTTTTCGATTTT-GGCTTGTGGCTTTTGCTTAAATTTGAATGAAAAGCCCGAT-ATTAAACGCCCTCGCTTGTGTTGCTCGTATGTAGCTGTAATGTCTGTATGTTCGTTTATCTGCTTAATTGCAGGCTCTAGGACACGAGATTTAAAATTATTCATAGCAGT-ATATTCGTTATC…	AAACCCTGCTTTTTCTAAACATGGATAAAGCTCTCTGAACTTTTCAGGCTCTAAAAGCATGTCAGCGATACGAATAGCAAATTGCTGAAAACTTTCCGTACCTTGTGAGTATTTGCTCATTTCGGGCATTTCAGACATTTTATTGGCAAATAAGTGGCGCTGAGCATCGGTCATTTTGATGAAAAAATCAGGGGTATTGGGATCACGTTT---A---A------TTTCAATTTTCGGC-TGTGTTTTTTGCTTAAACCTGAATGAAAA-CCCAGTGATGGTACGCCCTTGCTTATGTTGTTCATAAGTGGTTTTTATATCCGTATGCTCATTGATCTGGGTAATAGCTGTGTCTAATACACGGTTTTTAAAATGATGCATA-CGTTGATATTCATCATC…
3_LNODE_1_length_5082	NZ_MK944320.1	NZ_MK944320.1 Acinetobacter lwoffii strain M2a plasmid pAVAci84, complete sequence	0	1324	76.36	260	358	2657	3958	8778	7486	AAATCCTGCTTTTTCTAAAATTGGATACAGTTCTCTAAATTTTTCAGTATCTAAAAGCATGTCTGCTATACGAATAGCGAATTGTTCAAAACTTTCTGTACCTTGCGAATATTTGCTCATTTCAGGCATTTCAGACATTTTTTTTGCAAATAAATGGCGTTGTGCATCAGTCATTTTGATAAAAAAGTCAGGTGTATTTGGATCTCTTTTGGGATCTACTGTTTTTTCGATTTT-GGCTTGTGGCTTTTGCTTAAATTTGAATGAAAAGCCCGAT-ATTAAACGCCCTCGCTTGTGTTGCTCGTATGTAGCTGTAATGTCTGTATGTTCGTTTATCTGCTTAATTGCAGGCTCTAGGACACGAGATTTAAAATTATTCATAGCAGT-ATATTCGTTATC…	AAACCCTGCTTTTTCTAAACATGGATAAAGCTCTCTGAACTTTTCAGGCTCTAAAAGCATGTCAGCGATACGAATAGCAAATTGCTGAAAACTTTCCGTACCTTGTGAGTATTTGCTCATTTCGGGCATTTCAGACATTTTATTGGCAAATAAGTGGCGCTGAGCATCGGTCATTTTGATGAAAAAATCAGGGGTATTGGGATCACGTTT---A---A------TTTCAATTTTCGGC-TGTGTTTTTTGCTTAAACCTGAATGAAAA-CCCAGTGATGGTACGCCCTTGCTTATGTTGTTCATAAGTGGTTTTTATATCCGTATGCTCATTGATCTGGGTAATAGCTGTGTCTAATACACGGTTTTTAAAATGATGCATA-CGTTGATATTCATCATC…
3_LNODE_1_length_5082	NZ_MK944320.1	NZ_MK944320.1 Acinetobacter lwoffii strain M2a plasmid pAVAci84, complete sequence	1.27e-35	157	85.987	12	86	3828	3982	528	380	AAACTGCCCTAGGTACTCGCTAAAGCTCGTACTCTATTGCTGTTCGCTACGCTCACAGCGAGGGGCAGTTTT-GGTTAATTCTGTTTGTGAAATCTAAAAGCAAAAGCAACTATGAATTCGCTTCGCTCATAGAGTTTTTTTGCTCGCTT-CGCTCG	AAACTGCCCTAGATACTCGCTAAAGCTCGTACTCTATTGAAGCTCGTT-C-CTCGCTTCGAGGGGCAGTTTTTGGTTAATTCTGTTTGTGAAATCTAAAAGCAAAA--A--TG-G-ATTCGCTTCGCTCATAGAGATTTTTTACTCGCTCACGCTCG
3_LNODE_1_length_5082	NZ_CP068192.1	NZ_CP068192.1 Acinetobacter johnsonii strain FDAARGOS_1094 plasmid unnamed7	0	1324	76.284	261	355	2657	3958	5070	3778	AAATCCTGCTTTTTCTAAAATTGGATACAGTTCTCTAAATTTTTCAGTATCTAAAAGCATGTCTGCTATACGAATAGCGAATTGTTCAAAACTTTCTGTACCTTGCGAATATTTGCTCATTTCAGGCATTTCAGACATTTTTTTTGCAAATAAATGGCGTTGTGCATCAGTCATTTTGATAAAAAAGTCAGGTGTATTTGGATCTCTTTTGGGATCTACTGTTTTTTCGATTTT-GGCTTGTGGCTTTTGCTTAAATTTGAATGAAAAGCCCGAT-ATTAAACGCCCTCGCTTGTGTTGCTCGTATGTAGCTGTAATGTCTGTATGTTCGTTTATCTGCTTAATTGCAGGCTCTAGGACACGAGATTTAAAATTATTCATAGCAGT-ATATTCGTTATC…	AAACCCTGCTTTTTCTAAACATGGATAAAGCTCTCTGAACTTTTCAGGCTCTAAAAGCATGTCAGCGATACGAATAGCAAATTGCTGAAAACTTTCCGTACCTTGTGAGTATTTGCTCATTTCGGGCATTTCAGACATTTTATTGGCAAATAAGTGGCGCTGAGCATCGGTCATTTTGATGAAAAAATCAGGGGTATTGGGATCACGTTT---A---A------TTTCAATTTTCGGC-TGTGTTTTTTGCTTAAACCTGAATGAAAA-CCCAGTGATGGTACGCCCTTGCTTATGTTGTTCATAAGTGGTTTTTATATCCGTATGCTCATTGATCTGGGTAATAGCTGTGTCTAATACACGGTTTTTAAAATGATGCATA-CGTTGATATTCATCATC…
3_LNODE_1_length_5082	NZ_CP046298.1	NZ_CP046298.1 Acinetobacter lwoffii strain FDAARGOS_552 plasmid unnamed3, complete sequence	3.74e-175	1300	76	258	337	2657	3935	5566	4300	AAATCCTGCTTTTTCTAAA-ATTGGATACAGTTCTCTAAATTTTTCAGTATCTAAAAGCATGTCTGCTATACGAATAGCGAATTGTTCAAAACTTTCTGTACCTTGCGAATATTTGCTCATTTCAGGCATTTCAGACATTTTTTTTGCAAATAAATGGCGTTGTGCATCAGTCATTTTGATAAAAAAGTCAGGTGTATTTGGATCTCTTTTGGGATCTACTGTTT--TTTCGATTTT-GGCTTGTGGCTTTTGCTTAAATTTGAATGAAAAGCCCGATATTAAACGCCCTCGCTTGTGTTGCTCGTATGTAGCTGTAATGTCTGTATGTTCGTTTATCTGCTTAATTGCAGGCTCTAGGACACGAGATTTAAAATTATTCATAGCAGT-ATATTCGTTA…	AAATCCTGCTTTTTCTAAACATT-GATAAAGCTCTCTAAATTTTTCAGGTTCCAAAAGCATGTCGGCGATACGAATAGCAAACTGTTGAAAGCTCTCTGTACCTCGCGAATATTTAGACATTTCGGGCATTTCAGACATTTTATTTGCAAATAAATGACGTTGCGCATCGGTCATTTTGACAAAAAAATCAGGGGTATT-GG--------T--G-TC-AC-GTTTAATTTCAATTTTCGGC-TGTGATTTTTGCTTAAATCTGAATGAAAAACCAGTGATGGTACGCCCTTGCTTATGCTGTTCATAAGTAGTTTTTATGTCCGTATGCTCATTGATCTGAGTAATAGCTGTGTCTAATACACGGTTTTTAAAATGATGCATA-CGTTGATATTCATCA…
3_LNODE_1_length_5082	NZ_CP031999.1	NZ_CP031999.1 Acinetobacter haemolyticus strain INNSZ174 plasmid pAhaemINNSZ174c, complete sequence	3.74e-175	1300	76	258	337	2657	3935	7244	5978	AAATCCTGCTTTTTCTAAA-ATTGGATACAGTTCTCTAAATTTTTCAGTATCTAAAAGCATGTCTGCTATACGAATAGCGAATTGTTCAAAACTTTCTGTACCTTGCGAATATTTGCTCATTTCAGGCATTTCAGACATTTTTTTTGCAAATAAATGGCGTTGTGCATCAGTCATTTTGATAAAAAAGTCAGGTGTATTTGGATCTCTTTTGGGATCTACTGTTT--TTTCGATTTT-GGCTTGTGGCTTTTGCTTAAATTTGAATGAAAAGCCCGATATTAAACGCCCTCGCTTGTGTTGCTCGTATGTAGCTGTAATGTCTGTATGTTCGTTTATCTGCTTAATTGCAGGCTCTAGGACACGAGATTTAAAATTATTCATAGCAGT-ATATTCGTTA…	AAATCCTGCTTTTTCTAAACATT-GATAAAGCTCTCTAAATTTTTCAGGTTCCAAAAGCATGTCGGCGATACGAATAGCAAACTGTTGAAAGCTCTCTGTACCTCGCGAATATTTAGACATTTCGGGCATTTCAGACATTTTATTTGCAAATAAATGACGTTGCGCATCGGTCATTTTGACAAAAAAATCAGGGGTATT-GG--------T--G-TC-AC-GTTTAATTTCAATTTTCGGC-TGTGATTTTTGCTTAAATCTGAATGAAAAACCAGTGATGGTACGCCCTTGCTTATGCTGTTCATAAGTAGTTTTTATGTCCGTATGCTCATTGATCTGAGTAATAGCTGTGTCTAATACACGGTTTTTAAAATGATGCATA-CGTTGATATTCATCA…
3_LNODE_1_length_5082	NZ_CP068199.1	NZ_CP068199.1 Acinetobacter johnsonii strain FDAARGOS_1093 plasmid unnamed4	8.09e-172	1228	76.303	244	331	2657	3866	1466	2664	AAATCCTGCTTTTTCTAAAATTGGATACAGTTCTCTAAATTTTTCAGTATCTAAAAGCATGTCTGCTATACGAATAGCGAATTGTTCAAAACTTTCTGTACCTTGCGAATATTTGCTCATTTCAGGCATTTCAGACATTTTTTTTGCAAATAAATGGCGTTGTGCATCAGTCATTTTGATAAAAAAGTCAGGTGTATTTGGATCTCTTTTGGGATCTACTGTTTTTTCGATTTT-GGCTTGTGGCTTTTGCTTAAATTTGAATGAAAAGCCCGAT-ATTAAACGCCCTCGCTTGTGTTGCTCGTATGTAGCTGTAATGTCTGTATGTTCGTTTATCTGCTTAATTGCAGGCTCTAGGACACGAGATTTAAAATTATTCATAGCAGT-ATATTCGTTATC…	AAACCCTGCTTTTTCTAAACATGGATAAAGCTCTCTGAACTTTTCAGGCTCTAAAAGCATGTCAGCGATACGAATAGCAAATTGCTGAAAACTTTCCGTACCTTGTGAGTATTTGCTCATTTCGGGCATTTCAGACATTTTATTGGCAAATAAGTGGCGCTGAGCATCGGTCATTTTGATGAAAAAATCAGGGGTATTGGGATCACGTTT---A---A------TTTCAATTTTCGGC-TGTGTTTTTTGCTTAAACCTGAATGAAAA-CCCAGTGATGGTACGCCCTTGCTTATGTTGTTCATAAGTGGTTTTTATATCCGTATGCTCATTGATCTGGGTAATAGCTGTGTCTAATACACGGTTTTTAAAATGATGCATA-CGTTGATATTCATCATC…
3_LNODE_1_length_5082	CP033523.1	CP033523.1 Acinetobacter pittii strain 2012N08-034 plasmid p2012N08-034-3, complete sequence	2.91e-171	1319	75.588	277	330	2656	3957	2503	3793	TAAATCCTGCTTTTTCTAAAATTGGATACAGTTCTCTAAATTTTTCAGTATCTAAAAGCATGTCTGCTATACGAATAGCGAATTGTTCAAAACTTTCTGTACCTTGCGAATATTTGCTCATTTCAGGCATTTCAGACATTTTTTTTGCAAATAAATGGCGTTGTGCATCAGTCATTTTGATAAAAAAGTCAGGTGTATTTGGATCTCTTTTGGGATCTACTGTTTTTTCGATTTTGGCTTGTGGCTTTTGCTTAAATTTGAATGAAAAGCCCGATATTAAACGCCCTCGCTTGTGTTGCTCGTATGTAGCTGTAATGTCTGTATGTTCGTTTATCTGCTTAATTGCAGGCTCTAGGACACGAGATTTAAAATTATTCATAGCAGTATATTCGTTATCTT…	TAAATCCTGCTTTTTCTAAAAGAGGATATAACTCTCTAAATTTCTCAGGTTGTAAAAGCATTTCAGCAATACGAATAGCAAATTGTTGATAGCTCTCTGTACCTTGGGAATATCTCGACATTTCGGGCATCTCAGACAGTTTGTGAGAAAACATATGTCGTTGTGCATCGGTCATTTTTGTGAATAGATCGGCTGTGTCTGGATCTCTATT---AGCTTCT-ATTTTT---TTTT-GCTTGCTGCTTCTGCTTAAATCTGAATGAAAAGCCTGTAATTGTCCGCCCTTTTTTATGTTGTTCATACGTCACTATAATATCTGTATGCTCGTTGATTTGCTTAATCGAGGGTTCTAGCACACGACTTTTAAAGTGATTCATTGCTTTGTATTCATCAACTT…
3_LNODE_1_length_5082	NZ_CP044449.1	NZ_CP044449.1 Acinetobacter indicus strain CMG3-2 plasmid pCMG3-2-4, complete sequence	3.82e-160	545	85.688	76	310	1	544	8733	9276	GTGCAAAAAATGCCTGTTTTTCTTGCTCTTGTAAGGCTTTGGCGTCCTGTTTCCGCTTTTCCTGTTCGGCTAACTTTCGTTGTTGTTCACGTTCAAGGTGAAGTCTTGCTCGATCATGTTTGACTTTCAGGTTCGGATTAGCTTTGTTTACGATCTCTTTTGCCCGATCTGTATAGCGTTCAGGTTCTAAACGTGGGGTTTTGGTCTTTAAATCTCGTTCCTG-ACTGTCCAATTCTTGCCATTGGGTTTGAATTTCTGCATTTGCAGCATCCCATTTCCCACCCAAAAACATAGGTCTTTTGCCTAATTGTTCTTTTTGGTGTTCAAGATTGGTTTTTGATAGCTCTATTTGCTCTAAAACAGCGTTTATTTGCTCGATTTCTGTTTTTTGGGTAGTT…	GTGCAAAAAATGCCTGTTTTTCTTGTTCTTGTATGGCTTTGGCTTCTTGTTTTCGTTTTTCCTGTTCGGCTAACTTCCGTTGTTGTTCTCGCTCAAGATAATTTCTTGCTCGGTCATATTTAGCTTTTAGGTTTGGATTAGCCTTGTTTACAGTCAGTTTTGCCCGATCTGTATAGCGTTCAGGCTCAAATCGAGGGGAGTTATTCCTCAATTCTCGTTCTTGTTCT-TCCAGCTGGTTCAACTGCTTCTGAATTTCAGCATTTGCTGTATCCCATTTTCCGCCAAAAAACAGGGGTCTTTTTCCTAGTTCTTCTTTTTGGTGTTTAATATCGCTTTTAGATAGCTCTATTTGCTCCAAAACAGCGTTTATTTGCTCGATTTCTGTTTTTTGGATAGAT…
3_LNODE_1_length_5082	NZ_CP044449.1	NZ_CP044449.1 Acinetobacter indicus strain CMG3-2 plasmid pCMG3-2-4, complete sequence	8.87e-107	311	90.032	24	214	3828	4134	8279	8586	AAACTGCCCTAGGTACTCGCTAAAGCTCGTACTCTATTGCTGTTCGCTACGCTCACAGCGAGGGGCA-GTTTT-GGTTAATTCTGTTTGTGAAATCTAAAAGCAAAAGCAACTATGAATTCGCTTCGCTCATAGAGTTTTTTTGCTCGCTTCGCTC-GTCTAGGGGCAAATTTCAGCATGAAAATATAGATTTTCTAGGGTTCAAGTCATTTAAAAGCGGTTTTTCAGAGGGTCGATGGTCGAATATTGCTAGTTCGCTCGTAGACACTCGCTCTGTAAATGATTGTATTGTTTAGATA-TTCTAATTAAA	AAATTGCCCTATGTACTCGCTAAAGCTCGTACTTTATTGAAGCTCGC-AAGCTCGCTTCGAGGGGCAATTTTTCGGTTAATCCTGTTTGTGAAATCTAAAAGCAAAAGCAACTATGAATTCGCTTCGCTCATA-AGGCTTTATGCTCGCTTCGCTCGGTCTAGGTGCAGATTTCAACATGAAAATATAGATTTTCTAGGGTTCAAGTCATTTAAAAGCGGTTTTTCAGAGGGTCGAGGGTCGAATATTGCTAGTTCGCTCGTAGACACTCGCTCTGTAAAACCATGTATTGTTTAGATAATTTTAAT-AAA
3_LNODE_1_length_5082	NZ_CP044449.1	NZ_CP044449.1 Acinetobacter indicus strain CMG3-2 plasmid pCMG3-2-4, complete sequence	9.46e-62	148	96.622	5	133	4935	5082	8585	8732	AACACCAAAAAGAATAGGTATATCTATGGTGAAAAATCATATATTTCGCACCATAGATATACCTATCTTGAACGTGGTCTATTTCGTTTTTCGGCTTCAAGCATCTTGTTGGCTTCATCATGCTTACCTTGTTCACGCAAGGCTTTAC	AACACCAAAAAGAATAGGTATATCTATGGTGCAAAATCATATATTTTGCACCATAGATATACCTATCTTGAACGTGGTCTATTCCGCTTTTCGGCTTCAAGCATCTTGTTGGCTTCTTCATGCTTACCTTGTTCACGCAAGGCTTTAC
3_LNODE_1_length_5082	NZ_CP044449.1	NZ_CP044449.1 Acinetobacter indicus strain CMG3-2 plasmid pCMG3-2-4, complete sequence	9.73e-42	604	73.51	107	97	644	1225	54	626	TAGACTGATTTCGGTGTCTATGCCTTGTCTGCGAAGTTGGGTAACTTGT-GGCCCCTCATGTTGAGTGGCTTCAAGGTCTATGCCTTGATCTTTGTAACTACGGTGATCGACACG---AT--CTGCAAAGCCATGTTTTTCTAAATGGCGGTTGGTCA-A-TTCTGCAAAGTGTTCTCTCCAGTGGCTGACGGTTTCACTGGATTGCTCTT-T-GTTGAAGTCTCGATTTTTCTTTTTGGCAAAGTCGCCTGTTTGTGGGTCAAT-CTGCCGACTGGTGAACATGATATGTGCATGGAAGTTTCTTTCATCACTTCCGCTTTTGGTATGCGGAGCATGGAT-ACATGCGTCCACGATCAC-ACC--ATGTTTTTCTACAATTT-CCTGACATAGCTCAT…	TAAACTGATTTCAGTGTCCTTGCCCTGTCTGCGAAGTTGGGTAA-TTGTAGAACCCTCATGCTGTGTGGCTTCTAAATCTAAACCTTGCTCTTTGTAGCTGCGGTGATCGACACGCTCATGGCTGCCAA-CC-TG-TTCAAGAAAT--TGATT-G-CAGAGTTCCGCAAACTGTTGTCTCCAGTG--T-TCGACTT--CTTGTTTGCCGTTGTCGTTAAATTCTC--TCGTT-TTTTTATCAAGGTCGCCT---TGTTGGTTAATGCTG-CGTGTAGTGAGCATGATGTGGGCGTGATAGTTGCGGTCATCACTTCCGCCTGCGGTATGTGGGGCATGAATGAC-TGCATCAAC-A--ACGACCTTATGACGTTCTACAATTTTTCCG-CATAGCTCAT…
3_LNODE_1_length_5082	NZ_CP044449.1	NZ_CP044449.1 Acinetobacter indicus strain CMG3-2 plasmid pCMG3-2-4, complete sequence	1.67e-19	75	92	6	57	2186	2260	7084	7158	ATCAGTCATTAGTAATACTCCCATTTAACCTTTAAAATCTGTATGTGTTCGTAACGCCTTAAATATCCGTTTTGC	ATCAGTCATTAGTAATACTCCCATTTAACCTTTAAAATCTGTTTCTGTTCGCAATGCCTTGAATATGCGTTTTGC
3_LNODE_1_length_5082	NZ_CP068178.1	NZ_CP068178.1 Acinetobacter ursingii strain FDAARGOS_1096 plasmid unnamed3, complete sequence	4.01e-125	436	86.009	49	247	3667	4097	1731	2159	TATCAAGAGAAAATGTATCTTTATACAAGAGAAAATGTATCTTTATACAAGAGAAAATGTATCTTTATAAACTCTGTAATGCA-GTCATATCAATGTTTTCAGCCTGTCTAAAAGCATTTAAAAGCTTTAAAAATAATTAAAAGCCCAACGGCAGGGGAGTGAAACTGCCCTAGGTACTCGCTAAAGCTCGTACTCTATTGCTGTTCGCTACGCTCACAGCGAGGGGCAGTTTTGGTTAATTCTGTTTGTGAAATCTAAAAGCAAAAGCAACTATGAATTCGCTTCGCTCATAGAGTTTTTTTGCTCGCTTCGCTC-GTCTAGGGGCAAATTTCAGC-AT-GAAAATATAGATTTTCTAGGGTTCAAGTCATTTAAAAGCGGTTTTTCAGAGGGTCGAT…	TAT-AAGAGCTAATGTCCGTTTATATAAGAGCTAATGTCCGTTTATGTAAGAGCTAATGTCCGTTTATAAGCTCTGTAATGCACGT-ATATCAAGGCTTTCAGCTTGCCTAAAAGCATTTAAAAGCTTTAAAAATAATTAAAAGCATAACGGCAGGGGAGTGCAACTGCCCTAGGTACTCGCTAAAGCTCGTACTCTATTGCTGTTCGCTTCGCTCACAGCGAGGGGCAGTTTTGGTTAATTCTGTTTGTGAAATCTAAAAGCAAAAGCAACTATGAATTCGCTTCGCTCATAGAGATTTA-TGCTCGCTCCGCTCGGTCTAGGTTCAAATGCAAGTGATAGAAAAAATTGAA--TCTATGATTCAATTTTTTTAAAAGCGGTTTTTCAGAGGG--GAT…
3_LNODE_1_length_5082	NZ_CP068184.1	NZ_CP068184.1 Acinetobacter ursingii strain FDAARGOS_1095 plasmid unnamed4	4.01e-125	436	86.009	49	247	3667	4097	2566	2994	TATCAAGAGAAAATGTATCTTTATACAAGAGAAAATGTATCTTTATACAAGAGAAAATGTATCTTTATAAACTCTGTAATGCA-GTCATATCAATGTTTTCAGCCTGTCTAAAAGCATTTAAAAGCTTTAAAAATAATTAAAAGCCCAACGGCAGGGGAGTGAAACTGCCCTAGGTACTCGCTAAAGCTCGTACTCTATTGCTGTTCGCTACGCTCACAGCGAGGGGCAGTTTTGGTTAATTCTGTTTGTGAAATCTAAAAGCAAAAGCAACTATGAATTCGCTTCGCTCATAGAGTTTTTTTGCTCGCTTCGCTC-GTCTAGGGGCAAATTTCAGC-AT-GAAAATATAGATTTTCTAGGGTTCAAGTCATTTAAAAGCGGTTTTTCAGAGGGTCGAT…	TAT-AAGAGCTAATGTCCGTTTATATAAGAGCTAATGTCCGTTTATGTAAGAGCTAATGTCCGTTTATAAGCTCTGTAATGCACGT-ATATCAAGGCTTTCAGCTTGCCTAAAAGCATTTAAAAGCTTTAAAAATAATTAAAAGCATAACGGCAGGGGAGTGCAACTGCCCTAGGTACTCGCTAAAGCTCGTACTCTATTGCTGTTCGCTTCGCTCACAGCGAGGGGCAGTTTTGGTTAATTCTGTTTGTGAAATCTAAAAGCAAAAGCAACTATGAATTCGCTTCGCTCATAGAGATTTA-TGCTCGCTCCGCTCGGTCTAGGTTCAAATGCAAGTGATAGAAAAAATTGAA--TCTATGATTCAATTTTTTTAAAAGCGGTTTTTCAGAGGG--GAT…
3_LNODE_1_length_5082	NZ_CP033118.1	NZ_CP033118.1 Acinetobacter wuhouensis strain WCHAW010062 plasmid p10_010062, complete sequence	8.69e-122	418	86.364	45	241	1545	1957	1217	807	TTTCGGGGTTGTA-GGGG-TATCCCCTGCCGTACTTCCATTGAATAAAAATCGAAGATTTTTTTCAATGGTAAAGTGCGCCCTTTGGGAAAACCACGATAGCAGATAGTACCTTGAATTTCAATTCATGTACGCTTATGCTAACTGTGGTTTTTTTAGGCATTGGATTTGTAATGAAAGTCGAATCTTTGGAACAGCAAATTGCTAAACAAGAAGAACGTTTGAAACAGCTTAAAGCTCAGAAGCAAGCTGTTTTGGCTCGTGAAAAAAAGAAAGCAA-CGGATCAACAGCGAAAAGAAGATACTAGACGTAAAATTTTGCTTGGTTCTT--TGGCGTTAAAAAAAATGCAAGATGATTCAGAAAAGGCAAAAATTCTTGCTGATCTTAATGATTATTT…	TTT-GGGGTTGTAGGGGGCTATCCCCTGCCGTACTTCCATTGAA--AAAATCGAAGATTTTTCTCAATGGTAAAGTGCGCCCTTCGGGAAAACCACGATAGCAGATAGTACCTTGAATTTCAATTCATGTACGCTTATGCTAACTGTGGTTTTTT-AGGCTTTGGAATCACAATGAAAGTTGAATCATTAGAACAGCAAATTGCTAAACAGGAAGAACGCTTAAAACAGCTAAAGGCACAGAAACAAGCTGTATTAGCTCGTGAAAAGAA-AAAGCAGTCTGAACAGCAACGAAAGGAAGATACTAGACGTAAAATTTTACTTGGCTCTTACTTGC-TTAAAAAAA-TGGAAAATGAACAAGATAAAGAAAAAATACTCGCTGAATTGAACGAGTATTT…
3_LNODE_1_length_5082	NZ_CP033118.1	NZ_CP033118.1 Acinetobacter wuhouensis strain WCHAW010062 plasmid p10_010062, complete sequence	1.14e-110	557	80.072	105	221	789	1342	1824	1271	TTGGTCAAT-TCTGC-AAAGTGTTCTCTCCAGTGGCTGACGGTTTCACTGGATTGCTCTTTGTTGAAGTCTCGATTTTTCTTTTTGGCAAAGTCGCCTGTTTGTGGGTCAATCTGCCGACTGGTGAACATGATATGTGCATGGAAGTTTCTTTCATCACTTCCGCTTTTGGTATGCGGAGCATGGATACATGCGTCCACGATCACACCATGTTTTTCTACAATTTCCTGACATAGCTCATCGAGCAAGTCTTGTCTTTGTTCTGCATTAAACTCATGGGGAAAGGCAATTTCAAACTCTCTTGCTAAGGTT-GCATCTTTTCTACGTTCAACCTGTTCAACTGCATTCCATAATTCTTGACGGTCTAATAATTCTTTTTTGGTGTTTTCAGGTGCATAG…	TTGGT-AATATCGGCAAAAGT-TTCTCGCCATTGGTTCACGGTCTGACTAGAATTTTCTTTGTTAAAATCCCGATTTCTCTTTTTGGCAAAGTCGCCTGTTTCTAGGTCGATTTGTCGCCCTGTAAACATGATATGAGCGTGATAATTACGTTCATCACTTCCGCTTTGGGTGTGTGGGGCATGAATGGCTGCGTCCACAATCACACCATGCCGTTTTACAAGTTCTTGGCATAGCTCATTGAGCATTTCTTGACGTTGTTCGGCATTGAGTTCATGCGGAAAAGCAATTTCAAATTCTCGTGCTA-GGTTAGCGTCTTTTCTACGTTCAACCTTTTCAACGGTATTCCAAAGTTGGTTACGGTCTAGTAATTCAGGATTGGTATTTTCAGGGGCATAG…
3_LNODE_1_length_5082	NZ_CP033118.1	NZ_CP033118.1 Acinetobacter wuhouensis strain WCHAW010062 plasmid p10_010062, complete sequence	1.24e-50	895	71.844	201	113	3143	3996	4283	3399	TATAGCGTACTTACTGGTGAGCTGTGATACTTGTTTAAGCTGATAGCTTGTAAAGTGTTCCTCTAATCGAGTAATCAACGGTACAACGTCAGGAGCGAAAGTAATTTCTAAAATAGCCAATGAATCAACATAAAAAACCCGACTAACCCAACGTGACCGCACAATGCC-AGTTTTGCCAGTTTTTTTATATTCTGCAACATAACTAAACTGGCGATTAAATAAATTATTTACAGCATCTTTTAACGCTTTGTACGCTGCATCGGTTGAT-ACATTGAAATGCTTTGCATAGTCACTG-GCATGTATTTCTAGCTTACTGTCTGCTGTAATCCCTTGCCCTGTTTCTCTAGCGTTCATAATTGCAAGCAACATCAAACGCTGTTCAGCCGTTTCCAAGTT…	TATAGCGTACTTGCTTGTAAGCTGTGCGACTTGCTTCAGTTGGTAGCTTGTAAAATGCTGCTCAAGCCTTGTGATCAATGGTACAACGTCAGGCGCAAACGTAACTTCTAAGGTTGCTGTCGCATCAATATACTTAATACGGCTTACCCATCTTGACCTTACTACACCTAAATTT-CCTTGCTTGTCAGGTTCTTTAA-ATGA--GAATTGACGATCAAACAGGTTATTTACGGCTTCTTTCAACGCTTTATAAGC-ACCGCTATTGCTCACATCAAAACGACTAGCGTAGTC-GTGTGCGTGAATTTCTAATTTGCTATCAGATGTAATGCCTTGCCCAGTTTCCCTAGCATTAATAATCGCTAAAAGGATTAAGCGCTGTTCTGTTACTTCAAGGTT…
3_LNODE_1_length_5082	NZ_CP040262.1	NZ_CP040262.1 Acinetobacter baumannii strain P7774 plasmid unnamed3, complete sequence	1.47e-109	306	90.85	23	219	3686	3988	1844	2147	TTTATACAAGAGAAAATGTATCTTTATACAAGAGAAAATGTATCTTTATAAACTCTGTAATGCA-GTCATATCAATGTTTTCAGCCTGTCTAAAAGCATTTAAAAGCTTTAAAAATAATTAAAAGCCCAACGGCAGGGGAGTGAAACTGCCCTAGGTACTCGCTAAAGCTCGTACTCTATTGCTGTTCGCTACGCTCACAGCGAGGGGCAGTTTTGGTTAATTCTGTTTGTGAAATCTAAAAGCAAAAGCAACTATGAATTCGCTTCGCTCATAGAGTTTTTTTG-CTCGCTTCGCTCG-TCTAGG	TTTATATAAGAGCTACTGTCCGTTTATATAAGAGCTACTGTCCGTTTATAAGCTCTGTAATGCACGT-ATAGCAATGCTTTCAGCCAGTCTAAAAGCATTTAAAAGCTTTAAAAATAATTAAAAGCCCAACGGCAGGGGAGTGCAACTGCCCTAGGTACTCGCTAAAGCTCGTACTCTATTGCTGTTCGCTACGCTCACAGCGAGGGGCAGTTTTGGTTAATTCTGTTTGAGAAATTTAAAAGCAAAAGCAACTATGAATTCGCTTCGCTCATA-ATTTTTTTTTACTCGCTTCGCTCGATCTAGG
3_LNODE_1_length_5082	NZ_CP015147.1	NZ_CP015147.1 Acinetobacter pittii strain IEC338SC plasmid pIEC338SC2, complete sequence	4.13e-105	790	75.949	173	211	2805	3590	1297	521	AATAAATGGCGTTGTGCATCAGTCA-TTTTGATAAAAAAGTCAGGTGTATTTGGATCTCTTTTGGGATCTACTGTTTTTTCGATTTTGGCTTGTGGCTTTTGCTTAAATTTGAATGAAAAGCCCGATATTAAACGCCCTCGCTTGTGTTGCTCGTATGTAGCTGTAATGTCTGTATGTTCGTTTATCTGCTTAATTGCAGGCTCTAGGACACGAGATTTAAAATTATTCATAGCAGTATATTCGTTATCTTCAACACCGATTTTATGGCGAAATTCTGCTAATTCAATTTGGGGCGTTTTACCAACTTCACGCCATGCGATAAGAAACTCATACAAGCGTA-TAGCGTACTTACTGGTGAGCTGTGATACTTGTTTAAGC-TGATAGCTTGTAAAGTGT…	AATAGATGACGCTGTGAATCTGTCAATTTTG-TAAATAGATCGGCTGTATTTGGATCTCTTTGAGGTTCTACTG-ATTTT-GA--TT-G--T-T-GCTTGTGTTTAAGTTTGAACGAGAACCCTGAAATTAAACGCCCTTTTTTATGCTGTTCATACGTCACAGTAATGTCTGTATGCTCATTGATCTGCTTGATAGATGGCTCTAGTACACGCTTTTTAAAGTCACTCATTGCGGTGTATTCGCTTTCTAAAAGCCCTAAGCGGTTTCTAAACTCAACGATTTCTATTTGTGGGACTTTCCCCACTTCACGCCAAGCGATTAATAGCTCATA-AAGCCTAGTAGCATACTTACTTGTTAAGTGTGCAACTTGTTT-GGCTTGGTAGCTTGTGAAATGT…
3_LNODE_1_length_5082	NZ_CP015147.1	NZ_CP015147.1 Acinetobacter pittii strain IEC338SC plasmid pIEC338SC2, complete sequence	2.5e-97	394	83.756	55	197	3667	4056	419	31	TATCAAGAGAAAATGTATCTTTATACAAGAGAAAATGTATCTTTATACAAGAGAAAATGTATCTTTATAAACTCTGTAA-TGCAGTCATATCAATGTTTTCAGCCTGTCTAAAAGCATTTAAAAGCTTTAAAAATAATTAAAAGCCCAACGGCAGGGGAGTGAAACTGCCCTAGGTACTCGCTAAAGCTCGTACTCTATTGCTGTTCGCTACGCTCACAGCGAGGGGCAGTTTTGGTTAATTCTGTTTGTGAAATCTAAAAGCAAAAGCAACTATGAATTCGCTTCGCTCATAGAGTTTTTTTGCTCGCTTCGCTCG-TCTAGGGGCAAATTTCAGC-ATGAAAA-TATAGATTTTCTAGGGTTCAAGTCATTTAAAAGCGGTTTTTCAGAGGG	TAT-AAGAGCTAATGTCCGTTTATATAAGAGCTAATGTCCGTTTATATAAGAGCTAATGTCCGTTTATAAGCTCTGAAACAACCGT-GTACCAATGCTTACAGCCTGTCTAAAAGCATTTAAAAGCTTTAAAAATAATTAAAAGCATAACGGCAGGGGAGTGCAACTGCCCTAGGTACTCGCTAAAGCTCGTACTCTATTGCTGTTCGCTTCGCTCACAGCGAGGGGCAGTTTTGGTTAGTTCTGTTTGTGAAATCCAAGATCAAAAGCAACTATGGATTCGCTTCGCTCATAGAGCTTTAT-GCTCGCTTCGCTCGATCTAGGCTCAAGTGCAAGTTATAAAAAATCTCGAA--TCTATGATTCGAGATTTTTAAAAGCTGTTTTTCAGAGGG
3_LNODE_1_length_5082	NZ_CP031990.1	NZ_CP031990.1 Acinetobacter haemolyticus strain 5227 plasmid pAhaem5227a, complete sequence	2.52e-92	238	93.277	13	188	3754	3988	72	309	TATCAATGTTTTCAGCCTGTCTAAAAGCATTTAAAAGCTTTAAAAATAATTAAAAGCCCAACGGCAGGGGAGTGAAACTGCCCTAGGTACTCGCTAAAGCTCGTACTCTATTGCTGTTCGCTACGCTCACAGCGA-GGGGCAGTTTTGGTTAATTCTGTTTGTGAAATCTAAAAGCAAAAGCAACTATGAATTCGCTTCGCTCAT-AGAGTTTTTTTGCTCGCTTCGCTCG-TCTAGG	TAGCAATGCTTTCATCATGCCTAAAAGCATTTAAAAGCTTTAAAAATAATTAAAAGCCCAACGGCAGGGGAGTGCAACTGCCCTATGTACTCGCTAAAGCTCGTACTCTATTGCTATTCGCTGCGCTCACAGCGAGGGGGCAGTTTTGGTTAATTCTGTTTGTGAAATTTAAAAATAAAAGCAACTATGAATTCGCTTCGCTCATAAGACTTTTTTTGCTCGCTTCGCTCGGTCTAGG
3_LNODE_1_length_5082	NZ_CP077340.1	NZ_CP077340.1 Acinetobacter lwoffii strain FDAARGOS 1393 plasmid unnamed4, complete sequence	7.21e-73	601	75.707	127	153	3369	3958	3	595	TTTACAGCATCTTTTAACGCTTTGTACGCTGCATCGGTTGATACATTGAAATGCTTTGCATAGTCACTGGCATGTATTTCTAGCTTACTGTCTGCTGTAATCCCTTGCCCTGTTTCTCTAGCGTTCATAATTGCAAGCAACATCAAACGCTGTTCAGCCGTTTCCAAGTTGTAACTTGCATTAATCAAAGCATTGTCTTTCACTACTAACCCATTTTTCATACTAAAGCTCA-TTTACAAGCAA--T-TAGATACATAGTAAATA-AATGTATCATTAGATACAATAATAAATTATGTAACACTAT-CAAGAGAAAATGTATCTTTATACAAGAGAAAATGTATCTTTATACAAGAGAAAATGTATCTTTA-TAAACTCTGTAATGCAGTCATATCAAT…	TTTACAGCTTCTTTTAGAGCTTTATAGGATGCATCTGCCGATACATTAAAGAGCTTTGCATAATCACTAGCATGTATTTCTAGTTTGCTATCTGCCGTGATGCCCTGTCCTAATTCCCTTGCATTAATTATCGCCAGCATAATTAAACGCTGTTCTGTTAGTTCTAAATTATAACTGGCGTTTATTAATGCATTATCTTTCACAACTAAACCATTTTTCATATTAAA-TACACGTTATTATTAATGTGTATTTAAACACTACATATAATGTGTGTGTAAAT-CAA-GAGAATTTGTGT-GC-TTATACAAGAGAATTTGTGTGCTTATACAAGAGAATTTGTGTGCTTATACAAGAGAATTTGTGTGCTTATTGAGAT-TGAAACCCTCTGATACCAAT…
3_LNODE_1_length_5082	NZ_MF078635.1	NZ_MF078635.1 Acinetobacter pittii strain HGSA535 plasmid pLS535, complete sequence	5.65e-64	300	82.667	39	137	3667	3958	7722	8016	TAT-CAAGAGAAAATGTATCTTTATACAAGAGAAAATGTATCTTTATACAAGAGAAAATGTATCTTTATAAACTCTGTAATGCAGTCA-TA-TCAATGTTTTCAGCCTGTCTAAAAGCATTTAAAAGCTTTAAAAATAATTAAAAGCCCAACGGCAGGGGAGTG-AAACTGCCCTAGGTACTCGCTAAAGCTCGTACTCTATTGCTGTTCGCTACGCTCACAGCGAGGGGCAGTTTTG-GTTAATTCTGTTTGTGAAATCTAAAAGCAAAAGCAACT---ATGAATTCGCTTCGCTCATA	TATACAAGAGCAAATGTCCGTTTATACAAGAGCAAATGTCCGTTTATACAAGAGCAAATGTCCGTTTATATAGTCTGTAA--CACTTACTACACAAGGGTTTCAATCTGTCTAAAAGCA-TTAAAAGCTTTAAAAATAATTAAAAGCCTTTCGAGAGGGGAGTGCAAACTGCCCTAGGTACTCGCTAAAGCTCGTACTCTATTGAAGCTCGTT-C-CTCGCTTCGTGGGGCAGTTTTTAGTTAATCCTGTTTGTGAAATCTAAAAGCAAAAGCATTTGTAATGTATTCGCTTCGCTCATA
3_LNODE_1_length_5082	NZ_CP029391.2	NZ_CP029391.2 Acinetobacter defluvii strain WCHA30 plasmid p3_010030, complete sequence	9.46e-62	303	82.178	38	133	3667	3958	3414	3711	TAT-CAAGAGAAAATGTATCTTTATACAAGAGAAAATGTATCTTTATACAAGAGAAAATGTATCTTTATAAACTCTGTAATGCAGTCA-TA-TCAATGTTTTCAGCCTGTCTAAAAGCATTTAAAAGCTTTAAAAATAATTAAAAGCCCAACGGCAGGGGAGTG----AAACTGCCCTAGGTACTCGCTAAAGCTCGTACTCTATTGCTGTTCGCTACGCTCACAGCGAGGGGCAG-TTTTGGTTAATTCTGTTTGTGAAATCTAAAAGCAAAAGCAAC--T-ATGAATTCGCTTCGCTCATA	TATACAAGAGCAAATGTCCGTTTATACAAGAGCAAATGTCCGTTTATACAAGAGCAAATGTCCGTTTATATAGTCTGTAA--CACTTACTACACAAGGGTTTCAACCTGTCTAAAAGCA-TTAAAAGCTTTAAAAATAATTAAAAGCCTTTCGAGAGGGGAGTGCTTAAAACTGCCCTATGTACTCGCTAAAGCTCGTACTCTATTGAAGCTCGTT-C-CTCGCTTCGTGGGGCAGTTTTTGGTTAATCCTGTTTGTGAAATCTAAAAGCAAAAGCATTGGTAATGTATTCGCTTCGCTCATA
3_LNODE_1_length_5082	NC_025120.1	NC_025120.1 Acinetobacter sp. M131 plasmid pM131-6, complete sequence	3.4e-61	298	81.879	46	132	3667	3958	7533	7238	TAT-CAAGAGAAAATGTATCTTTATACAAGAGAAAATGTATCTTTATACAAGAGAAAATGTATCTTTATAAACTCTGTAATGCAGTCATATCAATGTTTTCAGCCTGTCTAAAAGCATTTAAAAGCTTTAAAAATAATTAAAAGCCCAACGGCAGGGGAGTG-AAACTGCCCTAGGTACTCGCTAAAGCTCGTACTCTATTGCTGTTCGCTACGCTCACAGCGAGGGGCAGTTTTG-GTTAATTCTGTTTGTGAAATCTAAAAGCAAAAGCAACT---ATGAATTCGCTTCGCTCATA	TATACAAGAGAATTTGTGTGCTTATACAAGAGAATTTGTGTGCTTATACAAGAGAATTTGTGTGCTTATATACGCTAAAACCCTCTTATATCAATGCTTTCAGCTCATCTAAAAGCATTTAAAAGCTTTAAAAATAATTAAAAGCCTTTCGAGAGGGGAGTGCAAACTGCCCTAGGTACTCGCTAAAGCTCGTACTCTATTGAAGCTCGTT-C-CTCGCTTCGTGGGGCAGTTTTTAGTTAATCCTGTTTGTGAAATCTAAAAGCAAAAGCATTTGTAATGTATTCGCTTCGCTCATA
3_LNODE_1_length_5082	NZ_CP048679.1	NZ_CP048679.1 Acinetobacter sp. YH12138 strain YH12138_T plasmid pYH12138-9, complete sequence	4.4e-60	303	81.848	39	130	3667	3958	2776	2479	TAT-CAAGAGAAAATGTATCTTTATACAAGAGAAAATGTATCTTTATACAAGAGAAAATGTATCTTTATAAACTCTGTAATGCAGTCA-TA-TCAATGTTTTCAGCCTGTCTAAAAGCATTTAAAAGCTTTAAAAATAATTAAAAGCCCAACGGCAGGGGAGTG----AAACTGCCCTAGGTACTCGCTAAAGCTCGTACTCTATTGCTGTTCGCTACGCTCACAGCGAGGGGCAGTTTTG-GTTAATTCTGTTTGTGAAATCTAAAAGCAAAAGCAACT---ATGAATTCGCTTCGCTCATA	TATACAAGAGCAAATGTCCGTTTATACAAGAGCAAATGTCCGTTTATACAAGAGCAAATGTCCGTTTATATAGTCTGTAA--CACTTACTACACAAGGGTTTCAACCTGTCTAAAAGCATT-AAAAGCTTTAAAAATAATTAAAAGCCTTTCGAGAGGGGAGTGCTTAAAACTGCCCTATGTACTCGCTAAAGCTCGTACTCTATTGAAGCTCGTT-C-CTCGCTTCGTGGGGCAGTTTTTAGTTAATCCTGTTTGTGAAATCTAAAAGCAAAAGCATTTGTAATGTATTCGCTTCGCTCATA
3_LNODE_1_length_5082	NZ_CP048658.1	NZ_CP048658.1 Acinetobacter indicus strain C15_T plasmid pC15-4	7.36e-58	303	81.518	39	126	3667	3958	3913	4209	TAT-CAAGAGAAAATGTATCTTTATACAAGAGAAAATGTATCTTTATACAAGAGAAAATGTATCTTTATAAACTCTGTAATGCAGTCA-TA-TCAATGTTTTCAGCCTGTCTAAAAGCATTTAAAAGCTTTAAAAATAATTAAAAGCCCAACGGCAGGGGAGTG----AAACTGCCCTAGGTACTCGCTAAAGCTCGTACTCTATTGCTGTTCGCTACGCTCACAGCGAGGGGCAGTTTTG-GTTAATTCTGTTTGTGAAATCTAAAAGCAAAAGCAACT---ATGAATTCGCTTCGCTCATA	TATACAAGAGCAAATGTCCGTTTATACAAGAGCAAATGTCCGTTTATACAAGAGCAAATGTCCGTTTATATAGTCTGTAA--CACTTACTACACAAGGGTTTCAACCTGTCTAAAAGCA-TTAAAAGCTTTAAAAATAATTAAAAGCCTTTCGAGAGGGGAGTGCTAAAAACTGCCCTATGTACTCGCTAAAGCTCGTACTCTATTGAAGCTCGTT-C-CTCGCTTCGTGGGGCAGTTTTTAGTTAATCCTG-TTGTGAAATCTAAAAGCAAAAGCATTTGTAATGTATTCGCTTCGCTCATA
3_LNODE_1_length_5082	NZ_CP032107.1	NZ_CP032107.1 Acinetobacter lwoffii strain EK30A plasmid pALWEK1.4, complete sequence	7.36e-58	303	81.518	39	126	3667	3958	3398	3102	TAT-CAAGAGAAAATGTATCTTTATACAAGAGAAAATGTATCTTTATACAAGAGAAAATGTATCTTTATAAACTCTGTAATGCAGTCA-TA-TCAATGTTTTCAGCCTGTCTAAAAGCATTTAAAAGCTTTAAAAATAATTAAAAGCCCAACGGCAGGGGAGTG----AAACTGCCCTAGGTACTCGCTAAAGCTCGTACTCTATTGCTGTTCGCTACGCTCACAGCGAGGGGCAGTTTTG-GTTAATTCTGTTTGTGAAATCTAAAAGCAAAAGCAACT---ATGAATTCGCTTCGCTCATA	TATACAAGAGCAAATGTCCGTTTATACAAGAGCAAATGTCCGTTTATACAAGAGCAAATGTCCGTTTATATAGTCTGTAA--CACTTACTACACAAGGGTTTCAACCTGTCTAAAAGCATT-AAAAGCTTTAAAAATAATTAAAAGCCTTTCGAGAGGGGAGTGCTTAAAACTGCCCTATGTACTCGCTAAAGCTCGTACTCTATTGAAGCTCGTT-C-CTCGCTTCGTGGGGCAGTTTTTAGTTAATCCTG-TTGTGAAATCTAAAAGCAAAAGCATTTGTAATGTATTCGCTTCGCTCATA
3_LNODE_1_length_5082	NZ_CP032140.1	NZ_CP032140.1 Acinetobacter sp. WCHAc010052 plasmid p3_010052, complete sequence	7.36e-58	303	81.518	39	126	3667	3958	828	1124	TAT-CAAGAGAAAATGTATCTTTATACAAGAGAAAATGTATCTTTATACAAGAGAAAATGTATCTTTATAAACTCTGTAATGCAGTCA-TA-TCAATGTTTTCAGCCTGTCTAAAAGCATTTAAAAGCTTTAAAAATAATTAAAAGCCCAACGGCAGGGGAGTG----AAACTGCCCTAGGTACTCGCTAAAGCTCGTACTCTATTGCTGTTCGCTACGCTCACAGCGAGGGGCAGTTTTG-GTTAATTCTGTTTGTGAAATCTAAAAGCAAAAGCAACT---ATGAATTCGCTTCGCTCATA	TATACAAGAGCAAATGTCCGTTTATACAAGAGCAAATGTCCGTTTATACAAGAGCAAATGTCCGTTTATATAGTCTGTAA--CACTTACTACACAAGGGTTTCAACCTGTCTAAAAGCA-TTAAAAGCTTTAAAAATAATTAAAAGCCTTTCGAGAGGGGAGTGCTAAAAACTGCCCTATGTACTCGCTAAAGCTCGTACTCTATTGAAGCTCGTT-C-CTCGCTTCGTGGGGCAGTTTTTAGTTAATCCTG-TTGTGAAATCTAAAAGCAAAAGCATTTGTAATGTATTCGCTTCGCTCATA
3_LNODE_1_length_5082	NZ_CP033120.1	NZ_CP033120.1 Acinetobacter wuhouensis strain WCHAW010062 plasmid p11_010062, complete sequence	7.36e-58	235	84.681	35	126	2647	2881	1878	2111	GTCATAGTCTAAATCCTGCTTTTTCTAAAATTGGATACAGTTCTCTAAATTTTTCAGTATCTAAAAGCATGTCTGCTATACGAATAGCGAATTGTTCAAAACTTTCTGTACCTTGCGAATATTTGCTCATTTCAGGCATTTCAGACATTTTTTTTGCAAATAAATGGCGTTGTGCATCAGTCATTTTGATAAAAAAGTCAGGTGTATTTGGATCTCTTTTGGGATCTACTGTTTT	GTCAT-GACTAAATCCGGCTTTCTCTAAAATTGGGTAAAGCTCTCTAAATTTTTCAGGCTGTAAAAGCATTTCAGCGATACGAACAGCAAATTGCTGATAGCTTTCTGTACCTTGAGAATACTTAGACATTTCGGGCATTTCAGACATTTTATTCGCGAATAAATGACGCTGTGCATCAGTCATTTTGATAAAAAAGTCGGGTGTGTTTGGATCTCGTTTAGGGTCTAATGTTTT
3_LNODE_1_length_5082	NC_025119.1	NC_025119.1 Acinetobacter sp. M131 plasmid pM131-8, complete sequence	1.59e-54	233	84.549	27	120	3753	3982	5248	5022	ATATCAATGTTTTCAGCCTGTCTAAAAGCATTTAAAAGCTTTAAAAATAATTAAAAGCCCAACGGCAGGGGAGT-GAAACTGCCCTAGGTACTCGCTAAAGCTCGTACTCTATTGCTGTTCGCTACGCTCACAGCGAGGGGCAGTT-TTGGTTAATTCTGTTTGTGAAATCTAAAAGCAAAAGCAACTATGAATTCGCTTCGCTCATAGAGTTTTTTTGCTCGCTT-CGCTCG	ATATCAATGCTTTCAGAAGGTCTAAAAGCATT-AAAAGCTTTAAAAATAATTAAAAGCCTTTCGGCAGGGGAGTAGTAACTGCCCTAGGTACTCGCTAAAGCTCGTACTCTATTGAAGCTCGTT-C-CTCGCTTCG-GGGGCAGTTATTGGTTAA-TCTATTTGTGGAATCTAAAAAGAAAAACAAAAATGGATTCGCTTCGCTCATAAAATTTTTCA-CTCGCTTACGCTCG
3_LNODE_1_length_5082	NZ_CP079933.1	NZ_CP079933.1 Acinetobacter baumannii strain 17978UN plasmid pAB1, complete sequence	2.06e-53	1467	70.552	327	118	2685	4102	10859	9449	AGTTCTCTAAATTTTTCAGTATCTAAAAGCATGTCTGCTATACGAATAGCGAATTGTTCAAAACTTTCTGTACCTTGCGAATATTTGCTCATTTCAGGCATTTCAGACATTTTTTTTGCAAATAAATGGCGTTGTGCATCAGTCATTTTGATAAAAAAGTCAGGTGTATTTGGATCTCTTTTGGGATCTACTGTTTTTTCGATTTTGGCTTGTGGCTTTTGCTTAAATTTGAATGAAAAGCCCGATATTAAACGCCCTCGCTTGTGT--TGCTCGTATGTAGCTGTA-ATGTCTGTATGTTCGTTTATCTGCTTAATTGCAGGCTCTAGGACACGAGATTTAAAATTATTCATAGCAGTATATTCGTTATCTTCAACACCGATTTTATGGCGAAATTCT…	AGTTCTTTAATTTGCTCAGGATCTTGCAGCATCTCTGCAATACGTACAGAAAATTGCTGATAACTTTCTGTACCTTGAGAATACTTACTCATTTCAGGTAACTGTGAAAGTTTACTAGCAAACATATGGCGCTGAGCATCAGTCATTTTTGTGAATAAATCTAATGTATTAAGATCT-TTTT----T-T--TGTGATAAAGA-TTCAGCTT-T--CTTTTGCTTAAAAGTGAATGATAAGCCTGAAATGGATCTTCC-AG-TTTTGTACTGCTCATATTTCAC-GTATATATCTGTCAATTCATTAATTTGTTTTATTGCTGGTTCTAAGACTCGGTTTTTAAAATTAATCATTTTTTGATATTCATTAATATCAAGTCCTAATTTTTCCCTGAATTCA…
3_LNODE_1_length_5082	NZ_CP053099.1	NZ_CP053099.1 Acinetobacter baumannii ATCC 17978 plasmid unnamed1, complete sequence	2.06e-53	1473	70.536	329	118	2679	4102	4738	6154	GGATACAGTTCTCTAAATTTTTCAGTATCTAAAAGCATGTCTGCTATACGAATAGCGAATTGTTCAAAACTTTCTGTACCTTGCGAATATTTGCTCATTTCAGGCATTTCAGACATTTTTTTTGCAAATAAATGGCGTTGTGCATCAGTCATTTTGATAAAAAAGTCAGGTGTATTTGGATCTCTTTTGGGATCTACTGTTTTTTCGATTTTGGCTTGTGGCTTTTGCTTAAATTTGAATGAAAAGCCCGATATTAAACGCCCTCGCTTGTGT--TGCTCGTATGTAGCTGTA-ATGTCTGTATGTTCGTTTATCTGCTTAATTGCAGGCTCTAGGACACGAGATTTAAAATTATTCATAGCAGTATATTCGTTATCTTCAACACCGATTTTATGGCGA…	GGGTATAGTTCTTTAATTTGCTCAGGATCTTGCAGCATCTCTGCAATACGTACAGAAAATTGCTGATAACTTTCTGTACCTTGAGAATACTTACTCATTTCAGGTAACTGTGAAAGTTTACTAGCAAACATATGGCGCTGAGCATCAGTCATTTTTGTGAATAAATCTAATGTATTAAGATCT-TTTT----T-T--TGTGATAAAGA-TTCAGCTT-T--CTTTTGCTTAAAAGTGAATGATAAGCCTGAAATGGATCTTCC-AG-TTTTGTACTGCTCATATTTCAC-GTATATATCTGTCAATTCATTAATTTGTTTTATTGCTGGTTCTAAGACTCGGTTTTTAAAATTAATCATTTTTTGATATTCATTAATATCAAGTCCTAATTTTTCCCTG…
3_LNODE_1_length_5082	NZ_CP032110.1	NZ_CP032110.1 Acinetobacter lwoffii strain EK30A plasmid pALWEK1.8, complete sequence	5.77e-49	297	79.461	54	110	3667	3958	78	372	TAT-CAAGAGAAAATGTATCTTTATACAAGAGAAAATGTATCTTTATACAAGAGAAAATGTATCTTTATAAACTCTGTAATGCAGTCATATCAATGTTTTCAGCCTGTCTAAAAGCATTTAAAAGCTTTAAAAATAATTAAAAGCCCAACGGCAGGGGAGTGAAACTGCCCTAGGTACTCGCTAAAGCTCGTACTCTATTGCTGTTCGCTACGCTCACAGCGAGGGGCAGTTTTGG-TTAATTCTGTTTGTGAAATCTAAAAGCAAAAGCA--ACT-ATGAATTCGCTTCGCTCATA	TATACAAGAGAATTTGTGTGCTTATACAAGAGAATTTGTGTGCTTATACAAGAGAATTTGTGTGCTTATTGAGAGTGAAACCCTCTGATACCAATGCTTTCATAGGGTCTAAAAGCATTTAAAAGCTTTAAAAATAATTAAAAGCCTTTCGGCAGGGGAGTGGAACTGCCCTAGGTACTCGCTAAAGCTCGTACTCTATTGAAGCTCGTT-C-CTCGCTTCGAGGGGCAGTTTTTAATTAGTACTGTTTGTGATATTCAAAAGTAAAAGCATTGATAATGTATTCGCTTCGCTCATA
3_LNODE_1_length_5082	NZ_CP055278.1	NZ_CP055278.1 Acinetobacter sp. NEB 394 plasmid pBspH10, complete sequence	1.26e-40	191	83.77	25	95	3739	3926	505	318	TCTGTAATGCA-GTCATATCAATGTTTTCAGCCTGTCTAAAAGCATTTAAAAGCTTTAAAAATAATTAAAAGCCCAACGGCAGGGGAGTG-AAACTGCCCTAGGTACTCGCTAAAGCTCGTACTCTATTGCTGTTCGCTACGCTCACAGCGAGGGGCAGTTTTGG-TTAATTCTGTTTGTGAAATCTAAAA	TCTGAAATGCACGT-ATACCAATGCTTTCACCCTTCCTAAAAGCATTTAAAAGCTTTAAAAATAATTAAAAGCCTTTCGAGAGGGGAGTGCAAACTGCCCTAGGTACTCGCTAAAGCTCGTACTTTATTGAAGCTCGTT-C-CTCGCTTCGAGGGGCAGTTTTTAATTAATACTGTTTGTAATATCCAAAA
3_LNODE_1_length_5082	NZ_CP045132.1	NZ_CP045132.1 Acinetobacter indicus strain TQ18 plasmid p18TQ-X3, complete sequence	1.63e-39	383	75.457	78	93	837	1211	38986	39360	GATTGCTCTTTGTTGAAGTCTCGATTTTTCTTTTTGGCAAAGTCGCCTGTTTGTGGGTCAATCTGCCGACTGGTGAACATGATATGTGCATGGAAGTTTCTTTCATCACTTCCGCTTTTGGTATGCGGAGCATGGAT-ACATGCGTCCACGATCACACCATGTTTTTCTACAAT-TTCCTGACATAGCTCATCGAGCAAGTCTTGTCTTTGTTCTGCATTAAACTCATGGGGAAAGGCAATTTCAAACTCTCTTGCTAAGGTTGCATCTTTTCTACG---TTCAACCTGTTCAACTGCAT-T-CCATAATTCTT-GACGGTCTAATAATTCTTTTTTGGTGTTTTCAGGTGCATAGATTTTTTTAGATTCCACACCTGTTTTT	GATTTCTCTTTGTTGAAATCACGAAATTTATTTTTAGAAAACTCGCCTGTGTCTTTGTCTAGCTGTCGGCTCGTAAACAGAATATGAGCATGATAGTTTCGTTCATCACTTCCACCCCTTGTATGCGGGGCATGAATGACA-GCATCAACGATGACGTTATGACGCTCTACAATCTTTTTG-CATAAATCATCTAGGAGCTGTTGGCGTTGTTCTGCGTTTAGCTCTTGGGGAAAGGCAATTTCAAACTCTCTTGCTAGGACTG-AG-TTTT-TACGGTTTTCAACTTTTTCAAC-G-ATGTTCCA-AAGGCTTTGACGGTCTAAAAGTTCTGCTTTTGCATTGTCAGGGGCATAGATTTTTTTAAACTCTACGCCTGTTTTT
3_LNODE_1_length_5082	CP019146.1	CP019146.1 Acinetobacter lwoffii strain ZS207 plasmid pZS-5, complete sequence	1.27e-35	157	85.987	12	86	3828	3982	6485	6633	AAACTGCCCTAGGTACTCGCTAAAGCTCGTACTCTATTGCTGTTCGCTACGCTCACAGCGAGGGGCAG-TTTTGGTTAATTCTGTTTGTGAAATCTAAAAGCAAAAGCAACTATGAATTCGCTTCGCTCATAGAGTTTTTTTGCTCGCTT-CGCTCG	AAACTGCCCTAGATACTCGCTAAAGCTCGTACTCTATTGAAGCTCGTT-C-CTCGCTTCGAGGGGCAGTTTTTGGTTAATTCTGTTTGTGAAATCTAAAAGCAAAA--A--TG-G-ATTCGCTTCGCTCATAGAGATTTTTTACTCGCTCACGCTCG
3_LNODE_1_length_5082	NZ_CP046299.1	NZ_CP046299.1 Acinetobacter lwoffii strain FDAARGOS_552 plasmid unnamed4, complete sequence	1.27e-35	157	85.987	12	86	3828	3982	1797	1945	AAACTGCCCTAGGTACTCGCTAAAGCTCGTACTCTATTGCTGTTCGCTACGCTCACAGCGAGGGGCAG-TTTTGGTTAATTCTGTTTGTGAAATCTAAAAGCAAAAGCAACTATGAATTCGCTTCGCTCATAGAGTTTTTTTGCTCGCTT-CGCTCG	AAACTGCCCTAGATACTCGCTAAAGCTCGTACTCTATTGAAGCTCGTT-C-CTCGCTTCGAGGGGCAGTTTTTGGTTAATTCTGTTTGTGAAATCTAAAAGCAAAA--A--TG-G-ATTCGCTTCGCTCATAGAGATTTTTTACTCGCTCACGCTCG
3_LNODE_1_length_5082	NZ_CP032114.1	NZ_CP032114.1 Acinetobacter lwoffii strain ED23-35 plasmid pALWED1.5, complete sequence	1.27e-35	157	85.987	12	86	3828	3982	2257	2109	AAACTGCCCTAGGTACTCGCTAAAGCTCGTACTCTATTGCTGTTCGCTACGCTCACAGCGAGGGGCAGTTTT-GGTTAATTCTGTTTGTGAAATCTAAAAGCAAAAGCAACTATGAATTCGCTTCGCTCATAGAGTTTTTTTGCTCGCTT-CGCTCG	AAACTGCCCTAGATACTCGCTAAAGCTCGTACTCTATTGAAGCTCGTT-C-CTCGCTTCGAGGGGCAGTTTTTGGTTAATTCTGTTTGTGAAATCTAAAAGCAAAA--A--TG-G-ATTCGCTTCGCTCATAGAGATTTTTTACTCGCTCACGCTCG
3_LNODE_1_length_5082	NZ_CP032109.1	NZ_CP032109.1 Acinetobacter lwoffii strain EK30A plasmid pALWEK1.7, complete sequence	1.27e-35	157	85.987	12	86	3828	3982	4252	4400	AAACTGCCCTAGGTACTCGCTAAAGCTCGTACTCTATTGCTGTTCGCTACGCTCACAGCGAGGGGCAG-TTTTGGTTAATTCTGTTTGTGAAATCTAAAAGCAAAAGCAACTATGAATTCGCTTCGCTCATAGAGTTTTTTTGCTCGCTT-CGCTCG	AAACTGCCCTAGATACTCGCTAAAGCTCGTACTCTATTGAAGCTCGTT-C-CTCGCTTCGAGGGGCAGTTTTTGGTTAATTCTGTTTGTGAAATCTAAAAGCAAAA--A--TG-G-ATTCGCTTCGCTCATAGAGATTTTTTACTCGCTCACGCTCG
3_LNODE_1_length_5082	NZ_CP077235.1	NZ_CP077235.1 Acinetobacter pittii strain FDAARGOS 1397 plasmid unnamed3, complete sequence	1.27e-35	157	85.987	12	86	3828	3982	1883	2031	AAACTGCCCTAGGTACTCGCTAAAGCTCGTACTCTATTGCTGTTCGCTACGCTCACAGCGAGGGGCAG-TTTTGGTTAATTCTGTTTGTGAAATCTAAAAGCAAAAGCAACTATGAATTCGCTTCGCTCATAGAGTTTTTTTGCTCGCTT-CGCTCG	AAACTGCCCTAGATACTCGCTAAAGCTCGTACTCTATTGAAGCTCGTT-C-CTCGCTTCGAGGGGCAGTTTTTGGTTAATTCTGTTTGTGAAATCTAAAAGCAAAA--A--TG-G-ATTCGCTTCGCTCATAGAGATTTTTTACTCGCTCACGCTCG
3_LNODE_1_length_5082	NZ_MT319099.1	NZ_MT319099.1 Acinetobacter lwoffii strain VS15 plasmid pALWVS1.4, complete sequence	1.27e-35	157	85.987	12	86	3828	3982	6212	6360	AAACTGCCCTAGGTACTCGCTAAAGCTCGTACTCTATTGCTGTTCGCTACGCTCACAGCGAGGGGCAG-TTTTGGTTAATTCTGTTTGTGAAATCTAAAAGCAAAAGCAACTATGAATTCGCTTCGCTCATAGAGTTTTTTTGCTCGCTT-CGCTCG	AAACTGCCCTAGATACTCGCTAAAGCTCGTACTCTATTGAAGCTCGTT-C-CTCGCTTCGAGGGGCAGTTTTTGGTTAATTCTGTTTGTGAAATCTAAAAGCAAAA--A--TG-G-ATTCGCTTCGCTCATAGAGATTTTTTACTCGCTCACGCTCG
3_LNODE_1_length_5082	NZ_CP055281.1	NZ_CP055281.1 Acinetobacter sp. NEB 394 plasmid pBspH13, complete sequence	3.55e-31	135	86.667	12	78	3828	3958	2371	2239	AAACTGCCCTAGGTACTCGCTAAAGCTCGTACTCTATTGCTGTTCGCTACGCTCACAGCGAGGGGCAGTTTT-GGTTAATTCTGTTTGTGAAATCTAAAAGCAAAAGCAAC--T-ATGAATTCGCTTCGCTCATA	AAACTGCCCTAGGTACTCGCTAAAGCTCGTACTCTATTGAAGCTCG-TTC-CTCGCTTCGTGGGGCAGTTTTTGGTTAATCCTGTTTGTGAAATCTAAAAGCAAAAGCATTGGTAATGTATTCGCTTCGCTCATA
3_LNODE_1_length_5082	NZ_CP044489.1	NZ_CP044489.1 Acinetobacter schindleri strain HZE30-1 plasmid pHZE30-1-6, complete sequence	3.55e-31	135	86.667	12	78	3828	3958	5240	5372	AAACTGCCCTAGGTACTCGCTAAAGCTCGTACTCTATTGCTGTTCGCTACGCTCACAGCGAGGGGCAG-TTTTGGTTAATTCTGTTTGTGAAATCTAAAAGCAAAAGCA--ACT-ATGAATTCGCTTCGCTCATA	AAACTGCCCTATGTACTCGCTAAAGCTCGTACTCTATTGAAGCTCGTT-C-CTCGCTTCGAGGGGCAGTTTTTGGTTAATCCTGTTTGTGAAATCTAAAAGCAAAAGCATTGATAATGTATTCGCTTCGCTCATA
3_LNODE_1_length_5082	NZ_MT675919.1	NZ_MT675919.1 Acinetobacter lwoffii strain EK30A plasmid pALWEK1.12, complete sequence	1.28e-30	357	75.35	56	77	3763	4097	11211	10865	TTTCAGCCTGTCTAAAAGCATTTAAAAGCTTTAAAAATAATTAAAAGCCCAACGGCAGGGGAGTGAAACTGCCCTAGGTACTCGCTAAAGCTCGTACTCTATTGCTGTTCGCTA-CGCTCACAGCGA-GGGGCAGTTTT--GGTTAAT-T-C---TG--TTT-GTGAAA-TCTAA--A--AGCAAAAGCAACTATGAATTCGCTTCGCTCATAGAGTTTTTTTGCTCGCTTCGCTCG-TCTAGGGGCAAATTTCAGCATGAAAATATA-GATTTTCTAGGGTTCA-AGTCATTTAAAAGCGGTTTTTCAGAGGGTCG-ATGGTCGAATATTGCTAGT-TCGCTCGTAGACACTCGCT	TTTCAGCATGTCTAAAAGCATTTAAAAGCTTTAAAA-TAATTAAAAGCCCAA-GG-AGTGAA---AAATTGCCCTTGGTTTTCGCTAC-GCTCAAACTCTATTGAATCTCGCTTTCGCTTGATTCGTCGGGGCAATTTTTTGGTCAATGTTCCCCTGAATTTAGAAAAAGTAAAAGCAACAGCAAAAGCAACTCGGAATTCGCTTCGCTCATATAGCTTTTTTACTCGCTACGCTCGGTCTAGGCTCAATTTTCTGCATGTGATT-TACGCTTATTTAGACTTCACAGCC-TA-AAAAGCTGTTTTTCAGAGGGGGGGATAGGCGAATTTTCTTTGTGTCGCTCGTAGACACTCGCT
3_LNODE_1_length_5082	NZ_CP026421.1	NZ_CP026421.1 Acinetobacter sp. ACNIH1 plasmid pACI-3bd5, complete sequence	1.65e-29	135	85.926	13	75	3828	3958	11003	10871	AAACTGCCCTAGGTACTCGCTAAAGCTCGTACTCTATTGCTGTTCGCTACGCTCACAGCGAGGGGCAGTTTT-GGTTAATTCTGTTTGTGAAATCTAAAAGCAAAAGCAAC--T-ATGAATTCGCTTCGCTCATA	AAACTGCCCTATGTACTCGCTAAAGCTCGTACTCTATTGAAGCTCGTT-C-CTCGCTTCGTGGGGCAGTTTTTGGTTAATCCTGTTTGTGAAATCTAAAAGCAAAAGCATTGGTAATGTATTCGCTTCGCTCATA
3_LNODE_1_length_5082	NZ_CP032124.1	NZ_CP032124.1 Acinetobacter lwoffii strain ED45-23 plasmid pALWED2.9, complete sequence	1.65e-29	135	85.926	13	75	3828	3958	511	379	AAACTGCCCTAGGTACTCGCTAAAGCTCGTACTCTATTGCTGTTCGCTACGCTCACAGCGAGGGGCAGTTTT-GGTTAATTCTGTTTGTGAAATCTAAAAGCAAAAGCAAC--T-ATGAATTCGCTTCGCTCATA	AAACTGCCCTATGTACTCGCTAAAGCTCGTACTCTATTGAAGCTCGTT-C-CTCGCTTCGTGGGGCAGTTTTTGGTTAATCCTGTTTGTGAAATCTAAAAGCAAAAGCATTGGTAATGTATTCGCTTCGCTCATA
3_LNODE_1_length_5082	CP000522.1	CP000522.1 Acinetobacter baumannii ATCC 17978 plasmid pAB1, complete sequence	1.65e-29	456	73.684	78	75	3670	4102	13327	12891	CAAGAGAAAATGTA-TCTTTAT-ACAAGAGAAAATGTA-TCTTTAT-ACAAGAGAAAATGTA-TCTTTATAAACTCTGTAATGCAGTCAT-ATC-AATGTTTTCAGCCTG-TCTAAAAGCATTTAAAAGCT-TTAAAAATAATTAAAAGCCCAACGGCAGGGGAGTGAAACTGCCCTAGGTACTCGCTAAAGCTCGTACTCTATTGCTGTTCGCT-ACGCTCACAGCGAGGGGC-AGTTTT-GGTTAATTC----TG--TTTGTGAAATCTAAAAGCAAAAGCAACTATGAATTCGCTTCGCTCATAGAGTTTTTTTGCTCGCTT-CGCTCGTCTAGGGGCAAATTTCAGCATGAAAAT-ATAGATTTTCTAGGGTTCA-AGTCATTTAAAAGCGGTTT…	CAA-AGAAATTGTAGTC-TTATAACAA-AGAAATTGTAGTC-TTATAACAA-AGAAATTGTAGTC-TTATATTCTCTAAAAT-CA-TTATAAACAAATGGTTACAG-CTGATCTAAAAGTATTTAAAAACTATTAAAAATAATTAAAAGTCCAA-GACA--GGA--AAAATTGCCCTTGGTTTTCGCT-TCGCTCAAACTCTATTGAATCTCGCTCTCGCTCGATTCTGGGGGCAATTTTTAACTTATCCCGGAGTGAATTTGAAAAAAGCAAAGGCAAAAGCAACTATGAATTCGCTTCGCTCATAGAACTTTTTTGCTCGCTTACGCTCGTCTAGGAACTTATTTCTACATTTGAATTAT-GCTTCT-TAGGCTAAATAGCC-TAAAAAAGCAGTTT…
3_LNODE_1_length_5082	CP061548.1	CP061548.1 Acinetobacter seifertii strain AS80 plasmid pAS80-5, complete sequence	1.65e-29	135	85.926	13	75	3828	3958	3135	3003	AAACTGCCCTAGGTACTCGCTAAAGCTCGTACTCTATTGCTGTTCGCTACGCTCACAGCGAGGGGCAGTTTT-GGTTAATTCTGTTTGTGAAATCTAAAAGCAAAAGCAAC--T-ATGAATTCGCTTCGCTCATA	AAACTGCTCTAGGTACTCGCTAAAGCTCGTATTCTATTGAAGCTCGTT-C-CTCGCTTCGAGGGGCAGTTTTTGGTTAATCCTGTTTGTGAAATCTAAAAGCAAAAGCATTGGTAATGTATTCGCTTCGCTCATA
3_LNODE_1_length_5082	NZ_AP019746.1	NZ_AP019746.1 Acinetobacter radioresistens DSM 6976 = NBRC 102413 = CIP 103788 strain NBRC 102413 plasmid pARA6, complete sequence	1.65e-29	135	85.926	13	75	3828	3958	4715	4847	AAACTGCCCTAGGTACTCGCTAAAGCTCGTACTCTATTGCTGTTCGCTACGCTCACAGCGAGGGGCAG-TTTTGGTTAATTCTGTTTGTGAAATCTAAAAGCAAAAGCAAC--T-ATGAATTCGCTTCGCTCATA	AAACTGCCCTATGTACTCGCTAAAGCTCGTACTCTATTGAAGCTCGTT-C-CTCGCTTCGTGGGGCAGTTTTTGGTTAATCCTGTTTGTGAAATCTAAAAGCAAAAGCATTGGTAATGTATTCGCTTCGCTCATA
3_LNODE_1_length_5082	AP024810.1	AP024810.1 Acinetobacter baumannii OCU_Ac18 plasmid pOCUAc18-8 DNA, complete sequence	2.14e-28	185	80.541	29	73	3761	3943	3786	3607	GTTTTCAGCCTGTCTAAAAGCATTTAAAAGCTTTAAAAATAATTAAAAGCCCAACGGCAGGGGAGTGAAACTGCCCTAGGTACTCGCTAAAGCTCGTACTCTATTGCTGTTCGCTACGCTCACAGCGAGGGGCA-GTTTT-GGTTAATTCTGTTTGTGAAATCTAAAAGCAAAAGCAACTATGAA	GTTTTCAGGCGAGCTAAAAGCATTTAAAAGCTTT-TTTATTATTAAAAGCCCAA--GCACCATCATGAAATTGCCCTAGGTACTCGCTAAAGCTCGTACTCTATTGTTGCTCG-TTC-CTCGCAACTAGGGGCAATTTTTAAGTTAACTTTATCTGTGAAATCTAAAAGCAAAAGCAGCAATGAA
3_LNODE_1_length_5082	AP024810.1	AP024810.1 Acinetobacter baumannii OCU_Ac18 plasmid pOCUAc18-8 DNA, complete sequence	1.02e-11	86	83.721	12	43	4037	4121	3245	3161	AAAAGCGGTTTTTCAGAGGGTCGATGGTCGAATATTGCTAGTTCGCTCGTAGACACTCGCTCTGTAAA-TGATTGTATTGTTTAGA	AAAAGCGGTTTTTCAGAGGG-CAAGGGGCGAAATTTGGGTGTTCGCTCGTAGACACTCGCTCTGTAAACTGTTCTTATTATTTAGA
3_LNODE_1_length_5082	NZ_CP031714.1	NZ_CP031714.1 Acinetobacter wuhouensis strain WCHA60 plasmid p6_010060, complete sequence	7.68e-28	135	85.185	14	72	3828	3958	936	1068	AAACTGCCCTAGGTACTCGCTAAAGCTCGTACTCTATTGCTGTTCGCTACGCTCACAGCGAGGGGCAGTTTTG-GTTAATTCTGTTTGTGAAATCTAAAAGCAAAAGCAAC--T-ATGAATTCGCTTCGCTCATA	AAACTGCCCTATGTACTCGCTAAAGCTCGTACTCTATTGAAGCTCGTT-C-CTCGCTTCGTGGGGCAGTTTTTAGTTAATCCTGTTTGTGAAATCTAAAAGCAAAAGCATTGGTAATGTATTCGCTTCGCTCATA
3_LNODE_1_length_5082	NZ_CP071764.1	NZ_CP071764.1 Acinetobacter baumannii strain Cl415 plasmid p1cl415, complete sequence	7.68e-28	135	85.185	14	72	3828	3958	2193	2061	AAACTGCCCTAGGTACTCGCTAAAGCTCGTACTCTATTGCTGTTCGCTACGCTCACAGCGAGGGGCAGTTTTG-GTTAATTCTGTTTGTGAAATCTAAAAGCAAAAGCAACT---ATGAATTCGCTTCGCTCATA	AAACTGCCCTATGTACTCGCTAAAGCTCGTACTCTATTGAAGCTCGTT-C-CTCGCTTCGTGGGGCAGTTTTTAGTTAATCCTGTTTGTGAAATCTAAAAGCAAAAGCATTTGTAATGTATTCGCTTCGCTCATA
3_LNODE_1_length_5082	AP024813.1	AP024813.1 Acinetobacter baumannii OCU_Ac18 plasmid pOCUAc18-11 DNA, complete sequence	7.68e-28	135	85.185	14	72	3828	3958	2051	1919	AAACTGCCCTAGGTACTCGCTAAAGCTCGTACTCTATTGCTGTTCGCTACGCTCACAGCGAGGGGCAGTTTTG-GTTAATTCTGTTTGTGAAATCTAAAAGCAAAAGCAACT---ATGAATTCGCTTCGCTCATA	AAACTGCCCTATGTACTCGCTAAAGCTCGTACTCTATTGAAGCTCGTT-C-CTCGCTTCGTGGGGCAGTTTTTAGTTAATCCTGTTTGTGAAATCTAAAAGCAAAAGCATTTGTAATGTATTCGCTTCGCTCATA
3_LNODE_1_length_5082	NZ_MK386684.1	NZ_MK386684.1 Acinetobacter baumannii strain ABAY15001 plasmid pABAY15001_6E, complete sequence	7.68e-28	135	85.185	14	72	3828	3958	1937	2069	AAACTGCCCTAGGTACTCGCTAAAGCTCGTACTCTATTGCTGTTCGCTACGCTCACAGCGAGGGGCAGTTTTG-GTTAATTCTGTTTGTGAAATCTAAAAGCAAAAGCAACT---ATGAATTCGCTTCGCTCATA	AAACTGCCCTATGTACTCGCTAAAGCTCGTACTCTATTGAAGCTCGTT-C-CTCGCTTCGTGGGGCAGTTTTTAGTTAATCCTGTTTGTGAAATCTAAAAGCAAAAGCATTTGTAATGTATTCGCTTCGCTCATA
3_LNODE_1_length_5082	NZ_CP062923.1	NZ_CP062923.1 Acinetobacter baumannii strain Res13-Abat-PEA21-P4-01-A plasmid unnamednovel_2, complete sequence	7.68e-28	135	85.185	14	72	3828	3958	1870	2002	AAACTGCCCTAGGTACTCGCTAAAGCTCGTACTCTATTGCTGTTCGCTACGCTCACAGCGAGGGGCAGTTTTG-GTTAATTCTGTTTGTGAAATCTAAAAGCAAAAGCAACT---ATGAATTCGCTTCGCTCATA	AAACTGCCCTATGTACTCGCTAAAGCTCGTACTCTATTGAAGCTCGTT-C-CTCGCTTCGTGGGGCAGTTTTTAGTTAATCCTGTTTGTGAAATCTAAAAGCAAAAGCATTTGTAATGTATTCGCTTCGCTCATA
3_LNODE_1_length_5082	NZ_CP073716.1	NZ_CP073716.1 Salmonella enterica subsp. enterica serovar Bovismorbificans strain 2020LSAL11867 plasmid unnamed1, complete sequence	2.76e-27	211	79.147	28	71	3919	4121	3981	3779	ATCTAAAAGCAAAAGCAACTATGAATTCGCTTCGCTCATAGAGTTTTTTTGCTCGCTTCGCTCG-TCTAGGGGCAAATTTCAGCATG-AAAATATAGAT-TT-TCTAGGGTTC-AAGTCATTTAAAAGCGGTTTTTCA--GAGGGTCGATGGTCGAATATTGCTAGTTCGCTCGTAGACACTCGCTCTGTAA-ATGATTGTATTGTTTAGA	ATC-AAAAGCAAAAGCGACTATGAATTCGCTTCGCTCATAGAGCTTTTTTGCTCGCTTCGCTCGATCTAGGAGCAAA----AGCCGGTTTAGTCCGGATGTTGTCTA-GGTTCGAAAAAGGTAAAAAGCGG-TAATCAGGGAGGGGGGAAGGGCGAAATTTGCTAGTTCGCTCGTAGACACTCGCTCTATAAGACCA-TGTATTGTTTAGA
3_LNODE_1_length_5082	NZ_AP019745.1	NZ_AP019745.1 Acinetobacter radioresistens DSM 6976 = NBRC 102413 = CIP 103788 strain NBRC 102413 plasmid pARA5, complete sequence	3.57e-26	232	77.586	38	69	3757	3982	9171	8948	CAATGTTTTCAGCCTGTCTAAAAGCATTTAAAAGCTTTAAAAATAATTAAAAGCCCAACGGCAGGGGAGTGAAACTGCCCTAGGTACTCGCTAAAGCTCGTACTCTATTGCTGTTCGCTA-CGCTCACAGCGA-GGGGCAGTTTT-GGTTAATTCTGTTTGTGAAATCT---AAAAGCAAAAGCAACTATGAATTCGCTTCGCTCATAGAGTTTTTTTGCTCGCTTCGCTCG	CAAAGTCTTGAGCATGTCTAAAAGCATTTAAAAGCTTTAAAAATAATTAAAAGCCCAG-GG-AGTAAA---AAATTGCCCTTGGTTTTCGCTAC-GCTCAAACTCTATTGAATCTCGCTTTCGCTCGATTCGTTGGGGCAATTTTTGGTTAATA-TTTTCGTGACTTTTAGAAAAAGCAAAAGCAGCTCGGAATTCGCTTCGCTCAT-GAGCTTTTTTTCTCGCTACGCTCG
3_LNODE_1_length_5082	CP046598.1	CP046598.1 Acinetobacter indicus strain FS42-2 plasmid pFS42-2-3, complete sequence	1.01e-16	223	75.785	37	52	3775	3989	1810	1597	TAAAAGCATTTAAAAGCTTTAAAAATAATTAAAAGCCCAACGGCAGGGGAGTGAAACTGCCCTAGGTACTCGCTAAAGCTCGTACTCTATTGCTGTTCGCTA-CGCTCACAGCGA-GGGG-CAGTTTTGG-TTAATTCTGTTTGTGAAATCT---AAAAGCAAAAGCAACTATGAATTCGCTTCGCTCATAGAGTTTTTTTGCTCGCTTCGCTCG-TCTAGGG	TAAAAGCA-TTAAAAGCTTTAAAAATAATTAAAAGCCCAG-GG-AGTAAA---AAATTGCCCTTGGTTTTCGCTAC-GCTCAAACTCTATTGAATCTCGCTTTCGCTCGATTCGTTGGGGGCAATTTTTGCTTCATA-TTTTCGTGACTTTTAGAAAAAGCAAAAGCAGCTCGGAATTCGCTTCGCTCAT-GAGCTTTTTTTCTCGCTACGCTCGGTTTAGGG
3_LNODE_1_length_5082	NZ_CP015112.1	NZ_CP015112.1 Acinetobacter sp. TGL-Y2 plasmid unnamed2, complete sequence	3.62e-16	194	76.804	29	51	3924	4113	7675	7856	AAAG-CAAAAGCAACTATGAATTCGCTTCGCTCATAGAGTTTTTTTGCTCGCTTCGCTCG-TCTAGGGGCAAATTTCAGCATGAAAATATAGATTTTCTAGGGTTCA-AGTCATTTAAAAGCGGTTTTTCAGAGGGTCGATGGTCGAATATTGCTAGTTCGCTCGTAGACACTCGCTCTGTAAATGATTG-TAT	AAAGTCAAAAGCAAGAATGAATTCGCTACGCTCATAAAGCTTTTTTACTCGCTATGCTCGATCTAGGCTCAATTTTCTGCATG------T-GA--TT-TACGCTTCACAG-C-CTAAAAAGCTGTTTTTCAGGGAGTCTAGGCGCGAATTTTAGTGGTTCGCTCGTAGACACTCGCTCTGTAAAATATTGATAT
3_LNODE_1_length_5082	NZ_CP068186.1	NZ_CP068186.1 Acinetobacter johnsonii strain FDAARGOS_1094 plasmid unnamed2, complete sequence	6.07e-14	133	79.699	18	47	3828	3955	1341	1469	AAACTGCCCTAGGTACTCGCTAAAGCTCGTACTCTATTGCTGTTCGCTACGCTCACAGCGAGGGGCAGTTTTGG-TTAATT-CTGTTTGTGAAATCTAAAAGCAAAAGCA-A-CTATGA-ATTCGCTTCGCTC	AAACTGCCCTAGGTACTCGCTAAAGCTCGTACTCTATTGAAGCTCGTT-C-CTCGCTTCGAGGGGCAGTTTTTAATTAATTTCAGTAC-TAACTTCTAAAAGCAAAA-CAGAACTATGGCACTCGCTTTGCTC
3_LNODE_1_length_5082	NZ_CP038011.1	NZ_CP038011.1 Acinetobacter haemolyticus strain TJR01 plasmid pAHTJR2, complete sequence	4.72e-10	53	92.453	3	40	4076	4127	1609	1661	AGTTCGCTCGTAGACACTCGCTCTGTAAATGATTG-TATTGTTTAGATATTCT	AGTTCGCTCGTAGACACTCGCTCTGTAAATAATTGTTATTGTTTAAATTTTCT
3_LNODE_1_length_5082	NZ_CP045126.1	NZ_CP045126.1 Acinetobacter indicus strain XG03 plasmid pXG-5k, complete sequence	6.11e-09	171	74.854	35	38	3943	4109	3585	3419	ATTCGCTTCGCTCATAGAGTTTTTTTGCTCGCTTCGCT-CG-TCTAGGGGCAAATTTCAGCATG-AAAATATAGATTTTCTAGGGTTCAAGTCATTTAAAAGCGGTTTTTCAGAGGGTCGATGGTCGAATATTGCTAGTTCGCTCGTAGACACTCGCTCTGTAA-ATGATT	ATTCGCTTCGCTCATAAAGCTTTTTTTCTCGCTTCGCTAGGATCTAGAATCTGATGTCTTTATGTGATTTATAG-TTTCCTA-GATTC-ACCAATCTAAAA-ATGTTTTTCAGGGAGTCTAGGCGCGAATTTTTTCAGTTCGCTCGTAGACACTCGCTCTGTAACATTATT
3_LNODE_1_length_5082	NZ_CP042561.1	NZ_CP042561.1 Acinetobacter baumannii strain E47 plasmid pE47_005, complete sequence	6.11e-09	134	76.866	25	38	3828	3957	2620	2751	AAACTGCCCTAGGTACTCGCTAAAGCTCGTACTCTATTGCTGTTCGCTACGCTCACAGCGAGGGG-CAGTTTTGG-TTAATTCTGTTTGTGAAATCTAAAAGCAAAAG--CAACTATGAATTCGCTTCGCTCAT	AAACTGCCCTTGGTACTCGCTAAAGCTCGTACTCTATTGAAGCTCGTTTCTCTCGCTTCCTGGGGGCAGTTTTTTCTTAAGT-TATCTA-GAATTCAAAAAGCAAAACATCAATAATGCATTCGCTTTGCTCAT
3_LNODE_1_length_5082	NZ_CP031712.1	NZ_CP031712.1 Acinetobacter wuhouensis strain WCHA60 plasmid p4_010060, complete sequence	7.9e-08	39	97.436	1	36	3828	3866	4468	4506	AAACTGCCCTAGGTACTCGCTAAAGCTCGTACTCTATTG	AAACTGCCCTTGGTACTCGCTAAAGCTCGTACTCTATTG
3_LNODE_1_length_5082	NZ_CP031712.1	NZ_CP031712.1 Acinetobacter wuhouensis strain WCHA60 plasmid p4_010060, complete sequence	7.9e-08	39	97.436	1	36	3828	3866	9749	9787	AAACTGCCCTAGGTACTCGCTAAAGCTCGTACTCTATTG	AAACTGCCCTTGGTACTCGCTAAAGCTCGTACTCTATTG
3_LNODE_1_length_5082	CP078050.1	CP078050.1 Acinetobacter lwoffii strain AL_065 plasmid pAL_065-6, complete sequence	7.9e-08	73	83.562	11	36	3828	3899	6083	6155	AAACTGCCCTAGGTACTCGCTAAAGCTCGTACTCTATTGCTGTTCGCTACGCTCACAGCGAGGGG-CAGTTTT	AAACTGCCCTTGGTACTCGCTAAAGCTCGTACTCTATTGAAGCTCGTTTCACTCGCTTCGTGGGGGCAGTTTT
3_LNODE_1_length_5082	NZ_CP042368.1	NZ_CP042368.1 Acinetobacter pittii strain C54 plasmid pC54_004, complete sequence	7.9e-08	73	83.562	11	36	3828	3899	2430	2358	AAACTGCCCTAGGTACTCGCTAAAGCTCGTACTCTATTGCTGTTCGCTACGCTCACAGCGAGGGG-CAGTTTT	AAACTGCCCTTGGTACTCGCTAAAGCTCGTACTCTATTGAAGCTCGTTTCACTCGCTTCGTGGGGGCAGTTTT
3_LNODE_1_length_5082	NZ_CP048662.1	NZ_CP048662.1 Acinetobacter piscicola strain YH12207_T plasmid pYH12207-3, complete sequence	7.9e-08	39	97.436	1	36	3828	3866	3015	2977	AAACTGCCCTAGGTACTCGCTAAAGCTCGTACTCTATTG	AAACTGCCCTTGGTACTCGCTAAAGCTCGTACTCTATTG
3_LNODE_1_length_5082	NZ_MN657038.1	NZ_MN657038.1 Psychrobacter sp. strain ANT_P17 plasmid pA17P1, complete sequence	7.9e-08	49	91.837	2	36	3763	3810	80	33	TTTCAGCCTGTCTAAAAGCATTTAAAAGC-TTTAAAAATAATTAAAAGC	TTTCAGCCTGTCTAAAAGCATTTAAAAGCATTTAAAAGCA-TTAAAAGC
3_LNODE_1_length_5082	NZ_KP890934.1	NZ_KP890934.1 Acinetobacter baumannii strain BM2686 plasmid pIP1858, complete sequence	7.9e-08	73	83.562	11	36	3828	3899	326	254	AAACTGCCCTAGGTACTCGCTAAAGCTCGTACTCTATTGCTGTTCGCTACGCTCACAGCGAGGGG-CAGTTTT	AAACTGCCCTTGGTACTCGCTAAAGCTCGTACTCTATTGAAGCTCGTTTCACTCGCTTCGTGGGGGCAGTTTT
3_LNODE_1_length_5082	NZ_CP043310.1	NZ_CP043310.1 Acinetobacter johnsonii strain Acsw19 plasmid pAcsw19-3, complete sequence	7.9e-08	39	97.436	1	36	3828	3866	3290	3328	AAACTGCCCTAGGTACTCGCTAAAGCTCGTACTCTATTG	AAACTGCCCTTGGTACTCGCTAAAGCTCGTACTCTATTG
3_LNODE_1_length_5082	NZ_CP043310.1	NZ_CP043310.1 Acinetobacter johnsonii strain Acsw19 plasmid pAcsw19-3, complete sequence	7.9e-08	39	97.436	1	36	3828	3866	10976	11014	AAACTGCCCTAGGTACTCGCTAAAGCTCGTACTCTATTG	AAACTGCCCTTGGTACTCGCTAAAGCTCGTACTCTATTG
3_LNODE_1_length_5082	NZ_CP043310.1	NZ_CP043310.1 Acinetobacter johnsonii strain Acsw19 plasmid pAcsw19-3, complete sequence	7.9e-08	39	97.436	1	36	3828	3866	18671	18709	AAACTGCCCTAGGTACTCGCTAAAGCTCGTACTCTATTG	AAACTGCCCTTGGTACTCGCTAAAGCTCGTACTCTATTG
3_LNODE_1_length_5082	NZ_CP043310.1	NZ_CP043310.1 Acinetobacter johnsonii strain Acsw19 plasmid pAcsw19-3, complete sequence	7.9e-08	39	97.436	1	36	3828	3866	26366	26404	AAACTGCCCTAGGTACTCGCTAAAGCTCGTACTCTATTG	AAACTGCCCTTGGTACTCGCTAAAGCTCGTACTCTATTG
3_LNODE_1_length_5082	NZ_CP043310.1	NZ_CP043310.1 Acinetobacter johnsonii strain Acsw19 plasmid pAcsw19-3, complete sequence	7.9e-08	39	97.436	1	36	3828	3866	34011	34049	AAACTGCCCTAGGTACTCGCTAAAGCTCGTACTCTATTG	AAACTGCCCTTGGTACTCGCTAAAGCTCGTACTCTATTG
3_LNODE_1_length_5082	NZ_CP032121.1	NZ_CP032121.1 Acinetobacter lwoffii strain ED45-23 plasmid pALWED2.6, complete sequence	7.9e-08	39	97.436	1	36	3828	3866	4862	4824	AAACTGCCCTAGGTACTCGCTAAAGCTCGTACTCTATTG	AAACTGCCCTTGGTACTCGCTAAAGCTCGTACTCTATTG
3_LNODE_1_length_5082	NZ_CP032103.1	NZ_CP032103.1 Acinetobacter lwoffii strain EK30A plasmid pALWEK1.10, complete sequence	7.9e-08	39	97.436	1	36	3828	3866	7171	7209	AAACTGCCCTAGGTACTCGCTAAAGCTCGTACTCTATTG	AAACTGCCCTTGGTACTCGCTAAAGCTCGTACTCTATTG
3_LNODE_1_length_5082	NZ_CP032104.1	NZ_CP032104.1 Acinetobacter lwoffii strain EK30A plasmid pALWEK1.11, complete sequence	7.9e-08	39	97.436	1	36	3828	3866	6247	6285	AAACTGCCCTAGGTACTCGCTAAAGCTCGTACTCTATTG	AAACTGCCCTTGGTACTCGCTAAAGCTCGTACTCTATTG
3_LNODE_1_length_5082	NZ_CP032139.1	NZ_CP032139.1 Acinetobacter sp. WCHAc010052 plasmid p2_010052, complete sequence	7.9e-08	73	83.562	11	36	3828	3899	2237	2165	AAACTGCCCTAGGTACTCGCTAAAGCTCGTACTCTATTGCTGTTCGCTACGCTCACAGCGAGGGG-CAGTTTT	AAACTGCCCTTGGTACTCGCTAAAGCTCGTACTCTATTGAAGCTCGTTTCACTCGCTTCGTGGGGGCAGTTTT
3_LNODE_1_length_5082	NZ_CP046901.1	NZ_CP046901.1 Acinetobacter baumannii strain A1429 plasmid pA1429a, complete sequence	7.9e-08	73	83.562	11	36	3828	3899	2652	2724	AAACTGCCCTAGGTACTCGCTAAAGCTCGTACTCTATTGCTGTTCGCTACGCTCACAGCGAGGGG-CAGTTTT	AAACTGCCCTTGGTACTCGCTAAAGCTCGTACTCTATTGAAGCTCGTTTCACTCGCTTCGTGGGGGCAGTTTT
3_LNODE_1_length_5082	NZ_CP044469.1	NZ_CP044469.1 Acinetobacter schindleri strain HZE23-1 plasmid pHZE23-1-6, complete sequence	7.9e-08	39	97.436	1	36	3828	3866	5118	5156	AAACTGCCCTAGGTACTCGCTAAAGCTCGTACTCTATTG	AAACTGCCCTTGGTACTCGCTAAAGCTCGTACTCTATTG
3_LNODE_1_length_5082	NZ_CP044477.1	NZ_CP044477.1 Acinetobacter schindleri strain HZE33-1 plasmid pHZE33-1-3, complete sequence	7.9e-08	39	97.436	1	36	3828	3866	1328	1290	AAACTGCCCTAGGTACTCGCTAAAGCTCGTACTCTATTG	AAACTGCCCTTGGTACTCGCTAAAGCTCGTACTCTATTG
3_LNODE_1_length_5082	NZ_CP048667.1	NZ_CP048667.1 Acinetobacter piscicola strain YH12207_T plasmid pYH12207-8, complete sequence	7.9e-08	39	97.436	1	36	3828	3866	4575	4537	AAACTGCCCTAGGTACTCGCTAAAGCTCGTACTCTATTG	AAACTGCCCTTGGTACTCGCTAAAGCTCGTACTCTATTG
3_LNODE_1_length_5082	NZ_CP033127.1	NZ_CP033127.1 Acinetobacter wuhouensis strain WCHAW010062 plasmid p7_010062, complete sequence	7.9e-08	73	83.562	11	36	3828	3899	2136	2208	AAACTGCCCTAGGTACTCGCTAAAGCTCGTACTCTATTGCTGTTCGCTACGCTCACAGCGAGGGG-CAGTTTT	AAACTGCCCTTGGTACTCGCTAAAGCTCGTACTCTATTGAAGCTCGTTTCACTCGCTTCGTGGGGGCAGTTTT
3_LNODE_1_length_5082	NZ_CP032272.1	NZ_CP032272.1 Acinetobacter sp. WCHAc010034 plasmid p4_010034, complete sequence	7.9e-08	73	83.562	11	36	3828	3899	4833	4905	AAACTGCCCTAGGTACTCGCTAAAGCTCGTACTCTATTGCTGTTCGCTACGCTCACAGCGAGGGG-CAGTTTT	AAACTGCCCTTGGTACTCGCTAAAGCTCGTACTCTATTGAAGCTCGTTTCACTCGCTTCGTGGGGGCAGTTTT
3_LNODE_1_length_5082	NZ_CP032272.1	NZ_CP032272.1 Acinetobacter sp. WCHAc010034 plasmid p4_010034, complete sequence	7.9e-08	73	83.562	11	36	3828	3899	10113	10185	AAACTGCCCTAGGTACTCGCTAAAGCTCGTACTCTATTGCTGTTCGCTACGCTCACAGCGAGGGG-CAGTTTT	AAACTGCCCTTGGTACTCGCTAAAGCTCGTACTCTATTGAAGCTCGTTTCACTCGCTTCGTGGGGGCAGTTTT
3_LNODE_1_length_5082	NZ_CP044490.1	NZ_CP044490.1 Acinetobacter schindleri strain HZE30-1 plasmid pHZE30-1-7, complete sequence	7.9e-08	39	97.436	1	36	3828	3866	2950	2988	AAACTGCCCTAGGTACTCGCTAAAGCTCGTACTCTATTG	AAACTGCCCTTGGTACTCGCTAAAGCTCGTACTCTATTG
3_LNODE_1_length_5082	NZ_CP029390.2	NZ_CP029390.2 Acinetobacter defluvii strain WCHA30 plasmid p2_010030, complete sequence	7.9e-08	73	83.562	11	36	3828	3899	2671	2743	AAACTGCCCTAGGTACTCGCTAAAGCTCGTACTCTATTGCTGTTCGCTACGCTCACAGCGAGGGG-CAGTTTT	AAACTGCCCTTGGTACTCGCTAAAGCTCGTACTCTATTGAAGCTCGTTTCACTCGCTTCGTGGGGGCAGTTTT
3_LNODE_1_length_5082	NC_010401.1	NC_010401.1 Acinetobacter baumannii AYE plasmid p1ABAYE, complete sequence	7.9e-08	73	83.562	11	36	3828	3899	325	253	AAACTGCCCTAGGTACTCGCTAAAGCTCGTACTCTATTGCTGTTCGCTACGCTCACAGCGAGGGG-CAGTTTT	AAACTGCCCTTGGTACTCGCTAAAGCTCGTACTCTATTGAAGCTCGTTTCACTCGCTTCGTGGGGGCAGTTTT
3_LNODE_1_length_5082	NZ_CP039151.1	NZ_CP039151.1 Acinetobacter sp. 10FS3-1 plasmid p10FS3-1-8, complete sequence	2.84e-07	61	86.885	4	35	4076	4135	9416	9359	AGTTCGCTCGTAGACACTCGCTCTGTAAATGATTGT-ATTGTTTAGATATTCTAATTAAAA	AGTTCGCTCGTAGACACTCGCTCTGTAATTAATTGTTATTATTTAAA-ATT-TA-TTAAAA
3_LNODE_1_length_5082	NZ_CP024577.1	NZ_CP024577.1 Acinetobacter baumannii strain AbPK1 plasmid pAbPK1a, complete sequence	3.68e-06	133	75.94	24	33	3971	4099	14719	14591	TCGCTTCGCTCG-TCTAGGGGCAAATTTCAGCATGAAAATATA-GATTTTCTAGGGT-TCAA-GTCATTTAAAAGCGGTTTTTCAGAGGGTCGATGGTCGAATATTGCTAGTTCGCTCGTAGACACTCGCTCT	TCGCTACGCTCGCTCCAAGAGCAAATTTCTGCATGAAACT-TACGCTTTCTTAGGCTAAAAAGGGCA---AAAAAATGTTTTTCAGAAGGTCTAGCCGCAAATTTTGCTAGTTCGCTCGTAGACACTCGCTCT
3_LNODE_1_length_5082	NZ_CP050406.1	NZ_CP050406.1 Acinetobacter baumannii strain VB2486 plasmid pVB2486_3, complete sequence	1.32e-05	39	94.872	0	32	4070	4106	9856	9894	ATTG-CT-AGTTCGCTCGTAGACACTCGCTCTGTAAATG	ATTGCCTCAGTTCGCTCGTAGACACTCGCTCTGTAAATG
3_LNODE_1_length_5082	NZ_CP026427.1	NZ_CP026427.1 Acinetobacter sp. ACNIH1 plasmid unnamed, complete sequence	1.32e-05	39	94.872	0	32	4070	4106	7358	7396	ATTG-CT-AGTTCGCTCGTAGACACTCGCTCTGTAAATG	ATTGCCTCAGTTCGCTCGTAGACACTCGCTCTGTAAATG
3_LNODE_1_length_5082	NZ_MK978161.1	NZ_MK978161.1 Acinetobacter lwoffii strain M2a plasmid pAVAci116, complete sequence	1.32e-05	39	94.872	0	32	4070	4106	2269	2307	ATTG-CT-AGTTCGCTCGTAGACACTCGCTCTGTAAATG	ATTGCCTCAGTTCGCTCGTAGACACTCGCTCTGTAAATG
3_LNODE_1_length_5082	CP061591.1	CP061591.1 Acinetobacter seifertii strain AS61 plasmid pAS61-2, complete sequence	1.32e-05	39	94.872	0	32	4070	4106	3503	3465	ATTG-CT-AGTTCGCTCGTAGACACTCGCTCTGTAAATG	ATTGCCTCAGTTCGCTCGTAGACACTCGCTCTGTAAATG
3_LNODE_1_length_5082	NZ_CP031989.1	NZ_CP031989.1 Acinetobacter haemolyticus strain 5227 plasmid pAhaem5227b, complete sequence	1.32e-05	39	94.872	0	32	4070	4106	12283	12245	ATTG-CT-AGTTCGCTCGTAGACACTCGCTCTGTAAATG	ATTGCCTCAGTTCGCTCGTAGACACTCGCTCTGTAAATG
3_LNODE_1_length_5082	NZ_CP044471.1	NZ_CP044471.1 Acinetobacter schindleri strain HZE23-1 plasmid pHZE23-1-8, complete sequence	0.000171	37	94.595	0	30	4070	4104	5228	5192	ATTG-CT-AGTTCGCTCGTAGACACTCGCTCTGTAAA	ATTGCCTCAGTTCGCTCGTAGACACTCGCTCTGTAAA
3_LNODE_1_length_5082	NZ_CP031711.1	NZ_CP031711.1 Acinetobacter wuhouensis strain WCHA60 plasmid p3_010060, complete sequence	0.000615	29	100	0	29	4076	4104	9832	9804	AGTTCGCTCGTAGACACTCGCTCTGTAAA	AGTTCGCTCGTAGACACTCGCTCTGTAAA
9_LNODE_1_length_1900	NZ_CP050953.1	NZ_CP050953.1 Rhodococcus sp. DMU1 plasmid unnamed	1.16e-121	992	75.504	198	240	668	1644	475029	474068	CGACGTCACCACCCTCTACTTCGAGGCCGAGAAGGAAGACGACCTGCGTAAGGTCGGCTACTCCAAGGAACGCCGCGTCGACCCCCAGATCGTGGTCGGGCTGCTGGTCGACCGGCGCGGGTTTCCGCT-CGAGATCGGCTGTTTCGAGGGCAACAAGGCCGAGACCCTCACCTTGATCCCGATCGTGAAGCAGTTCCAGGCTCGACACGG----G-CTG-GCCGACATCGTGATCGTCGCCGACGCCGGGATGCTGTCCGCGACGAACCTGCGCGAACTCGACGACGCCGACCTGCGGTTCATCGTGGGGTCCCGCGTCAGCAAGGCGCCCATCGACTTGGAGTCCCACTTCCGCTGGCATGGCGACGCGTTCACCGACGCCCAGGTCATCGACACCA…	CGATGTGACGACCTTGTACTTCGAGGCCGAGAAGGAAGACGACCTGCGCGAGGTCGGCTACAGCAAGGAGCGGCGGGTCGATCCACAGATCGTGGTCGGACTGCTCGTCGATCG-AACCGGCTTCCCCTTGGAGATCGGTTGTTTCGAGGGCAACAAGGCCGAAACCCACACCCTGATCCCGATCGTGCGCCAGTTCCAGACCCGCCACGGCGTCGACGGTGTGGAGATGGTCATCGCCGCCGACGCCGGCATGCTCTCCGCCTCGAACCTGACCGCTCTCGACGAGGCGGGCCTGAAGTTCATCGTCGGCTCCCGGGTGACGAAGGCGCCCGCTGATCTGACGTCTCATTTCCATTGGCACGGTGATGTGTTCACCGACGGGCAGATCATCGACACCG…
9_LNODE_1_length_1900	NZ_CP050953.1	NZ_CP050953.1 Rhodococcus sp. DMU1 plasmid unnamed	9.13e-108	1080	74.167	224	215	590	1649	476386	475342	CGGCAACTACCGCGACCAGATCGC-GACCGCTTGCTTCACCCACGCCGCCAACCACGGCGACATCAGCCTGATCCTCTACGACGTCACCACCCTCTACTTCGAGGCCGAGAAGGAAGACGACCTGCGTAAGGTCGGCTACTCCAAGGAACGCCGCGTCGACCCCCAGATCGTGGTCGGGCTGCTGGTCGACCGGCGCGGGTTTCCGCTCGAGATCGGCTGTTTCGAGGGCAACAAGGCCGAGACCCTCACCTTGATCCCGATCGTGAAGCAGTTCCAGGCTCGACACGGGCT----GGC--CGACATCGTGATCGTCGCCGACGCCGGGATGCTGTCCGCGACGAACCTGCGCGAACTCGACGACGCCGACCTGCGGTTCATCGTGGGGTCCCGCGTCA…	CGGCGACTACCGCGACCGGATCGCCCGCCG-TTGCTTCGAGTACGCGGCCAGCACCGGCGGGTTGGGATTGCTGCTGTTCGATGTGACCACCTTGTACTTCGAGGCCGAGAAGGAAGACGACCTGCGCAAGGTCGGCTACTCCAAAGAGCGCCGGGTCGATCCACAAATCGTGGTCGGGTTGCTCGTCGACCGCACCGGGTTCCCACTGGAGATCGCCTGTTTCGAGGGCAACAAGGCCGAAACGCACACCCTGGTCCCCATGGTGCGTCAGTTCCAAGCCCGGCACGACCTCGAGGGCGTGGAGATGGTCATCGCCGCCGATGCCGGCATGCTGTCGGCGGCGAATCTCACCGCTCTCGACGAGGCCGGCCTGAAGTTCATCGTCGGCTCCCGGGTGA…
9_LNODE_1_length_1900	NZ_CP015530.1	NZ_CP015530.1 Rhodococcus sp. WB1 plasmid pWB1, complete sequence	2.02e-89	861	74.564	176	182	798	1644	955	124	GAGATCGGCTGTTTCGAGGGCAACAAGGCCGAGACCCTCACCTTGATCCCGATCGTGAAGCAGTTCCAGGCTCGACACGG----G-CTG-GCCGACATCGTGATCGTCGCCGACGCCGGGATGCTGTCCGCGACGAACCTGCGCGAACTCGACGACGCCGACCTGCGGTTCATCGTGGGGTCCCGCGTCAGCAAGGCGCCCATCGACTTGGAGTCCCACTTCCGCTGGCATGGCGACGCGTTCACCGACGCCCAGGTCATCGACACCATCACCCCCAAGACCCAACGCGGCACCAGCAAGGGCGCGACCGAGACGGTCAGCGACCCCCACCGCAAGGCCGAGCCGATCTGGGAGCCCGACCTGCATCCAGGGTCGTGGCGCGCGATCTGGGCGTACTCG…	GAGATCGGTTGTTTCGAGGGCAACAAGGCCGAAACCCACACCCTGATCCCGATCGTGCGCCAGTTCCAGACCCGCCACGGCATCGACGGTGTGGAGATGGTCATCGCCGCCGACGCCGGCATGCTCTCCGCCTCGAACCTGACCGCGCTCGACGAGGCGGGCCTGAAGTTCATCGTCGGATCCCGCGTCACGAAAGCCCCGGGCGATCTGACATCTCATTTCCATTGGCACGGCGATGTGTTCACCGACGGGCAGATCATCGACACCGTCACACCCC-G--GC-A--C-GCA-C-GC-AGTG-TCG-TCAACACCGTGA-AGA----GA-CG--A-GCCGAACCGGTCTGGGATCCGGTGCGGCACCCCACCTCGTGGCGGGCGATCTGGCAGTACACC…
9_LNODE_1_length_1900	NZ_CP015530.1	NZ_CP015530.1 Rhodococcus sp. WB1 plasmid pWB1, complete sequence	7.9e-29	189	79.894	34	73	1460	1646	49376	49562	GTCCAAGACCGATCTACGCGCCCGGCCGATGTTCCACCGCACCCGCGACGCGATCGAGGCCCACCTAACCATCGTGTTCACCGCGCTCGCAGTCAGC-CGCGAGGTCCAGGCACGGACCGGTGTCGCGATCCGCAAC-GTCGTCCGGCAACTACGGCCACTGCGGTCCGCGACCATCGCGATCAACGGC	GTCGAAGACCGATCTGCGGGGACGGCCGATGTTCCACCGCACCCGCGACGCGATCGAAGCACACCTGACCATCGTGTTCGCGGCATTGGCAGTC-GCGCGCTGTGTTCAGGACCAGATCGGCGTCGCGATC-GCACGAGTGGTTAAGCAACTGCGGTCGCTGCGGACCTCGACGATCGCGATCAACGGC
9_LNODE_1_length_1900	NZ_CP069241.1	NZ_CP069241.1 Rhodococcus sp. USK13 plasmid pUSK13_1, complete sequence	7.52e-64	422	78.199	73	136	657	1066	96681	96267	CTGATCCTCTACGACGTCACCACCCTCTACTTCGAGGCCGAGAAGGAAGACGACCTGCGTAAGGTCGGCTACTCCAAGGAACGCCGCGTCGACCCCCAGATCGTGGTCGGGCTGCTGGTCGACCGGCGCGGGTTTCCGCTCGAGATCGGCTGTTTCGAGGGCAACAAGGCCGAGACCCTCACCTT-GATCCC--GATCGTGAAGCAGTTCCAGGCTCGACACGG----GCTGGC--CGACATCGTGATCGTCGCCGACGCCGGGATGCTGTCCGC-GACGAACCTGCGCGAACTCGACGACGCCGACCTGCGGTTCATCGTGGGGTCCCGCGTCAGCAAGGCGCCCATCGA-CTTG-GAGTCCCACTTCCGCTGGCATGGCGACGCGTTCACCGACGCC…	CTGATTCTCTACGACGTGACGACCCTGTAGTTCGAGGCTGAGAAGGAAGACGACCTCCGCAAGGTCGGCTACTCGAAGGAACGTCGCGTCGATCCACAGATCGTGGTCGGCCTGCTCGTCGACCGGACCGGATTCCCCCTCGAGATCGGCTGTTTCGAGGGCAACAAGGCCGAAACCCACACGATCGTGCCCATGATCC-G--GCAGTTCCAGACCCGGCACGACATCGCTGGTGTCGAGATGGTCGTCGCCGCGGACGCCGGCATGCTGTCGGCCGGC-AACCTCAAGGACCTCGACGACGCTGTCCTGAAGTTCATCGTCGGCTCCCGTGTTACCAAGGCGCCCGCTGATCTAGCGAA--CCATTTTCATTGGAA-GGTGATGTTTTCACCGAAGGT…
9_LNODE_1_length_1900	NZ_CP032676.1	NZ_CP032676.1 Rhodococcus rhodochrous strain ATCC BAA870 plasmid pNit, complete sequence	2.12e-54	309	79.935	54	119	1341	1645	7347	7651	GCCC-GTCGTCTGGTCGGTCTGAAGGGCTACGTCACCAACATCCCCGCTGCC-CTGATGCCGGCCGGTGAGGTGATCGGCAGCTACCACGCGTTGTGGCAGGTCGAGCAGTCCTTCCGGATGTCCAAGACCGATCTACGCGCCCGGCCGATGTTCCACCGCACCCGCGACGCGATCGAGGCCCACCTAACCATCGTGTTCACCGCGCTCGCAGTCAGC-CGCGAGGTCCAGGCACGGACCGGTGTCGCGATCCGCAACG-TCGTCCGGCAACTACGGCCACTGCGGTCCGCGACCATCGCGATCAACGG	GCCCGGTC-CCTCGTCGGACTCAAGGGCTATGTCACCAACATCCC-GCTCACGCTCATGGAACCCGGCGAGGTGATCGGCAAATACCATGACCTGTGGCATGTCGAGCAGTCGTTCCGCATGTCCAAGACCGATCTACGGGCACGGCCGATGTTCCACCGCACCCGCGACGCTATCGAAGCACACCTGACCATCGTGTTCGCCGCCCTGGCCGTC-GCTCGTTGCGCCCAAGACCAGACCGGGGTGGCGATC-GCGAGGCTGGTCAAGCAACTGCGGCCGCTGCGGACCTCCACCATCGCCATCAACGG
10_LNODE_1_length_2435	NC_008269.1	NC_008269.1 Rhodococcus jostii RHA1 plasmid pRHL1, complete sequence	3.31e-98	1026	73.782	228	198	1356	2362	935336	936339	TGGTCCTCTACGACGTCACCACGCTGTACTTCGAAGCAGAGGACGAAGACGCCCTACGCAAGGTGGGCTA-CAGCAAGGAACGCCGCGTCGACCCCCAGATCGTGGTCGGACTGCTGGTCGACCGGCGAGGGTTCCCCCTCGAGATCGGCTGCTTCGAAGGCAACAAGGCAGAGACCCTCACGATCATCCCCATCGTCAAGCAGTTCCAAGACCGTCACGGCATCG----C--CGACATGGTCGTGGTCGCCGATGCCGGGATGCTCAGCTCGAAGAACCTGCGCGAGCTCGACGAGGCGGGCTTGAGGTTCATCGTCGGGTCGCGGGTAACGAAGGCGCCCAAGGATCTGGAGTCCCACTTCCGATGGCACGGCACCGCCTTCACTGACGGCCAGGTC…	TGGTGCTCTACGACGTCACCACGCTGTACTTCGAGGCAGAGAAGGAAGACGACCTGCGCAAGGTCGGATATTCG-AAGGAACGCAGGGTGGATCCGCAGATCGTGGTAGGCCTGCTCGTCGACCGTACCGGATTCCCCCTCGAGATCGGCTGCTTCGAAGGGAACAAGGCAGAAACCCATACCATCGTCCCGATCGTCCGGCAGTTCCAGGCCCGCCACGACATCGAGGGCGTCGAGATGGTTGTCGCCGCCGACGCAGGCATGCTCTCCGCCGGCAATCTCAAGGACCTCGACGAGGCCGGACTCAAGTTCATCGTCGGGTCCCGCGTCACCAAAGCCCCCGCCGATCTCGCAAACCATTTCCATTGGAACGGAAATAGTTTTGCTGACGGACAGATA…
300_RNODE_8_length_16706	NC_012523.1	NC_012523.1 Rhodococcus opacus B4 plasmid pKNR, complete sequence	0	975	79.179	185	357	6434	7399	84026	83061	ATCACCGGCCAGGACGGCTCCTACCTGGCCGAGCTGCTGCT-CGGCAAGGGCTACGAGGTGCACGGGCTCATCCGCCGGGCCTCCACGTTCAACACCTCGCGGATCGACCACCTTTACCAGGACCCGCAC--T-CCGATGAG-GCGAAATTGTTCCTGCACTACGGCGACCTCTCGGACGGCGCCCGCCTCGTCACCCTGATGCACGAGATCCAGCCCACCGAGGTCTACAACCTCGCAGCCCAGTCACACGTCCGGGTCAGCTTCGACGAGCCGGAGCACACGGGTGACACCACCGGGGTCGGTGCCATGCGTCTCCTCGAGGCGGTTCGCCTGGCTGGCGTCG-ACTGCCGCTACTACCAGGCCTCGAGCTCGGAGATGTTCGGCGCGACGCCGCCG…	ATCACCGGTCAGGACGGGTCGTACCTTGCTGAGCTGTTGCTGCGG-AAGGGCTACGAGGTACACGGCCTGATCCGCAGGGCCTCGAGCTTCAACACGGCGCGGATCGACCACCTGTATGTCGACCCCCACGATCCCGA--AGCGCG-ACTT-TTCCTCCACTACGGAGACCTCAGCGATGGTGCGCGACTCGTCACTCTCCTGGCCGGGATCAGGCCTGACGAGGTATACAACCTCGCAGCCCAATCGCATGTGCGCGTGAGTTTCGATGAACCCGAGCACACAGGCAATACAACGGGCATTGGGTCGGTCCGCCTGCTCGAGGCTGTGCGTCTCAC-GGGTTTGAACTGCAGGTACTACCAGGCATCGAGTTCAGAGATGTTCGGCGCAACACCCCCA…
300_RNODE_8_length_16706	NC_012523.1	NC_012523.1 Rhodococcus opacus B4 plasmid pKNR, complete sequence	1e-140	906	77.042	196	276	7510	8409	82970	82071	TCGCTGGGCACCGTGGTCTGGTCGGCTCCGCGATTTGGCGCAAGCTGGAGGGCGAGGGCTTCAACTCTCTCGTCGGCCG-TCGCTCCGGCGAGCTGGACCTGCGTGACCGCGAGGCGGTCTTCGACTTCTTCGCCGAGACGCGA-CCGCGCTACGTCGTGCTCGCCGCAGCTAAGGTCGGCGGCATTTTGGCCAACAACACCTACCCGGTCGACTTCCTGTCCGACAACCTGCGCATCCAGACCAACGTCATGGATGCGGCGTTGGAAGTGCGGA-CCGAGCGGCTGCTTTTCCTCGGGTCATCGTGCATCTATCC-ACGCATGGCGCCTCAGCCGATTCACGAGGACTCTCTGCTCACGGGACACCTTGAGCCGACGAACGACGCCTACGCGATCGCG…	TCGCCGGTCACCGCGGCCTGGTCGGCTCCGCGATCTGGCGTCGGCTCGAAGCAGACGGATTCGACAACCTCATCGGTCGATCG-TCGAGCGAGCTTGATCTTCGCGACAGAGAGGCGGTCTTCGAGTTCTTCGAGCAGAC-CAAGCCACGCACCGTGGTGCTGGCGGCCGCCAAAGTCGGCGGCATCCTGGCGAACAACACCTACCCCGTCGACTTCTTGTCCGAAAACATGCGCATCCAGGTCAATGTCCTCGACGCGGCTCTCGAA-CATGGAGTCGAGCGGTTGCTCTTCCTCGGGTCGTCCTGCATTTACCCGAAGC-TGGCTCCACAGCCCATCAAGGAGGAGTACCTCCTCACCGGGCACCTCGAACCCACGAATGATGCCTACGCGATCGCG…
300_RNODE_8_length_16706	NC_008269.1	NC_008269.1 Rhodococcus jostii RHA1 plasmid pRHL1, complete sequence	2.3e-97	1026	73.782	228	198	15073	16079	936339	935336	GGTGAGTGGGTCGGCGGCGAGGTGATCGTGGCCGGCGATGCGGACGG-TGATCTGCTGGAGCGGTCGCAGGGTCGTGATGATCTTCTTGATGCTCA-TCCCAGTGGTGTTCTGCAGGTCGCGAGCGATCGCGAGCGCCGCGAACACGATGGTGAGGTGAGCCTCGATGGCGTCGCGGGTGTGGTGGAAGATCGGCCGTGCGGCCAGGTCGGTCTTGGACATTCGGAACGACTGCTCCACGTGCCATAGGTCGTGGTAGCTGCTGATGACCTCGCTTGGGGGCATCACGGTGGCGGGGATGTTCGTGACGTAGCCCTTCAGGCCGACCAGTTCACGCGCCCGACCGAGGGAGGCCTCATCGAGAACGGTGGAGCCGT-TGC-G-GGTCTTGACGAACCGT…	GGTGAGCGGGTCGGCGGCGGTGTGGGGGTGGCCGGCGATG-GTCAGGCTGATTTCTTGTAGCGGGCGCAGGGTTTTCACGATGTGCCCGATCGAGACTCCC-GTCTCGGCCTGCAGATAGCGGGCGACCGCGAGCGCGGTGAACACGACCGTGAGGTGGGCTTCGATCGCGTCGCGGGTGTGGTGGAACATCGGCCGCGCCCGTAGGTCGGTTTTCGACATGCGGAACGACTGCTCGACATGCCAAAGGTCGTGATACTTGCCGATCACCTCGCCCGGGTCCATCAGTGTGGCGGGGATGTTGGCGACGTAGCCCTTCAACCCGACCAATGATCGGGCCCGATCGAGAGATGCGGTGTCGAG---GGTGCGGCCTCCCGCGGTGGTCTTGACGAACCGC…
300_RNODE_8_length_16706	NZ_CP017304.1	NZ_CP017304.1 Rhodococcus sp. YL-1 plasmid pYLL2	1.08e-85	895	73.966	195	177	7470	8345	192191	193066	TTCGAGCCCCGTCCGCTGGACCGCGACGCCACAACGTTC-A--TCGCTGGGCACCGTGGTCTGGTCGGCTCCGCGATTTGGCG-CAAGCTGGAGGGCGAGGGCTTCAACTC-TCTCGTCGGCCGTCGCTCCGGCGAGCTGGACCTGCGTG-ACCGCGAGGCGGTCTTCGACTTCTT--CGCCG-AGACG-CGACCGCGCTACGTCGTGCTCGCCGCAGCTAAGGTCGGCGGCATTTTGGCCAACAACACCTACCCGGTCGACTTCCTGTCCGACAACCTGCGCATCCAGACCAACGTCATGGATGCGGC-GTTG-GAAGTGCGGACCGAGCGGCTGCTTTTCCTCGGGTCATCGTGCATCTATCCACGCA--TGGCGCCTCAGCCGATTCACGAGGACT…	TTCGAGCCCAATACCCTGGACCGCGACGC-GC--CGTTCTACGTGGCTGGGCATCGCGGGCTGGTCGGGTCTGCAATTTGGCGTCAA-CTGGAGGGCTCAGGCTTC-TCGCATCTAATCGGTCGGACCTCGGCCGAACTCGACCT-CAAGAACCGTGACGCGGTGTTCGCCTTCTTTGCGCAGCAGAAGCCGA-CG-AC-A-GTAGTGCTCGCCGCAGCCAAAGTCGGTGGAATCCTTGCGAACAGCACATATCCTGTCGACTTCCTCTCCGAGAACCTGCGAATCCAGGTGAACGTACTAGACGCCGCACTCGCCCACGG-TGTTC-AGCGCCTGCTGTTCCTGGGTTCATCATGTATCTA-CC-CCCAGTTGGCGCCGCAACCGATCAAGGAAGAGT…
300_RNODE_8_length_16706	NZ_CP014802.1	NZ_CP014802.1 Salipiger profundus strain JLT2016 plasmid pTPRO6, complete sequence	5.22e-59	766	72.977	175	129	6419	7163	161496	160742	GCACTCATCACCGGCATCACCGGCCAGGACGGCTCCTACCTGGCCGAGCTGCTGCTCGGCAAGGGCTACGAGGTGCACGGGCTCATCCGCCGGGCCTC-CACGTTCAACACCTCGCGGATCGACCACCTTTACCAGGACCCGCACT--CCGATGAGGCGAAATTGTTCCTGCACTACGGCGACCTCTCGGACGGCGCCCG--CCTCGTCACCC-TGATGCACGAGATCCAGCCCACCGAGGTCTACAACCTCGCAGCCCAGTCACACGTCCGGGTCAGCTTCGACGAGCCGGAGCACACGGGTGACACCACCGGGGTCGGTGCCATGCGTCTCCTCGAGGCGGTTCGC---CT--GGCTGGCGTCGAC-TGCCGCTACTACCAGGCCTCGAGCTCGGAG…	GCACTGATCACGGGCATCACGGGGCAGGACGGCTCCTACCTGGCGGAATTCCTGCTCAAGAAGGGCTACGAGGTGCATGGCATCAAGCGCCGTGCCTCGCTC-TTCAACACCCAGCGGGTCGATCACATCTATCAGGATCCGCATGAGCCCA--ACCCCAAGCTCAAGCTGCATTACGGCGACCTGACCGAC-AC-CTCGAACCT-GACCCGCATCCTGCGCGAGGTTGAGCCCGACGAGGTCTACAACCTCGGTGCCCAGAGCCACGTGGCCGTCTCCTTCGAGGCGCCGGAATACACCGCCGACGTGGATGCCATCGGCACCCTGCGGCTGCTCGAGGCGATCCGCTTCCTCGGGCTCGAGAAGACCACCCGCTTCTACCAGGCCTCGACCTCGGAG…
300_RNODE_8_length_16706	NZ_CP015094.1	NZ_CP015094.1 Salipiger abyssi strain JLT2014 plasmid pPABY6, complete sequence	4.13e-45	601	72.879	148	104	6419	7007	18773	19370	GCACTCATCACCGGCATCACCGGCCAGGACGGCTCCTACCTGGCCGAGCTGCTGCTCGGCAAGGGCTACGAGGTGCACGGGCTCATCCGCCGGGCCTCCACGTTCAACACCTCGCGGATCGACCACCTTTACCAGGACCCGCACTCCGATGAGGC-GAAATTGTTCCTGCACTACGGCGACCTCTCGGACGGCGCCCGCCTCGTCAC-CCTGATGCACGAGATCCAGCCCACCGAGGTCTACAACCTCGCAGCCCAGTCACACGTCCGGGTCAGCTTCGACGAGCCGGAGCACACGGGTGACACCACCGGGGTCGGTGCCATGCGTCTCCTCGAGGCGGTTCGCCTGGCT-GGCGTC--G--ACTG--CCGCTACTACCAGGCCTCGAGCTCGGAGATG…	GCATTGATCACCGGGGTGACCGGGCAGGACGGTTCCTATCTCGCAGAGTTCCTGCTGGAAAAAGGCTATGAGGTGCACGGCATCAAGCGCCGGGCCTCGCTGTTCAACACCGGCCGGGTGGACCACATCTATCAGGATCCGCATGTC-ACCAACCAGAATTTCAAGCTGCATTACGGCGATCTGACCGACACCTCCAACCT-GACGCGCATCATGCGCGAGGTGGAGCCCGACGAGGTCTACAACCTCGGGGCCCAGAGCCATGTGGCGGTCAGCTTCGAGGCGCCGGAATACACCGCCGACGTGGACGGCATCGGCACGCTGCGCCTGCTGGAGTCGATCCGC-TTCCTCGGCCTCGAGAAAAAGACCCGGTTCTACCAGGCCTCGACCTCCGAACTC…
300_RNODE_8_length_16706	NZ_AP014705.1	NZ_AP014705.1 Methylobacterium aquaticum strain MA-22A plasmid pMaq22A_1p, complete sequence	5.37e-39	641	72.387	143	93	7683	8305	168648	169272	GTCGGCGGCATTTTGGCCAACAACACCTACCCGGTCGACTTCCTGTCCGACAACCTGCGCATCCAGACCAACGTCATGGATGC-G-GCGTTGGAAGTGCGGACCGAGCGGCTGCTTTTCCTCGGGTC-ATCGTGCATCTATCCACG-CA-TGGCGCCTCAGCCGATTCACGAGGACTCTCTGCTCACGGGACACCTTGAGCCGACGAACGACGCCTACGCGATCGCGAAGATCGCCGGCATCCTCGGGGTCCAAGCCGTGCGACGCCAGTACGGGCTTCCG-TGGATCTCGGCGATGCCGACCAACCTCTACGGCCCCGGCGACAACTTCTCG-CC-CACCGGCAGCCACGTGCTGCCGGCGTTGATCCGGCGCTACG-ACGAGGCCC-GTGCCTCGGG…	GTCGGCGGGATCCTGGCCAACGCCACCTACCCGGCCGATTTCCTGTACGACAACCTGATGATCGAGGCGAACGTCGTCGAGGCAGCCCGCCGCACCGGC-G-TCGAGAAGCTGCTCTTCCTCGGCTCGAGC-TGCATCTA-CC-CGAAATTCGCGCCCCAGCCGATCGCCGAGGATGCCCTGCTGACCGGGCCGCTCGAGCCCACGAACGAGTGGTACGCGGTCGCCAAGATCGCCGGGATCAAGCTCGCCGAGGCCTATCGCCGCCAGCACGG-CTGCGACTTCATCTCGGCGATGCCGACCAACCTCTACGGCCCGGAGGACAA-TT-TCGACCTCGCCGGCAGCCACGTCCTGCCGGCCCTGATCCG-CAAGGCGCACGAGGCCAAGCGGCGCGG-…
300_RNODE_8_length_16706	NZ_CP035420.1	NZ_CP035420.1 Leisingera sp. NJS204 plasmid unnamed3, complete sequence	6.95e-38	760	71.579	175	91	6425	7159	60181	59438	ATCACCGGCATCACCGGCCAGGACGGCTCCTACCTGGCCGAGCTGCTGCTCGGCAAGGGCTACGAGGTGCACGGGCTCATCCGCCGGGCCTCCACGTTCAACACCTC-GCGGATCGACCACCTTTACCAGGACCCGCACTCCGATGAGGCGAAATTGTTCCTGCACTACGGCGACCTCTCGGACGGCGCC-CGCCT--CGTCACCCTGAT---GCACGAGATCCAGCCCACCGAGGTCTACAACCTCGCAGCCCAGTCACACGTCCGGGTCAGCTTCGACGAGCC-GGAGCACAC-G--G--GTG-ACACCACCGGGGTCGGTGCCATGCGTCTCCTCGAGGCGGTTCG---CCT-GGC-TGGCGTCGACTG-CCGCTACTACCAGGCCTCGAGCTCGG…	ATCACCGGCATCACCGGCCAGGACGGCTCCTATCTTGCAGAGTTCCTTCTGGAGAAGGGCTATGAAGTGCATGGCATCAAACGCCGCGCCTCATCATTCAACAC-TCAGCGGGTCGATCACATCTACCAGGATCCGCATGTGGATCATGCCCGCCTGAAGCTGCATTACGGCGA--TCT-G-A-G-CGACACGTCTAACCTGACCCGGATCCTGCAGGAAGTGCAGCCCGACGAGGTCTATAACCTCGGCGCCCAGTCCCATGTGGCGGTGAGCTTTGAA-AGCCCGGAATACACCGCCGATGTGGATGCCAT-GGGCAC----CC-TGCGCCTGCTGGAGGCGATCCGTTTCCTCGGCCTGGAGAAGAAGACCCGCTTCTATCAGGCCTCGACCTCGG…
300_RNODE_8_length_16706	NZ_CP029359.1	NZ_CP029359.1 Azospirillum thermophilum strain CFH 70021 plasmid unnamed4	7e-33	351	74.929	78	82	7661	8006	19736	20081	CGTCGTGCTCGCCGCAGCTAAGGTCGGCGGCATTTTGGCCAACAACACCTACCCGGTCGACTTCCTGTCCGACAACCT-GCGCATCCAGACCAACGTCATGGATGCGGCGTTGGA-AGT-GCGGACCGAGCGGCTGCTTTTCCTCGGGTCATCGTGCATCTATCCACGCATGGCGCCTCAGCCGATTCACGAGGACTCTCTGCTCACGGGACACCTTGAGCCGACGAACGACGCCTACGCGATCGCGAAGATCGCCGGCATCCTCG-GGGTCCAAGCCGTGCGACGCCAGTACGGGCTTCCG-TGGATCTCGGCGATGCCGACCAACCTCTACGGCCCCGGCGACAACTTC	CGTCTTCCTCGCCGCCGCCGTTGTCGGGGGCATCCACGCCAACAACAGCCGCCCCGCCGAGTTCATCTACAGCAACCTGGCG-ATCGAGACGAACGTCATCCATACCGC-CTGGAGGGTGGGGGTCCG-GAAGCTGGTCTTCCTGGGGTCCTCCTGCATCTATCCGCGGATGGCGGAACAGCCGATTCGCGAGGAATCGCTGCTGACTGGTCCGCTGGAGCCGACCAACGAGTGGTACGCGGTGGCGAAGATCGCCGGCATCCGCGCCTGT-CAGGCCTATCGCCGGCAGTA-TGGCTGCGACTTCATCTCGGCGATGCCGACCAACCTCTACGGCTACGGCGACAACTTC
300_RNODE_8_length_16706	NZ_CP045413.1	NZ_CP045413.1 Roseovarius sp. THAF8 plasmid pTHAF8_c, complete sequence	5.49e-24	321	74.455	64	66	6849	7160	2129	1818	TCTACCCGCGTTCGCCCTACGGTGCGGCCAAGGTCTACGCCTACTGGGTGACCAAGAACTATCGCGAGGGCTACGGCA-CCTTCGCCGTCAAC-GGCATCCTCTTCAACCACGA-GTCCCCCCGCCGCGGCGA-GACCTTCGTGACTCGCAAGATCACCCGCGCGGTCGCCCGTATCAAGGCCGGCTTGG-AG-GAC-CA-C-GTCTACCTCGGCAACCTCGACGCCGTCCGCGACTGGGGCTACGCGCCCGAGTACGTCGAGGGCATGTGGCGGATGCTGCAGGCCGACGAGCCGGATGACTTCGTGCTGGCCACCGGCG	TCTATCCGCGCTCGCCCTACGGTGTCGCCAAGGTCTATGGCCATTACATCACCATGAACTACCGCGAGAGCTTCGGCATGCAT-GCC-TCCTCGGGGATCCTGTTCAATCACGAAAGCCCTCTG-CGCGGCAATGA-ATTCGTCACCCGCAAGATCACCCTCGGCCTCG-CCG-CGC-TGGCC--CATGGCGGCGACGCACCGGTCGAACTGGGCAACATGGACGCACAGCGCGACTGGGGCTTTGCCGGCGATTACGTCGAGGGCATGTGGCGGATGCTGCAGCAGGACACGGCGGACGATTACGTGCTGGCCACCGGCG
300_RNODE_8_length_16706	NZ_CP045395.1	NZ_CP045395.1 Roseovarius sp. THAF27 plasmid pTHAF27_b, complete sequence	5.49e-24	321	74.455	64	66	6849	7160	15839	16150	TCTACCCGCGTTCGCCCTACGGTGCGGCCAAGGTCTACGCCTACTGGGTGACCAAGAACTATCGCGAGGGCTACGGCA-CCTTCGCCGTCAAC-GGCATCCTCTTCAACCACGA-GTCCCCCCGCCGCGGCGA-GACCTTCGTGACTCGCAAGATCACCCGCGCGGTCGCCCGTATCAAGGCCGGCTTGG-AG-GAC-CA-C-GTCTACCTCGGCAACCTCGACGCCGTCCGCGACTGGGGCTACGCGCCCGAGTACGTCGAGGGCATGTGGCGGATGCTGCAGGCCGACGAGCCGGATGACTTCGTGCTGGCCACCGGCG	TCTATCCGCGCTCGCCCTACGGTGTCGCCAAGGTCTATGGCCATTACATCACCATGAACTACCGCGAGAGCTTCGGCATGCAT-GCC-TCCTCGGGGATCCTGTTCAATCACGAAAGCCCTCTG-CGCGGCAATGA-ATTCGTCACCCGCAAGATCACCCTCGGCCTCG-CCG-CGC-TGGCC--CATGGCGGCGACGCACCGGTCGAACTGGGCAACATGGACGCACAGCGCGACTGGGGCTTTGCCGGCGATTACGTCGAGGGCATGTGGCGGATGCTGCAGCAGGACACGGCGGACGATTACGTGCTGGCCACCGGCG
300_RNODE_8_length_16706	NC_016588.1	NC_016588.1 Azospirillum lipoferum 4B plasmid AZO_p6, complete sequence	5.49e-24	329	73.86	76	66	7669	7992	7776	8099	TCGCCGCAGCTAAGGTCGGCGGCATTTTGGCCAACAACACCTACCCGGTCGACTTCCTGTCCGACAACCTG-CGCATCCAGACCAACGTCATGGATGCGGCGTTGGAAGTGCGGAC-CG-AGCGGCTGCTTTTCCTCGGGTCATCGTGCATCTATCCACGCATGGCGCCTCAGCCGATTCACGAGGACTCTCTGCTCACGGGACACCTTGAGCCGACGAACGACGCCTACGCGATCGCGAAGATCGCCGGCATCCTCGGGGT-CCAAGCCGTGCGACGCCAGTACGGGCTTCCG-TGGATCTCGGCGATGCCGACCAACCTCTACGGCC	TCGCCGCCGCCACCGTCGGCGGCATCCTCGCCAACTCCACCCGGCCGGCCGAGTTCCTCTACGACAACCTGGCG-ATCGAGACCAACATCATCCA--CGGCGCCCACCGGACGGGCGCGAAGAAGCTGGTCTTCCTGGGCTCGTCCTGCATCTATCCCCGGCTGGCCGAGCAGCCGATGCGCGAGGATTCCCTGCTGACCGGCCCGCTGGAGCCGACCAACGAGTGGTACGCCATCGCCAAGATCGCCGGCATC-AAGCTGTGCCAGGCCTACCGGCGCCAGTA-TGGCTGCGACTTCATCTCGGCGATGCCGACCAACCTCTACGGCC
300_RNODE_8_length_16706	NC_015579.1	NC_015579.1 Novosphingobium sp. PP1Y plasmid Lpl, complete sequence	3.3e-21	397	72.544	92	61	6800	7186	51395	51784	TCGGAGATGTTCGGC---GCG-ACGCCGCCGCCTCAGAATGAGGAGACGCCGTTCTACCCGCGTTCGCCCTACGGTGCGGCCAAGGTCTACGCCTACTGGGTGACCAAGAACTATCGCGAGGGCTACGGCACCTTCGCCGTCAACGGCATCCTCTTCAACCACGA--GTCCCCCCGCCGCGG-CGAGACCTTCGTGACTCGCAAGATCACCCGCGCG-GTCGCC-CGTATCAAGGCCGGCTTGGAGGACCACGTCTACCTCGGCAACCTCGACGCCGTC-CGCGACTGGGGCTACGCGCCCGAGTACGTCGAGGGCATGTGGCGGATGCTGCAGGCCGACGAGCCGGATGACTTCGTGCTGGCCACCGGCGGCAACTTCACCGTACGCGACTTCGTG	TCGGAGATGTTCGGCAAGGTGCAAGCCG-TGCCTCAAAAGGAGGACACGCCTTTTTATCCGCGTAGTCCCTACGGCGTTGCCAAGCTCTACGCGCACTGGATCACGGTCAACTATCGTGAAAGCTACGATATCTTCGGATGCAGCGGCATTCTGTTCAATCATGAAAGT-CCGCTG-CGCGGCCGCGA-GTTCGTGACCCGCAAGATCACC-GACAGTGTCGCCAAGT-TGAAGCTCGGCAAGCTCGATTGCCTGGAACTGGGCAATCTCGA-TCCGCGGCGTGACTGGGGCTTTGCCAAGGAATACGTCGAAGGCATGTGGCGGATGCTGCAGGCCGACGAGCCCGACACCTATGTGCTGGCGACCAACCGCACCGAAACCGTTCGCGACTTCGTG
300_RNODE_8_length_16706	NZ_AP022475.1	NZ_AP022475.1 Pseudomonas monteilii strain STW0522-72 plasmid pSTW0522-72-2, complete sequence	9.38e-07	41	95.122	2	35	6419	6459	14356	14396	GCACTCATCACCGGCATCACCGGCCAGGACGGCTCCTACCT	GCAATCATCACCGGCATCACCGGCCAGGACGGCGCCTACCT
300_RNODE_8_length_16706	NZ_CP014061.1	NZ_CP014061.1 Pseudomonas monteilii strain FDAARGOS_171 plasmid unnamed, complete sequence	4.37e-05	41	92.683	3	32	6419	6459	2912	2952	GCACTCATCACCGGCATCACCGGCCAGGACGGCTCCTACCT	GCAATCATCACCGGCATCACCGGCCAGGACGGTGCCTACCT
276_RNODE_3_length_1853	NC_008269.1	NC_008269.1 Rhodococcus jostii RHA1 plasmid pRHL1, complete sequence	2.51e-98	1026	73.782	228	198	720	1726	935336	936339	TGGTCCTCTACGACGTCACCACGCTGTACTTCGAAGCAGAGGACGAAGACGCCCTACGCAAGGTGGGCTA-CAGCAAGGAACGCCGCGTCGACCCCCAGATCGTGGTCGGACTGCTGGTCGACCGGCGAGGGTTCCCCCTCGAGATCGGCTGCTTCGAAGGCAACAAGGCAGAGACCCTCACGATCATCCCCATCGTCAAGCAGTTCCAAGACCGTCACGGCATCG----C--CGACATGGTCGTGGTCGCCGATGCCGGGATGCTCAGCTCGAAGAACCTGCGCGAGCTCGACGAGGCGGGCTTGAGGTTCATCGTCGGGTCGCGGGTAACGAAGGCGCCCAAGGATCTGGAGTCCCACTTCCGATGGCACGGCACCGCCTTCACTGACGGCCAGGTC…	TGGTGCTCTACGACGTCACCACGCTGTACTTCGAGGCAGAGAAGGAAGACGACCTGCGCAAGGTCGGATATTCG-AAGGAACGCAGGGTGGATCCGCAGATCGTGGTAGGCCTGCTCGTCGACCGTACCGGATTCCCCCTCGAGATCGGCTGCTTCGAAGGGAACAAGGCAGAAACCCATACCATCGTCCCGATCGTCCGGCAGTTCCAGGCCCGCCACGACATCGAGGGCGTCGAGATGGTTGTCGCCGCCGACGCAGGCATGCTCTCCGCCGGCAATCTCAAGGACCTCGACGAGGCCGGACTCAAGTTCATCGTCGGGTCCCGCGTCACCAAAGCCCCCGCCGATCTCGCAAACCATTTCCATTGGAACGGAAATAGTTTTGCTGACGGACAGATA…
17_LNODE_1_length_32477	NZ_CP039965.1	NZ_CP039965.1 Pseudorhodobacter turbinis strain S12M18 plasmid unnamed1, complete sequence	5.01e-17	54	100	0	54	32423	32476	1418920	1418973	TCGTCAGGCTCATAACCTGAAGGTCGTAGGTTCAAATCCTACCCCCGCAACCAA	TCGTCAGGCTCATAACCTGAAGGTCGTAGGTTCAAATCCTACCCCCGCAACCAA
17_LNODE_1_length_32477	NZ_CP017076.1	NZ_CP017076.1 Novosphingobium resinovorum strain SA1 plasmid pSA1	5.01e-17	54	100	0	54	32423	32476	948369	948316	TCGTCAGGCTCATAACCTGAAGGTCGTAGGTTCAAATCCTACCCCCGCAACCAA	TCGTCAGGCTCATAACCTGAAGGTCGTAGGTTCAAATCCTACCCCCGCAACCAA
17_LNODE_1_length_32477	NZ_CP017076.1	NZ_CP017076.1 Novosphingobium resinovorum strain SA1 plasmid pSA1	1.8e-16	53	100	0	53	32423	32475	1472553	1472605	TCGTCAGGCTCATAACCTGAAGGTCGTAGGTTCAAATCCTACCCCCGCAACCA	TCGTCAGGCTCATAACCTGAAGGTCGTAGGTTCAAATCCTACCCCCGCAACCA
17_LNODE_1_length_32477	NZ_CP017076.1	NZ_CP017076.1 Novosphingobium resinovorum strain SA1 plasmid pSA1	1.4e-12	46	100	0	46	32431	32476	869099	869054	CTCATAACCTGAAGGTCGTAGGTTCAAATCCTACCCCCGCAACCAA	CTCATAACCTGAAGGTCGTAGGTTCAAATCCTACCCCCGCAACCAA
17_LNODE_1_length_32477	NZ_CP020385.1	NZ_CP020385.1 Rhodovulum sp. MB263 plasmid pRSMBA, complete sequence	1.8e-16	53	100	0	53	32423	32475	236940	236992	TCGTCAGGCTCATAACCTGAAGGTCGTAGGTTCAAATCCTACCCCCGCAACCA	TCGTCAGGCTCATAACCTGAAGGTCGTAGGTTCAAATCCTACCCCCGCAACCA
17_LNODE_1_length_32477	NZ_CP045374.1	NZ_CP045374.1 Sulfitobacter sp. THAF37 plasmid pTHAF37_b, complete sequence	6.47e-16	55	98.182	1	52	32423	32477	150336	150282	TCGTCAGGCTCATAACCTGAAGGTCGTAGGTTCAAATCCTACCCCCGCAACCAAC	TCGTCAGGCTCATAACCTGAAGGTCGTAGGTTCAAATCCTACTCCCGCAACCAAC
17_LNODE_1_length_32477	NZ_CP032828.1	NZ_CP032828.1 Sphingomonas sp. YZ-8 plasmid unnamed1, complete sequence	6.47e-16	55	98.182	1	52	32423	32477	14464	14410	TCGTCAGGCTCATAACCTGAAGGTCGTAGGTTCAAATCCTACCCCCGCAACCAAC	TCGTCAGGCTCATAACCTGAAGGTCGTAGGTTCAAATCCTACTCCCGCAACCAAC
17_LNODE_1_length_32477	NZ_CP015231.1	NZ_CP015231.1 Epibacterium mobile F1926 plasmid unnamed1, complete sequence	2.33e-15	54	98.148	1	51	32423	32476	472353	472300	TCGTCAGGCTCATAACCTGAAGGTCGTAGGTTCAAATCCTACCCCCGCAACCAA	TCGTCAGGCTCATAACCTGAAGGTCGTAGGTTCAAATCCTACTCCCGCAACCAA
17_LNODE_1_length_32477	NZ_CP015231.1	NZ_CP015231.1 Epibacterium mobile F1926 plasmid unnamed1, complete sequence	2.33e-15	54	98.148	1	51	32423	32476	929879	929932	TCGTCAGGCTCATAACCTGAAGGTCGTAGGTTCAAATCCTACCCCCGCAACCAA	TCGTCAGGCTCATAACCTGAAGGTCGTAGGTTCAAATCCTACTCCCGCAACCAA
17_LNODE_1_length_32477	NZ_CP015231.1	NZ_CP015231.1 Epibacterium mobile F1926 plasmid unnamed1, complete sequence	8.38e-15	53	98.113	1	50	32423	32475	270279	270227	TCGTCAGGCTCATAACCTGAAGGTCGTAGGTTCAAATCCTACCCCCGCAACCA	TCGTCAGGCTCATAACCTGAAGGTCGTAGGTTCAAATCCTACTCCCGCAACCA
17_LNODE_1_length_32477	NZ_CP049346.1	NZ_CP049346.1 Sulfitobacter pontiacus strain S1704 plasmid unnamed2, complete sequence	2.33e-15	54	98.148	1	51	32423	32476	75432	75485	TCGTCAGGCTCATAACCTGAAGGTCGTAGGTTCAAATCCTACCCCCGCAACCAA	TCGTCAGGCTCATAACCTGAAGGTCGTAGGTTCAAATCCTACTCCCGCAACCAA
17_LNODE_1_length_32477	NZ_CP025809.1	NZ_CP025809.1 Sulfitobacter sp. SK025 plasmid unnamed1, complete sequence	2.33e-15	54	98.148	1	51	32423	32476	352712	352659	TCGTCAGGCTCATAACCTGAAGGTCGTAGGTTCAAATCCTACCCCCGCAACCAA	TCGTCAGGCTCATAACCTGAAGGTCGTAGGTTCAAATCCTACTCCCGCAACCAA
17_LNODE_1_length_32477	NZ_CP042264.1	NZ_CP042264.1 Qingshengfaniella alkalisoli strain LN3S51 plasmid unnamed3, complete sequence	2.33e-15	54	98.148	1	51	32423	32476	225257	225204	TCGTCAGGCTCATAACCTGAAGGTCGTAGGTTCAAATCCTACCCCCGCAACCAA	TCGTCAGGCTCATAACCTGAAGGTCGTAGGTTCAAATCCTACTCCCGCAACCAA
17_LNODE_1_length_32477	NC_008042.1	NC_008042.1 Ruegeria sp. TM1040 plasmid unnamed, complete sequence	2.33e-15	54	98.148	1	51	32423	32476	8324	8271	TCGTCAGGCTCATAACCTGAAGGTCGTAGGTTCAAATCCTACCCCCGCAACCAA	TCGTCAGGCTCATAACCTGAAGGTCGTAGGTTCAAATCCTACTCCCGCAACCAA
17_LNODE_1_length_32477	NC_008043.1	NC_008043.1 Ruegeria sp. TM1040 megaplasmid, complete sequence	2.33e-15	54	98.148	1	51	32423	32476	173116	173063	TCGTCAGGCTCATAACCTGAAGGTCGTAGGTTCAAATCCTACCCCCGCAACCAA	TCGTCAGGCTCATAACCTGAAGGTCGTAGGTTCAAATCCTACTCCCGCAACCAA
17_LNODE_1_length_32477	NC_008043.1	NC_008043.1 Ruegeria sp. TM1040 megaplasmid, complete sequence	2.33e-15	54	98.148	1	51	32423	32476	511620	511673	TCGTCAGGCTCATAACCTGAAGGTCGTAGGTTCAAATCCTACCCCCGCAACCAA	TCGTCAGGCTCATAACCTGAAGGTCGTAGGTTCAAATCCTACTCCCGCAACCAA
17_LNODE_1_length_32477	NC_008043.1	NC_008043.1 Ruegeria sp. TM1040 megaplasmid, complete sequence	2.33e-15	54	98.148	1	51	32423	32476	627872	627925	TCGTCAGGCTCATAACCTGAAGGTCGTAGGTTCAAATCCTACCCCCGCAACCAA	TCGTCAGGCTCATAACCTGAAGGTCGTAGGTTCAAATCCTACTCCCGCAACCAA
17_LNODE_1_length_32477	NC_008043.1	NC_008043.1 Ruegeria sp. TM1040 megaplasmid, complete sequence	6.52e-11	46	97.826	1	43	32431	32476	635459	635504	CTCATAACCTGAAGGTCGTAGGTTCAAATCCTACCCCCGCAACCAA	CTCATAACCTGAAGGTCGTAGGTTCAAATCCTACTCCCGCAACCAA
17_LNODE_1_length_32477	CP049030.1	CP049030.1 Rhodobacteraceae bacterium SC52 plasmid pSC52_2, complete sequence	2.33e-15	54	98.148	1	51	32423	32476	12971	12918	TCGTCAGGCTCATAACCTGAAGGTCGTAGGTTCAAATCCTACCCCCGCAACCAA	TCGTCAGGCTCATAACCTGAAGGTCGTAGGTTCAAATCCTACTCCCGCAACCAA
17_LNODE_1_length_32477	NZ_CP022417.1	NZ_CP022417.1 Sulfitobacter pseudonitzschiae strain SMR1 plasmid pSMR1-2, complete sequence	2.33e-15	54	98.148	1	51	32423	32476	155926	155873	TCGTCAGGCTCATAACCTGAAGGTCGTAGGTTCAAATCCTACCCCCGCAACCAA	TCGTCAGGCTCATAACCTGAAGGTCGTAGGTTCAAATCCTACTCCCGCAACCAA
17_LNODE_1_length_32477	NZ_CP016453.1	NZ_CP016453.1 Sphingobium sp. RAC03 plasmid pBSY17_1, complete sequence	8.38e-15	53	98.113	1	50	32423	32475	326218	326166	TCGTCAGGCTCATAACCTGAAGGTCGTAGGTTCAAATCCTACCCCCGCAACCA	TCGTCAGGCTCATAACCTGAAGGTCGTAGGTTCAAATCCTACTCCCGCAACCA
17_LNODE_1_length_32477	NZ_CP016453.1	NZ_CP016453.1 Sphingobium sp. RAC03 plasmid pBSY17_1, complete sequence	8.38e-15	53	98.113	1	50	32423	32475	491979	492031	TCGTCAGGCTCATAACCTGAAGGTCGTAGGTTCAAATCCTACCCCCGCAACCA	TCGTCAGGCTCATAACCTGAAGGTCGTAGGTTCAAATCCTACTCCCGCAACCA
17_LNODE_1_length_32477	NZ_CP061501.1	NZ_CP061501.1 Roseicitreum antarcticum strain ZS2-28 plasmid pRA03, complete sequence	1.4e-12	49	97.959	1	46	32428	32476	51714	51666	AGGCTCATAACCTGAAGGTCGTAGGTTCAAATCCTACCCCCGCAACCAA	AGGCTCATAACCTGAAGGTCGTAGGTTCAAATCCTACTCCCGCAACCAA
17_LNODE_2_length_32687	NZ_CP039965.1	NZ_CP039965.1 Pseudorhodobacter turbinis strain S12M18 plasmid unnamed1, complete sequence	5.04e-17	54	100	0	54	707	760	1418973	1418920	TTGGTTGCGGGGGTAGGATTTGAACCTACGACCTTCAGGTTATGAGCCTGACGA	TTGGTTGCGGGGGTAGGATTTGAACCTACGACCTTCAGGTTATGAGCCTGACGA
17_LNODE_2_length_32687	NZ_CP017076.1	NZ_CP017076.1 Novosphingobium resinovorum strain SA1 plasmid pSA1	5.04e-17	54	100	0	54	707	760	948316	948369	TTGGTTGCGGGGGTAGGATTTGAACCTACGACCTTCAGGTTATGAGCCTGACGA	TTGGTTGCGGGGGTAGGATTTGAACCTACGACCTTCAGGTTATGAGCCTGACGA
17_LNODE_2_length_32687	NZ_CP017076.1	NZ_CP017076.1 Novosphingobium resinovorum strain SA1 plasmid pSA1	1.81e-16	53	100	0	53	708	760	1472605	1472553	TGGTTGCGGGGGTAGGATTTGAACCTACGACCTTCAGGTTATGAGCCTGACGA	TGGTTGCGGGGGTAGGATTTGAACCTACGACCTTCAGGTTATGAGCCTGACGA
17_LNODE_2_length_32687	NZ_CP017076.1	NZ_CP017076.1 Novosphingobium resinovorum strain SA1 plasmid pSA1	1.41e-12	46	100	0	46	707	752	869054	869099	TTGGTTGCGGGGGTAGGATTTGAACCTACGACCTTCAGGTTATGAG	TTGGTTGCGGGGGTAGGATTTGAACCTACGACCTTCAGGTTATGAG
17_LNODE_2_length_32687	NZ_CP020385.1	NZ_CP020385.1 Rhodovulum sp. MB263 plasmid pRSMBA, complete sequence	1.81e-16	53	100	0	53	708	760	236992	236940	TGGTTGCGGGGGTAGGATTTGAACCTACGACCTTCAGGTTATGAGCCTGACGA	TGGTTGCGGGGGTAGGATTTGAACCTACGACCTTCAGGTTATGAGCCTGACGA
17_LNODE_2_length_32687	NZ_CP045374.1	NZ_CP045374.1 Sulfitobacter sp. THAF37 plasmid pTHAF37_b, complete sequence	1.81e-16	56	98.214	1	53	705	760	150281	150336	AGTTGGTTGCGGGGGTAGGATTTGAACCTACGACCTTCAGGTTATGAGCCTGACGA	AGTTGGTTGCGGGAGTAGGATTTGAACCTACGACCTTCAGGTTATGAGCCTGACGA
17_LNODE_2_length_32687	NZ_CP032828.1	NZ_CP032828.1 Sphingomonas sp. YZ-8 plasmid unnamed1, complete sequence	6.52e-16	61	95.082	3	52	700	760	14404	14464	GGAATAGTTGGTTGCGGGGGTAGGATTTGAACCTACGACCTTCAGGTTATGAGCCTGACGA	GGTATCGTTGGTTGCGGGAGTAGGATTTGAACCTACGACCTTCAGGTTATGAGCCTGACGA
17_LNODE_2_length_32687	NZ_CP015231.1	NZ_CP015231.1 Epibacterium mobile F1926 plasmid unnamed1, complete sequence	2.34e-15	57	96.491	2	51	704	760	472297	472353	TAGTTGGTTGCGGGGGTAGGATTTGAACCTACGACCTTCAGGTTATGAGCCTGACGA	TATTTGGTTGCGGGAGTAGGATTTGAACCTACGACCTTCAGGTTATGAGCCTGACGA
17_LNODE_2_length_32687	NZ_CP015231.1	NZ_CP015231.1 Epibacterium mobile F1926 plasmid unnamed1, complete sequence	2.34e-15	54	98.148	1	51	707	760	929932	929879	TTGGTTGCGGGGGTAGGATTTGAACCTACGACCTTCAGGTTATGAGCCTGACGA	TTGGTTGCGGGAGTAGGATTTGAACCTACGACCTTCAGGTTATGAGCCTGACGA
17_LNODE_2_length_32687	NZ_CP015231.1	NZ_CP015231.1 Epibacterium mobile F1926 plasmid unnamed1, complete sequence	8.43e-15	53	98.113	1	50	708	760	270227	270279	TGGTTGCGGGGGTAGGATTTGAACCTACGACCTTCAGGTTATGAGCCTGACGA	TGGTTGCGGGAGTAGGATTTGAACCTACGACCTTCAGGTTATGAGCCTGACGA
17_LNODE_2_length_32687	NZ_CP049346.1	NZ_CP049346.1 Sulfitobacter pontiacus strain S1704 plasmid unnamed2, complete sequence	2.34e-15	54	98.148	1	51	707	760	75485	75432	TTGGTTGCGGGGGTAGGATTTGAACCTACGACCTTCAGGTTATGAGCCTGACGA	TTGGTTGCGGGAGTAGGATTTGAACCTACGACCTTCAGGTTATGAGCCTGACGA
17_LNODE_2_length_32687	NZ_CP025809.1	NZ_CP025809.1 Sulfitobacter sp. SK025 plasmid unnamed1, complete sequence	2.34e-15	57	96.491	2	51	704	760	352656	352712	TAGTTGGTTGCGGGGGTAGGATTTGAACCTACGACCTTCAGGTTATGAGCCTGACGA	TATTTGGTTGCGGGAGTAGGATTTGAACCTACGACCTTCAGGTTATGAGCCTGACGA
17_LNODE_2_length_32687	NZ_CP042264.1	NZ_CP042264.1 Qingshengfaniella alkalisoli strain LN3S51 plasmid unnamed3, complete sequence	2.34e-15	54	98.148	1	51	707	760	225204	225257	TTGGTTGCGGGGGTAGGATTTGAACCTACGACCTTCAGGTTATGAGCCTGACGA	TTGGTTGCGGGAGTAGGATTTGAACCTACGACCTTCAGGTTATGAGCCTGACGA
17_LNODE_2_length_32687	NC_008042.1	NC_008042.1 Ruegeria sp. TM1040 plasmid unnamed, complete sequence	2.34e-15	54	98.148	1	51	707	760	8271	8324	TTGGTTGCGGGGGTAGGATTTGAACCTACGACCTTCAGGTTATGAGCCTGACGA	TTGGTTGCGGGAGTAGGATTTGAACCTACGACCTTCAGGTTATGAGCCTGACGA
17_LNODE_2_length_32687	NC_008043.1	NC_008043.1 Ruegeria sp. TM1040 megaplasmid, complete sequence	2.34e-15	54	98.148	1	51	707	760	173063	173116	TTGGTTGCGGGGGTAGGATTTGAACCTACGACCTTCAGGTTATGAGCCTGACGA	TTGGTTGCGGGAGTAGGATTTGAACCTACGACCTTCAGGTTATGAGCCTGACGA
17_LNODE_2_length_32687	NC_008043.1	NC_008043.1 Ruegeria sp. TM1040 megaplasmid, complete sequence	2.34e-15	54	98.148	1	51	707	760	511673	511620	TTGGTTGCGGGGGTAGGATTTGAACCTACGACCTTCAGGTTATGAGCCTGACGA	TTGGTTGCGGGAGTAGGATTTGAACCTACGACCTTCAGGTTATGAGCCTGACGA
17_LNODE_2_length_32687	NC_008043.1	NC_008043.1 Ruegeria sp. TM1040 megaplasmid, complete sequence	2.34e-15	54	98.148	1	51	707	760	627925	627872	TTGGTTGCGGGGGTAGGATTTGAACCTACGACCTTCAGGTTATGAGCCTGACGA	TTGGTTGCGGGAGTAGGATTTGAACCTACGACCTTCAGGTTATGAGCCTGACGA
17_LNODE_2_length_32687	NC_008043.1	NC_008043.1 Ruegeria sp. TM1040 megaplasmid, complete sequence	6.56e-11	46	97.826	1	43	707	752	635504	635459	TTGGTTGCGGGGGTAGGATTTGAACCTACGACCTTCAGGTTATGAG	TTGGTTGCGGGAGTAGGATTTGAACCTACGACCTTCAGGTTATGAG
17_LNODE_2_length_32687	CP049030.1	CP049030.1 Rhodobacteraceae bacterium SC52 plasmid pSC52_2, complete sequence	2.34e-15	54	98.148	1	51	707	760	12918	12971	TTGGTTGCGGGGGTAGGATTTGAACCTACGACCTTCAGGTTATGAGCCTGACGA	TTGGTTGCGGGAGTAGGATTTGAACCTACGACCTTCAGGTTATGAGCCTGACGA
17_LNODE_2_length_32687	NZ_CP022417.1	NZ_CP022417.1 Sulfitobacter pseudonitzschiae strain SMR1 plasmid pSMR1-2, complete sequence	2.34e-15	54	98.148	1	51	707	760	155873	155926	TTGGTTGCGGGGGTAGGATTTGAACCTACGACCTTCAGGTTATGAGCCTGACGA	TTGGTTGCGGGAGTAGGATTTGAACCTACGACCTTCAGGTTATGAGCCTGACGA
17_LNODE_2_length_32687	NZ_CP016453.1	NZ_CP016453.1 Sphingobium sp. RAC03 plasmid pBSY17_1, complete sequence	8.43e-15	53	98.113	1	50	708	760	326166	326218	TGGTTGCGGGGGTAGGATTTGAACCTACGACCTTCAGGTTATGAGCCTGACGA	TGGTTGCGGGAGTAGGATTTGAACCTACGACCTTCAGGTTATGAGCCTGACGA
17_LNODE_2_length_32687	NZ_CP016453.1	NZ_CP016453.1 Sphingobium sp. RAC03 plasmid pBSY17_1, complete sequence	8.43e-15	53	98.113	1	50	708	760	492031	491979	TGGTTGCGGGGGTAGGATTTGAACCTACGACCTTCAGGTTATGAGCCTGACGA	TGGTTGCGGGAGTAGGATTTGAACCTACGACCTTCAGGTTATGAGCCTGACGA
17_LNODE_2_length_32687	NZ_CP061501.1	NZ_CP061501.1 Roseicitreum antarcticum strain ZS2-28 plasmid pRA03, complete sequence	1.41e-12	49	97.959	1	46	707	755	51666	51714	TTGGTTGCGGGGGTAGGATTTGAACCTACGACCTTCAGGTTATGAGCCT	TTGGTTGCGGGAGTAGGATTTGAACCTACGACCTTCAGGTTATGAGCCT
31_LNODE_1_length_1807	NZ_CP012711.1	NZ_CP012711.1 Psychrobacter urativorans strain R310.10B plasmid 5, complete sequence	1e-07	61	86.885	5	35	1	59	16740	16681	TTTATTTCATTAATTAAGATTGTTATAA-A-TATTGTATCGGTTTTATTTGGATTAGACTA	TTTATATCATTAAATGCGATTGTT-TAATAGGATTGTATCGGTTTTATTTGGATTAGACTA
35_LNODE_1_length_6254	NZ_CP017939.1	NZ_CP017939.1 Acinetobacter pittii strain YMC2010/8/T346 plasmid unnamed1, complete sequence	3.43e-22	105	86.667	13	62	4556	4659	2907	2803	ACATTTAGGACATTCCGCTTGATTATCCCCCAATACTGCTGTTATATTCATACTTAAAATTTCC-TAAGTTATTGATTTAATTGACATATTATACATTATACGAA	ACACTTAGGACACTCCACTTGATTATCCCCTAGCATTGCTATAATATTCATACTAATAATTCACGTAAGTTATTGATTTAATTGACATATTATACATTATACGAA
35_LNODE_1_length_6254	NZ_CP017939.1	NZ_CP017939.1 Acinetobacter pittii strain YMC2010/8/T346 plasmid unnamed1, complete sequence	3.43e-22	105	86.667	13	62	4556	4659	9315	9211	ACATTTAGGACATTCCGCTTGATTATCCCCCAATACTGCTGTTATATTCATACTTAAAATTTCC-TAAGTTATTGATTTAATTGACATATTATACATTATACGAA	ACACTTAGGACACTCCACTTGATTATCCCCTAGCATTGCTATAATATTCATACTAATAATTCACGTAAGTTATTGATTTAATTGACATATTATACATTATACGAA
35_LNODE_1_length_6254	NZ_CP017939.1	NZ_CP017939.1 Acinetobacter pittii strain YMC2010/8/T346 plasmid unnamed1, complete sequence	3.43e-22	105	86.667	13	62	4556	4659	15733	15629	ACATTTAGGACATTCCGCTTGATTATCCCCCAATACTGCTGTTATATTCATACTTAAAATTTCC-TAAGTTATTGATTTAATTGACATATTATACATTATACGAA	ACACTTAGGACACTCCACTTGATTATCCCCTAGCATTGCTATAATATTCATACTAATAATTCACGTAAGTTATTGATTTAATTGACATATTATACATTATACGAA
35_LNODE_2_length_6072	NZ_CP017939.1	NZ_CP017939.1 Acinetobacter pittii strain YMC2010/8/T346 plasmid unnamed1, complete sequence	3.33e-22	105	86.667	13	62	4287	4390	2907	2803	ACATTTAGGACATTCCGCTTGATTATCCCCCAATACTGCTGTTATATTCATACTTAAAATTTCC-TAAGTTATTGATTTAATTGACATATTATACATTATACGAA	ACACTTAGGACACTCCACTTGATTATCCCCTAGCATTGCTATAATATTCATACTAATAATTCACGTAAGTTATTGATTTAATTGACATATTATACATTATACGAA
35_LNODE_2_length_6072	NZ_CP017939.1	NZ_CP017939.1 Acinetobacter pittii strain YMC2010/8/T346 plasmid unnamed1, complete sequence	3.33e-22	105	86.667	13	62	4287	4390	9315	9211	ACATTTAGGACATTCCGCTTGATTATCCCCCAATACTGCTGTTATATTCATACTTAAAATTTCC-TAAGTTATTGATTTAATTGACATATTATACATTATACGAA	ACACTTAGGACACTCCACTTGATTATCCCCTAGCATTGCTATAATATTCATACTAATAATTCACGTAAGTTATTGATTTAATTGACATATTATACATTATACGAA
35_LNODE_2_length_6072	NZ_CP017939.1	NZ_CP017939.1 Acinetobacter pittii strain YMC2010/8/T346 plasmid unnamed1, complete sequence	3.33e-22	105	86.667	13	62	4287	4390	15733	15629	ACATTTAGGACATTCCGCTTGATTATCCCCCAATACTGCTGTTATATTCATACTTAAAATTTCC-TAAGTTATTGATTTAATTGACATATTATACATTATACGAA	ACACTTAGGACACTCCACTTGATTATCCCCTAGCATTGCTATAATATTCATACTAATAATTCACGTAAGTTATTGATTTAATTGACATATTATACATTATACGAA
283_RNODE_12_length_6080	NZ_CP017939.1	NZ_CP017939.1 Acinetobacter pittii strain YMC2010/8/T346 plasmid unnamed1, complete sequence	3.33e-22	105	86.667	13	62	1564	1667	2803	2907	TTCGTATAATGTATAATATGTCAATTAAATCAATAACTTA-GGAAATTTTAAGTATGAATATAACAGCAGTATTGGGGGATAATCAAGCGGAATGTCCTAAATGT	TTCGTATAATGTATAATATGTCAATTAAATCAATAACTTACGTGAATTATTAGTATGAATATTATAGCAATGCTAGGGGATAATCAAGTGGAGTGTCCTAAGTGT
283_RNODE_12_length_6080	NZ_CP017939.1	NZ_CP017939.1 Acinetobacter pittii strain YMC2010/8/T346 plasmid unnamed1, complete sequence	3.33e-22	105	86.667	13	62	1564	1667	9211	9315	TTCGTATAATGTATAATATGTCAATTAAATCAATAACTTA-GGAAATTTTAAGTATGAATATAACAGCAGTATTGGGGGATAATCAAGCGGAATGTCCTAAATGT	TTCGTATAATGTATAATATGTCAATTAAATCAATAACTTACGTGAATTATTAGTATGAATATTATAGCAATGCTAGGGGATAATCAAGTGGAGTGTCCTAAGTGT
283_RNODE_12_length_6080	NZ_CP017939.1	NZ_CP017939.1 Acinetobacter pittii strain YMC2010/8/T346 plasmid unnamed1, complete sequence	3.33e-22	105	86.667	13	62	1564	1667	15629	15733	TTCGTATAATGTATAATATGTCAATTAAATCAATAACTTA-GGAAATTTTAAGTATGAATATAACAGCAGTATTGGGGGATAATCAAGCGGAATGTCCTAAATGT	TTCGTATAATGTATAATATGTCAATTAAATCAATAACTTACGTGAATTATTAGTATGAATATTATAGCAATGCTAGGGGATAATCAAGTGGAGTGTCCTAAGTGT
39_LNODE_1_length_3597	NC_008389.1	NC_008389.1 Roseobacter denitrificans OCh 114 plasmid pTB4, complete sequence	4.16e-34	530	72.264	135	83	2537	3060	2843	2320	TGTTTCTGGCAGTAGGCCACAAAGGCCGCTCCTGCGTTCTCTGGTGGGTTCCCGCGCCCTGTTTCGGCCCGTGCAAAATCCAGCCACTTGGTTTGTAGTGCGTAGTAGTCCCAGCCCTTGTCACGGGCGATAGAACGGGCCCTTTCTTCGGCCCATTCGGGTATCCTGAT-ATCGTCCCTCAGCTCGACCTTGGCCGACCTTGGCCGAACGATAACGAGGTCGTTTG-CGTCCAGCTCGAAGCGATAGAACGGCGTGTGGTCTTCTTCGATAATCTGGCGAAGAT-TT-AGCCTAAACCGCTTGAGCGGAGCGTTACTACCCGTCTTGGCTTGCAGCTTTTCGAGGCCAATGTGCCACCGTTTCTGGTTCCCGCAATGCTTGCGGGCGATTTCATACAG…	TGTTTCTGGCAGTAGGCCACAAAGGCCGCGCCTGCGTTCTGGGGCGGGTTCCCTTTGCCAGCCTCGTCCTGGGCGAATTCCATCCATTTGGCGCGGAGAGCGTGATAGTCCCAGCCCTTATCCCGCGCGATCCCGCGGGCCTTTTCCTCGGCCCAGTCTGGCAGGGTGATGGAAGGCGCA-AGCGTGGTCTTTGCCTTGCGGGGGCGGAAGATCACCAGATCATCTGACGTT-AGCTCCATGCGGTAGAACGGCATGTGATCGTCTGAGATGATTTGGCG--GATGTTGAGGCGGAATTTCTTGAGGGGGGCGTTGCTGCCTGTCTTGTTCTGCAGGTTGGCCAGGCCGATTTGCCACTTCTTCTGCTCGCCGCAGTGTTTGCGGGCGATCTCGTAGAT…
39_LNODE_1_length_3597	NZ_CP010686.1	NZ_CP010686.1 Phaeobacter piscinae strain P14 plasmid pP14_e, complete sequence	5.46e-23	72	95.833	3	63	1432	1503	12415	12344	AGAGTAGCGAGATATGTTTTTGTGGTACAAAAACCTCGGTCAGGGGTCTAACGCCACCCCCGACACCCAGCT	AGAGTAGCGAGATATGTTTTTGCTATACAAAAACCTCGGTCAGGGGTCTAACGCCACCCCCGACACCCAGCT
39_LNODE_1_length_3597	NZ_CP010686.1	NZ_CP010686.1 Phaeobacter piscinae strain P14 plasmid pP14_e, complete sequence	5.58e-08	46	93.478	2	36	1340	1384	8726	8681	CATCCCGCGCCCCCACACAGCGCCGTAGGGATGGTGG-GGTTTTTT	CATCCCGCGCCCCCACACAGCGCCGTAGGGATGATGGCGGATTTTT
41_LNODE_1_length_32534	NZ_CP020441.2	NZ_CP020441.2 Paracoccus yeei strain FDAARGOS_252 plasmid unnamed1, complete sequence	1.09e-13	48	100	0	48	9855	9902	61644	61691	GCTTCGGGAGCAGGGGGTCGGAGGTTCGAATCCTCTCGCTCCGACCAG	GCTTCGGGAGCAGGGGGTCGGAGGTTCGAATCCTCTCGCTCCGACCAG
41_LNODE_1_length_32534	NZ_CP044080.1	NZ_CP044080.1 Paracoccus yeei strain FDAARGOS_643 plasmid unnamed3, complete sequence	1.09e-13	48	100	0	48	9855	9902	46889	46936	GCTTCGGGAGCAGGGGGTCGGAGGTTCGAATCCTCTCGCTCCGACCAG	GCTTCGGGAGCAGGGGGTCGGAGGTTCGAATCCTCTCGCTCCGACCAG
41_LNODE_1_length_32534	NZ_CP024423.1	NZ_CP024423.1 Paracoccus yeei strain TT13 plasmid pTT13-1, complete sequence	1.09e-13	48	100	0	48	9855	9902	43755	43802	GCTTCGGGAGCAGGGGGTCGGAGGTTCGAATCCTCTCGCTCCGACCAG	GCTTCGGGAGCAGGGGGTCGGAGGTTCGAATCCTCTCGCTCCGACCAG
41_LNODE_1_length_32534	NZ_CP031082.1	NZ_CP031082.1 Paracoccus yeei strain CCUG 32053 plasmid pYEE4, complete sequence	3.9e-13	47	100	0	47	9855	9901	6595	6549	GCTTCGGGAGCAGGGGGTCGGAGGTTCGAATCCTCTCGCTCCGACCA	GCTTCGGGAGCAGGGGGTCGGAGGTTCGAATCCTCTCGCTCCGACCA
41_LNODE_1_length_32534	NZ_CP015231.1	NZ_CP015231.1 Epibacterium mobile F1926 plasmid unnamed1, complete sequence	1.41e-07	47	93.617	1	37	9856	9901	156982	156937	CTTCGGGA-GCAGGGGGTCGGAGGTTCGAATCCTCTCGCTCCGACCA	CTTCGGGAGGCA-GGGGCCGGAGGTTCGAATCCTCTCGCTCCGACCA
41_LNODE_1_length_32534	NC_008043.1	NC_008043.1 Ruegeria sp. TM1040 megaplasmid, complete sequence	1.41e-07	47	93.617	1	37	9856	9901	815562	815517	CTTCGGGA-GCAGGGGGTCGGAGGTTCGAATCCTCTCGCTCCGACCA	CTTCGGGAGGCA-GGGGCCGGAGGTTCGAATCCTCTCGCTCCGACCA
281_RNODE_8_length_2091	NZ_KP791968.1	NZ_KP791968.1 Vibrio parahaemolyticus strain 2011VPH2 plasmid pVPH2, complete sequence	0	1193	78.625	213	407	9	1175	89777	90953	TCCATATCCACCACGTGTCGCCGTCCGTATCGACGGATGAACATCGTGGCTTTATTGATGGCATCGTGACAGCTCCGCTTCGGTCTATAACCAAAGCTTGATGGATGGAACTGCTCTTCGAAGATGGGTGTAAGGAGGTCATTCAAGCATTGTTGAACCACTCTATCCCTGACTGTTGGGATACCCAATAGACGCT--CACCGCCCCCGTCTTTCGGGATAATGACCCGCCTTACCGGTTGCGGTTGATAGCGTTTGGTTTTGAGTTCAAGAAGAAGCT-G-CGATAGTTCATTATCCAGATTTGAGGCAAACGCGCTCAGGCTCTGCCCATCTATTCCGGCCGC-ACCTTTCGCTTTGAATACCTTT-TTAAACCCTTTGAACAG-CCTCGCTTTA-T…	TCCATGTCCACCACATGTTGGAGGCCGTATCGGCGTATAAACATCGTGGCTTTGTTGATCGCATCGTGACAACTTCGTTTTGGTCGGTATCCAAAGCTTGATGGATGGAACTGCTCTTCGAAGATGGGAGTGAGGATATCATTCAAGGCTTGTTGAACGACTCTATCCCGAACTGTCGGGATCCCGAGCAG-C-CTAACTCCTCCTCCGTCTTTGGGGATCTCTACCCGTCTGACTGGCTGAGGGCAATACTGCTTGGTTTTAAGCTCCAGAAGAAGTAAGTCGA-GGTT-ATCACTCAGATTTGAGGCGAAGTCACTCAGGCTCTGCTTATCTATTCCAGCCGCGCCCTTTCGCTTT-CTTCACTTTGATAAATCCTTTGTACAGGCGATG-TTTACT…
281_RNODE_8_length_2091	NZ_KP791968.1	NZ_KP791968.1 Vibrio parahaemolyticus strain 2011VPH2 plasmid pVPH2, complete sequence	2.37e-44	566	73.322	127	101	1173	1726	86965	87518	ACATCGAGTAGGGTGAGGCGTCACCGCCTCATCCCTCTCACAGAACCGTACATACGGGCCTCGTATACGGCTCATGTACACAGTT--ATTTAGCGTAATTGCTAAACACATATCCCGTTGCAACATTCTCCAAGTTCATTAGCCCAAGTTCATCGAACCAACTATTTGGCATCGCGTAG-CTTGCTAAAGGACTG--CGTGCACTGCACCAGCTCGTCATGTTGATGTGAGCGAACTTGCCTT-TATAACCATGCTGTCGTAGCCAGCGATGGAGGCGGCTCGCCTTCTTCCATAA-CTTAAGTTGGATGCTGCGCAAGCGC-CGTCTTAGCCAG-CTCGCGAGTTGCTTAAATGCCCTGCTCGCATTGGCTATCTTGAAGTAGTGACTGAACCCCCTG…	ACATCGAGTAGGGTGAGGCGTCACCGCCTCATCCCTCTCACAGAACCGTACGTACGGACCTCGTATACGGCTCATG--CACATTTCCATTCAGCATATTCGCTGAACACATACCCCGTTCTAACATGTTCAAGGTTGACTAGACCAAGATCGTTGAACCATTGGTTCGGCATCGCA-AGACTTGCTAGCGGGCTTAACGAGTT-T-CTCCAGTTCGTCATATTGATAC-ACTTAAACGGCGGACTATAGCCTAACTGTTTTAGCCTACGGTGTAGCCGTGTGGGTTTCTTCCATAGTCTTAACTGGG-TGCTTCTCA-GCCTTCGTCTTACCCAGACT-GCTATACGCCTGAACTCTTTGCTACTATTGGCTATCCTGAAGTATTGGCTAAAGCCCCTC…
281_RNODE_8_length_2091	NZ_MN865127.1	NZ_MN865127.1 Vibrio alginolyticus strain C1579 plasmid pC1579, complete sequence	0	1196	78.512	217	405	1	1175	60798	59622	TCGACAGGTCCATATCCACCACGTGTCGCCGTCCGTATCGACGGATGAACATCGTGGCTTTATTGATGGCATCGTGACAGCTCCGCTTCGGTCTATAACCAAAGCTTGATGGATGGAACTGCTCTTCGAAGATGGGTGTAAGGAGGTCATTCAAGC-ATTGTTGAACCACTCTATCCCTGACTGTTGGGATACCCAATAG-ACGCTCACCGCCCCCGTC-T-TTCGGGATA-AT-GACCCGCCTTACCGGTTGCGGTTGATAGCGTTTGGTTTTGAGTTCAAGA-AGAAGCTG--CGATAGTTCATTATCCAGATTTGAGGCAAACGCGCTCAGGCTCTGCCCATCTATTCCGGCCGCACCTTTCGCTTTGAATACCTTTTTAAACCCTTTGAACAGCC…	TCGACAAGTCCATATCTACAACGTGTTGTAACCCGTAACGCCGGATGAACATCGTGGATTTGTTGATTGCATCGTGACAGCTTCGATTCGGCCTATACCCAAAACTTGATGGGTGAAATTGCTCTTCGAAGATGGGGGTGAGGATATCGTT-GAGCGCTTGTTGGACAACTCTATCCCTAACTGTTGGGAT-CCC--GAGCAATCGCACC-CCTCCGTCTTCTTTGGG-TATCTCTACCCGTTTGACTGGCTGAGGTTTGTATTGCTTGGTTTTAAGTTCA-GAGAGGAGTTGATCGA-GGTT-ATCACTCAGATTTTCGGCGTAGTTGCTCAGGCTCTGCTCATCTATTCCAGCCGCGCCTTTCGCTTTCTTTACCTTTTTAAACCCTTTATACAGCC…
281_RNODE_8_length_2091	NZ_MN865127.1	NZ_MN865127.1 Vibrio alginolyticus strain C1579 plasmid pC1579, complete sequence	5.03e-56	845	71.953	213	122	1173	2005	61717	60885	ACATCGAGTAGGGTGAGGCGTCACCGCCTCATCCCTCTCACAGAACCGTACATACGGGCCTCGTATACGGCTCATGTACACAGTTATTTAGCGTAATTGCTAAACACATATCCCGTTGCAACATTCTCC-AAG-TTCATTAGCCCAAGTTCATCGAACCAACTATTTGGCATCGCGTAGCTTGCTAAAGGACT-GCGTGCACTGCACCAGCTCGTCATGTTGATGTGAGCGAACTTGC-CTTTATAACCATGCTGTCGTAGCCAGCGATGGAGGCGGCTCGCCTTCTTCCATAACTTAAGTTGGATGCTGCGCAAGCGCCGTCTTAGCCAGCTCGCGAGTTGCTT-A-AATGCCCTGCTCGC-ATTGGCTATCTTGAAGTAGTGACTGAACCCCCTGAG…	ACATCGAGTAGGGTGAGGCGTTACCGCCTCATCCCTCTCACAGAACCGTACGTACGGACCTCGTATACGGCTCATGCACACTTCCATTCAGCATATTGGCTGAACACATA-CCCTGTCCTT-ATTGTCCCAAGATTTACCAATCCTTGGTCATTAAACCATTGATTTGGCATCGCATAGCTTGATAGTGGACTCGC-TGCACTGACCCAACTTGTCATTGAGATATGCTGGAACG-GCGGCTTATACCCTAACTGTTTTAACTTTCGATGTAAGCGTTGAGGCTTCTTCCAAAGTTTCAACTGGATACTACGCAGTCTTCTTCGTAGCCATCCTGCTAGT--CTTGAGAACTCCCTGCT-GCTATTGGTGATCCTGAAGTATTGGCTGAACCCTCTTAA…
281_RNODE_8_length_2091	NZ_CP061942.1	NZ_CP061942.1 Marinomonas algicola strain SM1966 plasmid punamed1, complete sequence	3.59e-112	473	82.664	74	223	708	1175	4055	3586	AGCTTTTGACTGATAAGGACGCCATCAAAC--ACTGCTGATGGTCAGCTCGGTTTTACCCTCCACACCATTACTGGCTTTCACAGGCCGAACTTTACTCACTACTACGGCGTCATCTGCCACCTCGCACCAACACCT-ACCTTGAGTCTTCTCTCGCATAGATGCTTCTGGCTTATCA-CCAGAGACGGTGTCAGGCTTCCCCAGTTACTGTGCTGGCTCCCTGTTAGAAATTCCACCCTCAAGCACAAAACAGGACTGACCGAGTATCGGGCTTCGCGCTATTTTGCACGCTTACCCTCCTGTCTTGCCGAATCAGGTTCAC-TTTCGTTGTGTACCTCTAACTTCCTATGGCTTCCTTCAGACCCTGCTGTTGGCCAACAACGCCCTTGCCATTCGG…	AGCTTTTGACTAAAATTGACCCTATCAAACGTAATGCTGATAGTCGGCTTGGTTTTATCCTCCACACCATTACTGGCTTTCACAGGCCTAGCCTTACTCACTACTACGGTTTCATCTGCCACCTCACACCGACGCTAAACCTTGAGTCTCCTCTTGAATTTACGCCACTTAC-AAACAGCAAGTTTAGATGCCAGGCTTCCCCAGTTACTGTACTGACTCCCTGTTAGAAATCCCACCCTCAAGCACAGTATTGGTCTGACTAAGTATCGGGCTTCGCGCTATTTTGCACGCTTACCCACCAATACTGCCGAAACAGGTT-ACGGTTAGTTGTGTACCTCTAACTTCCTATGGCTTCCTTCAGACCCCACCGTTAGCCAGTGACGCCCTTGCCATTCGG…
281_RNODE_8_length_2091	NZ_MG516912.1	NZ_MG516912.1 Proteus penneri plasmid pPp47, complete sequence	2.29e-69	580	75.517	126	146	1	572	104832	104261	TCGACAGGTCCATATCCACCACGTGTCGCCGTCCGTATCGACGGATGAACATCGTGGCTTTATTGATGGCATCGTGACAGCTCCGCTTCGGTCTATAACCAAAGCTTGATGGATGGAACTGCTCTTCGAAGATGGGTGTAAGGAGGTCATTCAAGCATTGTTGAACCACTCTATCCCTGACTGTTGGGATACC---CAATA-GACGCTCACCGCCCCCGTCTTTCGGGATAATGACCCGCCTTACCGGTTGCGGTTGATAGCGTTTGGTTTTGAGTTCAAGAAGAAGCTGCGATAGTTCATTATCCAGATTTGAGGCAAACGCGCTCAGGCTCTGCCCATCTATTCCGGCCGCACCTTTCGCTTTGAATACCTTTTTAAACCCTTTGAACAGCCTCGCT…	TCGACAAGTCCATATCAACTAAATGTTGGCGTCCGTATCGACGGATGAACATCGTGGCCTTGTTGATGACATCATGACAACTTCGATTCGGCCGATATCCAAAACTTGATGGATGGAACTGCTCTTCGAAGATAGGGCTAAACAGGTCGTTCAGGGTTTGTTGGATCACTTTGTTCCGAACGGTCGGGATGCCAAGCAATCTGACTC-CACCGCCT---TCTTTCGGGATTTCTACCCGTCTGACTGGTTGTGGTTGGTATTGCTTAGTTTTGAGTTCGAGAAGAAGTTGGTAAAGATTATCACTCAGATTTGAGGCGAAGTCGCTCAGGCTCTGCCTATCTATTCCGGCCGCGCCTTTCGCTTTCCACACGTTTTTAAATCCTTTGTATAACTGTGCC…
53_LNODE_1_length_2088	NZ_MN865127.1	NZ_MN865127.1 Vibrio alginolyticus strain C1579 plasmid pC1579, complete sequence	0	2083	74.22	446	426	2	2036	59678	61717	GACTGAGGGGAAGATAATCCGAATGGCAAGGGCGTTGTTGGCCAACGGCAGGGTCCGAAGGAAGCCATAGGAAGTTAGAGGTACACAACGCAAGTGAACCTGATTCGGCAAGACAGGGGGGTAAGCGTGCAAAATAGCGTGAAGCCCGATACTCGGTCAGTCCTGTTTTGTGCTTGAGGGTGGGATTTCTAACAGGGCGTCAGTGCAGTAACTGGGGAAGCCTGGCACCTAAACTTACTTAGAGT----AAGTGGTTAACGTTCAAGGGGAGACTCAAGATGTTAATCGGTGTGAGGTGGCAGATGAAGCCGTAGTAGTGAGTAAAGTTCGGCCTGTGAAAGCCAGTAATGGTGTGGAGGGTAAAACCGAGCTGACCATCAGCAGT--GTTTGGT-G-G…	GACTGAGGGGAAGATAATCCGAATCGCAAGGGCGTTGTTGGCTAACGGCAGGGTCTGAAGGAAGCGATAGGAAGTTAGCAGTACACAACGCAAGTAAACCTGCTTCGGCAGTATAGGTGGGTAAGCGTCCGAAATAGCGCGAAGCCCTATACTCAGTCAGACCTATGCTGTGCTTGAGGGTGGCATTGTTAACAGGGAGCCAGTGCAGTAACTGGGGAAGCCTGACACC---ACATCCAGACAGTCTGGAAG-CACAAAC-TCGAAGCGAAAGCT-AAGAGGTGTGTTGGTGCGAGGTGGCAGATGAATCCGTAGTAGTGAGTAAGGCTAAGCCAGAGAAGCCCAGTAATGGTGTGGAGGAGAAAACTTAGCTGACCAGCAGCATCAAGTCTGATGGAG…
53_LNODE_1_length_2088	NZ_MN865127.1	NZ_MN865127.1 Vibrio alginolyticus strain C1579 plasmid pC1579, complete sequence	8.82e-19	55	100	0	55	2034	2088	59622	59676	TGTTTGCCCAGCGAAGCTGGCAAACCCGTCAGGTTGAAAGAAACCTGAATCACCC	TGTTTGCCCAGCGAAGCTGGCAAACCCGTCAGGTTGAAAGAAACCTGAATCACCC
53_LNODE_1_length_2088	NZ_KP791968.1	NZ_KP791968.1 Vibrio parahaemolyticus strain 2011VPH2 plasmid pVPH2, complete sequence	0	1399	76.197	285	376	1	1369	90897	89517	TGACTGAGGGGAAGATAATCCGAATGGCAAGGGCGTTGTTGGCCAACGGCAGGGTCCGAAGGAAGCCATAGGAAGTTAGAGGTACACAACGCAAGTGAACCTGATTCGGCAAGACAGGGGGGTAAGCGTGCAAAATAGCGTGAAGCCCGATACTCGGTCAGTCCTGTTTTGTGCTTGAGGGTGGGATTTCTAACAGGGCGTCAGTGCAGTAACTGGGGAAGCCTGGCACCTAA-ACTTACTTA-G-AGTAAGTGGTTAACGTTCAAGGGGAGA-CTCAAGATGTTAATCGGTGTGAGGTGGCAGATGAAGCCGTAGTAGTGAGTAAAGTTCGGCCTGTGAAAGCCAGTAATGGTGTGGAGGGTAAAACCGAGCTGACCATCAGCA--GTGTTTGGTGGC…	TGATTGAGGGGAAGATAATCCGAATCGCAAGGGCGTTGCTGGCCAACGGCAGGGTCTGAAGGAAGCGATAGGAAGTTAACAGTACACAACGTAAGTGAACCTGCTTCGGCAGTTTAGGTGGGTAAGCGTGCAAAATAGCGCAAAGCCCAATACTCAGTCAGACCTAAGCTGTGCTTGAGGGTGGCATTGTTAATAGGGAGCCAGTGCAGTAACTGGGGAAGCCTGGCACCACATCCGGGCAAATGCCGGAAG-CGTTGA-G-GCAAAGTGAAAGCT-AAGCTCAGCGTTGGTGTGAGGTGGCAGATGAATCCGTAGTAGTGAGTAAAGCTTGGCCTATGAAAGCCAGTAATGGTGTGGAGGACAAAACCAAGCTGATCATCAGCAATATGTCTGATGGA…
53_LNODE_1_length_2088	NZ_KP791968.1	NZ_KP791968.1 Vibrio parahaemolyticus strain 2011VPH2 plasmid pVPH2, complete sequence	2.37e-44	557	73.25	131	101	1489	2036	87512	86965	GATGATGGTGTGAAGTTCCTTGGTGTTGAAATTGGGACGAAATATACCCGCATCCAGCCCAAGAAACTCACCGCGTTTAAGGCGAAGCTCAAGCAGATGACGAAACGCAATGGCGGAATGCCGCTGCAATCAG-T--TATCAATGCACTAAACCCACTGCTAAGAGGGTTCAGTTATTACTTCAAGATAGCCAATGCGAGCAGGGCATTTAAGCAAATAGCAAGCTGGCTAAGACG-GCGCTTGCGCAGCATCCAACTTAAG-TTATGGAAGAAGGCGAGCCGCCTCCATCGCTGGCTAAGACAGCATGGTTATA-AAGGCAAGTTCGCTCACATCAACATGACGAGCTGGTGCAGTGCACG--CAGTCCCTTAGCAAG-CTACGCGATGCCAAACAGT…	GATGAGGGAGTGAAGTTCCTTGGTGTGGAGATCGGGAGTCGATATACCCGTATTCAATCGAAGAAACTGTCAGCGCTGAAAGATAAGCTAAAGCAAATGACGAAGCGCAGTGGTGGAAAACCACTG-AGTCAGTTGATATC-A-GAGCTCAATCCAGTGCTGAGGGGCTTTAGCCAATACTTCAGGATAGCCAATAGTAGCAAAGAGTTCAGGCGTATAGCAGTCTGGGTAAGACGAAGGC-TGAGAAGCA-CCCAGTTAAGACTATGGAAGAAACCCACACGGCTACACCGTAGGCTAAAACAGTTAGGCTATAGTCCGCCGTTTAAGT-GTATCAATATGACGAACTGGAG-A-AACTCGTTAAGCCCGCTAGCAAGTCT-TGCGATGCCGAACCAA…
53_LNODE_1_length_2088	NZ_KP791968.1	NZ_KP791968.1 Vibrio parahaemolyticus strain 2011VPH2 plasmid pVPH2, complete sequence	4.11e-17	56	98.214	0	52	2034	2088	90953	90898	TGTTTGCCCAGCGAAGCTGGCAAACCC-GTCAGGTTGAAAGAAACCTGAATCACCC	TGTTTGCCCAGCGAAGCTGGCAAACCCCGTCAGGTTGAAAGAAACCTGAATCACCC
53_LNODE_1_length_2088	NZ_CP061942.1	NZ_CP061942.1 Marinomonas algicola strain SM1966 plasmid punamed1, complete sequence	3.59e-112	445	83.82	61	223	2	439	3641	4081	GACTGAGGGGAAGATAATCCGAATGGCAAGGGCGTTGTTGGCCAACGGCAGGGTCCGAAGGAAGCCATAGGAAGTTAGAGGTACACAACGCAA-GTGAACCTGATTCGGCAAGACAGGGGGGTAAGCGTGCAAAATAGCGTGAAGCCCGATACTCGGTCAGTCCTGTTTTGTGCTTGAGGGTGGGATTTCTAACAGGGCGTCAGTGCAGTAACTGGGGAAGCCTGGCACCTAAACTTACTTAGAGTAAGTGGT-TAACGTTCAAGGGGAGACTCAAGATGTTAA--TCGGTGTGAGGTGGCAGATGAAGCCGTAGTAGTGAGTAAAGTTCGGCCTGTGAAAGCCAGTAATGGTGTGGAGGGTAAAACCGAGCTGACCATCAGCAGT--GTTTGGTGGCA…	GACTAAGGGGAAGATAATCCGAATGGCAAGGGCGTCACTGGCTAACGGTGGGGTCTGAAGGAAGCCATAGGAAGTTAGAGGTACACAACTAACCGT-AACCTGTTTCGGCAGTATTGGTGGGTAAGCGTGCAAAATAGCGCGAAGCCCGATACTTAGTCAGACCAATACTGTGCTTGAGGGTGGGATTTCTAACAGGGAGTCAGTACAGTAACTGGGGAAGCCTGGCATCTAAACTTGCTGTTTGTAAGTGGCGTAAA-TTCAAGAGGAGACTCAAGGT-TTAGCGTCGGTGTGAGGTGGCAGATGAAACCGTAGTAGTGAGTAAGGCTAGGCCTGTGAAAGCCAGTAATGGTGTGGAGGATAAAACCAAGCCGACTATCAGCATTACGTTTGATAGGG…
53_LNODE_1_length_2088	NZ_CP061942.1	NZ_CP061942.1 Marinomonas algicola strain SM1966 plasmid punamed1, complete sequence	6.97e-05	55	85.455	7	30	2034	2088	3586	3639	TGTTTGCCCAGCGAAGCTGGCAAACCCGTCAGGTTGAAAGAAACCTGAATCACCC	TGTTTGCCCAGCGAAGCTGGCAAACCCGATAGCCTGAAAGATGCCTTA-TCACCC
53_LNODE_1_length_2088	NZ_MG516912.1	NZ_MG516912.1 Proteus penneri plasmid pPp47, complete sequence	1.38e-66	383	79.896	55	141	2	378	103823	104189	GACTGAGGGGAAGATAATCCGAATGGCAAGGGCGTTGTTGGCCAACGGCAGGGTCCGAAGGAAGCCATAGGAAGTTAGAGGTACACAACGCAAGTGAACCTGATTCGGCAAGACAGGGGGGTAAGCGTGCAAAATAGCGTGAAGCCCGATACTCGGTCAGTCCTGTTT-TGTGCTTGAGGGTGGGATTTCTAACAGGGCGTCAGTGCAGTAACTGGGGAAGCCTGGCACCTAAACT--T-ACTTAGAGTAAGTGGTTAACGTT-CAAGGGGAGACTCAAGA-TGTTAATCGGTGTGAGGTGGCAGATGAAGCCGTAGTAGTGAGTAAAGTTCGGCCTGTGAAAGCCAGTAATGGTGTGGAGGGTAAAACCGAGCTGACCATCA	GACTGAGGGGAAGATAATCCGAATCGCAAGGGCGTTGCTGGCCAACGGCAAGGTCTGAAGGAAGCCATAAGAAGTCAGAGACACACAACGCAAGTGAACCTGATTCGGCTCTACAGGTGGGTAAGCGTGCACAATAGCG-------C-A-A---AGTCAGACCTGTTTGAGTGATTGAGGGTGGCGTTACTGACAGGGAGCCAGTGCAGTAACTGGGGAAGCCTGGCACCACATCCGGTCAAATGCCGGAAGCAC--AA-GTGACAAGGTGAAAGCCAAGGCTGGTGTT-GGTGTGAGGTGGCAGATGAATCCGTAGTAGTGAGTAAGGCTCGGCCTGAGAAGCCCAGTAATGGTGTGGAGGAGAATACTGAGCTGACCATCA
57_LNODE_1_length_24068	NZ_CP032322.1	NZ_CP032322.1 Azospirillum brasilense strain MTCC4035 plasmid p1, complete sequence	4.6e-46	323	77.709	70	106	17687	18008	1355881	1356202	TGTCCATCACTGCCTGGCCCGCCGCCATGCCCAGCGGATTGCCGCCATAGGTCGATCCGTGCGTTCCGAAGGTCATGCCCCGGGCCGCCTTTTCGGTGGCGAGGCAGGCACCGAGCGGGAAGCCGCCGCCGATGCCCTTGGCGCTGGCCATCACGTCGGGCTCGATACCGTAGGCTTCGTGCGCGTAGAGCTTGCCGGTGCGCGCGACTCCGCATTGCACTTCGTCCAGCACGAGCATCAAATCATGCTCGTCGCACAGGGCGCGCAGGCCGGTCATGAATTCGCGGCTCGCCGGG-CGGATGCCGCCTTCGCCCTGGATCGG	TGTCCAGCACGGCGTTGCCGACCGCGGTGGCCAACGGGTTGCCGCCGTAGGTCGAGCCGTGGGTGCCGGCGGTCATGCCCGACGCCGCCTTTTCCGTGGCAAGGCAGGCGCCCAGCGGGAAGCCGCCGCCGATGCCCTTGGCCACCGCCATGACGTCCGGCGTGATGCCGGCCCATTCATGGGCGAACAGCTTGCCGGTGCGGCCCATGCCGCACTGGATCTCGTCCAGGAACAGCAGCATTCCGTGCTGGTCGCACAGGTCGCGCAGGCCGCGCAGGAATTC-CACCGAGCCGGCACGGATGCCGCCCTCGCCCTGGATCGG
57_LNODE_1_length_24068	NZ_CP032340.1	NZ_CP032340.1 Azospirillum brasilense strain MTCC4038 plasmid p1, complete sequence	2.14e-44	298	78.523	58	103	17717	18011	540512	540218	CCAGCGGATTGCCGCCATAGGTCGATCCGTGCGTTCCGAAGGTCATGCCCCGGGCCGCCTTT-TCGGTGGCGAGGCAGGCACCGAGCGGGAAGCCGCCGCCGATGCCCTTGGCGCTGGCCATCACGTCGGGCTCGATACCGTAGGCTTCGTGCGCGTAGAGCTTGCCGGTGCGCGCGACTCCGCATTGCACTTCGTCCAGCACGAGCATCAAATCATGCTCGTCGCACAGGGCGCGCAGGCCGGTCATGAATTCG-CGGCTCGCCGG-GCGGATGCCGCCTTCGCCCTGGATCGGTTC	CCAGCGGGTTGCCGCCGTAGGTCGAGCCGTGGGTGCCCGCGGTCATG-CCCGACGCGGCTTTCTCGGTGGCGAGGCAGGCGCCCAGCGGGAAGCCGCCGCCGATGCCCTTGGCCACCGCCATGACGTCCGGCGTGATGCCGGCCCATTCATGGGCGAACAGCTTGCCGGTGCGGCCCATGCCGCACTGGATCTCGTCCAGGAACAGCAGCATCCCATGCTGGTCGCACAGGTCGCGCAGGCCGCGCAGGAACTCGACCGA--GCCGGCGCGGATGCCGCCCTCGCCCTGGATCGGCTC
57_LNODE_1_length_24068	NZ_CP012915.1	NZ_CP012915.1 Azospirillum brasilense strain Sp 7 plasmid ABSP7_p1, complete sequence	2.14e-44	325	77.538	67	103	17687	18008	1591875	1592196	TGTCCATCACTGCCTGGCCCGCCGCCATGCCCAGCGGATTGCCGCCATAGGTCGATCCGTGCGTTCCGAAGGTCATGCCCCGGGCCGCCTTT-TCGGTGGCGAGGCAGGCACCGAGCGGGAAGCCGCCGCCGATGCCCTTGGCGCTGGCCATCACGTCGGGCTCGATACCGTAGGCTTCGTGCGCGTAGAGCTTGCCGGTGCGCGCGACTCCGCATTGCACTTCGTCCAGCACGAGCATCAAATCATGCTCGTCGCACAGGGCGCGCAGGCCGGTCATGAATTCG-CGGCTCGCCGG-GCGGATGCCGCCTTCGCCCTGGATCGG	TGTCCAGCACGGCGTTGCCGACCGCGGTAGCCAGCGGGTTGCCGCCGTAGGTCGAGCCGTGGGTGCCCGCGGTCATG-CCCGACGCGGCTTTCTCGGTGGCGAGGCAGGCGCCCAGCGGGAAGCCGCCGCCGATGCCCTTGGCCACCGCCATGACGTCCGGCGTGATGCCGGCCCATTCATGGGCGAACAGCTTGCCGGTGCGGCCCATGCCGCACTGGATCTCGTCCAGGAACAGCAGCATCCCATGCTGGTCGCACAGGTCGCGCAGGCCGCGCAGGAACTCGACCGA--GCCGGCGCGGATGCCGCCCTCGCCCTGGATCGG
57_LNODE_1_length_24068	NZ_CP032346.1	NZ_CP032346.1 Azospirillum brasilense strain MTCC4039 plasmid p1, complete sequence	2.14e-44	326	77.301	72	103	17687	18011	1353026	1352702	TGTCCATCACTGCCTGGCCCGCCGCCATGCCCAGCGGATTGCCGCCATAGGTCGATCCGTGCGTTCCGAAGGTCATGCCCCGGGCCGCCTTTTCGGTGGCGAGGCAGGCACCGAGCGGGAAGCCGCCGCCGATGCCCTTGGCGCTGGCCATCACGTCGGGCTCGATACCGTAGGCTTCGTGCGCGTAGAGCTTGCCGGTGCGCGCGACTCCGCATTGCACTTCGTCCAGCACGAGCATCAAATCATGCTCGTCGCACAGGGCGCGCAGGCCGGTCATGAATTCGCGGCTCGCCGG-GCGGATGCCGCCTTCGCCCTGGATCGGTTC	TGTCCAGCACGGCGTTGCCGACCGCGGTGGCCAGCGGATTGCCGCCGTAGGTCGAGCCGTGGGTGCCGGCCGTCATGCCCGACGCGGCCTTTTCCGTCGCGAGGCAGGCGCCCAGCGGGAAGCCGCCGCCGATGCCCTTGGCCACCGCCATGACGTCCGGCGTGATGCCGGCCCATTCATGGGCGAACAGCTTGCCGGTGCGGCCCATGCCGCACTGGATCTCGTCCAGGAACAGCAGCAGCCCGTGCTGGTCGCACAGCTCGCGCAGGCCGCGCAGGAACTC-CACCGAGCCGGCGCGGATGCCGCCCTCGCCCTGGATCGGCTC
57_LNODE_1_length_24068	NZ_CP022367.1	NZ_CP022367.1 Azospirillum sp. TSH58 plasmid TSH58_p02, complete sequence	9.95e-43	309	77.67	66	100	17705	18011	1040089	1039782	CCG-CCGCCATGCCCAGCGGATTGCCGCCATAGGTCGATCCGTGCGTTCCGAAGGTCATGCCCCGGGCCGCCTTTTCGGTGGCGAGGCAGGCACCGAGCGGGAAGCCGCCGCCGATGCCCTTGGCGCTGGCCATCACGTCGGGCTCGATACCGTAGGCTTCGTGCGCGTAGAGCTTGCCGGTGCGCGCGACTCCGCATTGCACTTCGTCCAGCACGAGCATCAAATCATGCTCGTCGCACAGGGCGCGCAGGCCGGTCATGAATTCGCGGCTCGCCGG-GCGGATGCCGCCTTCGCCCTGGATCGGTTC	CCGACCGCGGTGGCCAGCGGGTTGCCGCCGTAGGTCGAGCCGTGGGTGCCGGCGGTCATGCCCGACGCCGCCTTTTCCGTCGCGAGGCAGGCGCCCAGCGGGAAGCCGCCGCCGATGCCCTTGGCCACCGCCATGACGTCCGGCGTGATGCCGGCCCATTCATGGGCGAACAGCTTGCCGGTGCGGCCCATGCCGCACTGGATCTCGTCCAGGAACAGCAGCAGCCCGTGCTGGTCGCACAGCTCGCGCAGCCCGCGCAGGAACTC-CACCGAGCCGGCGCGGATGCCGCCCTCGCCCTGGATCGGCTC
57_LNODE_1_length_24068	NZ_AP023181.1	NZ_AP023181.1 Paraburkholderia sp. PGU19 plasmid PPGU19_p1, complete sequence	6.29e-05	53	86.792	7	32	23674	23726	487069	487121	CGCAGCCGCGCCGATACCGTCTACCACCCGGTCGGCACCTGCCGGATGGGGGC	CGCGGCCACGCCGATTGTTTGTACCACCCGGTCGGCACCTGCCGGATGGGGGC
57_LNODE_1_length_24068	NZ_CP015960.1	NZ_CP015960.1 Paraburkholderia caribensis strain 852011 plasmid unnamed, complete sequence	6.29e-05	32	100	0	32	23695	23726	220719	220688	TACCACCCGGTCGGCACCTGCCGGATGGGGGC	TACCACCCGGTCGGCACCTGCCGGATGGGGGC
57_LNODE_1_length_24068	NZ_CP013104.1	NZ_CP013104.1 Paraburkholderia caribensis strain MWAP64 plasmid 1, complete sequence	6.29e-05	32	100	0	32	23695	23726	311830	311799	TACCACCCGGTCGGCACCTGCCGGATGGGGGC	TACCACCCGGTCGGCACCTGCCGGATGGGGGC
57_LNODE_1_length_24068	NZ_CP063167.1	NZ_CP063167.1 Variovorax paradoxus strain VAI-C plasmid unnamed, complete sequence	0.000226	31	100	0	31	17553	17583	304842	304812	GATGCCGAGCATCAGGCCCATGCCGCGCACG	GATGCCGAGCATCAGGCCCATGCCGCGCACG
58_LNODE_1_length_3761	NZ_CP030101.1	NZ_CP030101.1 Listeria monocytogenes strain FDAARGOS_57 plasmid unnamed, complete sequence	0.000454	44	88.636	5	29	3635	3678	1141564	1141607	CGACCAATGCGACCAAAACCATTAATACCAACTTTAACTGCCAT	CGTCCGATACGTCCAAAACCATTAATACCAACTTTAACTGTCAT
58_LNODE_1_length_3761	NZ_LR134400.1	NZ_LR134400.1 Listeria monocytogenes strain NCTC7974 plasmid 3, complete sequence	0.000454	44	88.636	5	29	3635	3678	132274	132317	CGACCAATGCGACCAAAACCATTAATACCAACTTTAACTGCCAT	CGTCCGATACGTCCAAAACCATTAATACCAACTTTAACTGTCAT
78_LNODE_1_length_31349	NC_012782.1	NC_012782.1 [Eubacterium] eligens ATCC 27750 plasmid unnamed, complete sequence	2.26e-10	72	86.111	10	42	27943	28014	45226	45155	TACCTAGAATAGAATTATTTGCAAGACAAAGAGTAGAGGGTTGGGATTGTTGGGGAAATGAGGTATAAGAAT	TACCTAAAATAGAGCTCTTTGCAAGACAGTGTATAGATGGATGGGATTGTTGGGGAAATGAGGTATAAGAAT
100_LNODE_1_length_6193	NZ_CP016617.1	NZ_CP016617.1 Microvirga ossetica strain V5/3m plasmid unnamed1, complete sequence	3.39e-22	254	75.591	50	62	5186	5433	337505	337258	AGCTGGGCAGTGATCCGCA-CC-CTTGCTCCAGCCTTGCGCACACTGCCCTCCAGCACATAGTCCA-CCTTGAGCGCCTCT-G-CGACCTCGCGCACGTCCACTG-CCTTGCCCTTGTACACAAAGGTCGAGTTACGGGCAATCACCGAGAGCCAGCGATAGCGGGAGATCACCGAGATGATGTCCTCCGTGATCCCGTCCACAAAATACTCCTGTTCCGGATCGCCGCTCATGTTGTCAAAGGGCAGCACCGC	AGCTGGGCCGTGATCCGCAGCCGGTTGC-CC-GCCCGCCGGACGCTGCCCTCGACCACGTAG-CCAGCGCCGAGCG--TGTGGCCGATCTCGCGCACGTCC-GTGTTCTTCCCGCGGAAGGCAAAGGAGGAGTTGCGGGCGATCACCATGAGTTCGCGGAAGCGGGAGAGCTCCGTGATAATGTCCTCGGTGATACCGTCGCTGAAGTAGGCCTGTTCCGGATCGCCGCTCATGTTGTCGAACGGCAGCACCGC
100_LNODE_1_length_6193	NZ_CP023068.1	NZ_CP023068.1 Ensifer sojae CCBAU 05684 plasmid pSJ05684b, complete sequence	1.6e-10	80	83.75	13	41	5356	5435	1576398	1576477	GATGATGTCCTCCGTGATCCCGTCCACAAAATACTCCTGTTCCGGATCGCCGCTCATGTTGTCAAAGGGCAGCACCGCGA	GATGATGTCCTCGGTCAGCCCGTCGGCGAAATAGCCCTGGTCGGCGTCACCGCTCATGTTGTCAAAGGGCAGCACCGCGA
291_RNODE_11_length_104062	NZ_CP039697.1	NZ_CP039697.1 Novosphingobium sp. EMRT-2 plasmid pABRDHK22, complete sequence	0	2794	77.559	522	860	33856	36598	562762	560023	ACCCATCTCGACCGGCTTGAGGCCGAAAGC-ATCCATATTCTGCGTGAAGTCGTCGCCGAGGCGGCCAA-GCCC-GTCATGCTGTACTCGGTCGGCAAGGACAGTGCAGTGATGCTGCACCTGGCCCGCAAAGCCTTCCATCCCGCCCCGCCTCCCTTCCCGCTTCTCCATGTCGACACGACCTGGAAATTTCGCGCCATGTACGAGCTGCGCGA---AAAGGCG-GCGAAGGATGCAGGCATGGAATTGCTCGTCTGGCAGAACCCCGAGGCCAAGGAGCGCGGTATCAATCCGTTCGATCACGGCCCGCTCCACACCGATATGTGGAAGACGCAAGGGCTGAAGCAGGCGCTCGACCATTACGGGTTCGACGCGGCGTTCGGCGGGGCGCGGCGCGA…	ACCCATCTCGAACGGCTCGAGGCCGA-GGCGATCCATATCCTGCGCGAAGTCGTGGCCGAGGC--CGAACGCCCGGTCATGCTCTATTCGGTGGGCAAGGACTCCGCCGTGATGCTGCATCTGGCGCGCAAGGCGTTCTATCCCTCGCCGCCGCCCTTCCCGCTGCTGCACGTCGATACGACCTGGAAATTCCGCGACATGTACGCGCTGCGCGACCGGATGGCGCGCGAA--A-GC-GGCATGGAACTGCTGGTCTATCGCAATCCCGAAGCGCTGGAGCGGGGCATCAACCCGTTCGACCACGGCGCGCTCCACACCGACATGTGGAAGACCGAGGGGCTGAAGCAGGCGCTCGACAAGTGGGGCTTCGATGCGGCCTTCGGCGGGGCGCGGCGCGA…
291_RNODE_11_length_104062	CP013072.1	CP013072.1 Sphingobium indicum B90A plasmid pSRL2, complete sequence	0	1837	76.973	351	532	34828	36628	59197	57397	ACAAGGAC-ATGCTGCGCTTCATCACCTGCGG-CAGCGTGGACGATGGCAAATCGACGCTGATCGGGCGCCTGCTCTATGACAGCCGCCGGGTCTTCGCGGACCAGCTGGAAGCGCTGGAGGCGGACAGCAAG-GCATCGGGCACGCGCGGGGC-GGAGCTCGATTTCGCGCTGCTGGTCGATGGGTTGGCGGCGGAGCGCGAACAGGGCATCACGATCGACGTCGCCTATCGCTTCTTCGCGACCGAGGCGCGCAAGTTCATCGTCGCCGATTGTCCCGGCCACGAACAATATACGCGCAACATGGTAACCGGCGCGTCCACTGCCGATGCCGCCGTCATCCTGATCGATGCGCGCAAGGGCGTGCTGACCCAGACGCGCCGCCACAGTTTCCTGTGC…	ACAA-GACGATGCTGCGCTTCATCACCTGCGGGTCG-GTGGACGACGGCAAGTCGACGCTGATCGGCCGCCTGCTCTACGACAGCAAGATGATCTTCGAGGATCAGCTTGCCGCCCTCGAAGCCGACAGCAGGCGCGTC-GGCAC-CCAGGGTCAGGAAATCGACTTTGCCCTCCTCGTCGACGGCCTCGCCGCGGAACGCGAACAGGGCATCACCATCGACGTCGCCTATCGCTTCTTCGCGACGGAAAAGCGCAAGTTCATCGTCGCCGACACGCCCGGCCACGAACAATATACGCGCAACATGGTGACGGGCGCGTCGACCGCCGACCTTGCCGTCATCCTGATCGACGCGCGCAAGGGCGTGCTGACCCAGACCCGCCGCCACAGCTATCTCGCC…
291_RNODE_11_length_104062	NZ_CP020539.1	NZ_CP020539.1 Sphingobium herbicidovorans strain MH plasmid pMSHV, complete sequence	0	1857	75.929	377	481	34777	36598	489243	491064	CCGATGCCCTGATCGACGAAGACATCGGCGAATATCTCGACCG-CCATCGCG-ACAAGGAC-ATGCTGCGCTTCATCACCTGCGG-CAGCGTGGACGATGGCAAATCGACGCTGATCGGGCGCCTGCTCTATGACAGCCGCCGGGTCTTCGCGGACCAGCTGGAAGCGCTGGAGGCGGACAGCAAG-GCATCGGGCACGCGCGGGGC-GGAGCTCGATTTCGCGCTGCTGGTCGATGGGTTGGCGGCGGAGCGCGAACAGGGCATCACGATCGACGTCGCCTATCGCTTCTTCGCGACCGAGGCGCGCAAGTTCATCGTCGCCGATTGTCCCGGCCACGAACAATATACGCGCAACATGGTAACCGGCGCGTCCACTGCCGATGCCGCCGTCATCCTGA…	CCGACGCCCTCATTGCCGAGGATATCGACGAATATCT-GAAGGTGCAT-GAGCACAA-GACGATGCTGCGTTTCATCACCTGCGGGTCG-GTGGACGATGGCAAGTCCACGCTGATCGGCCGCCTGCTCTACGACAGCAAGATGATCTTCGAGGATCAGCTTGCCGCGCTGGAGGCGGACTCCAAGCGCGT-GGGCACGC-AGGGGCAGGAAATCGACTTCGCTCTGCTCGTTGACGGCCTCGCAGCCGAGCGCGAGCAGGGCATCACCATCGACGTCGCCTATCGCTTCTTCGCGACCGAAAAGCGCAAGTTCATCGTCGCCGACACGCCCGGCCATGAGCAATATACGCGCAACATGGTCACCGGCGCATCGACCGCTGACCTCGCCGTGATCCTGA…
291_RNODE_11_length_104062	NZ_CP020539.1	NZ_CP020539.1 Sphingobium herbicidovorans strain MH plasmid pMSHV, complete sequence	6.3e-135	902	76.94	186	267	33856	34746	488217	489107	ACCCATCTCGACCGGCTTGAGGCCGAAAGCATCCATATTCTGCGTGAAGTCGTCGCCGAGGCGGCCAAGCCCGTCATGCTGTACTCGGTCGGCAAGGACAGTGCAGTGATGCTGCACCTGGCCCGCAAAGCCTTCCATCCCGCCCCGCCTCCCTTCCCGCTTCTCCATGTCGACACGACCTGGAAATTTCGCGCCATGTACGAGCTGCGCGAAAAGGCGGCG-AAGGATGCAGGCATGGAATTGCTCGTCTGGCAGAACCCCGAGGCCAAGGAGCGCGGTATCAATCCGTTCGATCACGGCCCGCTCCACACCGATATGTGGAAGACGCAAGGGCTGAAGCAGGCGCTCGACCATTACGGGTTCGACGCGGCGTTCGGCGGGGCGCGGCGCGACGAGGA…	ACCCACCTCGCGCGCCTGGAAGCGGAGAGCATTCATATATTGAGAGAGGTTGTCGCCGAAGCTGAAAAGCCGGTGATGCTGTATTCCGTGGGCAAGGACAGCGCCGTGATGCTGCATCTCGCTCGCAAGGCATTCTACCCTTCGCCGCCGCCGTTCCCCCTGCTCCATGTCGATACGACGTGGAAGTTCAAGGCGATGTACGACCTGCGCGACCGCATGGCGCAAGAAAGC-GGCATGGAACTTCTGGTCTATCAAAACCCTGAAGCAAAGGAGCGGGGGATCAACCCGTTCGACCATGGTCCGCTGCACACCGACATGTGGAAGACCGAAGGGCTGAAGCAGGCGCTCGACCTCTACGGCTTTGACGCGGCCTTCGGCGGCGCGCGCCGCGACGAGGA…
291_RNODE_11_length_104062	NZ_CP019603.1	NZ_CP019603.1 Croceicoccus marinus strain E4A9 plasmid pCME4A9I, complete sequence	0	926	81.21	152	393	73998	74912	29524	30438	ATTATGAAAACCCTCGTTTGGGTCGAACACGACAATTCCAGCATGGCCGACGCCACGCTCGCAGCCGTTACCGCCGCGAGCAAGCTGGGCGAAGTCCACCTGTTGGTCGCAGGCGCGGATTGCCGCGCCGTGGCAGAGCAAGCCGC--G-AAGATCGCGGGCGTGGGCAAGGTCCATGTCGCCGACGATGCGGCGTACGAGCACGGCCTTCCCGAAAACGTCGCGCCGCTGATCGTCGATCTCATGGGCCACCATGACGCG-TTC-GTTGCGCCTGCCACCACCACGGGCAAAAACATCGCTCCGCGCGTTGCCGCCCTGCTCGACGTGATGCAGATCTCGGACATTCTCTCGGTGGAAGGCGACAAGACCTTCACGCGCCCGATCTACGCCGGCAACG…	ATGATGAAGACGCTCGTTTATGTCGATCACGACAGTGCCAATCTGGGCGATGCGACCCTCGCCACCGTCACTGCCGCCTCGAAGCTGGGCGAAGTGCACCTGCTGGTCGCGGGCGCGGGCTGCGGCGCGGTGG--GCG-AAGCCGCAAGCAAGATCGCGGGCGTGGGCAAGGTCCATGTCGCCGACGATGCAGCCTTTGAACACCAGCTGGCCGAGAATGTCGCGCCGCTTGTCACCTCGCTGATGGATCATCATGACGCGGTGCTGTT-C-CCGGCCACGACCACCGGCAAGAACATCGCGCCGCGCGTGGCGGCGCTGCTCGATGTCATGCAGATCAGCGACATCCTCTCGGTCGAGGGCGAGAAGACCTTCACGCGTCCGATCTATGCGGGCAACG…
291_RNODE_11_length_104062	NZ_CP019603.1	NZ_CP019603.1 Croceicoccus marinus strain E4A9 plasmid pCME4A9I, complete sequence	0	952	80.252	158	373	73997	74933	448758	447822	GATTATGAAAACCCTCGTTTGGGTCGAACACGACAATTC-CAGCATGGCCGACGCCACGCTCGCAGCCGTTACCGCCGCGAGC-AAGCTGGGCGAAGTCCACCTGTTGGTCGCAGGCGCGGATTGCCGCGCCGTGGCAGAGCAAGCCGC--G-AAGATCGCGGGCGTGGGCAAGGTCCATGTCGCCGACGATGCGGCGTACGAGCACGGCCTTCCCGAAAACGTCGCGCCGCTGATCGTCGATCTCATGGGCCACCATGACGCG-TTC-GTTGCGCCTGCCACCACCACGGGCAAAAACATCGCTCCGCGCGTTGCCGCCCTGCTCGACGTGATGCAGATCTCGGACATTCTCTCGGTGGAAGGCGACAAGACCTTCACGCGCCCGATCTACGCCGGCA…	GATCATGAAGACGCTTGTTTATGTCGATCACGACAATGCGCATC-TGGGCGATGCGACGCTGGCAACCGTAACGGCGGC-ATCGAAGCTGGGCGAGGTGCACCTGCTGGTCGCGGGCGCGGGCTGCAGCGCGGTCGC--CG-AAGCCGCAAGCAAGATCGCGGGCGTGGGCAAGGTCCATGTCGCGGATGACACGGCCTACGAACACCAGCTGGCCGAGAATGTCGCGCCGCTGATCAAGGGGCTAATGGATCACCACGACGCGGTGCTGTT-C-CCCGCCACCACCACCGGCAAGAACATCGCGCCGCGCGTGGCGGCGCTGCTCGATGTCATGCAGATCAGCGACATCCTGTCGGTGGAGGGCGAGAAGAGCTTCACCCGCCCGATCTATGCCGGCA…
291_RNODE_11_length_104062	NZ_CP019603.1	NZ_CP019603.1 Croceicoccus marinus strain E4A9 plasmid pCME4A9I, complete sequence	0	946	79.915	160	361	74001	74931	136323	137253	ATGAAAACCCTCGTTTGGGTCGAACACGACAAT-TCCAGCATGGCCGACGCCACGCTCGCAGCCGTTACCGCCGCGAGCAAGCTGGGCGAAGTCCACCTGTTGGTCGCAGGCGCGGATTGCCGCGCCGTGGCAGA-GCAAGCCGCGAAGATCGCGGGCGTGGGCAAGGTCCATGTCGCCGACGATGCGGCGTACGAGCACGGCCTTCCCGAAAACGTCGCGCCGCTGATCGTCGATCTCATGGGCCAC-CATGACGC-GTTC-GTTGCGCCTGCCACCACCACGGGCAAAAACATCGCTCCGCGCGTTGCCGCCCTGCTCGACGTGATGCAGATCTCGGACATTCTCTCGGTGGAAGGCGACAAGACCTTCACGCGCCCGATCTACGCCGGCAACGCTA…	ATGAAGACGCTTGTTTATGTCGATCACGACAATAGCCATC-TGGGCGATGCGACGCTGGCCACGGTGACCGCGGCCTCGAAGCTGGGCGAAGTGCACCTGCTGGTCGCGGGCGCGGGCTGCGGCGCTGTTGCCGAAGC-CGCGGCCAAGATCGCAGGCGTGGGCAAGGTCCATGTCGCCGACGACGGTGCCTATGAGCACCAGCTGGCAGAGAATGTCGCGCCGCTGATCAAGGGGCTGATGG-AATCGCATGACGCGGTGCTGTT-C-CCCGGCACCACCACCGGCAAGAACATCGCGCCGCGCGTCGCGGCCCTGCTCGATGTGATGCAGATCAGCGACATCCTGTCCGTGGAAGGCGAGAAGAGCTTCACCCGCCCGATCTATGCGGGCAATGCCA…
291_RNODE_11_length_104062	NZ_CP011453.2	NZ_CP011453.2 Altererythrobacter atlanticus strain 26DY36 plasmid unnamed, complete sequence	0	923	80.823	141	374	74019	74917	85364	84454	GTCGAACACGACAATTCCA-GCATGGCCGACGCCACGCTCGCAGCCGTTAC--C-GCCGCGAGCAAGCTGGGCGAAGTCCACCTGTTGGTCGCAGGCGCGGATTGCCGCGCCGTGGCAGA-GCAAGCCGCGAAGATCGCGGGCGTGGGCAAGGTCCATGTCGCCGACGATGCGGCGTACGAGCACGGCCTTCCCGAAAACGTCGCGCCGCTGATCGTCGATCTCATGGGC-CA--C---CATG---ACG-CGTTCGTTGC-G---CCTGCCACCACCACGGGCAAAAACATCGCTCCGCGCGTTGCCGCCCTGCTCGACGTGATGCAGATCTCGGACATTCTCTCGGTGGAAGGCGACAAGACCTTCACGCGCCCGATCTACGCCGGCAACGCTATCGC…	GTCGATCACGACAATTCGATGC-TGGGCGATGCCACGCTTGCCACGGTGACGGCTGCCGCGA--AA-CTGGGGGAAGTCCATCTGCTGGTCGCGGGCGCAGGCTGCGGTTCGGTGGCGGATGC-CGCCGCCAGGATCGCGGGCGTGGGCAAGGTCCATGTCGCGGACGATACCGCCTACGAACACCAGCTGGCCGAGAATGTCGCGCCGCTGATCGCGGGTCTCATGGACGCAGGCGAGCATGGGCACGACGC-CGT-GCTGTTCCCTGCCACCACCACGGGCAAGAATATCGCGCCGCGCGTGGCGGCGCTGCTCGATGTGATGCAGATCTCGGACATCCTGTCGGTCGAGGGTGAGAAGACTTTCACCCGCCCGATCTATGCCGGCAATGCCATCGC…
291_RNODE_11_length_104062	NZ_CP011453.2	NZ_CP011453.2 Altererythrobacter atlanticus strain 26DY36 plasmid unnamed, complete sequence	4.73e-156	743	80.619	132	305	73225	73961	86132	85396	CATGAAAATCCTCGTCCCCGTCAAGCGGGTGATCGATTACAACGTTAAGCCGCGCGTCAAGGCGGACGGGTCGGGCGTCGACCTCGCCAACGTCAAGATGAGCATGAACCCGTTCGACGAAATCGCGGTGGAAGAAGCCATCCGCATCAAGGAAGCGGGCAAAGC-G-GA-AGAAATCGTCGCTGTCAGC-ATCGGCCCGGCAAAGGCGCAGGAAACGCTGCGCACCGCCCTTGCAATGGGTGCGGACCGCGCGATCCTGGTCGAGACGGACGACGAAGTCGAACCGCTCGCCGTTGCCAAGATCCTCAAGGCCATCGCCGAAGAAGAAC-AGCCCGGTCTCGTCATGCTCGGCAAGCAGGCGATCGACGACGATTCGAACCAGACTGGTCAGATGCTC…	CATGAAAGCCCTGGTGCCCGTGAAGCGGGTGATAGATTATAATGTGAAGCCGCGCGTCAAGTCGGACGGTTCGGGTGTTGACCTGAGCAATGTGAAGATGAGCATGAACCCGTTTGACGAGATCGCGGTGGAAGAGGCGGTCCGTCTGAAGGAAGCGGGC---GCGGTGAGCGAGATCGTGGCTGT-ATCGGTCGGCCCGGCAAAGGCGCAGGAAACGCTGAGGACGGCGCTGGCAATGGGCGCGGACAGCGCGGTGCTGGTCGAAACGGATGAAACTGTCGAACCGCTGGCCGTGGCCAAGATCCTGAAGGCCGTGGCGGCGGA-GATCGAGCCGGGCCTCATCATCCTCGGCAAGCAGGCGATCGACGATGACAGCAACCAGACCGGCCAGATGCTG…
291_RNODE_11_length_104062	NZ_CP060053.1	NZ_CP060053.1 Croceicoccus marinus strain OT19 plasmid plas1, complete sequence	0	952	80.147	159	370	73997	74933	259611	258675	GATTATGAAAACCCTCGTTTGGGTCGAACACGACAATTC-CAGCATGGCCGACGCCACGCTCGCAGCCGTTACCGCCGCGAGC-AAGCTGGGCGAAGTCCACCTGTTGGTCGCAGGCGCGGATTGCCGCGCCGTGGCAGAGCAAGCCGC--G-AAGATCGCGGGCGTGGGCAAGGTCCATGTCGCCGACGATGCGGCGTACGAGCACGGCCTTCCCGAAAACGTCGCGCCGCTGATCGTCGATCTCATGGGCCACCATGACGCG-TTC-GTTGCGCCTGCCACCACCACGGGCAAAAACATCGCTCCGCGCGTTGCCGCCCTGCTCGACGTGATGCAGATCTCGGACATTCTCTCGGTGGAAGGCGACAAGACCTTCACGCGCCCGATCTACGCCGGCA…	GATCATGAAGACGCTTGTTTATGTCGATCACGACAATGCGCATC-TGGGCGATGCGACGCTGGCAACCGTAACGGCGGC-ATCGAAGCTGGGCGAGGTGCACCTGCTGGTCGCGGGCGCGGGCTGCAGCGCGGTCGC--CG-AAGCCGCAAGCAAGATCGCGGGCGTGGGCAAGGTCCATGTCGCGGATGACACGGCCTACGAACACCAGCTGGCCGAGAATGTCGCGCCGCTGATCAAGGGGCTAATGGATCACCACGACGCGGTGCTGTT-C-CCCGCCACCACCACCGGCAAGAACATCGCGCCGCGCGTGGCGGCGCTGCTCGATGTCATGCAGATCAGCGACATCCTGTCGGTGGAGGGCGAGAAGAGCTTCACCCGCCCGATCTATGCCGGCA…
291_RNODE_11_length_104062	NZ_CP060053.1	NZ_CP060053.1 Croceicoccus marinus strain OT19 plasmid plas1, complete sequence	0	946	79.915	160	361	74001	74931	841375	842305	ATGAAAACCCTCGTTTGGGTCGAACACGACAAT-TCCAGCATGGCCGACGCCACGCTCGCAGCCGTTACCGCCGCGAGCAAGCTGGGCGAAGTCCACCTGTTGGTCGCAGGCGCGGATTGCCGCGCCGTGGCAGA-GCAAGCCGCGAAGATCGCGGGCGTGGGCAAGGTCCATGTCGCCGACGATGCGGCGTACGAGCACGGCCTTCCCGAAAACGTCGCGCCGCTGATCGTCGATCTCATGGGCCAC-CATGACGC-GTTC-GTTGCGCCTGCCACCACCACGGGCAAAAACATCGCTCCGCGCGTTGCCGCCCTGCTCGACGTGATGCAGATCTCGGACATTCTCTCGGTGGAAGGCGACAAGACCTTCACGCGCCCGATCTACGCCGGCAACGCTA…	ATGAAGACGCTTGTTTATGTCGATCACGACAATAGCCATC-TGGGCGATGCGACGCTGGCCACGGTGACCGCGGCCTCGAAGCTGGGCGAAGTGCACCTGCTGGTCGCGGGCGCGGGCTGCGGCGCTGTTGCCGAAGC-CGCGGCCAAGATCGCAGGCGTGGGCAAGGTCCATGTCGCCGACGACGGTGCCTATGAGCACCAGCTGGCAGAGAATGTCGCGCCGCTGATCAAGGGGCTGATGG-AATCGCATGACGCGGTGCTGTT-C-CCCGGCACCACCACCGGCAAGAACATCGCGCCGCGCGTCGCGGCCCTGCTCGATGTGATGCAGATCAGCGACATCCTGTCCGTGGAAGGCGAGAAGAGCTTCACCCGCCCGATCTATGCGGGCAATGCCA…
291_RNODE_11_length_104062	NZ_CP032346.1	NZ_CP032346.1 Azospirillum brasilense strain MTCC4039 plasmid p1, complete sequence	0	1737	74.554	356	368	73226	74914	980003	981701	ATGAAAATCCTCGTCCCCGTCAAGCGGGTGATCGATTACAACGTTAAGCCGCGCGTCAAGGCGGACGGGTCGGGCGTCGACCTCGCCAACGTCAAGATGAGCATGAACCCGTTCGACGAAATCGCGGTGGAAGAAGCCATCCGCATCAAGGAAGCGGGCAAAGCGGAAGAAATCGTCGCTGTCAGCATCGGCCCGGCAAAGGCGCAGGAAACGCTGCGCACCGCCCTTGCAATGGGTGCGGACCGCGCGATCCTGGTCGAGACGGACGACGAAGTCG-AACCGCTCGCCGTTGCCAAGATCCTCAAGGCCATCGCCGAAGAAGAACAGCCCG-GTCTCGTCATGCTCGGCAAGCAGGCGATCGACGACGATTCGAACCAGACTGGTCAGATGCTCGCCG…	ATGAAGGTCCTCGTCCCGGTCAAGCGGGTGGTCGATTACAACGTCAAGATCCGCGTCAAGGCGGACGGTTCCGGCGTTGAGACCGCCAACGTGAAGATGAGCATGAACCCCTTCGACGAGATCGCCGTCGAAGAGGCCGTCCGCCTCAAGGAAGCCGGCAAGGCGACCGAGGTCATCGTGGTCACCGTCGGCCCGACGGCCGCGCAGGAGACGCTGCGCACCGGCCTCGCCATGGGCGCCGACCGCGGCATCCTGGTCCAGACCGACGCCGA-GACGCAGCCGCTGGCCGTCGCCAAGGTGCTCAAGGCCCTGGTCGA-GAAGGAAGGCCCGACTCTGGTCATCCTCGGCAAGCAGGCGATCGACGACGACTGCAACCAGACCGGCCAGATGCTCGCCG…
291_RNODE_11_length_104062	NZ_CP032346.1	NZ_CP032346.1 Azospirillum brasilense strain MTCC4039 plasmid p1, complete sequence	1.11e-97	810	75.309	180	200	41954	42753	875190	875989	GCACGTAGGATCGCGTAGAACGGATAGAAATACCATTCCGGCACGATGTGCGCGGGCGTAGA-AAGTGGGTTCGCTTCGATATAATTGTCTGGATGGCCCAACACGTTCGGCAGGAAGAAGACGAA---CGTGAAGAAGATCAGCAGGATGATGCCCAGGCCGAAACCGTCCTTCGCCGTGTAATACGGGTGGAACGGCACGGTGTCGCT-CTCGCTCTTCACTTCGACGCCGGTCGGGTTGGACGAACCGGGGATATGCAGCGCCCAGATATGCATGATCACGACGCCCATGATCACGAACGGCAGCAGGAAGTGCAGCGAGAAGAAGCGGTTGAGCG-CGGCATTGTCGGGCGCGAACCCGCCCAGCAACCAGACCTGGATCGGCTCGCCGACAAGA…	GCGCGCAGGATCGCGTAGAACGGCAGGAAGTACCATTCCGGAACGATGTGCGCCGGGGT-GACCAGCGGGTTGGCCGGGATGTAGTTGTCCGGGTGGCCGAGGTAGTTCGGGGCGAAGAAGACGAAGGCCGCGTAGAAGATCAGGAACACGACGACC--G-CGAAGCCGTCCTTGATCGTGACGTACGGGTTGAACGGCACGGTGTC-CTGCGGGCCCTTGGCGTCGATGCCCAGCGGGTTGTTGGAGCCGGAGACGTGCAGGGCGGCGGTGTGGAGGATCACCAGGCCCAGCAGCACGAACGGCAGCAGGAAGTGCAGCGCGAAGAAGCGGTTCAGCGTCGG-GTTGTCGACCGAGAAGCCGCCCCACAGCCAGGTCACGATCGGGTCGCCGACCAGC…
291_RNODE_11_length_104062	NZ_CP032348.1	NZ_CP032348.1 Azospirillum brasilense strain MTCC4039 plasmid p4, complete sequence	0	1738	74.281	368	357	73222	74914	629455	631158	TCCC-ATGAAAATCCTCGTCCCCGTCAAGCGGGTGATCGATTACAACGTTAAGCCGCGCGTCAAGGCGGACGGGTCGGGCGTCGACCTCGCCAACGTCAAGATGAGCATGAACCCGTTCGACGAAATCGCGGTGGAAGAAGCCATCCGCATCAAGGAAGCGGGCAAAGCGGAAGAAATCGTCGCTGTCAGCATCGGCCCGGCAAAGGCGCAGGAAACGCTGCGCACCGCCCTTGCAATGGGTGCGGACCGCGCGATCCTGGTCGAGACGGACGACGAAGTCG-AACCGCTCGCCGTTGCCAAGATCCTCAAGGCCATCGCCGAAGAAGAACAGCCCG-GTCTCGTCATGCTCGGCAAGCAGGCGATCGACGACGATTCGAACCAGACTGGTCAGATGCT…	TCCCTATGAAGGTCCTCGTCCCGGTCAAGAGGGTGGTCGATTACAACGTCAAGATCCGCGTCAAGGCGGACGGTTCCGGCGTTGAGACCGCCAACGTGAAGATGAGCATGAACCCCTTCGACGAGATCGCCGTCGAAGAGGCCGTCCGCCTCAAGGAAGCCGGCAAGGCGACCGAGGTCATCGTGGTCACCGTCGGCCCGACCGCCGCGCAGGAGACGCTGCGCACCGGCCTCGCCATGGGCGCCGACCGCGGCATCCTGGTCCAGACCGACGCCGA-GACGCAGCCGCTGGCCGTCGCCAAGGTGCTCAAGGCCCTGGTCGA-GAAGGAAGGCCCGACGCTGGTCATCCTCGGCAAGCAGGCGATCGACGACGACTGCAACCAGACCGGCCAGATGCT…
291_RNODE_11_length_104062	NZ_CP032348.1	NZ_CP032348.1 Azospirillum brasilense strain MTCC4039 plasmid p4, complete sequence	3.77e-137	595	82.353	87	271	15685	16270	382475	383060	CGCCGCATTGCAGAGCGTGCCGCCCGAATCGACGATATCGTCGATCAGGATGCAGTGGCGCCCCTGCACATCGCCGATGATGTTCATCACCTCCGATTCGCCCGGTCGATCGCGCCTCTTGTCGACGATGGCGAGCGGCGCGTTGTCGAGCCGCTTGGCCAGCGCGCGGGCGCGCACCACGCCGCCGACATCCGGGCTGACGACCA---TCAGATC-CTGA--TCGCCATA-G-CGCGCCTGGATATCGGCCGCCATCACCGGCGCGGC-ATAGAGGTTATCGGTCGGGATATCGAAGAAGCCCTGGATCTGCCCGGCGTGAAGATCCACGGCCAGCACGCGGTCCGCGCCCGCATGGGTGATCAGATTGGCGACCAGCTTGGCCGAGATCGGCGTGCG…	CGCGGCGTTGCACAGCGTGCCGCCCGAATCCACGATGTCGTCGAGCAGGATGCAGCGGCGGTTCTTGACGTCGCCGATGATGTTCATCACCTCCGACACGCCGGCGCGCTCACGCCGCTTGTCGATGATGGCGAG-ATCG-G-CGTCCAGCCGCTTGGCCAGCGAACGGGCGCGCACCACGCCGCCGACGTC-GGGC-GAC-ACCATCGTCACCTCGCCGATGTCCTCGAAGGTCGCG-C-GGATGTCCTTCTCGAACACCGGGGCGGCCAT-CAGGTTGTCGGTCGGGATGTCGAAGAAGCCCTGGATCTGTCCCGCGTGCAGGTCCATGGTCAGCACGCGGTTGGCGCCGGCCTGGGTGATCAGATTGGCGACCAGCTTGGCCGAGATCGGCGTGCG…
291_RNODE_11_length_104062	NZ_CP032326.1	NZ_CP032326.1 Azospirillum brasilense strain MTCC4035 plasmid p5, complete sequence	0	1727	74.291	367	356	73225	74917	39170	37487	CATGAAAATCCTCGTCCCCGTCAAGCGGGTGATCGATTACAACGTTAAGCCGCGCGTCAAGGCGGACGGGTCGGGCGTCGACCTCGCCAACGTCAAGATGAGCATGAACCCGTTCGACGAAATCGCGGTGGAAGAAGCCATCCGCATCAAGGAAGCGGGCAAAGCGGAAGAAATCGTCGCTGTCAGCATCGGCCCGGCAAAGGCGCAGGAAACGCTGCGCACCGCCCTTGCAATGGGTGCGGACCGCGCGATCCTGGTCGAGACGGACGACGAAGTCG-AACCGCTCGCCGTTGCCAAGATCCTCAAGGCCATCGCCGAAGAAGAACAGCCCG-GTCTCGTCATGCTCGGCAAGCAGGCGATCGACGACGATTCGAACCAGACTGGTCAGATGCTCGCC…	CATGAAGGTCCTCGTCCCGGTCAAGCGGGTGGTCGATTACAACGTCAAGATCCGCGTCAAGGCGGACGGTTCCGGCGTTGAGACCGCCAACGTGAAGATGAGCATGAACCCCTTCGACGAGATCGCCGTCGAAGAGGCCGTCCGCCTCAAGGAAGCCGGCAAGGCGACCGAGGTCATCGTGGTCACCGTCGGCCTGACGGCCGCCCAGGAGACGCTGCGCACCGGCCTCGCTATGGGCGCCGACCGCGGCATCCTGGTCCAGACCGACGCCGA-GACGCAGCCGCTGGCCGTCGCCAAGGTGCTCAAGGCGCTCGTCG-ACAAGGAAGGCCCGACTCTGGTCATCCTGGGCAAGCAGGCGATCGACGACGACTGCAACCAGACCGGCCAGATGCTCGCC…
291_RNODE_11_length_104062	NZ_CP009430.1	NZ_CP009430.1 Sphingopyxis macrogoltabida strain 203 plasmid unnamed, complete sequence	0	950	79.579	163	352	73998	74931	341307	340373	ATT-ATGAAAACCCTCGTTTGGGTCGAACA---CGACAATTCCAGCATGGCCGACGCCACGCTCGCAGCCGTTACCGCCGCGAGCAAGCTGGGCGAAGTCCACCTGTTGGTCGCAGGCGCGGATTGCCG-CGCCGTGGCAGAGCAAGCCGCGAAGATCGCGGGCGTGGGCAAGGTCCATGTCGCCGACGATGCGGCGTACGAGCACGGCCTTCCCGAAAACGTCGCGCCGCTGATCGTCGATCTCATGGGCCACCATGACGCGTTCGTTGCGCCTGCCACCACCACGGGCAAAAACATCGCTCCGCGCGTTGCCGCCCTGCTCGACGTGATGCAGATCTCGGACATTCTCTCGGTGGAAGGCGACAAGACCTTCACGCGCCCGATCTACGCCGGCAACG…	ATTCATGAAAACTCTGGTTTGGGTCGAACATGACGGCAAGGCCGTCA-AG--GACGCCACGCTCGCGGTGGTCACTGCCGCGTCGAAGCTCGGCGAAGTCCATCTGCTCGTCGCCGGTTCGG-GCGTCGATGCGGTTGCCAAGGAAGCCGCGCAGATTGCCGGCGTCGGCAAGGTGCATGTCGCCGACAACCCCGCTTTCGGTCATAACCTGCCCGAAAATATCGCGCCGCTCGTCGCCGAACTGATGGGCAGCCATGACGCGTTCCTCGCGCCGGCAACCACGACCGGCAAGAATATCGCGCCGCGCGTTGCCGCGCTGCTCGACGTGATGCAGATTTCGGAAATCCTCTCGGTCGAAGGCGAAAAGACCTTCACCCGCCCGATCTACGCCGGCAACG…
291_RNODE_11_length_104062	NZ_CP013345.1	NZ_CP013345.1 Sphingopyxis macrogoltabida strain 203N plasmid unnamed1, complete sequence	0	950	79.579	163	352	73998	74931	341307	340373	ATT-ATGAAAACCCTCGTTTGGGTCGAACA---CGACAATTCCAGCATGGCCGACGCCACGCTCGCAGCCGTTACCGCCGCGAGCAAGCTGGGCGAAGTCCACCTGTTGGTCGCAGGCGCGGATTGCCG-CGCCGTGGCAGAGCAAGCCGCGAAGATCGCGGGCGTGGGCAAGGTCCATGTCGCCGACGATGCGGCGTACGAGCACGGCCTTCCCGAAAACGTCGCGCCGCTGATCGTCGATCTCATGGGCCACCATGACGCGTTCGTTGCGCCTGCCACCACCACGGGCAAAAACATCGCTCCGCGCGTTGCCGCCCTGCTCGACGTGATGCAGATCTCGGACATTCTCTCGGTGGAAGGCGACAAGACCTTCACGCGCCCGATCTACGCCGGCAACG…	ATTCATGAAAACTCTGGTTTGGGTCGAACATGACGGCAAGGCCGTCA-AG--GACGCCACGCTCGCGGTGGTCACTGCCGCGTCGAAGCTCGGCGAAGTCCATCTGCTCGTCGCCGGTTCGG-GCGTCGATGCGGTTGCCAAGGAAGCCGCGCAGATTGCCGGCGTCGGCAAGGTGCATGTCGCCGACAACCCCGCTTTCGGTCATAACCTGCCCGAAAATATCGCGCCGCTCGTCGCCGAACTGATGGGCAGCCATGACGCGTTCCTCGCGCCGGCAACCACGACCGGCAAGAATATCGCGCCGCGCGTTGCCGCGCTGCTCGACGTGATGCAGATTTCGGAAATCCTCTCGGTCGAAGGCGAAAAGACCTTCACCCGCCCGATCTACGCCGGCAACG…
291_RNODE_11_length_104062	NZ_CP032322.1	NZ_CP032322.1 Azospirillum brasilense strain MTCC4035 plasmid p1, complete sequence	0	1725	74.145	373	350	73226	74917	1834567	1832883	ATGAAAATCCTCGTCCCCGTCAAGCGGGTGATCGATTACAACGTTAAGCCGCGCGTCAAGGCGGACGGGTCGGGCGTCGACCTCGCCAACGTCAAGATGAGCATGAACCCGTTCGACGAAATCGCGGTGGAAGAAGCCATCCGCATCAAGGAAGCGGGCAAAGCGGAAGAAATCGTCGCTGTCAGCATCGGCCCGGCAAAGGCGCAGGAAACGCTGCGCACCGCCCTTGCAATGGGTGCGGACCGCGCGATCCTGGTCGAGACGGACGACGAAGTCG-AACCGCTCGCCGTTGCCAAGATCCTCAAGGCCATCGCCGAAGAAGAACAGCCCG-GTCTCGTCATGCTCGGCAAGCAGGCGATCGACGACGATTCGAACCAGACTGGTCAGATGCTCGCCG…	ATGAAGGTCCTCGTCCCGGTCAAGCGGGTGGTCGATTACAACGTCAAGATCCGCGTCAAGGCGGACGGTTCCGGCGTTGAGACCGCCAACGTGAAGATGAGCATGAACCCCTTCGACGAGATCGCCGTCGAAGAGGCCGTCCGCCTCAAGGAAGCCGGCAAGGCGACCGAGGTCATCGTGGTCACCGTCGGCCCGACGGCCGCCCAGGAGACGCTGCGCACCGGCCTCGCCATGGGTGCCGACCGCGGCATCCTGGTCCAGACCGACGCCGA-GACGCAGCCGCTGGCCGTCGCCAAGGTGCTCAAGGCGCTGGTCG-ACAAGGAGGGGCCGACCCTGGTCATCCTCGGCAAGCAGGCGATCGACGACGACTGCAACCAGACCGGCCAGATGCTCGCAG…
291_RNODE_11_length_104062	NZ_CP032322.1	NZ_CP032322.1 Azospirillum brasilense strain MTCC4035 plasmid p1, complete sequence	1.11e-97	804	75.373	178	200	41960	42753	221310	220517	AGGATCGCGTAGAACGGATAGAAATACCATTCCGGCACGATGTGCGCGGGCGTAGA-AAGTGGGTTCGCTTCGATATAATTGTCTGGATGGCCCAACACGTTCGGCAGGAAGAAGACGAA---CGTGAAGAAGATCAGCAGGATGATGCCCAGGCCGAAACCGTCCTTCGCCGTGTAATACGGGTGGAACGGCACGGTGTCGCT-CTCGCTCTTCACTTCGACGCCGGTCGGGTTGGACGAACCGGGGATATGCAGCGCCCAGATATGCATGATCACGACGCCCATGATCACGAACGGCAGCAGGAAGTGCAGCGAGAAGAAGCGGTTGAGCG-CGGCATTGTCGGGCGCGAACCCGCCCAGCAACCAGACCTGGATCGGCTCGCCGACAAGAGGAATG…	AGGATCGCGTAGAACGGCAGGAAGTACCATTCCGGAACGATGTGCGCCGGGGT-GACCAGCGGGTTGGCCGGGATGTAGTTGTCCGGGTGGCCGAGGTAGTTCGGCGCGAAGAAGACGAAGGCCGCGTAGAAGATCAGGAACACGACGACC--G-CGAAGCCGTCCTTGATCGTGACGTACGGGTTGAACGGCACGGTGTC-CTGCGGGCCCTTGGCGTCGATGCCCAGCGGGTTGTTGGAGCCGGAGACGTGCAGGGCGGCGGTGTGGAGGACGACCAGGCCCAGCAGCACGAACGGCAGCAGGAAGTGCAGCGCGAAGAAGCGGTTCAGCGTCGG-GTTGTCGACCGAGAAGCCGCCCCACAGCCAGGTCACGATCGGGTCGCCGACCAGCGGGAAG…
291_RNODE_11_length_104062	NZ_CP032324.1	NZ_CP032324.1 Azospirillum brasilense strain MTCC4035 plasmid p3, complete sequence	5.95e-175	1724	73.956	374	339	73223	74912	587700	586018	CCCATGAAAATCCTCGTCCCCGTCAAGCGGGTGATCGATTACAACGTTAAGCCGCGCGTCAAGGCGGACGGGTCGGGCGTCGACCTCGCCAACGTCAAGATGAGCATGAACCCGTTCGACGAAATCGCGGTGGAAGAAGCCATCCGCATCAAGGAAGCGGGCAAAGCGGAAGAAATCGTCGCTGTCAGCATCGGCCCGGCAAAGGCGCAGGAAACGCTGCGCACCGCCCTTGCAATGGGTGCGGACCGCGCGATCCTGGTCGAGACGGACGACGAAGTCG-AACCGCTCGCCGTTGCCAAGATCCTCAAGGCCATCGCCGAAGAAGAACAGCCCG-GTCTCGTCATGCTCGGCAAGCAGGCGATCGACGACGATTCGAACCAGACTGGTCAGATGCTCG…	CCCATGAAGGTCCTCGTCCCGGTCAAGCGGGTGGTCGATTACAACGTCAAGATCCGCGTCAAGGCGGACGGTTCCGGCGTTGAGACCGCCAACGTGAAGATGAGCATGAACCCCTTCGACGAGATCGCCGTCGAAGAGGCCGTCCGCCTCAAGGAAGCCGGCAAGGCGACCGAGGTCATCGTGGTCACCGTCGGCCCGACGGCCGCCCAGGAGACCCTGCGCACCGGCCTCGCCATGGGCGCCGACCGCGGCATCCTGGTCCAGACCGACGCCGA-GACGCAGCCGCTGGCCGTCGCCAAGGTGCTCAAGGCGCTGGTCG-ACAAGGAGGGGCCGACCCTGGTCATCCTTGGCAAGCAGGCGATCGACGACGACTGCAACCAGACCGGCCAGATGCTCG…
291_RNODE_11_length_104062	NZ_CP032324.1	NZ_CP032324.1 Azospirillum brasilense strain MTCC4035 plasmid p3, complete sequence	3.79e-132	595	81.849	90	262	15685	16270	208648	208063	CGCCGCATTGCAGAGCGTGCCGCCCGAATCGACGATATCGTCGATCAGGATGCAGTGGCGCCCCTGCACATCGCCGATGATGTTCATCACCTCCGATTCGCCCGGTCGATCGCGCCTCTTGTCGACGATGGCGAGCGGCGCGTTGTCGAGCCGCTTGGCCAGCGCGCGGGCGCGCACCACGCCGCCGACATCCGGGCTGACGACCA---TCAGATC-CTGA--T-CGCCATAG-CGCGCCTGGATATCGGCCGCCATCACCGGCGCGGC-ATAGAGGTTATCGGTCGGGATATCGAAGAAGCCCTGGATCTGCCCGGCGTGAAGATCCACGGCCAGCACGCGGTCCGCGCCCGCATGGGTGATCAGATTGGCGACCAGCTTGGCCGAGATCGGCGTGCG…	CGCGGCGTTGCACAGCGTGCCGCCCGAATCCACGATGTCGTCGAGCAGGATGCAGCGGCGGTTCTTGACGTCGCCGATGATGTTCATCACCTCCGACACGCCGGCGCGCTCACGCCGCTTGTCGATGATGGCGAG-ATCG-G-CGTCCAGCCGCTTGGCCAGCGAGCGGGCGCGCACCACGCCGCCGACGTC-GGGC-GAC-ACCATTGTCACCTCGCCGATGTCCTCGAAGGTCGCG-C-GGATGTCCTTCTCGAACACCGGGGCGGCCAT-CAGGTTGTCGGTCGGGATGTCGAAGAAGCCCTGGATCTGGCCCGCGTGCAGGTCCATGGTCAGCACGCGGTTGGCGCCGGCCTGGGTGATCAGGTTGGCGACCAGCTTGGCCGAGATCGGCGTGCG…
291_RNODE_11_length_104062	NZ_CP063448.1	NZ_CP063448.1 Novosphingobium sp. ES2-1 plasmid p3, complete sequence	9.96e-173	943	78.897	177	335	74001	74932	129005	128074	ATGAAAACCCTCGTTTGGGTCGAACACGACAATTCCAGCATGG-C--CGACGCCACGCTCGCAGCCGTTACCGCCGC-GAGCAAGCTGGGCGAAGTCCACCTGTTGGTCGC-AGGCGCGGAT-TGCCGCGCCGTGGCAGAGCAAGCCGCGAAGATCGCGGGCGTGGGCAAGGTCCATGTCGCCGACGATGCGGCGTACGAGCACGGC-CTTCCCGAAAACGTCGCGCCGCTGATCGTCGATCTCATGGGCCA-CCATGACGCGTTCGTTGCGCCTGCCACCACCACGGGCAAAAACATCGCTCCGCGCGTTGCCGCCCTGCTCGACGTGATGCAGATCTCGGACATTCTCTCGGTGGAAGGCGACAAGACCTTCACGCGCCCGATCTACGCCGGCAACG…	ATGAAGACGCTCGTCTGGGTCGAACACGACAA---CACCTCGGTCAAGGACGCGACTCTCGCTGCCGTGACCGCCGCTTCGC-AGCTGGGCGAGGTTCACCTGCTCGTCGCCGGGTCCGGCTGTG-CG-GCAGTGGCCGAACAGGCCGCGAAGATCGCGGGCGTCGGCAAGGTGCACCTGGCTGATGACGCCGCCTATG-CCAATGCGCTGGCCGAAAACGTCGCGCCGCTGGTGGCCTCGCTGAT-GGCCAGCCACGACGCCTTCGTCGCGCCCGCCACGTCGAATGGTAAGAACATCGCGCCGCGCGTCGCTGCCCTGCTCGACGTGATGCAGGTATCGGATATCCTCTCGATCGAAGGTCCGAAGACCTTCACCCGGCCCACTTACGCGGGCAACG…
291_RNODE_11_length_104062	NZ_CP063448.1	NZ_CP063448.1 Novosphingobium sp. ES2-1 plasmid p3, complete sequence	1.69e-160	740	80.946	133	313	73226	73961	129751	129016	ATGAAAATCCTCGTCCCCGTCAAGCGGGTGATCGATTACAACGTTAAGCCGCGCGTCAAGGCGGACGGGTCGGGCGTCGACCTCGCCAACGTCAAGATGAGCATGAACCCGTTCGACGAAATCGCGGTGGAAGAAGCCATCCGCATCAAGGAAGCGGGCAAAGCGGAAGAAATCGTCGCTGTCAGCATCGGCCCGGCA-AAGGCGCAGGAAACGCTGCGCACCGCCCTTGCAATGGGTGCGGACCGCGCGATCCTGGTCGA-GACGGACGACGAAGTCGAACCGCTCGCCGTTGCCAAGATCCTCAAGGCCATCGCCGAAGAAGAACAGCCCGGTCTCGTCATGCTCGGCAAGCAGGCGATCGACGACGATTCGAACCAGACTGGTCAGATGCTCGCCG…	ATGAAGATCCTGGTGCCCGTGAAGCGGGTGATCGACTATAACGTGAAACCGCGGGTGAAGGCGGACGGCACGGGAGTTGACCTTGCCAACGTCAAGATGAGCATGAACCCGTTCGACGAGATCGCGGTAGAAGAAGCCATCCGTCTCAAGGAAAAGGGTGTGGCGGCCGAGATCGTGGCCGTCTCCGTCGGCCCG-CAGAAGGCGCAGGAAACCCTGCGCACCGCGCTGGCCATGGGCGCGGACCGCGCCATTTTGGT-GATGACCGACGATGAGGTCGAACCGCTGGCCGTCGCCAAGATCCTCAAGGGCATCGTCGAGGAAGAAACGCCGGGCCTTGTGATCCTCGGCAAGCAGGCGATCGACAATGACTGTAACCAGACCGGCCAGATGCTGGCAG…
291_RNODE_11_length_104062	NZ_CP032828.1	NZ_CP032828.1 Sphingomonas sp. YZ-8 plasmid unnamed1, complete sequence	2.17e-164	1448	74.517	328	320	33856	35280	685923	687352	ACCCATCTCGACCGGCTTGAGGCCGAAAGCATCCATATTCTGCGTGAAGTCGTCGCCGAG-GCGGCCAAGCCCGTCATGCTGTACTCGGTCGGCAAGGACAGTGCAGTGATGCTGCACCTGGCCCGCAAAGCCTTCCATCCCGCCCCGCCTCCCTTCCCGCTTCTCCATGTCGACACGACCTGGAAATTTCGCGCCATGTACGAGCTGCGCGA-AA-A-GGCGGCGAAGGATGCAGGCATGGAATTGCTCGTCTGGCAGAACCCCGAGGCCAAGGAGCGCGGTATCAATCCGTTCGATCACGGCCCGCTCCACACCGATATGTGGAAGACGCAAGGGCTGAAGCAGGCGCTCGACCATTACGGGTTCGACGCGGCGTTCGGCGGGGCGCGGCGCGACGA…	ACACATCTCGAACGGCTTGAAGCTGAAAGCATTCATATTCTTCGAGAAGTGGTTGCCGAGTGCGAGCGA-CCGGTCATGTTATATTCTGTCGGCAAAGACAGCGCCGTCATGCTTCATCTCGCCCGCAAGGCGTTTTACCCATCGCCTCCGCCTTTTCCGTTGCTTCACGTCGATACGACCTGGAAGTTCAAGGCGATGTACGATCTGCGCGACAAGATGGCCGCTGA-CA-GC-GGCATGGAATTGCTCGTCTACCATAATCCCGAAGCCGCCGAGAGAGGCATCAACCCATTCGATCATGGCTCACTACATACCGATATGTGGAAAACCGAAGGGCTGAAGCAGGCGCTGGATAAGTTCGGATTTGACGCAGCTTTCGGTGGAGCAAGACGAGACGA…
291_RNODE_11_length_104062	NZ_CP032828.1	NZ_CP032828.1 Sphingomonas sp. YZ-8 plasmid unnamed1, complete sequence	5.05e-111	597	79.899	94	224	73226	73809	194086	193503	ATGAAAATCCTCGTCCCCGTCAAGCGGGTGATCGATTACAACGTTAAGCCGCGCGTCAAGGCGGACGGGTCGGGCGTCGACCTCGCCAACGTCAAGATGAGCATGAACCCGTTCGACGAAATCGCGGTGGAAGAAGCCATCCGC-ATC---AAGGAAGCG-GGCAAAGCGGAAGAAATCGTCGCTGTCAGCATC--GGCCCGGCAAAGGCGCAGGAAACGCTGCGCACCGCCCTTGCAATGGGTGCGGACCGCGCGATCCTGGTCG--AGACGGACGACGAAGTCGAACCGCTCGCCGTTGCCAAGATCCTCAAGGCC---ATCGCCGAAGAAGAACAGCCCGGTCTCGTCATGCTCGGCAAGCAGGCGATCGACGACGATTCGAACCAGACTGGTCAG…	ATGAAGATCCTCATCCCCGTCAAGCGGGTCATCGATTATAACGTGAAACCGCGCGTTAAGGCGGATGGTTCGGGCGTCGACCTGGCCAACGTCAAGATGAGCATGAACCCGTTCGACGAAATCGCCGTCGAGGAAGCCCTGCGCCTTCGTGAAAAAGGCGTTGC-TA-CCGAAGTGATCGT-GGTTTC--CATCGGGGAACAG-AAA-TCGCAGGAAACGCTGCGGACGGCGCTCGCCATGGGGGCCGACCGCGCGATCCTGATCGTCAG-C-GAAACCGAAGTCGAACCGCTTGGCGTTGCAAAGCTGCT---GGCCAAGATCGTCGAGGAAGAACAGCCCGGGCTGGTCATCCTCGGCAAACAGGCGATCGACGACGATTCGAACCAGACCGGCCAG…
291_RNODE_11_length_104062	NZ_CP007797.1	NZ_CP007797.1 Azospirillum brasilense strain Az39 plasmid AbAZ39_p4, complete sequence	4.7e-161	1760	73.523	370	314	73223	74914	91739	90008	CCCATGAAAATCCTCGTCCCCGTCAAGCGGGTGATCGATTACAACGTTAAGCCGCGCGTCAAGGCGGACGGGTCGGGCGTCGACCTCGCCAACGTCAAGATGAGCATGAACCCGTTCGACGAAATCGCGGTGGAAGAAGCCATCCGCATCAAGGAAGCGGGCAAAGCGGAAGAAATCGTCGCTGTCAGCATCGGCCCGGCAAAGGCGCAGGAAACGCTGCGCACCGCCCTTGCAATGGGTGCGGACCGCGCGATCCTGGTCGAGACGGACGACGAAGTCG-AACCGCTCGCCGTTGCCAAGATCCTCAAGGCCATCGCCG--AA-GAA-G-----A-ACAGCCCGG--T---CTCGTCATGCTCGGCAAGCAGGCGATCGACGACGATTCGAACCAGAC…	CCCATGAAGGTCCTCGTCCCGGTCAAGCGGGTGGTCGATTACAACGTCAAGATCCGCGTCAAGGCGGACGGTTCCGGCGTTGAGACCGCCAACGTGAAGATGAGCATGAACCCCTTCGACGAGATCGCCGTCGAAGAGGCCGTCCGCCTCAAGGAAGCCGGCAAGGCGACCGAGGTCATCGTGGTCACCGTCGGCCCGACGGCCGCCCAGGAGACGCTGCGCACCGGCCTCGCCATGGGCGCCGACCGCGGCATCCTGGTGCAGACCGACGCCGA-GACGCAGCCGCTGGCCGTCGCCAAGGTGCTCAAGGCGCTGGTCGACAAGGAAGGCCCCCATAAAGACGGGATTGGGCTGGTCATCCTCGGCAAGCAGGCGATCGACGACGACTGCAACCAGAC…
291_RNODE_11_length_104062	NZ_CP007797.1	NZ_CP007797.1 Azospirillum brasilense strain Az39 plasmid AbAZ39_p4, complete sequence	1.75e-135	595	82.185	88	268	15685	16270	360039	359454	CGCCGCATTGCAGAGCGTGCCGCCCGAATCGACGATATCGTCGATCAGGATGCAGTGGCGCCCCTGCACATCGCCGATGATGTTCATCACCTCCGATTCGCCCGGTCGATCGCGCCTCTTGTCGACGATGGCGAGCGGCGCGTTGTCGAGCCGCTTGGCCAGCGCGCGGGCGCGCACCACGCCGCCGACATCCGGGCTGACGACCA---TCAGATC-CTGA--T-CGCCATAG-CGCGCCTGGATATCGGCCGCCATCACCGGCGCGGC-ATAGAGGTTATCGGTCGGGATATCGAAGAAGCCCTGGATCTGCCCGGCGTGAAGATCCACGGCCAGCACGCGGTCCGCGCCCGCATGGGTGATCAGATTGGCGACCAGCTTGGCCGAGATCGGCGTGCG…	CGCGGCGTTGCACAGCGTGCCGCCCGAATCCACGATGTCGTCGAGCAGGATGCAGCGGCGGTTCTTGACGTCGCCGATGATGTTCATCACCTCCGACACGCCGGCGCGCTCACGCCGCTTGTCGATGATGGCGAG-ATCG-G-CGTCCAGCCGCTTGGCCAGCGAGCGGGCGCGCACCACGCCGCCGACGTC-GGGC-GAC-ACCATCGTCACCTCGCCGATGTCCTCGAAGGTCGCG-C-GGATGTCCTTCTCGAACACCGGGGCGGCCAT-CAGGTTGTCGGTCGGGATGTCGAAGAAGCCCTGGATCTGGCCCGCGTGCAGGTCCATGGTCAGCACGCGGTTGGCGCCGGCCTGGGTGATCAGGTTGGCGACCAGCTTGGCCGAGATCGGCGTGCG…
291_RNODE_11_length_104062	NZ_CP007794.1	NZ_CP007794.1 Azospirillum brasilense strain Az39 plasmid AbAZ39_p1, complete sequence	2.19e-159	1757	73.478	370	311	73226	74914	1214676	1216404	ATGAAAATCCTCGTCCCCGTCAAGCGGGTGATCGATTACAACGTTAAGCCGCGCGTCAAGGCGGACGGGTCGGGCGTCGACCTCGCCAACGTCAAGATGAGCATGAACCCGTTCGACGAAATCGCGGTGGAAGAAGCCATCCGCATCAAGGAAGCGGGCAAAGCGGAAGAAATCGTCGCTGTCAGCATCGGCCCGGCAAAGGCGCAGGAAACGCTGCGCACCGCCCTTGCAATGGGTGCGGACCGCGCGATCCTGGTCGAGACGGACGACGAAGTCG-AACCGCTCGCCGTTGCCAAGATCCTCAAGGCCATCGCCG--AA-GAA-G-----A-ACAGCCCGG--T---CTCGTCATGCTCGGCAAGCAGGCGATCGACGACGATTCGAACCAGACTGG…	ATGAAGGTCCTCGTCCCGGTCAAGCGGGTGGTCGATTACAACGTCAAGATCCGCGTCAAGGCGGACGGTTCCGGCGTTGAGACCGCCAACGTGAAGATGAGCATGAACCCCTTCGACGAGATCGCCGTCGAAGAGGCCGTCCGCCTCAAGGAAGCCGGCAAGGCGACCGAGGTCATCGTGGTCACCGTCGGCCCGACGGCCGCCCAGGAGACGCTGCGCACCGGCCTCGCCATGGGCGCCGACCGCGGCATCCTGGTGCAGACCGACGCCGA-GACGCAGCCGCTGGCCGTCGCCAAGGTGCTCAAGGCGCTGGTCGACAAGGAAGGCCCCCATAAAGACGGGATTGGGCTGGTCATCCTCGGCAAGCAGGCGATCGACGACGACTGCAACCAGACCGG…
291_RNODE_11_length_104062	NZ_CP007794.1	NZ_CP007794.1 Azospirillum brasilense strain Az39 plasmid AbAZ39_p1, complete sequence	1.11e-97	810	75.309	180	200	41954	42753	920763	921562	GCACGTAGGATCGCGTAGAACGGATAGAAATACCATTCCGGCACGATGTGCGCGGGCGTAGA-AAGTGGGTTCGCTTCGATATAATTGTCTGGATGGCCCAACACGTTCGGCAGGAAGAAGACGAA---CGTGAAGAAGATCAGCAGGATGATGCCCAGGCCGAAACCGTCCTTCGCCGTGTAATACGGGTGGAACGGCACGGTGTCGCT-CTCGCTCTTCACTTCGACGCCGGTCGGGTTGGACGAACCGGGGATATGCAGCGCCCAGATATGCATGATCACGACGCCCATGATCACGAACGGCAGCAGGAAGTGCAGCGAGAAGAAGCGGTTGAGCG-CGGCATTGTCGGGCGCGAACCCGCCCAGCAACCAGACCTGGATCGGCTCGCCGACAAGA…	GCGCGCAGGATCGCGTAGAACGGCAGGAAGTACCATTCCGGAACGATGTGCGCCGGCGT-GACCAGCGGGTTGGCCGGGATGTAGTTGTCCGGATGGCCGAGGTAGTTCGGGGCGAAGAAGACGAAGGCCGCGTAGAAGATCAGGAACACGACGACC--G-CGAAGCCGTCCTTGATCGTGACGTACGGGTTGAACGGCACGGTGTC-CTGCGGGCCCTTGGCGTCGATGCCCAGCGGGTTGTTGGAGCCGGAGACGTGCAGGGCGGCGGTGTGGAGGACGACCAGGCCCAGCAGCACGAACGGCAGCAGGAAGTGCAGCGCGAAGAAGCGGTTCAGCGTCGG-GTTGTCGACCGAGAAGCCGCCCCACAGCCAGGTCACGATCGGGTCGCCGACCAGC…
291_RNODE_11_length_104062	NZ_CP069303.1	NZ_CP069303.1 Shinella sp. PSBB067 plasmid unnamed1, complete sequence	2.2e-154	750	80.4	133	302	15546	16290	2161088	2160348	CGTCGGTCGCGC-GGATCGAATCGGTGATGACCAGTTCCTTGAGCGCCGATTTGTCGACGCGCGCCACTGCGCTGCCCGACAGGACACCGTGCGTGATGTAGGCCGCCACGCTGCTGGCCCCCTGATCGAGCAAAGCCTGCGCCGCATTGCAGAGCGTGCCGCCCGAATCGACGATATCGTCGATCAGGATGCAGTGGC-GCCCCTGCACATCGCCGATGATGTTCATCACCTCCGATTCGCCCGGTCGATCGCGCCTCTTGTCGACGATGGCGAGCGGCGCGTTGTCGAGCCGCTTGGCCAGCGCGCGGGCGCGCACCACGCCGCCGACATCCGGGCT-GACGACCATCA-GATCCTGATCGCCATAGCGCGCCTGGATATCGGCCGCCATCACCGGC…	CGT-GGTCG-GCTGGATCGTGTCGGTGATGACAAGTTCCTTGAGCTTGGAGGAGGTGACGCGCGCCACCGCGCCGCCGGACAGCACGCCGTGCGTGATATAGGCGGTGACGCTGGTGGCGCCGTTCTTGAGCAGCGCCTCGGCCGCGTTGCAGAGCGTGCCGCCCGAATCGACGATGTCGTCGATCAAAAGGCAGTCCTTGCCCGCG-ACGTCGCCGATGACGTTCATGACCTCGGATTCGCCCGGGCGGTCGCGGCGCTTGTCGACGATGGCCAGCAGA-CA--GTCGAGGCGCTTGGCGAGCGCGCGGGCGCGCACCACGCCGCCGACGTC-GGGCGAGACGACCATGACGTTCTTGAG-GTCGTAGTTTTCCTTCACGTCGCGGGCGAGGATCGGT…
291_RNODE_11_length_104062	NZ_CP069303.1	NZ_CP069303.1 Shinella sp. PSBB067 plasmid unnamed1, complete sequence	1.34e-141	1094	75.686	232	279	71917	72993	3495383	3494307	GCTGCCGGGCCCGCTCTATGTCGTAAAG-GCACAAATCCATGCCGGCGGCCGCGGCAAGGGCAAGTTCAAGGAACTGGTCCCCGACGCCAAGGGCGGCGTGCGCCTGTCGAAGAGCGTCGAGGAAGTCGAAGCGAACGCCAAGGACATGCTCGGCAACACGCTGGTGACGATCCAGACCGGCGACGAGGGCAAGCAGGTCAATCGTCTCTACGTCACCGACGGTGTCGACATCGCGCACGAATATTATCTCTCGATGCTGGTCGATCGCGCCACCGGCCAGGTCGCCATGATCGCATCGACCGAGGGCGGCATGGATATCGAGGACGTCGCCCATGAGACGCCCGAGAAGATCACCACCATCACGATCGACCCGG-CGCAGGGCTTCA-TGCC-C-CAC…	GCTGCCCGGCCCGCTTTACGTGGTCAAGAGC-CAGATCCACGCCGGCGGCCGCGGCAAGGGCAAGTTTAGGGAACTCGGCCCCGACGCCAAGGGCGGTGTGCGCCTTTCCAAAAGCGTCGAGGAAGTCGTCGCCAACGTCAAGGAGATGCTCGGCAACACGCTCGTGACCGCGCAGACCGGCGAAGCCGGCAAGCAGGTGAACCGCCTCTATATCGAGGACGGCGCCGACATCGACCGCGAACTCTATCTCTCGCTGCTCGTCGACCGTTCCGTCGGCAAGATCGCCTTCGTCGTCTCGACCGAAGGCGGCATGGACATCGAGGCCGTTGCGCATGACACGCCGGAAAAGATCGTCACCGTGGCGATCGACCCGGAAGC-CGGCGTCACCGCCGCGGAC…
291_RNODE_11_length_104062	NZ_CP069303.1	NZ_CP069303.1 Shinella sp. PSBB067 plasmid unnamed1, complete sequence	1.79e-120	656	79.268	122	241	73223	73871	2847185	2846537	CCCATGAAAATCCTCGTCCCCGTCAAGCGGGTGATCGATTACAACGTTAAGCCGCGCGTCAAGGCGGACGGGTCGGGCGTCGACCTCGCCAACGTCAAGATGAGCATGAACCCGTTCGACGAAATCGCGGTGGAAGAAGCCATCCGCATCAAGGAAGCGGGCAAAGCGGAAGAAATCGT--CGCTGTCAGCATCGGCCCGGCAAAGGCGCAGGAAACGCTGCGCACCGCCCTTGCAATGGGTGCGGACCGCGCGATCCTGGTCGAGACGGACGACGAAGTCGAACCGCTCGCCGTTGCCAAGATCCTCAAGGCCATCGCCGAAGAAGAACAGCCCGGTCTCGTCATGCTCGGCAAGCAGGCGATCGACGACGATTCGAACCAGACTGGTCAGATGCTCG…	CCCATGAAGATCCTGGTCCCTGTAAAGCGGGTTGTTGATTACAACGTGAAGATCCGCGTGAAGTCCGACGGTTCGGGCGTCGAGCTTGCCAACGTGAAGATGTCGATGAACCCGTTCGACGAGATCTCGGTGGAAGAGGCGCTGCGGCTGAAGGAAGCCGGCAAGGCGGAGGAAGTGGTGGTGGTGTC-G-ATCGGCCCGGCGAAGGCCGAGGAGACGCTGCGCACGGCGCTCGCCATGGGCGCCGACCGGGCGGTGCTGGTCGAGACGGACGATGCCGTCGAGCCGCTGGCGGTCGCCAAGATCCTCAAGGGCGTCACCGAGGCCGAGCAGCCCGGTCTCGTCATCGTCGGCAAGCAGGCGATCGACGACGATTCGAACCAGACCGGCCAGATGCTCT…
291_RNODE_11_length_104062	NZ_CP069303.1	NZ_CP069303.1 Shinella sp. PSBB067 plasmid unnamed1, complete sequence	2.31e-119	667	79.01	124	239	73212	73871	3424634	3423977	AGGAAGGAAGTCCCATGAAAATCCTCGTCCCCGTCAAGCGGGTGATCGATTACAACGTTAAGCCGCGCGTCAAGGCGGACGGGTCGGGCGTCGACCTCGCCAACGTCAAGATGAGCATGAACCCGTTCGACGAAATCGCGGTGGAAGAAGCCATCCGCATCAAGGAAGCGGGCAAAGCGGAAGAAATCGT--CGCTGTCAGCATCGGCCCGGCAAAGGCGCAGGAAACGCTGCGCACCGCCCTTGCAATGGGTGCGGACCGCGCGATCCTGGTCGAGACGGACGACGAAGTCGAACCGCTCGCCGTTGCCAAGATCCTCAAGGCCATCGCCGAAGAAGAACAGCCCGGTCTCGTCATGCTCGGCAAGCAGGCGATCGACGACGATTCGAACCAGACTGG…	AGGAAGGAAG--CCATGAAGATCCTGGTCCCTGTAAAGCGGGTCGTTGATTACAACGTGAAGATCCGCGTGAAGTCCGACGGTTCGGGCGTCGAGCTTGCCAACGTGAAGATGTCGATGAACCCGTTCGACGAGATCTCGGTGGAAGAGGCGCTGCGGCTGAAGGAAGCCGGCAAGGCGGAGGAAGTGGTGGTGGTGTC-G-ATCGGCCCGGCCAAGGCCGAGGAGACGCTGCGCACGGCGCTCGCCATGGGCGCCGACCGGGCGGTGCTGGTGGAGACGGACGATGCCGTCGAGCCGCTCGCGGTCGCCAAGATCCTCAAGGGCGTCACCGAGGCCGAACAGCCCGGCCTCGTCATCGTCGGCAAGCAGGCGATCGACGACGATTCGAACCAGACCGG…
291_RNODE_11_length_104062	NZ_CP069303.1	NZ_CP069303.1 Shinella sp. PSBB067 plasmid unnamed1, complete sequence	3.19e-73	849	73.852	168	156	293	1111	3589433	3590257	GCCGACTGCCGC-CCAGACGATGGTGACGACCAC-GCCTTCGAGCTGGAT-CAGAACCT--GCG-CCAGCGTGCCGACTTCGCCATCGCCCGGACCGCCGATGAACG-GCT-G-GACCACGATGCCGGTGCCGATCGCGCCGACCACGCCGCCGATGCCGTGAATGCCGAAGGCGTCCAG-GCTGTCGTCGTAACCGAACTTCGTCTTCACCTTGGCGACGAAGAAGTAGCAGACCGCCGAGGCCA-CGATGCCGAGCAGGATCGCGCCGAAGGGGCCGCTATTGC-CC-GCAGCGGGGGTCACGGCGACGAGGCCGGCGATCACGCCCGAG-CAGAAGCCCAGCGCGCTGCCCTTGTGGCCGGCCA-GCTTCTCAATCA-CCATCCA-G-GTC-AGCG…	GCCGA-TGCCGCACCACAGGATGGTGACGATGACCGACTT-GATCTGGATCCAG-ACCTGGGCGCCCATCGTGATGCCTTCGGCATAGCC--GA-CGCCGCCCAGCGAGGTCGCGGCGAAGATGCCCGAGCCGATAGCGCCGACGATGCCGCCGACGCCGTGCACGCCGAAGACATC-AGCGGTGTCGTCATAGCCGAACTTGTTCTTCACGACGGAGACGAAGAAGTAGCAGAGCGCCGAGGCGATCG-CGCCGAGGACGATCGCGCCGACCGGGCCG--ACGGCGCCGGCAGCCGGCGTGACGGCGACGAGGCCGGCAATGACGCCGGAGGCCG-CGCCCAGCATGGAGGCCTTGCCGCGGGCGACGGTT-TCGATGATGCA-CCAGGCGACGACCG…
291_RNODE_11_length_104062	NZ_CP069303.1	NZ_CP069303.1 Shinella sp. PSBB067 plasmid unnamed1, complete sequence	1.22e-27	306	75.49	61	74	1610	1908	3590723	3591021	GTTTCGCCGGTGCGGATGCGCGTTGCGGC--GG-CGAGGTCG-AGCACGAAGATCTTGCCGTCTCCGATCGCTTCGGTGCTCGCGGTCTGCTG-GATGGTTTCCACCACCT-G-CGGCGCCAGATCGTCGGTCGCGGCAATTTCCAGCTTCACCTTCGGCAGCATGTTGGTCGAATATTCGGCCCCGCGATAGATTTCGGTCTGGCCTTTCTGGCGTCCGAAACCCTTCACTTCCGAAACGGTCATGCCAGCAACACCGATCGCTCCGAGGGCTTCGCGCACCTCGTCGAGTTTGAACGGCTTGAT	GTTTCGCCGGTGCGGATGCGC---ACGGCATGGTCGATGGAGTAG-ACGAAGATCTTGCCGTCGCCGATCTGGCCGGTCTTGGCGG-CCGAGGCGATCGCTTCGACGGCCTTGTCGGCGAC-G-TCGACGGGCACGGCGATCTCGATCTTCAGTTTCGGCAGGAAGCTGACGGCATATTCGGTGCCGCGATAGATTTCCGTATGCCCCTTCTGGCGCCCGTAACCCTTCACCTCGGTCACGGTCAGGCCCTGGATGCCGACGGCGGTGAGGGCTTCGCGCACCTCGTCGAGTTTGAACGGCTTGAT
291_RNODE_11_length_104062	NZ_CP069303.1	NZ_CP069303.1 Shinella sp. PSBB067 plasmid unnamed1, complete sequence	5.81e-11	74	86.486	10	44	33582	33655	1167707	1167634	TGGAGCGGGTAGCGGGAATCGAACCCGCATAACTAGCTTGGAAGGCTAGGGCTTTACCACTAAGCTATACCCGC	TGGAGCGGGTAGCGGGAATCGAACCCGCGTATTCAGCTTGGAAGGCTGCTGCTCTACCATTGAGCTATACCCGC
291_RNODE_11_length_104062	NC_009507.1	NC_009507.1 Sphingomonas wittichii RW1 plasmid pSWIT01, complete sequence	6.17e-150	854	78.454	168	294	3748	4593	13626	12781	CTGATAGCCGACGTCCCATGGGCTCTTGGCCATGAAGACCAGATCGCCGTCGCGATCCTTGGCGAGATTGGCACGATTGAAGCTTTCGAACTGGTCCAGCG-CCTTGGCAT-C-GCCCGAC-ACCCAACGCGCAGTGGCGAAGGGCGCGGCTTCGAGCGCGGCCTCCACCTTGTACTCCGCAGACAGGCGAGAAACGAGCACGTCCAGCTGCAACTGGCCGACCACGCCGACGATCCACTGCGC-GCCGATCTCGGGATAGAAGACCTGGATCACGCCCTCCTCCGAAAGATCGTCGAGCGCCTTTCGCAATTGCTTGGTCTTGGTCGGATCTTTCAACTGGACGCGGCGCAGGATTTCCGGCGCGAAATTGGGCAGGCCGGTGAAGCGGACCGTGTTG…	CTGATAGTTCACGTCCCACGCGCTTTTCGCCATGAACACCAGATTGCCGTCGCGGTCGCGCGCCAGGTTGGACCGGTTGAA-C--TC-CACCAGTCCCTTGATCGCGGCATCCGGGCCGCCGATCCAGCGGGCGGTCTCGAACGGCGCAGGTTCCAGCATGGCGCCGACCTTATATTCCGCCTCCAGCCGGGAAATCAGCACGTCCAGCTGCAGCTGGCCGACCACGCCGACGACCCACTG-GCTGCCGATTTCCGGGTAGAAAACCTGGATCACGCCTTCTTCCGACAGATCGTCCAGCGCCTTGCGCAGCTGCTTGGTCTTGGTCGGGTCCTTCAACACGACACGGCGCAGGATTTCCGGCGCGAAATTGGGCAGGCCGGTGAAGCGCACATCGTTC…
291_RNODE_11_length_104062	NC_009507.1	NC_009507.1 Sphingomonas wittichii RW1 plasmid pSWIT01, complete sequence	6.44e-120	499	82.766	84	240	4717	5214	12618	12121	GCCGCCCATCCCGACCGGATAGGCCTGGGGGCTCACGTCCAATGCCAGCATGTCCGCGATCTCGTCGAGCAGTTCGAAG-ACCGGACGCCCTTCGCGATCGACCTTGTTGACGAAGGTGATGATCGGCACGCTGCGCAGGCGACACACCTCGAACAGCTTCCTCGTCTGCGGCTCGATCCCCTTGGCCGCGTCGATCACCATGATGGCGGAATCGACCGCGGTCAGCGTGCGATAAGTGTCTTCCGAGAAATCCTCGTGCCCCGGCGTGTCGAGCAGGTTGAAGGTGATCCCGTCACGCTCGAACGTCATGACCGAGCTGGTCACGGAAATCCCGCGCTGTTGCTCGATCTTCATCCAGTCCGAACGCGCACGCCGCGCCGCGCCGCGCGCCTTGACCT…	GCCGCCCATGCCGACCGGCCAGCTCATCGGGCATACGTCGAGCGCCAGCGCATCGGCCACTTCGTCCAGCAGTGCGAAGGGGTCG-CGCCCCTCCCGGTCCACCTTGTTGACGAAGGTGATGATCGGCACGTTGCGCAGGCGGCATACCTCGAACAGCTTGCGTGTCTGCGGCTCGATGCCCTTGGCCGCGTCGATCACCATCACGGCGCTGTCGACGGCGGTCAGCGTGCGATAGGTATCCTCGCTGAAATCCTCGTGCCCCGGCGTGTCGAGCAGGTTGAAGGTGACGCCGTCCCGCTCGAACGTCATCACCGAACTGGTGACCGAAATGCCGCGCTGCTGCTCGATCTTCATCCAGTCCGAACGGGCGCGGCGGTTGGCGCCACGCGCCTTGACCT…
291_RNODE_11_length_104062	NZ_CP014601.1	NZ_CP014601.1 Salipiger sp. CCB-MM3 plasmid unnamed5, complete sequence	1.34e-146	884	77.828	180	288	33870	34746	7199	6325	GCTT-GAGGCCGAAAGCATCCATATTCTGCGTGAAGTCGTCGCCGAGGCGGCCAAGCCCGTCATGCTGTACTCGGTCGGCAAGGACAGTGCAGTGATGCTGCACCTGGCCCGCAAA-GCCTTCCATCCCGCCCCGCCTCCCTTCCCGCTTCTCCATGTCGACACGACCTGGAAATTTCGCGCCATGTACGAGCTGCGCGAAAAGGCGGCGAAGGATGCAGGCATGGAATTGCTCGTCTGGCAGAACCCCGAGGCCAAGGAGCGCGGTATCAATCCGTTCGATCACGGCCCGCTCCACACCGATATGTGGAAGACGCAAGGGCTGAAGCAGGCGCTCGACCATTACGGGTTCGACGCGGCGTTCGGCGGGGCGCGGCGCGACGAGGAGAAGAGC-CGTGC…	GCTTGGAAGCGGAGAGCATTCACATCCTGCGCGAGGTCGTCGCCGAGGCCGAGAACCCGGTCATGCTCTACAGCGTCGGCAAGGACAGCGCCGTCATGCTGCACTTGGC-GAAAAAGGCCTTCTACCCCTCGCCGCCGCCCTTCCCGCTGATGCACGTCGACACCACCTGGAAGTTCCAGGACATGTACAAGCTGCGCGACAAGGCGGCCAAGGACGCAGGCATGCAGCTGCTGGTCCATCAGAACCCGGAAGCCAAAGAACGCGGCATTAACCCGTTCGACCATGGCGCGCTGCACACCGACATGTGGAAGACGGAAGGCCTCAAGCAGGCACTCGACAAGTTCGGCTTCGACGTGGCATTCGGCGGCGCCCGCCGCGACGAGGA-AAAATCTCGCGC…
291_RNODE_11_length_104062	NZ_CP072868.1	NZ_CP072868.1 Rhizobium sp. NLR16a plasmid p3, complete sequence	2.91e-138	1100	75.636	222	273	71917	72993	148102	147026	GCTGCCGGGCCCGCTCTATGTCGTAAAG-GCACAAATCCATGCCGGCGGCCGCGGCAAGGGCAAGTTCAAGGAACTGGTCCCC-GACGCCAAGGGCGGCGTGCGCCTGTCGAAGAGCG-TCGAGGAAGTCGAAGCGAACGCCAAGGACATGCTCGGCAACACGCTGGTGACGATCCAGACCGGCGACGAGGGCAAGCAGGTCAATCGTCTCTACGTCACCGACGGTGTCGACATCGCGCACGAATATTATCT-CTCGATGCTGGTCGATCGCGCCACCGGCCAGGTCGCCATGATCGCATCGACCGAGGGCGGCATGGATATCGAGGACGTCGCCCATGAGACGCCCGAGAAGATCACCACCATCACGATCGACCCGGC-GCAGGGCTTCATGCCCCAC…	GCTTCCCGGCCCGCTTTACGTGGTCAAGAGC-CAGATCCATGCGGGCGGCCGCGGCAAGGGCAAGTTCAAGGAACTG-TCGCCGGAAGCCAAGGGCGGCGTACGTCTCGCCAAGT-CGATCGAAGACGTCGTTGCCAACGTCAAGGAGATGCTCGGCAACACGCTGGTGACCGCGCAGACCGGCGAAGCCGGCAAGCAGGTCAATCGCCTCTATATCGAGGACGGCGCCGACATCGAGCGCGAACTCTA-CTGCTCGCTGCTGGTCGACCGCTCGGTCGGCAAGGTCGCCTTCGTCGTCTCCACTGAAGGCGGCATGGACATCGAGGCCGTCGCCCACGATACGCCCGAGAAGATCCAGACGATCGCCATCGATCCGGAAGCCGG-CGTGACGGCTGCC…
291_RNODE_11_length_104062	NZ_CP072868.1	NZ_CP072868.1 Rhizobium sp. NLR16a plasmid p3, complete sequence	1.83e-105	671	77.794	129	214	73214	73873	42164	42825	GAAGGAA-G-TCCCATGAAAATCCTCGTCCCCGTCAAGCGGGTGATCGATTACAACGTTAAG--CCGCGCGTCAAGGCGGACGGGTCGGGCGTCGACCTCGCCAACGTCAAGATGAGCATGAACCCGTTCGACGAAATCGCGGTGGAAGAAGCCATCCGCATCAAGGAAGCGGGCAAAGCGGAAGAAATCGTCG-C-TGTCAGCATCGGCCCGGCAAAGGCGCAGGAAACGCTGCGCACCGCCCTTGCAATGGGTGCGGACCGCGCGATCCTGGTCGAGACGGACGACGAAGTCGAACCGCTCGCCGTTGCCAAGATCCTCAAGGCCATCGCCGAAGAAGAACAGCCCGGTCTCGTCATGCTCGGCAAGCAGGCGATCGACGACGATTCGAACCAGACT…	GAAGGAAGGACCCCATGAAGATTCTCGTGCCCGTCAAGCGGGTTGTCGACTACAACGTGAAGATCCG-G-GTGAAGCCGGATGGCACGGGTGTCGAGCTTGCCAATGTGAAGATGTCGATGAACCCGTTCGACGAGATCTCGGTGGAAGAAGCGCTGCGGCTGAAGGAGGCCGGCAAGGCGGAAGAAGTGGTGGTCGTGTC-G-ATCGGCCCCGCCAAGGCCGAGGAGACGCTGCGGACGGCGCTCGCCATGGGCGCCGACCGGGCGATCCTGGTCGAGACCGACGATCAGGTCGAGCCGCTCGCCGTCGCCAAGATCCTGAAAGCGGTGGCTGATGCCGAGCAGCCGGGGCTTGTCATCGTCGGCAAGCAGGCGATCGACGACGATTCGAACCAGACC…
291_RNODE_11_length_104062	NZ_CP022366.1	NZ_CP022366.1 Azospirillum sp. TSH58 plasmid TSH58_p04, complete sequence	1.76e-130	595	81.681	91	259	15685	16270	628023	627438	CGCCGCATTGCAGAGCGTGCCGCCCGAATCGACGATATCGTCGATCAGGATGCAGTGGCGCCCCTGCACATCGCCGATGATGTTCATCACCTCCGATTCGCCCGGTCGATCGCGCCTCTTGTCGACGATGGCGAGCGGCGCGTTGTCGAGCCGCTTGGCCAGCGCGCGGGCGCGCACCACGCCGCCGACATCCGGGCTGACGACCA---TCAGATC-CTGA--T-CGCCATAG-CGCGCCTGGATATCGGCCGCCATCACCGGCGCGGC-ATAGAGGTTATCGGTCGGGATATCGAAGAAGCCCTGGATCTGCCCGGCGTGAAGATCCACGGCCAGCACGCGGTCCGCGCCCGCATGGGTGATCAGATTGGCGACCAGCTTGGCCGAGATCGGCGTGCG…	CGCGGCGTTGCACAGCGTGCCGCCCGAATCCACGATGTCGTCGAGCAGGATGCAGCGGCGGTTCTTGACGTCGCCGATGATGTTCATCACCTCCGACACGCCGGCGCGCTCACGCCGCTTGTCGATGATGGCGAG-ATCG-G-CGTCCAGCCGCTTGGCCAGCGAGCGGGCGCGCACCACGCCGCCGACGTC-GGGC-GAC-ACCATCGTCACCTCGCCGATGTCCTCGAAGGTCGCG-C-GGATGTCCTTCTCGAACACCGGGGCGGCCAT-CAGGTTGTCGGTCGGGATGTCGAAGAAGCCCTGGATCTGGCCCGCATGCAGGTCCATGGTCAGCACGCGGTTGGCGCCGGCCTGGGTGATGAGGTTGGCGACCAGCTTGGCCGAGATCGGCGTGCG…
291_RNODE_11_length_104062	NZ_CP022366.1	NZ_CP022366.1 Azospirillum sp. TSH58 plasmid TSH58_p04, complete sequence	8.27e-124	740	78.108	148	247	73222	73954	191469	192201	TCCCATGAAAATCCTCGTCCCCGTCAAGCGGGTGATCGATTACAACGTTAAGCCGCGCGTCAAGGCGGACGGGTCGGGCGTCGACCTCGCCAACGTCAAGATGAGCATGAACCCGTTCGACGAAATCGCGGTGGAAGAAGCCATCCGCATCAAGGAAGCGGGCAAAGCGGAAGAAATCGTCGCTGTCAGCATCGGCCCGGCAAAGGCGCAGGAAACGCTGCGCACCGCCCTTGCAATGGGTGCGGACCGCGCGATCCTGGTCGAGACGGACGACGAAGTCG-AACCGCTCGCCGTTGCCAAGATCCTCAAGGCCATCGCCGAAGAAGAACAGCCCG-GTCTCGTCATGCTCGGCAAGCAGGCGATCGACGACGATTCGAACCAGACTGGTCAGATGCTC…	TCCGATGAAGATCCTCGTCCCGGTCAAGCGGGTGGTCGATTACAACGTCAAGATCCGCGTCAAGGCGGACGGCTCCGGCGTTGAGACCGCCAACGTGAAGATGAGCATGAACCCCTTCGACGAGATCGCCGTCGAAGAGGCCGTCCGCCTCAAGGAAGCCGGCACGGCGACCGAGGTCATCGTGGTCACCGTCGGCCCGACGGCGGCGCAGGAGACGCTGCGCACCGGCCTCGCCATGGGCGCCGACCGCGGCATCCTGGTCCAGACCGACGCCGA-GACGCAGCCCCTGGCCGTCGCCAAGGTGCTCAAGGCGCTCGTCGACAAGGAA-GGCCCGACGCTGGTCATCCTGGGCAAGCAGGCGATCGACGACGACTGCAACCAGACCGGCCAGATGCTC…
291_RNODE_11_length_104062	NZ_CP022366.1	NZ_CP022366.1 Azospirillum sp. TSH58 plasmid TSH58_p04, complete sequence	1.91e-75	651	75.73	125	160	74279	74914	192566	193198	GGGCAAAAACATC-GCT-CCGCGCGTTGCCGCCCTGCTCGACGT-GATGCAGATCTCGGACATTCTCTCGGTGGAAGGCGACAAGACCTTCACGCGCCCGATCTACGCCGGCAACGCTATCGCGACGGTCGAA-TCCAGCGACGAGAAACTTGTCGTCACCGTGCGCGGCACTGCCTTCGAAAAGGCCGACGCCGAGAGCGGCTCGGCTGA-AATCGAAGA-CGTCTCCGGCCCGACCGGCGATGGCCTG-TC-G--AGCTTCGTCAGCCAGGAAATCGCCGAGAGC-GAGCGTCCCGAACTGACC-AGCGCGAAGGTGATCGTTTCGGGCGGCCGCGCCTTGAAGGATGCG-GA-AACGTTCGAGGAATACATCATGCCGCTCGCCGACAAGCTCGGC…	GGGC-AAGA-ATCTGCTGCCGCGCGTCGCCGCGCTGCTCGACGTCGCGGC-GATCTCCGACATCACCGGGGTGGTCTCCGCCGACACCTTCGAGCGGCCGATCTACGCCGGCAACGCCATCGCCACGGT-GAAGTCCGCCGACCCGATCAAGGTCGTCACGGTGCGCACCACCGCCTTCGAGGCGGCCGCCGCCACGGGCGGCTCGGC-GACGGTCG-AGAGCATCGCCGG---GACGGGCGA-CGCCGGCTCGGCCAGGTTCGTCGGCCAGGAGCT-GACGAAATCGGAGCGTCCGGAGCTGACCCAG-GCCAAGATCGTGGTGTCGGGCGGCCGCGGCATGCAG-TCGGGCGACAAC-TTC-AAG-CTGCTGGA-GGCGCTGGCCGACAAGCTGGGG…
291_RNODE_11_length_104062	NZ_CP032343.1	NZ_CP032343.1 Azospirillum brasilense strain MTCC4038 plasmid p4, complete sequence	1.76e-130	595	81.681	91	259	15685	16270	185620	186205	CGCCGCATTGCAGAGCGTGCCGCCCGAATCGACGATATCGTCGATCAGGATGCAGTGGCGCCCCTGCACATCGCCGATGATGTTCATCACCTCCGATTCGCCCGGTCGATCGCGCCTCTTGTCGACGATGGCGAGCGGCGCGTTGTCGAGCCGCTTGGCCAGCGCGCGGGCGCGCACCACGCCGCCGACATCCGGGCTGACGACCA---TCAGATC-CTGA--TCGCCATA-G-CGCGCCTGGATATCGGCCGCCATCACCGGCGC-GGCATAGAGGTTATCGGTCGGGATATCGAAGAAGCCCTGGATCTGCCCGGCGTGAAGATCCACGGCCAGCACGCGGTCCGCGCCCGCATGGGTGATCAGATTGGCGACCAGCTTGGCCGAGATCGGCGTGCG…	CGCGGCGTTGCACAGCGTGCCGCCCGAATCCACGATGTCATCGAGCAGGATGCAGCGGCGGTTCTTGACGTCGCCGATGATGTTCATCACCTCCGACACGCCGGCGCGTTCACGCCGCTTGTCGATGATGGCGAG-ATCG-G-CGTCCAGCCGCTTGGCCAGCGAGCGGGCGCGCACCACGCCGCCGACGTC-GGGC-GAC-ACCATCGTCACCTCGCCGATGTCCTCGAAGGTCGCG-C-GGATGTCCTTCTCGAACACCGGGGCAGCCAT-CAGGTTGTCGGTCGGGATGTCGAAGAAGCCCTGGATCTGGCCCGCGTGCAGGTCCATGGTCAGCACGCGGTTGGCGCCGGCCTGGGTGATCAGGTTGGCGACCAGCTTGGCCGAGATCGGCGTGCG…
291_RNODE_11_length_104062	NZ_CP032343.1	NZ_CP032343.1 Azospirillum brasilense strain MTCC4038 plasmid p4, complete sequence	8.81e-79	649	75.963	127	166	74279	74914	477973	478605	GGGCAAAAACATCGCT-CCGCGCGTTGCCGCCCTGCTCGACGT-GATGCAGATCTCGGACATTCTCTCGGTGGAAGGCGACAAGACCTTCACGCGCCCGATCTACGCCGGCAACGCTATCGCGACGGTCGAA-TCCAGCGACGAGAAACTTGTCGTCACCGTGCGCGGCACTGCCTTCGAAAAGGCCGACGCCGA-GAGCGGCTCGGCTGA-AATCGAAGA-CGTCTCCGGCCCGACCGGCGATGGC-CTGTCGAGCTTCGTCAGCCAGGAAATCGCCGAGAG-C-GAGCGTCCCGAACTGAC-CAGCGCGAAGGTGATCGTTTCGGGCGGCCGCGCCTTGAAGGATGCG-GA-AACGTTCGAGGAATACATCATGCCGCTCGCCGACAAGCTCGGCGC…	GGGCAAGAACCT-GCTGCCGCGGGTCGCCGCGCTGCTCGACGTCGCGGC-GATCTCCGACATCACCGGGGTGGTCTCCGCCGACACCTTCGAGCGGCCGATCTACGCCGGCAACGCCATCGCCACGGT-GAAGTCCGCCGACCCGATCAAGGTCGTCACGGTGCGCACCACCGCCTTCGAGGCGGCCGCCGC-GACGGGCGGCTCGGC-GACGGTCG-AGAGCATCGCCGGGACGGGCGACGCCGGCTCCGCCAAG-TTCGTCGGCCAGGAGCTGACC-A-AGTCGGAGCGTCCGGAGCTGACGCAG-GCCAAGATCGTCGTCTCGGGCGGCCGCGGCATGCAG-TCGGGCGAGAAC-TTC-AAG-CTCCTGGAAG-CGCTGGCCGACAAGCTGGGGGC…
291_RNODE_11_length_104062	NZ_CP012917.1	NZ_CP012917.1 Azospirillum brasilense strain Sp 7 plasmid ABSP7_p3, complete sequence	1.76e-130	595	81.681	91	259	15685	16270	542611	542026	CGCCGCATTGCAGAGCGTGCCGCCCGAATCGACGATATCGTCGATCAGGATGCAGTGGCGCCCCTGCACATCGCCGATGATGTTCATCACCTCCGATTCGCCCGGTCGATCGCGCCTCTTGTCGACGATGGCGAGCGGCGCGTTGTCGAGCCGCTTGGCCAGCGCGCGGGCGCGCACCACGCCGCCGACATCCGGGCTGACGACCA---TCAGATC-CTGA--T-CGCCATAG-CGCGCCTGGATATCGGCCGCCATCACCGGCGC-GGCATAGAGGTTATCGGTCGGGATATCGAAGAAGCCCTGGATCTGCCCGGCGTGAAGATCCACGGCCAGCACGCGGTCCGCGCCCGCATGGGTGATCAGATTGGCGACCAGCTTGGCCGAGATCGGCGTGCG…	CGCGGCGTTGCACAGCGTGCCGCCCGAATCCACGATGTCATCGAGCAGGATGCAGCGGCGGTTCTTGACGTCGCCGATGATGTTCATCACCTCCGACACGCCGGCGCGTTCACGCCGCTTGTCGATGATGGCGAG-ATCG-G-CGTCCAGCCGCTTGGCCAGCGAGCGGGCGCGCACCACGCCGCCGACGTC-GGGC-GAC-ACCATCGTCACCTCGCCGATGTCCTCGAAGGTCGCG-C-GGATGTCCTTCTCGAACACCGGGGCAGCCAT-CAGGTTGTCGGTCGGGATGTCGAAGAAGCCCTGGATCTGGCCCGCGTGCAGGTCCATGGTCAGCACGCGGTTGGCGCCGGCCTGGGTGATCAGGTTGGCGACCAGCTTGGCCGAGATCGGCGTGCG…
291_RNODE_11_length_104062	NZ_CP012917.1	NZ_CP012917.1 Azospirillum brasilense strain Sp 7 plasmid ABSP7_p3, complete sequence	8.81e-79	652	75.92	128	166	74279	74917	250252	249617	GGGCAAAAACATCGCT-CCGCGCGTTGCCGCCCTGCTCGACGT-GATGCAGATCTCGGACATTCTCTCGGTGGAAGGCGACAAGACCTTCACGCGCCCGATCTACGCCGGCAACGCTATCGCGACGGTCGAA-TCCAGCGACGAGAAACTTGTCGTCACCGTGCGCGGCACTGCCTTCGAAAAGGCCGACGCCGA-GAGCGGCTCGGCTGA-AATCGAAGA-CGTCTCCGGCCCGACCGGCGATGGC-CTGTCGAGCTTCGTCAGCCAGGAAATCGCCGAGAG-C-GAGCGTCCCGAACTGAC-CAGCGCGAAGGTGATCGTTTCGGGCGGCCGCGCCTTGAAGGATGCG-GA-AACGTTCGAGGAATACATCATGCCGCTCGCCGACAAGCTCGGCGC…	GGGCAAGAACCT-GCTGCCGCGGGTCGCCGCGCTGCTCGACGTCGCGGC-GATCTCCGACATCACCGGGGTGGTCTCCGCCGACACCTTCGAGCGGCCGATCTACGCCGGCAACGCCATCGCCACGGT-GAAGTCCGCCGACCCGATCAAGGTCGTCACGGTGCGCACCACCGCCTTCGAGGCGGCCGCCGC-GACGGGCGGCTCGGC-GACGGTCG-AGAGCATCGCCGGGACGGGCGACGCCGGCTCCGCCAAG-TTCGTCGGCCAGGAGCT-GACCA-AGTCGGAGCGTCCGGAGCTGACGCAG-GCCAAGATCGTCGTCTCGGGCGGCCGCGGCATGCAG-TCGGGCGAGAAC-TTC-AAG-CTCCTGGAAG-CGCTGGCCGACAAGCTGGGGGC…
291_RNODE_11_length_104062	NZ_CP006880.1	NZ_CP006880.1 Rhizobium gallicum bv. gallicum R602sp strain R602 plasmid pRgalR602c, complete sequence	1.78e-125	638	80.251	106	250	73224	73851	1775324	1774697	CCATGAAAATCCTCGTCCCCGTCAAGCGGGTGATCGATTACAACGTTAAGCCGCGCGTCAAGGCGGACGGGTCGGGCGTCGACCTCGCCAACGTCAAGATGAGCATGAACCCGTTCGACGAAATCGCGGTGGAAGAAGCCATCCGCATCAAGGAAGCGGGCAAAGCGGAAGAAATCGTCG-C-TGTCAGCATCGGCCCGGCAAAGGCGCAGGAAACGCTGCGCACCGCCCTTGCAATGGGTGCGGACCGCGCGATCCTGGTCGAGACGGACGACGA-AGTCGAACCGCTCGCCGTTGCCAAGATCCTCAAGGCCATCGCCGAAGAAGAACAGCCCGGTCTCGTCATGCTCGGCAAGCAGGCGATCGACGACGATTCGAACCAGACTGGTCAGATGCTCG…	CCATGAAAATTCTCGTCCCCGTGAAGCGGGTGGTTGATTACAATGTGAAGATCCGCGTCAAGCCGGATGGCACGGGCGTCGAGCTTGCCAACGTCAAGATGTCGATGAACCCGTTCGACGAGATCTCGGTGGAAGAGGCGCTGCGGCTGAAGGAAGCCGGCAAGGCTGAGGAAGTGGTCGTCGTGTC-G-ATCGGTCCGGCCAAGGCCGAAGAGACGCTGCGCACCGCGCTCGCCATGGGTGCTGACCGGGCGATCCTGGTCGAGACCGACGA-GACGGTCGAGCCGCTTGCCGTGGCCAAGATCCTCAAGGGCGTGGCAGCCGCCGAACAGCCGGGCCTGATCATCGTCGGCAAGCAGGCGATCGACGACGACTCGAACCAGACCGGCCAGATGCTCG…
291_RNODE_11_length_104062	NZ_CP029834.1	NZ_CP029834.1 Azospirillum ramasamyi strain M2T2B2 plasmid unnamed4, complete sequence	8.27e-124	608	80.428	111	247	73226	73829	61461	60858	ATGAAAATCCTCGTCCCCGTCAAGCGGGTGATCGATTACAACGTTAAGCCGCGCGTCAAGGCGGACGGGTCG-GGCGTCGACCTCGCCAACGTCAAGATGAGCATGAACCCGTTCGACGAAATCGCGGTGGAAGAAGCCATCCGCATCAAGGAAGCGGGCAAAGCGGAAGAAATCGTCGCTGTCAGCATCGGCCCGGCAAAGGCGCAGGAAACGCTGCGCACCGCCCTTGCAATGGGTGCGGACCGCGCGATCCTGGTCGAGACGGAC--GACGAAGTCGAACCGCTCGCCGTTGCCAAGATCCTCAAGGCCATCGCCGAAGAA-GAACAGCCCGGTCTCGTCATGCTCGGCAAGCAGGCGATCGACGACGATTCGAACCAGACTGGTCAGATGCTCGC…	ATGAAAGTCCTCGTCCCCGTTAAGCGAGTGGTCGACTACAACGTGAAGATCCGCGTCAAGGCGGA-TGGCAGCGGCGTCGAGACCGCCAACGTGAAGATGAGCATGAACCCCTTCGACGAGATCGCCGTCGAAGAGGCTGTCCGTCTGAAGGAAGCCGGCAAGGCGACCGAGATCGTCGTCGTCTCCATCGGCCCGGCGCAGGCGCAGGAAACGCTGCGCACCGCTCTCGCCATGGGTGCCGACCGCGCCATCCTGGTGCAGACCGACGTGAC-CA-CCGAACCGCTGGCCGTCGCCAAGGTGCTGAAGGCCCTGGTCGA-GAAGGAGGCCCCCGGCCTCGTCATCCTCGGCAAGCAGGCGATCGACGACGACTGCAACCAGACCGGCCAGATGCTGGC…
291_RNODE_11_length_104062	NZ_CP023071.1	NZ_CP023071.1 Sinorhizobium fredii CCBAU 83666 plasmid pSF83666b, complete sequence	8.27e-124	652	79.448	128	247	73225	73873	33434	34082	CATGAAAATCCTCGTCCCCGTCAAGCGGGTGATCGATTACAACGTTAAGCCGCGCGTCAAGGCGGACGGGTCGGGCGTCGACCTCGCCAACGTCAAGATGAGCATGAACCCGTTCGACGAAATCGCGGTGGAAGAAGCCATCCGCATCAAGGAAGCGGGCAAAG---CGGAAGAAATCGTCGCTGTCAGCATCGGCCCGGCAAAGGCGCAGGAAACGCTGCGCACCGCCCTTGCAATGGGTGCGGACCGCGCGATCCTGGTCGAGACGGACGACGAAGTCGAACCGCTCGCCGTTGCCAAGATCCTCAAGGCCATCGCCGAAGAAGAACAGCCCGGTCTCGTCATGCTCGGCAAGCAGGCGATCGACGACGATTCGAACCAGACTGGTCAGATGCTCGC…	CATGAAGATCATCGTGCCAGTCAAGCGGGTCGTCGACTACAACGTCAAGATTCGGGTGAAGGCGGACGGTTCGGGCGTCGAGCTCGCCAACGTCAAGATGTCGATGAACCCGTTCGACGAGATCTCCGTCGAGGAGGCGCTGCGCCTCAAGGAAGCCGGCAAGGCTTCCGAAGTGGTCGTCG-TGTC-G-ATCGGCCCGGCCAAGGCCGAGGAGACGCTGAGGACCGCGCTCGCCATGGGCGCCGACCGGGCGATCCTCGTCGAAACCGACGACCAGGTCGAGCCGCTCACTGTGGCCAAGATCGTCAAGGGTGTGGCGGAGGCCGAACAGCCGGGGCTGATCATCGTCGGCAAGCAGGCGATCGACGACGATTCGAACCAGACCGGCCAGATGCTCTC…
291_RNODE_11_length_104062	NZ_CP029232.1	NZ_CP029232.1 Sinorhizobium fredii CCBAU 45436 plasmid pSF45436b, complete sequence	8.27e-124	652	79.448	128	247	73225	73873	42236	42884	CATGAAAATCCTCGTCCCCGTCAAGCGGGTGATCGATTACAACGTTAAGCCGCGCGTCAAGGCGGACGGGTCGGGCGTCGACCTCGCCAACGTCAAGATGAGCATGAACCCGTTCGACGAAATCGCGGTGGAAGAAGCCATCCGCATCAAGGAAGCGGGCAAAGC--G-GAAGAAATCGTCGCTGTCAGCATCGGCCCGGCAAAGGCGCAGGAAACGCTGCGCACCGCCCTTGCAATGGGTGCGGACCGCGCGATCCTGGTCGAGACGGACGACGAAGTCGAACCGCTCGCCGTTGCCAAGATCCTCAAGGCCATCGCCGAAGAAGAACAGCCCGGTCTCGTCATGCTCGGCAAGCAGGCGATCGACGACGATTCGAACCAGACTGGTCAGATGCTCGC…	CATGAAAATCCTAGTAACGGTGAAGCGGGTCGTCGACTACAACGTCAAGATCCGCGTGAAGGCGGACGGTTCGGGCGTCGAACTTGCCAACGTCAAGATGTCGATGAACCCGTTCGACGAGATCTCCGTGGAAGAGGCGCTGCGCCTCAAGGAAGCCGGCAAGGCCAGTGAAGTGGTCGTCG-TGTC-G-ATCGGCCCGGCCAAGGCCGAGGAGACGCTGAGGACGGCGCTCGCCATGGGCGCCGACCGGGCGATCCTCGTCGAGACCGACGACCAGGTCGAGCCGCTGGCCGTCGCCAAGATCGTCAAGGGCGTCGCCGAGGCCGAACAGCCGGGACTGATCATCGTCGGCAAGCAGGCGATCGACGACGATTCGAACCAGACCGGCCAGATGCTCTC…
291_RNODE_11_length_104062	NC_013855.1	NC_013855.1 Azospirillum sp. B510 plasmid pAB510a, complete sequence	1.79e-120	936	75.534	213	241	72076	73003	444485	445412	GCTGGTGACGATCCAGACCGGCGACGAGGGCAAGCAGGTCAATCGTCTCTACGTCACCGACGGTGTCGACATCGCGCACGAATATTATCTCTCGATGCTGGTCGATCGCGCCACCGGCCAGGTCGCCATGATCGCATCGACCGAGGGCGGCATGGATATCGAGGACGTCGCCCATGAGACGCCCGAGAAGATCACCACCATCACGATCGACCCGGCGCA-GGGCTTCATGCCCCACCACGGCCGCGCGGTAGCCTTTGCGCTGAAGCTTGAAGGCGACAGCAACAAGCAGGCGCAG--AAGCTC-GCCAAGCAGCTCTACACCGCCTTCATGGAACTCGACATG-GAAATGCTCGAGATCAATCCGCTGGTCGAAGACAAGGAC-GGCAACCTCTCCGT…	GCTGGTGACCAAGCAGACCGGCCCGGCCGGCAAAGAGGTCAAGCGCCTCTATGTCGAGGAAGGCGCCGACATCAAGCGCGAGCTCTATCTCGGCCTGCTCACCGACCGCGCCACCGGCCGCGTCACCATCATCGCCTCGACCGAAGGCGGCATGGAGATCGAGGAGGTCGCCCACAACACGCCGGAGAAGATCGTCAAGGTCGCCATCGACCCGGC-CACCGGCATCCAGGGCCACCACACCCGCAAGGTCGCCTTCGCGCTCGGCCTGGAAGGC-A-AGCAGGTGGCATCCGCCGCCAAGTTCATCCAGGCCGC-CTACAAGGCCTTCACCGAGCTCGA-TTGCGCCATCGTCGAGATCAACCCGCTGATCG-TCACCGGTTCGGGCGACATC-CTGG…
291_RNODE_11_length_104062	NC_013855.1	NC_013855.1 Azospirillum sp. B510 plasmid pAB510a, complete sequence	3.1e-93	618	77.508	122	192	73217	73825	1429068	1429677	GGAAGT-CCCATGAAAATCCTCGTCCCCGTCAAGCGGGTGATCGATTACAACGTTAAGCCGCGCGTCAAGGCGGACGGGTCGGGCGTCGACCTCGCCAACGTCAAGATGAGCATGAACCCGTTCGACGAAATCGCGGTGGAAGAAGCCATCCGCATCAAGGA-AGCGGGCAAAGCG---GAAGAAATCGTCGCTGTCAGCATCGGCCCGGCAAAGGCGCAGGAAACGCTGCGCACCGCCCTTGCAATGGGTGCGGACCGCGCGATCCTGGTCGAGACGGACGACGAAGTCGAACCGCTCGCCGTTGCCAAGATCCTCAAGGCCATCGCCGAAGAAGAACAG-CCCGGTCTCGTCATGCTCGGCAAGCAGGCGATCGACGACGATTCGAACCAGACTGGT…	GGAAATGCCTATGAAAGTGTTCGTTTCAGTGAAGCGGGTTGTAGACTACAACGTGAAGATCCGCGTGAAGGCGGACGGCACGGGCGTCGAGACCGCGAACGTCAAGATGTCGATGAATCCCTTCGACGAGATCGCGGTCGAAGAGGCGGTCCGCCTGAAGGAGAGC-GGCAAGGCGACCGAGGTGATCGCCG-TGTC-G-GTCGGCCCGGCCCAGGCCCAGGAGACGCTGCGCACCGCGCTGGCGATGGGCGCCGACCGCGCCATCCTGGTCCAGACCGACGCCGAGACCCAGCCGCTGGCTGTCGCCAAGATCCTCAAAGCTCTGGTCG-AGAAGGAAGGCCCCGGCCTGGTCATCCTGGGCAAGCAGGCGATCGACGACGATTGCAACCAGACCGGC…
291_RNODE_11_length_104062	NC_013855.1	NC_013855.1 Azospirillum sp. B510 plasmid pAB510a, complete sequence	5.49e-51	255	81.961	44	116	74642	74895	1386547	1386800	GCCGCTCGCCGACAAGCTCGGCGCGGGCGTGGGCGCCAGCCGTGCAGCGGTGGATGCCGGATACGTGCCGAACGATTACCAGGTCGGCCAGACCGGCAAGATCGTGGCCCCGGAAGTCTATATCGCGATCGGTATCTCCGGCGCGATCCAGCATCTGGCGGGCATGAAGGATTCCAAGACCATCATCGCCATCAACAAGGACGAAGACGCCCCGATCTTCCAGGTCGCGGA-TATCGGCCTTGTCGGCGATCTGT	GCCGCTCGCCGACAAGCTGGGCGCCGCCATGGGCGCAAGCCGGGCGGCCGTCGATGCCGGCTATGCCCCGAACGACTGCCAGGTCGGGCAGACCGGCAAGATCGTGGCCCCTCAGCTCTACATCGCGGTCGGCATCAGCGGCGCGATCCAGCATCTGGCGGGCATGAAGGATTCGAAGATCATCGTGGCGATCAACAAGGATCCCGAGGCGCCGATCTTCGCGGTCGCCGACTA-CGGCATCGAAGCCGATCTGT
291_RNODE_11_length_104062	NZ_CP013541.1	NZ_CP013541.1 Rhizobium phaseoli strain R630 plasmid pRphaR630d, complete sequence	6.44e-120	630	79.524	123	240	73226	73852	664691	664065	ATGAAAATCCTCGTCCCCGTCAAGCGGGTGATCGATTACAACGTTAAGCCGCGCGTCAAGGCGGACGGGTCGGGCGTCGACCTCGCCAACGTCAAGATGAGCATGAACCCGTTCGACGAAATCGCGGTGGAAGAAGCCATCCGCATCAAGGAAGCGGGCAAAGCGGAAGAAATCGT--CGCTGTCAGCATCGGCCCGGCAAAGGCGCAGGAAACGCTGCGCACCGCCCTTGCAATGGGTGCGGACCGCGCGATCCTGGTCGAGACGGACGACGAAGTCGAACCGCTCGCCGTTGCCAAGATCCTCAAGGCCATCGCCGAAGAAGAACAGCCCGGTCTCGTCATGCTCGGCAAGCAGGCGATCGACGACGATTCGAACCAGACTGGTCAGATGCTCGCCG…	ATGAAGATTCTCGTGCCCGTCAAACGGGTTGTCGACTACAACGTGAAGATCCGAGTGAAGCCGGATGGTTCGGGTGTCGAGCTTGCCAATGTGAAGATGTCGATGAACCCGTTCGACGAGATCTCGGTGGAAGAGGCGCTGCGGCTGAAGGAAGCCGGCAAGGCCGAGGAAGTGGTGGTGGTGTC-G-ATCGGTCCGGCCAAGGCCGAGGAGACGCTGCGCACGGCCCTTGCCATGGGTGCCGACCGGGCGATCCTGGTCGAGACCGACGATCAAGTCGAGCCGCTCGCTGTCGCCAAGATCCTCAAGGCGGTCGCCGATGCCGAACAGCCGGGGCTGATCATCGTCGGCAAGCAGGCGATCGACGACGATTCCAACCAGACCGGCCAGATGCTGGCGG…
291_RNODE_11_length_104062	NZ_CP013541.1	NZ_CP013541.1 Rhizobium phaseoli strain R630 plasmid pRphaR630d, complete sequence	5.19e-91	664	76.657	133	188	73227	73873	870855	871513	TGAAAATCCTCGTCCCCGTCAAGCGGGTGATCGATTACAACGTTAAGCCGCGCGTCAAGGCGGACGGGTCGGGCGTCGACCTCGCCAACGTCAAGATGAGCATGAACCCGTTCGACGAAATCGCGGTGGAAGAAGCCATCCGCATCAAGGAAGCGGGCAAAGCGGAAGAAATCGTCG-C-TGTCAGCATCGGCCCGGCAAAGGCGCAGGAAACGCTGCGCACCGCCCTTGCAATGGGTGCGGACCGCGCGATCCTGGTCGAGACGGACGACGAAGTCGAACCGCTCGCCGTTGCCAAGATCCTCAAGGCCATCGCCGAAGAAGAACAGCCCGGTCTCGTCATGCTCGGCAAGCAGGCGATCGACGACGATTCGAACCAGACTGGTCAGATGCTCGCCGC…	TGAAAGTTCTCGTCACAGTAAAGCGCGTCGTCGACTACAACGTGAAGATCCGTGTGAAGCCGGATGGCACGGGTGTTGAGCTCGCCAATGTGAAGATGTCGATGAACCCGTTCGACGAGATTTCGGTCGAAGAGGCGCTGCGTCTGAAGGAAGCCGGCAAGGCCGAGGAAGTGGTGGTCGTGTC-G-ATCGGGCCGGCCAAGGCTGAAGAAACGCTGCGCACGGCGCTCGCCATGGGTGCGGATCGCGCCATTCTCGTCGAGACCGACGATGCCGTCGAGCCACTCGCCGTCGCCAAGATCCTCAAGGGCGTCGCAGACGCCGAACAGCCGGGCCTCGTGATTGTCGGCAAGCAGGCAATCGACGACGACTCGAACCAGACCGGCCAGATGCTGGCAGC…
291_RNODE_11_length_104062	NZ_CP064935.1	NZ_CP064935.1 Rhizobium phaseoli strain BS3 plasmid pBS3d, complete sequence	6.44e-120	630	79.524	123	240	73226	73852	638909	638283	ATGAAAATCCTCGTCCCCGTCAAGCGGGTGATCGATTACAACGTTAAGCCGCGCGTCAAGGCGGACGGGTCGGGCGTCGACCTCGCCAACGTCAAGATGAGCATGAACCCGTTCGACGAAATCGCGGTGGAAGAAGCCATCCGCATCAAGGAAGCGGGCAAAGCGGAAGAAATCGT--CGCTGTCAGCATCGGCCCGGCAAAGGCGCAGGAAACGCTGCGCACCGCCCTTGCAATGGGTGCGGACCGCGCGATCCTGGTCGAGACGGACGACGAAGTCGAACCGCTCGCCGTTGCCAAGATCCTCAAGGCCATCGCCGAAGAAGAACAGCCCGGTCTCGTCATGCTCGGCAAGCAGGCGATCGACGACGATTCGAACCAGACTGGTCAGATGCTCGCCG…	ATGAAGATTCTCGTGCCCGTCAAACGGGTTGTCGACTACAACGTGAAGATCCGAGTGAAGCCGGATGGTTCGGGTGTCGAGCTTGCCAATGTGAAGATGTCGATGAACCCGTTCGACGAGATCTCGGTGGAAGAGGCGCTGCGGCTGAAGGAAGCCGGCAAGGCCGAGGAAGTGGTGGTGGTGTC-G-ATCGGTCCGGCCAAGGCCGAGGAGACGCTGCGCACGGCCCTTGCCATGGGTGCCGACCGGGCGATCCTGGTCGAGACCGACGATCAAGTCGAGCCGCTCGCTGTCGCCAAGATCCTCAAGGCGGTCGCCGATGCCGAACAGCCGGGGCTGATCATCGTCGGCAAGCAGGCGATCGACGACGATTCCAACCAGACCGGCCAGATGCTGGCGG…
291_RNODE_11_length_104062	NZ_CP064935.1	NZ_CP064935.1 Rhizobium phaseoli strain BS3 plasmid pBS3d, complete sequence	5.19e-91	664	76.657	133	188	73227	73873	812638	813296	TGAAAATCCTCGTCCCCGTCAAGCGGGTGATCGATTACAACGTTAAGCCGCGCGTCAAGGCGGACGGGTCGGGCGTCGACCTCGCCAACGTCAAGATGAGCATGAACCCGTTCGACGAAATCGCGGTGGAAGAAGCCATCCGCATCAAGGAAGCGGGCAAAGCGGAAGAAATCGTCG-C-TGTCAGCATCGGCCCGGCAAAGGCGCAGGAAACGCTGCGCACCGCCCTTGCAATGGGTGCGGACCGCGCGATCCTGGTCGAGACGGACGACGAAGTCGAACCGCTCGCCGTTGCCAAGATCCTCAAGGCCATCGCCGAAGAAGAACAGCCCGGTCTCGTCATGCTCGGCAAGCAGGCGATCGACGACGATTCGAACCAGACTGGTCAGATGCTCGCCGC…	TGAAAGTTCTCGTCACAGTAAAGCGCGTCGTCGACTACAACGTGAAGATCCGTGTGAAGCCGGATGGCACGGGTGTTGAGCTCGCCAATGTGAAGATGTCGATGAACCCGTTCGACGAGATTTCGGTCGAAGAGGCGCTGCGTCTGAAGGAAGCCGGCAAGGCCGAGGAAGTGGTGGTCGTGTC-G-ATCGGGCCGGCCAAGGCTGAAGAAACGCTGCGCACGGCGCTCGCCATGGGTGCGGATCGCGCCATTCTCGTCGAGACCGACGATGCCGTCGAGCCACTCGCCGTCGCCAAGATCCTCAAGGGCGTCGCAGACGCCGAACAGCCGGGCCTCGTGATTGTCGGCAAGCAGGCAATCGACGACGACTCGAACCAGACCGGCCAGATGCTGGCAGC…
291_RNODE_11_length_104062	CP050515.1	CP050515.1 Rhizobium leguminosarum bv. trifolii strain RCAM1365 plasmid p_1, complete sequence	6.44e-120	636	79.56	118	240	73223	73852	334793	335422	CCCATGAAAATCCTCGTCCCCGTCAAGCGGGTGATCGATTACAACGTTAAG--CCGCGCGTCAAGGCGGACGGGTCGGGCGTCGACCTCGCCAACGTCAAGATGAGCATGAACCCGTTCGACGAAATCGCGGTGGAAGAAGCCATCCGCATCAAGGAAGCGGGCAAAGCG-GAAGAAATCGTCG-C-TGTCAGCATCGGCCCGGCAAAGGCGCAGGAAACGCTGCGCACCGCCCTTGCAATGGGTGCGGACCGCGCGATCCTGGTCGAGACGGACGACGAAGTCGAACCGCTCGCCGTTGCCAAGATCCTCAAGGCCATCGCCGAAGAAGAACAGCCCGGTCTCGTCATGCTCGGCAAGCAGGCGATCGACGACGATTCGAACCAGACTGGTCAGATGC…	CCCATGAAGATTCTCGTCCCAGTCAAACGGGTTGTCGACTACAACGTGAAGATCCG-G-GTGAAGCCGGACGGCACGGGTGTCGAGCTTGCCAATGTGAAGATGTCGATGAACCCGTTCGACGAGATCTCGGTAGAAGAGGCGCTGCGTCTGAAGGAAGCCGGCAA-GTGCGAGGAAGTGGTGGTCGTTTC-G-ATCGGTCCTGCCAAGGCTGAGGAGACGCTGCGGACCGCACTTGCCATGGGCGCCGACCGGGCGATCCTGGTCGAGACCGACGATCAAGTCGAGCCGCTCACCGTCGCCAAGATCCTCAAGGCTGTCGCCGATGCCGAACAGCCCGGCCTCATCATCGTCGGCAAGCAGGCGATCGACGATGATTCGAACCAGACCGGCCAGATGC…
291_RNODE_11_length_104062	NZ_CP030828.1	NZ_CP030828.1 Neorhizobium sp. NCHU2750 plasmid pNCHU2750a, complete sequence	8.33e-119	662	78.852	133	238	73215	73873	167124	167781	AAGGAAGTCCCATGAAAATCCTCGTCCCCGTCAAGCGGGTGATCGATTACAACGTTAAGCCGCGCGTCAAGGCGGACGGGTCGGGCGTCGACCTCGCCAACGTCAAGATGAGCATGAACCCGTTCGACGAAATCGCGGTGGAAGAAGCCATCCGCATCAAGGAAGCGGGCAAAGCGGAAGAAATCGTCGCTGTCAGCATCGGCCCGGCAAAGGCGCAGGAAACGCTGCGCACCGCCCTTGCAATGGGTGCGGACCGCGCGATCCTGGTCGAGACGGACGACGAAGTCGAACCGCTCGCCGTTGCCAAGATCCTCAAGGCCATCGCCGAAGAAGAACAGCCCGGTCTCGTCATGCTCGGCAAGCAGGCGATCGACGACGATTCGAACCAGACTGGTCAGA…	AAGGAA-TGCCATGAAGATCCTGGTGCCTGTTAAGCGCGTCGTCGACTACAACGTGAAGATCCGTGTGAAGCCGGACGGCACGGGTGTTGAACTTGCCAACGTGAAGATGTCGATGAACCCGTTCGACGAAATCTCCGTCGAAGAGGCGCTTCGCCTCAAGGAATCCGGCAAGGCAACAGAGGTCGTCGTCGTCTCGATCGGCCCGGCCAAGGCGGAAGAAACGCTGCGCACCGCGCTCGCCATGGGCGCCGACCGCGCCATCCTCGTCGAGACCGACGATCTGGTCGAGCCGCTCGCCGTCGCCAAGATCCTGAAAGGTGTCGTCGATGCCGAGCAGCCGGGTCTCATCATCGTCGGCAAGCAGGCGATCGATGACGATTCGAACCAGACCGGCCAGA…
291_RNODE_11_length_104062	NZ_CP029452.1	NZ_CP029452.1 Sinorhizobium fredii CCBAU 25509 plasmid pSF25509b, complete sequence	8.33e-119	652	78.988	131	238	73225	73873	33428	34076	CATGAAAATCCTCGTCCCCGTCAAGCGGGTGATCGATTACAACGTTAAGCCGCGCGTCAAGGCGGACGGGTCGGGCGTCGACCTCGCCAACGTCAAGATGAGCATGAACCCGTTCGACGAAATCGCGGTGGAAGAAGCCATCCGCATCAAGGAAGCGGGCAAAG---CGGAAGAAATCGTCGCTGTCAGCATCGGCCCGGCAAAGGCGCAGGAAACGCTGCGCACCGCCCTTGCAATGGGTGCGGACCGCGCGATCCTGGTCGAGACGGACGACGAAGTCGAACCGCTCGCCGTTGCCAAGATCCTCAAGGCCATCGCCGAAGAAGAACAGCCCGGTCTCGTCATGCTCGGCAAGCAGGCGATCGACGACGATTCGAACCAGACTGGTCAGATGCTCGC…	CATGAAGATCATCGTGCCAGTCAAGCGGGTCGTCGACTACAACGTCAAGATCCGCGTGAAGGCGGACGGTTCGGGCGTCGAGCTCGCCAATGTGAAGATGTCGATGAACCCGTTCGACGAGATCTCCGTCGAAGAGGCGCTGCGCCTCAAGGAAGCCGGCAAGGCTTCCGAAGTGGTCGTCG-TGTC-G-ATCGGCCCGGCCAAGGCCGAGGAGACGCTGAGGACCGCGCTCGCCATGGGCGCCGACCGGGCGATCCTCGTCGAAACCGACGACCAGGTCGAGCCGCTCACTGTGGCCAAGATCGTCAAGGGTGTGGCGGAGGCCGAACAGCCGGGGCTGATCATCGTCGGCAAGCAGGCGATCGACGACGATTCGAACCAGACCGGCCAGATGCTCTC…
291_RNODE_11_length_104062	NZ_CP013546.1	NZ_CP013546.1 Rhizobium phaseoli strain R620 plasmid pRphaR620d, complete sequence	2.99e-118	630	79.365	124	237	73226	73852	658530	657904	ATGAAAATCCTCGTCCCCGTCAAGCGGGTGATCGATTACAACGTTAAGCCGCGCGTCAAGGCGGACGGGTCGGGCGTCGACCTCGCCAACGTCAAGATGAGCATGAACCCGTTCGACGAAATCGCGGTGGAAGAAGCCATCCGCATCAAGGAAGCGGGCAAAGCGGAAGAAATCGT--CGCTGTCAGCATCGGCCCGGCAAAGGCGCAGGAAACGCTGCGCACCGCCCTTGCAATGGGTGCGGACCGCGCGATCCTGGTCGAGACGGACGACGAAGTCGAACCGCTCGCCGTTGCCAAGATCCTCAAGGCCATCGCCGAAGAAGAACAGCCCGGTCTCGTCATGCTCGGCAAGCAGGCGATCGACGACGATTCGAACCAGACTGGTCAGATGCTCGCCG…	ATGAAGATTCTCGTGCCCGTCAAACGGGTTGTCGACTACAACGTGAAGATCCGAGTGAAGCCGGATGGTTCGGGTGTCGAGCTTGCCAATGTGAAGATGTCGATGAACCCGTTCGACGAGATCTCGGTGGAAGAGGCGCTGCGGCTGAAGGAAGCCGGCAAGGCCGAGGAAGTGGTGGTGGTGTC-G-ATCGGTCCGGCCAAGGCCGAGGAGACGCTGCGCACGGCCCTTGCCATGGGTGCCGACCGGGCGATCCTGGTCGAGACCGACGATCAAGTCGAGCCGCTCGCTGTCGCCAAGATCCTCAAGGCGGTCGCCGATGCCGAACAGCCGGGGCTGATCATCGTCGGCAAGCAGGCGATCGACGACGATTCCAACCAGACCGGCCAGATGCTGGCGG…
291_RNODE_11_length_104062	NZ_CP013546.1	NZ_CP013546.1 Rhizobium phaseoli strain R620 plasmid pRphaR620d, complete sequence	5.19e-91	664	76.657	133	188	73227	73873	833487	834145	TGAAAATCCTCGTCCCCGTCAAGCGGGTGATCGATTACAACGTTAAGCCGCGCGTCAAGGCGGACGGGTCGGGCGTCGACCTCGCCAACGTCAAGATGAGCATGAACCCGTTCGACGAAATCGCGGTGGAAGAAGCCATCCGCATCAAGGAAGCGGGCAAAGCGGAAGAAATCGTCG-C-TGTCAGCATCGGCCCGGCAAAGGCGCAGGAAACGCTGCGCACCGCCCTTGCAATGGGTGCGGACCGCGCGATCCTGGTCGAGACGGACGACGAAGTCGAACCGCTCGCCGTTGCCAAGATCCTCAAGGCCATCGCCGAAGAAGAACAGCCCGGTCTCGTCATGCTCGGCAAGCAGGCGATCGACGACGATTCGAACCAGACTGGTCAGATGCTCGCCGC…	TGAAAGTTCTCGTCACAGTAAAGCGCGTCGTCGACTACAACGTGAAGATCCGTGTGAAGCCGGATGGCACGGGTGTTGAGCTCGCCAATGTGAAGATGTCGATGAACCCGTTCGACGAGATTTCGGTCGAAGAGGCGCTGCGTCTGAAGGAAGCCGGCAAGGCCGAGGAAGTGGTGGTCGTGTC-G-ATCGGGCCGGCCAAGGCTGAAGAAACGCTGCGCACGGCGCTCGCCATGGGTGCGGATCGCGCCATTCTCGTCGAGACCGACGATGCCGTCGAGCCACTCGCCGTCGCCAAGATCCTCAAGGGCGTCGCAGACGCCGAACAGCCGGGCCTCGTGATTGTCGGCAAGCAGGCAATCGACGACGACTCGAACCAGACCGGCCAGATGCTGGCAGC…
291_RNODE_11_length_104062	NZ_CP069304.1	NZ_CP069304.1 Shinella sp. PSBB067 plasmid unnamed2, complete sequence	3.87e-117	656	78.963	124	235	73223	73871	301156	301804	CCCATGAAAATCCTCGTCCCCGTCAAGCGGGTGATCGATTACAACGTTAAGCCGCGCGTCAAGGCGGACGGGTCGGGCGTCGACCTCGCCAACGTCAAGATGAGCATGAACCCGTTCGACGAAATCGCGGTGGAAGAAGCCATCCGCATCAAGGAAGCGGGCAAAGCGGAAGAAATCGT--CGCTGTCAGCATCGGCCCGGCAAAGGCGCAGGAAACGCTGCGCACCGCCCTTGCAATGGGTGCGGACCGCGCGATCCTGGTCGAGACGGACGACGAAGTCGAACCGCTCGCCGTTGCCAAGATCCTCAAGGCCATCGCCGAAGAAGAACAGCCCGGTCTCGTCATGCTCGGCAAGCAGGCGATCGACGACGATTCGAACCAGACTGGTCAGATGCTCG…	CCCATGAAGATCCTGGTCCCTGTAAAGCGGGTCGTTGATTACAACGTGAAGATCCGCGTGAAGTCCGACGGTTCGGGCGTCGAGCTTGCCAACGTGAAGATGTCGATGAACCCGTTCGACGAGATCTCGGTGGAAGAGGCGCTGCGGCTGAAGGAAGCCGGCAAGGCGGAGGAAGTGGTGGTGGTGTC-G-ATCGGCCCGGCGAAGGCCGAGGAGACGCTGCGCACGGCGCTCGCCATGGGCGCCGACCGGGCGGTGCTGGTGGAGACGGACGATGCCGTCGAGCCGCTCGCGGTCGCCAAGATCCTCAAGGGCGTCACCGAGGCCGAACAGCCCGGCCTCGTCATCGTCGGCAAGCAGGCGATCGACGACGATTCGAACCAGACCGGCCAGATGCTCT…
291_RNODE_11_length_104062	NZ_CP053440.1	NZ_CP053440.1 Rhizobium leguminosarum bv. trifolii strain CC275e plasmid pRltCC275eF, complete sequence	1.39e-116	636	79.245	120	234	73223	73852	727992	728621	CCCATGAAAATCCTCGTCCCCGTCAAGCGGGTGATCGATTACAACGTTAAG--CCGCGCGTCAAGGCGGACGGGTCGGGCGTCGACCTCGCCAACGTCAAGATGAGCATGAACCCGTTCGACGAAATCGCGGTGGAAGAAGCCATCCGCATCAAGGAAGCGGGCAAAGCG-GAAGAAATCGTCG-C-TGTCAGCATCGGCCCGGCAAAGGCGCAGGAAACGCTGCGCACCGCCCTTGCAATGGGTGCGGACCGCGCGATCCTGGTCGAGACGGACGACGAAGTCGAACCGCTCGCCGTTGCCAAGATCCTCAAGGCCATCGCCGAAGAAGAACAGCCCGGTCTCGTCATGCTCGGCAAGCAGGCGATCGACGACGATTCGAACCAGACTGGTCAGATGC…	CCCATGAAGATTCTCGTCCCAGTCAAACGGGTTGTCGACTACAACGTGAAGATCCG-G-GTGAAGCCGGACGGCACGGGTGTCGAGCTTGCCAATGTGAAGATGTCGATGAACCCGTTCGACGAGATCTCGGTAGAAGAGGCGCTGCGTCTGAAGGAAGCCGGCAA-GTGCGAGGAAGTGGTGGTCGTTTC-G-ATCGGTCTTGCCAAGGCTGAGGAGACGCTGCGGACGGCACTTGCCATGGGCGCCGACCGGGCGATCCTGGTCGAGACCGACGATCAAGTCGAGCCGCTCACCGTCGCCAAGATCCTCAAGGCTGTCGCCGATGCCGAACAGCCCGGCCTCATCATCGTCGGCAAGCAGGCGATCGACGATGATTCGAACCAGACCGGCCAGATGC…
291_RNODE_11_length_104062	NZ_CP013579.1	NZ_CP013579.1 Rhizobium phaseoli strain N671 plasmid pRphaN671e, complete sequence	1.39e-116	630	79.206	125	234	73226	73852	644108	643482	ATGAAAATCCTCGTCCCCGTCAAGCGGGTGATCGATTACAACGTTAAGCCGCGCGTCAAGGCGGACGGGTCGGGCGTCGACCTCGCCAACGTCAAGATGAGCATGAACCCGTTCGACGAAATCGCGGTGGAAGAAGCCATCCGCATCAAGGAAGCGGGCAAAGCGGAAGAAATCGT--CGCTGTCAGCATCGGCCCGGCAAAGGCGCAGGAAACGCTGCGCACCGCCCTTGCAATGGGTGCGGACCGCGCGATCCTGGTCGAGACGGACGACGAAGTCGAACCGCTCGCCGTTGCCAAGATCCTCAAGGCCATCGCCGAAGAAGAACAGCCCGGTCTCGTCATGCTCGGCAAGCAGGCGATCGACGACGATTCGAACCAGACTGGTCAGATGCTCGCCG…	ATGAAGATTCTCGTGCCCGTCAAACGGGTTGTCGACTACAACGTGAAGATCCGAGTGAAGCCGGATGGTTCGGGTGTCGAGCTTGCCAATGTGAAGATGTCGATGAACCCGTTCGACGAGATCTCGGTGGAAGAGGCGCTGCGGCTGAAGGAAGCCGGCAAGGCCGAGGAAGTGGTGGTGGTGTC-G-ATCGGTCCGGCCAAGGCCGAGGAGACGCTGCGCACGGCCCTTGCCATGGGTGCCGACCGGGCGATCCTGGTCGAGACCGACGATCAGGTCGAGCCGCTCGCTGTCGCCAAGATCCTCAAGGCGGTCGCCGATGCCGAACAGCCGGGGCTGATCATCGTCGGCAAGCAGGCGATCGACGACGATTCCAACCAGACCGGCCAGATGCTGGCGG…
291_RNODE_11_length_104062	NZ_CP013579.1	NZ_CP013579.1 Rhizobium phaseoli strain N671 plasmid pRphaN671e, complete sequence	5.19e-91	664	76.657	133	188	73227	73873	857424	856766	TGAAAATCCTCGTCCCCGTCAAGCGGGTGATCGATTACAACGTTAAGCCGCGCGTCAAGGCGGACGGGTCGGGCGTCGACCTCGCCAACGTCAAGATGAGCATGAACCCGTTCGACGAAATCGCGGTGGAAGAAGCCATCCGCATCAAGGAAGCGGGCAAAGCGGAAGAAATCGTCG-C-TGTCAGCATCGGCCCGGCAAAGGCGCAGGAAACGCTGCGCACCGCCCTTGCAATGGGTGCGGACCGCGCGATCCTGGTCGAGACGGACGACGAAGTCGAACCGCTCGCCGTTGCCAAGATCCTCAAGGCCATCGCCGAAGAAGAACAGCCCGGTCTCGTCATGCTCGGCAAGCAGGCGATCGACGACGATTCGAACCAGACTGGTCAGATGCTCGCCGC…	TGAAAGTTCTCGTCACAGTAAAGCGCGTCGTCGACTACAACGTGAAGATCCGTGTGAAGCCGGATGGCACGGGTGTTGAGCTCGCCAATGTGAAGATGTCGATGAACCCGTTCGACGAGATTTCGGTCGAAGAGGCGCTGCGTCTGAAGGAAGCCGGCAAGGCCGAGGAAGTGGTGGTCGTGTC-G-ATCGGGCCGGCCAAGGCTGAAGAAACGCTGCGCACGGCGCTCGCCATGGGTGCGGATCGCGCCATTCTCGTCGAGACCGACGATGCCGTCGAGCCACTCGCCGTCGCCAAGATCCTCAAGGGCGTCGCAGACGCCGAACAGCCGGGCCTCGTGATTGTCGGCAAGCAGGCAATCGACGACGACTCGAACCAGACCGGCCAGATGCTGGCAGC…
291_RNODE_11_length_104062	NZ_CP013573.1	NZ_CP013573.1 Rhizobium phaseoli strain N771 plasmid pRphaN771e, complete sequence	1.39e-116	630	79.206	125	234	73226	73852	644108	643482	ATGAAAATCCTCGTCCCCGTCAAGCGGGTGATCGATTACAACGTTAAGCCGCGCGTCAAGGCGGACGGGTCGGGCGTCGACCTCGCCAACGTCAAGATGAGCATGAACCCGTTCGACGAAATCGCGGTGGAAGAAGCCATCCGCATCAAGGAAGCGGGCAAAGCGGAAGAAATCGT--CGCTGTCAGCATCGGCCCGGCAAAGGCGCAGGAAACGCTGCGCACCGCCCTTGCAATGGGTGCGGACCGCGCGATCCTGGTCGAGACGGACGACGAAGTCGAACCGCTCGCCGTTGCCAAGATCCTCAAGGCCATCGCCGAAGAAGAACAGCCCGGTCTCGTCATGCTCGGCAAGCAGGCGATCGACGACGATTCGAACCAGACTGGTCAGATGCTCGCCG…	ATGAAGATTCTCGTGCCCGTCAAACGGGTTGTCGACTACAACGTGAAGATCCGAGTGAAGCCGGATGGTTCGGGTGTCGAGCTTGCCAATGTGAAGATGTCGATGAACCCGTTCGACGAGATCTCGGTGGAAGAGGCGCTGCGGCTGAAGGAAGCCGGCAAGGCCGAGGAAGTGGTGGTGGTGTC-G-ATCGGTCCGGCCAAGGCCGAGGAGACGCTGCGCACGGCCCTTGCCATGGGTGCCGACCGGGCGATCCTGGTCGAGACCGACGATCAGGTCGAGCCGCTCGCTGTCGCCAAGATCCTCAAGGCGGTCGCCGATGCCGAACAGCCGGGGCTGATCATCGTCGGCAAGCAGGCGATCGACGACGATTCCAACCAGACCGGCCAGATGCTGGCGG…
291_RNODE_11_length_104062	NZ_CP013573.1	NZ_CP013573.1 Rhizobium phaseoli strain N771 plasmid pRphaN771e, complete sequence	5.19e-91	664	76.657	133	188	73227	73873	857424	856766	TGAAAATCCTCGTCCCCGTCAAGCGGGTGATCGATTACAACGTTAAGCCGCGCGTCAAGGCGGACGGGTCGGGCGTCGACCTCGCCAACGTCAAGATGAGCATGAACCCGTTCGACGAAATCGCGGTGGAAGAAGCCATCCGCATCAAGGAAGCGGGCAAAGCGGAAGAAATCGTCG-C-TGTCAGCATCGGCCCGGCAAAGGCGCAGGAAACGCTGCGCACCGCCCTTGCAATGGGTGCGGACCGCGCGATCCTGGTCGAGACGGACGACGAAGTCGAACCGCTCGCCGTTGCCAAGATCCTCAAGGCCATCGCCGAAGAAGAACAGCCCGGTCTCGTCATGCTCGGCAAGCAGGCGATCGACGACGATTCGAACCAGACTGGTCAGATGCTCGCCGC…	TGAAAGTTCTCGTCACAGTAAAGCGCGTCGTCGACTACAACGTGAAGATCCGTGTGAAGCCGGATGGCACGGGTGTTGAGCTCGCCAATGTGAAGATGTCGATGAACCCGTTCGACGAGATTTCGGTCGAAGAGGCGCTGCGTCTGAAGGAAGCCGGCAAGGCCGAGGAAGTGGTGGTCGTGTC-G-ATCGGGCCGGCCAAGGCTGAAGAAACGCTGCGCACGGCGCTCGCCATGGGTGCGGATCGCGCCATTCTCGTCGAGACCGACGATGCCGTCGAGCCACTCGCCGTCGCCAAGATCCTCAAGGGCGTCGCAGACGCCGAACAGCCGGGCCTCGTGATTGTCGGCAAGCAGGCAATCGACGACGACTCGAACCAGACCGGCCAGATGCTGGCAGC…
291_RNODE_11_length_104062	NZ_CP022367.1	NZ_CP022367.1 Azospirillum sp. TSH58 plasmid TSH58_p02, complete sequence	5.01e-116	598	79.933	110	233	73226	73818	617460	618052	ATGAAAATCCTCGTCCCCGTCAAGCGGGTGATCGATTACAACGTTAAGCCGCGCGTCAAGGCGGACGGGTCGGGCGTCGACCTCGCCAACGTCAAGATGAGCATGAACCCGTTCGACGAAATCGCGGTGGAAGAAGCCATCCGCATCAAGGAAGCGGGCAAAGCGGAAGAAATCGTCGCTGTCAGCATCGGCCCGGCAAAGGCGCAGGAAACGCTGCGCACCGCCCTTGCAATGGGTGCGGACCGCGCGATCCTGGTCGAGACGGACGACGAAGTCG-AACCGCTCGCCGTTGCCAAGATCCTCAAGGCCATCGCCGAAGAAGAACAGCCCG-GTCTCGTCATGCTCGGCAAGCAGGCGATCGACGACGATTCGAACCAGACTGGTCAGATGCTCGCCG…	ATGAAGGTCCTCGTCCCGGTCAAGCGGGTGGTCGATTACAACGTCAAGATCCGCGTCAAGGCGGACGGTTCCGGCGTTGAGACCGCCAACGTGAAGATGAGCATGAACCCCTTCGACGAGATCGCCGTCGAAGAGGCCGTCCGCCTCAAGGAAGCCGGCAAGGCGACCGAAGTCATCGTGGTCACCGTCGGCCCGACGGCCGCGCAGGAGACCCTGCGCACCGGCCTCGCCATGGGCGCCGACCGCGGCATCCTGGTCCAGACCGACGCCGA-GACGCAGCCCCTGGCCGTCGCCAAGGTGCTCAAGGCGCTGGTCG-ACAAGGAGGGACCGACCCTGGTCATCCTCGGCAAGCAGGCGATCGACGACGACTGCAACCAGACCGGCCAGATGCTCGCCG…
291_RNODE_11_length_104062	NZ_CP022367.1	NZ_CP022367.1 Azospirillum sp. TSH58 plasmid TSH58_p02, complete sequence	5.12e-101	810	75.556	178	206	41954	42753	539352	540151	GCACGTAGGATCGCGTAGAACGGATAGAAATACCATTCCGGCACGATGTGCGCGGGCGTAGA-AAGTGGGTTCGCTTCGATATAATTGTCTGGATGGCCCAACACGTTCGGCAGGAAGAAGACGAA---CGTGAAGAAGATCAGCAGGATGATGCCCAGGCCGAAACCGTCCTTCGCCGTGTAATACGGGTGGAACGGCACGGTGTCGCT-CTCGCTCTTCACTTCGACGCCGGTCGGGTTGGACGAACCGGGGATATGCAGCGCCCAGATATGCATGATCACGACGCCCATGATCACGAACGGCAGCAGGAAGTGCAGCGAGAAGAAGCGGTTGAGCG-CGGCATTGTCGGGCGCGAACCCGCCCAGCAACCAGACCTGGATCGGCTCGCCGACAAGA…	GCGCGCAGGATCGCGTAGAACGGCAGGAAGTACCATTCCGGAACGATGTGCGCCGGCGT-GACCAGCGGGTTGGCCGGGATGTAGTTGTCCGGGTGGCCGAGGTAGTTCGGGGCGAAGAAGACGAAGGCCGCGTAGAAGATCAGGAACACGACGACC--G-CGAAGCCGTCCTTGACCGTGACGTACGGGTTGAACGGCACGGTGTC-CTGCGGGCCCTTGGCGTCGATGCCCAGCGGGTTGTTGGAGCCGGAGACGTGCAGGGCGGCGGTGTGGAGGATCACCAGGCCCAGCAGCACGAACGGCAGCAGGAAGTGCAGCGCGAAGAAGCGGTTCAGCGTCGG-GTTGTCGACCGAGAAGCCGCCCCACAGCCAGGTCACGATCGGGTCGCCGACCAGC…
291_RNODE_11_length_104062	NZ_CP022367.1	NZ_CP022367.1 Azospirillum sp. TSH58 plasmid TSH58_p02, complete sequence	8.81e-79	650	76	125	166	74279	74914	618507	619139	GGGCAAAAACATCGCT-CCGCGCGTTGCCGCCCTGCTCGACGT-GATGCAGATCTCGGACATTCTCTCGGTGGAAGGCGACAAGACCTTCACGCGCCCGATCTACGCCGGCAACGCTATCGCGACGGTCGAA-TCCAGCGACGAGAAACTTGTCGTCACCGTGCGCGGCACTGCCTTCGAAAAGGCCGACGCCGAGAGCGGCTCGGCTGAAATCGAAGA-CGTCTCCGGCCCGACCGGCGATGGCCTG-TC-G--AGCTTCGTCAGCCAGGAAATCGCCGAGAG-C-GAGCGTCCCGAACTGACC-AGCGCGAAGGTGATCGTTTCGGGCGGCCGCGCCTTGAAGGATGCG-GA-AACGTTCGAGGAATACATCATGCCGCTCGCCGACAAGCTCGGCG…	GGGCAAGAACCT-GCTGCCGCGCGTCGCCGCCCTGCTCGACGTCGCGGC-GATCTCCGACATCACCGGGGTGGTCTCCGCCGACACCTTCGAGCGGCCGATCTACGCCGGCAACGCCATCGCCACGGT-GAAGTCCGCCGACCCGATCAAGGTCGTCACGGTGCGCACCACCGCCTTCGAGGCGGCCGCCGCCACGGGCGGCTCGGC-GACGGTGGAGAGCATCGCCGG---GACGGGCGA-CGCCGGTTCGGCCAAGTTCGTCGGCCAGGAGCT-GACGA-AGTCGGAGCGTCCGGAGCTGACCCAG-GCCAAGATCGTGGTGTCGGGCGGCCGCGGCATGCAG-TCGGGCGACAAC-TTC-AAG-CTTCTGGAAG-CGCTGGCCGACAAGCTCGGTG…
291_RNODE_11_length_104062	NZ_AP023251.1	NZ_AP023251.1 Mesorhizobium sp. 131-2-5 plasmid MesoLj131b3, complete sequence	6.48e-115	653	78.714	129	231	73226	73873	271753	271106	ATGAAAATCCTCGTCCCCGTCAAGCGGGTGATCGATTACAACGTTAAGCCGCGCGTCAAGGCGGACGGGTCGGGCGTCGACCTCGCCAACGTCAAGATGAGC-ATGAACCCGTTCGACGAAATCGCGGTGGAAGAAGCCATCCGCATCAAGGAAGCGGGCAAAGCGGAAGAAATCGTCG-C-TGTCAGCATCGGCCCGGCAA-AGGCGCAGGAAACGCTGCGCACCGCCCTTGCAATGGGTGCGGACCGCGCGATCCTGGTCGAGACGGACGACGAAGTCGAACCGCTCGCCGTTGCCAAGATCCTCAAGGCCATCGCCGAAGAAGAACAGCCCGGTCTCGTCATGCTCGGCAAGCAGGCGATCGACGACGATTCGAACCAGACTGGTCAGATGCTCGC…	ATGAAGATCCTTGTGCCCGTAAAGCGGGTTGTGGATGCGAACGTCAAGGTTCGCGTGAAGGCTGATGGTTCGGCGGTTGAACTCGCCAACGTCAAGATG-GCGATGAACCCGTTCGACGAAATCGCGGTGGAAGAGGCGCTCCGGCTGAAGGAAGCTGGCAAGGCCGAAGAAATCATCGTCGTATC-G-ATCGGCCCG-CAGCAGGCGCAGGAAACCTTGCGCACCGCGCTGGCCATGGGCGCCGACCGCGCCATTCTGGTCAAGACCGACGAACAGACCGAGCCGCTCGGCGTCGCCAAGGTGCTGAAGGGCGTCGTCGACGCAGAACAGCCCGGCCTCGTCATCCTCGGCAAGCAGGCGATCGACGACGACAGCAACCAGACCGGCCAGATGCTGGC…
291_RNODE_11_length_104062	NZ_CP050098.1	NZ_CP050098.1 Rhizobium leguminosarum bv. trifolii strain 9B plasmid pRL9b4, complete sequence	6.48e-115	636	79.088	121	231	73223	73852	657273	657902	CCCATGAAAATCCTCGTCCCCGTCAAGCGGGTGATCGATTACAACGTTAAG--CCGCGCGTCAAGGCGGACGGGTCGGGCGTCGACCTCGCCAACGTCAAGATGAGCATGAACCCGTTCGACGAAATCGCGGTGGAAGAAGCCATCCGCATCAAGGAAGCGGGCAAAGCG-GAAGAAATCGTCG-C-TGTCAGCATCGGCCCGGCAAAGGCGCAGGAAACGCTGCGCACCGCCCTTGCAATGGGTGCGGACCGCGCGATCCTGGTCGAGACGGACGACGAAGTCGAACCGCTCGCCGTTGCCAAGATCCTCAAGGCCATCGCCGAAGAAGAACAGCCCGGTCTCGTCATGCTCGGCAAGCAGGCGATCGACGACGATTCGAACCAGACTGGTCAGATGC…	CCCATGAAGATACTCGTCCCAGTCAAACGGGTTGTCGACTACAACGTGAAGATCCG-G-GTGAAGCCGGACGGCACGGGTGTCGAGCTTGCCAATGTGAAGATGTCGATGAACCCGTTCGATGAGATCTCGGTGGAAGAGGCGCTGCGTCTGAAGGAAGCCGGCAA-GTGCGAGGAAGTGGTGGTCGTTTC-G-ATCGGTCCGGCCAAGGCTGAAGAGACGCTGCGGACCGCACTTGCTATGGGCGCCGACCGGGCGATCCTGGTCGAGACCGACGATCAGGTCGAGCCGCTCACCGTCGCCAAGATCTTGAAGGCTGTCGCCGATGCCGAACAGCCCGGCCTCATCATCGTCGGCAAGCAGGCGATCGACGACGATTCGAACCAGACCGGTCAGATGC…
291_RNODE_11_length_104062	NZ_CP013526.1	NZ_CP013526.1 Rhizobium phaseoli strain R744 plasmid pRphaR744d, complete sequence	6.48e-115	632	79.114	122	231	73226	73852	648182	647556	ATGAAAATCCTCGTCCCCGTCAAGCGGGTGATCGATTACAACGTTAAGCCGCGCGTCAAGGCGGACGGGTCGGGCGTCGACCTCGCCAACGTCAAGATGAGCATGAACCCGTTCGACGAAATCGCGGTGGAAGAAGCCATCCGCATCAAGGAAGCGGGCAAAGCGGAAGAAATCGT--CGCTGTCAGCATCGGCCCGGCAAAGGCGCAGGAAACGCTGCGCACCGCCCTTGCAATGGGTGCGGACCGCGCGATCCTGGTCGAGACGGACGACGAAGTCGAACCGCTCGCCGTTGCCAAGATCCTCAAGGCCATCGCCGAAGAAGAACAGCCCGGTCTCGTCATGCTCGGCAAGCAGGCGATCGACGACGATTCGAACCAGACTGGTCAGATGCTCGCCG…	ATGAAGATTCTCGTGCCCGTCAAACGGGTTGTCGACTACAACGTGAAGATCCGAGTGAAGCCGGATGGTTCGGGTGTCGAGCTTGCCAATGTGAAGATGTCGATGAACCCGTTCGACGAGATCTCGGTGGAAGAGGCGCTGCGGCTGAAGGAAGCCGGCAAGGCCGAGGAAGTGGTGGTGGTGTC-G-ATCGGTCCGGCCAAGGCCGAGGAGACGCTGCGCACGGCCCTTGCCATGGGTGCCGACCGGGCGATCCTGGTCGAGACCGACGAGCAAGTCGAGCCGCTCGCCGTCGCCAAGATCCTCAAGGCGGTCGCCGATGCCGAACAGCCCGGATTGGTCATCGTCGGCAAGCAGGCGATCGACGACGATAGCAACCAGACCGGCCAGATGCTGGCGG…
291_RNODE_11_length_104062	NZ_CP013052.1	NZ_CP013052.1 Sinorhizobium americanum CCGM7 plasmid A, complete sequence	8.38e-114	654	78.593	130	229	73225	73873	355472	356120	CATGAAAATCCTCGTCCCCGTCAAGCGGGTGATCGATTACAACGTTAAG--CCGCGCGTCAAGGCGGACGGGTCGGGCGTCGACCTCGCCAACGTCAAGATGAGCATGAACCCGTTCGACGAAATCGCGGTGGAAGAAGCCATCCGCATCAAGGAAGCGGGCAAAGCGGAAGAAATCGTCGCTGTCAGCATCGGCCCGGCAAAGGCGCAGGAAACGCTGCGCACCGCCCTTGCAATGGGTGCGGACCGCGCGATCCTGGTCGAGACGGACGACGAAGTCGAACCGCTCGCCGTTGCCAAGATCCTCAAGGCCATCGCCGAAGAAGAACAGCCCGGTCTCGTCATGCTCGGCAAGCAGGCGATCGACGACGATTCGAACCAGACTGGTCAGATGCTCGCC…	CATGAAGATCCTGGTCACTGTTAAGCGGGTCGTCGACTTCAACGTCAAGATCCG-G-GTGAAGGCGGACGGCACGGGCGTCGAGCTGGCGAACGTGAAGATGTCGATGAACCCGTTCGACGAAATCTCCGTCGAGGAAGCTTTGCGCCTGAAGGAAGCCGGCAAGGCGAGTGAAGTCGTCGTCGTCTCGATCGGCCCGGCCAAGGCCGAGGAGACGCTGAGGACGGCGCTCGCCATGGGCGCCGACCGGGCGATCCTCGTCGAGACCGACGACCAGGTCGAGCCGCTCACTGTGGCCAAGATCGTCAAGGGCGTCGCCGAAGCGGAAGCGCCGGGGCTGATCATCGTCGGCAAGCAGGCGATCGACGACGATAGCAACCAGACCGGCCAGATGCTGTCG…
291_RNODE_11_length_104062	NZ_CP071633.1	NZ_CP071633.1 Rhizobium sp. NZLR1 plasmid p1, complete sequence	1.4e-111	655	78.473	127	225	73226	73873	695564	696211	ATGAAAATCCTCGTCCCCGTCAAGCGGGTGATCGATTACAACGTTAAG--CCGCGCGTCAAGGCGGACGGGTCGGGCGTCGACCTCGCCAACGTCAAGATGAGCATGAACCCGTTCGACGAAATCGCGGTGGAAGAAGCCATCCGCATCAAGGAAGCGGGCA-AAGC--GGAAGAAATCGTCGCTGTCAGCATCGGCCCGGCAAAGGCGCAGGAAACGCTGCGCACCGCCCTTGCAATGGGTGCGGACCGCGCGATCCTGGTCGAGACGGACGACGAAGTCGAACCGCTCGCCGTTGCCAAGATCCTCAAGGCCATCGCCGAAGAAGAACAGCCCGGTCTCGTCATGCTCGGCAAGCAGGCGATCGACGACGATTCGAACCAGACTGGTCAGATGCTCG…	ATGAAGATTCTCGTACCCGTCAAACGGGTCGTCGACTACAACGTCAAGATCCG-G-GTGAAGCCGGACGGCACGGGTGTCGAGCTTGCCAATGTGAAGATGTCGATGAACCCGTTCGACGAAATCTCGGTGGAAGAGGCGCTGCGGCTGAAGGAAGCCGGCAGGTGCGAGGAAGTGATCGTCG-TTTC-G-ATCGGTCCGGCCAAGGCCGAAGAGACGCTGCGGACCGCCCTTGCCATGGGCGCCGACCGGGCGATCCTGGTCGAGACCGACGATGCCGTCGAGCCGCTCGCCGTCGCCAAGATCCTCAAGGGCATCGTTGATGCCGAGCAGCCGGGTCTTGTCATCGTCGGCAAGCAGGCGATCGACGACGATTCGAACCAGACCGGCCAGATGCTGG…
291_RNODE_11_length_104062	NZ_CP021029.1	NZ_CP021029.1 Rhizobium sp. TAL182 plasmid pRetTAL182e, complete sequence	1.4e-111	657	78.539	123	225	73226	73873	375057	374410	ATGAAAATCCTCGTCCCCGTCAAGCGGGTGATCGATTACAACGTTAAG--CCGCGCGTCAAGGCGGACGGGTCGGGCGTCGACCTCGCCAACGTCAAGATGAGCATGAACCCGTTCGACGAAATCGCGGTGGAAGAAGCCATCCGCATCAAGGAAGCGGGCAAAGCGGAAGAAATCGT--CGCTGTCAGCATCGGCCCGGCAAAGGCGCAGGAAACGCTGCGCACCGCCCTTGCAATGGGTGCGGACCGCGCGATCCTGGTCGAGACGGACGACGAAGTCGAACCGCTCGCCGTTGCCAAGATCCTCAAGGCCATCGCCGAAGAAGAACAGCCCGGTCTCGTCATGCTCGGCAAGCAGGCGATCGACGACGATTCGAACCAGACTGGTCAGATGCTCGC…	ATGAAGATTCTCGTGCCCGTCAAGCGGGTTGTCGACTACAACGTGAAGATCCG-G-GTGAAGCCGGATGGTTCGGATGTCGAGCTTGCCAATGTGAAGATGTCGATGAACCCGTTCGACGAGATCTCGGTGGAAGAGGCGCTGCGGCTGAAGGAAGCCGGCAAGGCGGAAGAAGTGGTGGTGGTGTC-G-ATCGGTCCGGCCAAGGCCGAGGAGACGCTGCGCACCGCGCTCGCCATGGGCGCCGACCGGGCGATCCTGGTCGAGACCGACGAGCAAGTCGAGCCGCTCGCCGTCGCCAAGATCCTGAAAGCGGTGGCCGATGCCGAACAGCCGGGTCTTGTCATCGTCGGCAAGCAGGCGATCGACGACGATTCCAACCAGACCGGCCAGATGCTGGC…
291_RNODE_11_length_104062	NZ_CP019486.1	NZ_CP019486.1 Sinorhizobium meliloti strain B399 plasmid pSymA, complete sequence	5.05e-111	669	78.176	133	224	73210	73872	613623	612962	AGAG-GAAGGAAGTCCCATGAAAATCCTCGTCCCCGTCAAGCGGGTGATCGATTACAACGTTAAG--CCGCGCGTCAAGGCGGACGGGTCGGGCGTCGACCTCGCCAACGTCAAGATGAGCATGAACCCGTTCGACGAAATCGCGGTGGAAGAAGCCATCCGCATCAAGGAAGCGGGCAAAGCGGAAGAAATCGTCG-C-TGTCAGCATCGGCCCGGCAAAGGCGCAGGAAACGCTGCGCACCGCCCTTGCAATGGGTGCGGACCGCGCGATCCTGGTCGAGACGGACGACGAAGTCGAACCGCTCGCCGTTGCCAAGATCCTCAAGGCCATCGCCGAAGAAGAACAGCCCGGTCTCGTCATGCTCGGCAAGCAGGCGATCGACGACGATTCGAACCAG…	AGAGAGTAGGAA-T-CCATGAAAATACTTGTGACGGTGAAACGGGTGGTCGACTACAACGTCAAGATCCG-G-GTCAAAGCGGATGGATCGGGCGTCGAGCTTGCCAATGTGAAGATGTCGATGAACCCGTTCGACGAGATCTCGGTCGAAGAGGCGCTGCGGCTGAAGGAAGCCGGCAAGGCGAGTGAAGTGGTGGTCGTGTC-G-ATCGGCCCGGCCAAGGCGGAAGAGACGCTCAGGACCGCGCTCGCCATGGGCGCCGACCGGGCGATCCTGGTCGAGACGGAGGACCAGGTCGAGCCGCTCGCCGTCGCCAAGATCGTCAAGGGCGTGGCCGAGGCCGAACAGCCGGGGCTGATCATCGTCGGCAAGCAGGCGATCGACGACGATTCCAACCAG…
291_RNODE_11_length_104062	NZ_CP007644.1	NZ_CP007644.1 Rhizobium etli bv. phaseoli str. IE4803 plasmid pRetIE4803c, complete sequence	6.53e-110	653	78.254	132	222	73226	73873	412122	411475	ATGAAAATCCTCGTCCCCGTCAAGCGGGTGATCGATTACAACGTTAAGCCGCGCGTCAAGGCGGACGGGTCGGGCGTCGACCTCGCCAACGTCAAGATGAGCATGAACCCGTTCGACGAAATCGCGGTGGAAGAAGCCATCCGCATCAAGGAAGCGGGCAAAGCGGAAGAAATCGT--CGCTGTCAGCATCGGCCCGGCAAAGGCGCAGGAAACGCTGCGCACCGCCCTTGCAATGGGTGCGGACCGCGCGATCCTGGTCGAGACGGACGACGAAGTCGAACCGCTCGCCGTTGCCAAGATCCTCAAGGCCATCGCCGAAGAAGAACAGCCCGGTCTCGTCATGCTC-GGCAAGCAGGCGATCGACGACGATTCGAACCAGACTGGTCAGATGCTCGCC…	ATGAAGATTCTCGTGCCCGTCAAACGGGTTGTCGACTACAACGTGAAGATCCGTGTGAAGCCGGATGGTTCGGGTGTCGAGCTTGCCAATGTGAAGATGTCGATGAACCCGTTCGACGAGATCTCGGTGGAAGAGGCGCTGCGGCTGAAGGAGGCCGGCAAGGCCGAAGAAGTGGTGGTGGTGTC-G-ATCGGTCCGGCCAAGGCCGAGGAGACGCTGCGCACCGCCCTTGCCATGGGTGCCGACCGGGCGATCCTGGTCGAGACCGACGATCAGGTCGAGCCGCTGGCGGTGGCCAAGATTCTCAAAGGTGTCGCCGATGCCGAACAGCCTGGGCTTGTTAT-ATCAGGCAAGCAGGCGATCGACGACGATTCCAACCAGACCGGCCAGATGCTGGCG…
291_RNODE_11_length_104062	NZ_CP013589.1	NZ_CP013589.1 Rhizobium phaseoli strain N161 plasmid pRphaN161d, complete sequence	6.53e-110	632	78.639	125	222	73226	73852	650763	650137	ATGAAAATCCTCGTCCCCGTCAAGCGGGTGATCGATTACAACGTTAAG--CCGCGCGTCAAGGCGGACGGGTCGGGCGTCGACCTCGCCAACGTCAAGATGAGCATGAACCCGTTCGACGAAATCGCGGTGGAAGAAGCCATCCGCATCAAGGAAGCGGGCAAAGCGGAAGAAATCGT--CGCTGTCAGCATCGGCCCGGCAAAGGCGCAGGAAACGCTGCGCACCGCCCTTGCAATGGGTGCGGACCGCGCGATCCTGGTCGAGACGGACGACGAAGTCGAACCGCTCGCCGTTGCCAAGATCCTCAAGGCCATCGCCGAAGAAGAACAGCCCGGTCTCGTCATGCTCGGCAAGCAGGCGATCGACGACGATTCGAACCAGACTGGTCAGATGCTCGC…	ATGAAGATTCTCGTGCCCGTCAAACGGGTTGTCGACTACAACGTGAAGATCCG-G-GTGAAGCCGGATGGCACGGGTGTCGAGCTTGCCAATGTGAAGATGTCGATGAACCCGTTCGACGAGATCTCGGTGGAAGAGGCGCTGCGGCTGAAGGAAGCCGGCAAGGCCGAGGAAGTGGTGGTGGTGTC-G-ATCGGTCCGGCCAAGGCCGAGGAGACGCTGCGCACGGCCCTTGCCATGGGTGCCGACCGGGCGATCCTGGTCGAGACCGATGATCAAGTCGAGCCGCTCGCCGTCGCCAAGATCCTCAAGGCGGTCGCCGATGCCGAACAGCCGGGGCTGATCATCGTCGGCAAGCAGGCGATCGACGACGATTCCAACCAGACCGGCCAGATGCTGGC…
291_RNODE_11_length_104062	NZ_CP013589.1	NZ_CP013589.1 Rhizobium phaseoli strain N161 plasmid pRphaN161d, complete sequence	5.19e-91	664	76.657	133	188	73227	73873	844332	844990	TGAAAATCCTCGTCCCCGTCAAGCGGGTGATCGATTACAACGTTAAGCCGCGCGTCAAGGCGGACGGGTCGGGCGTCGACCTCGCCAACGTCAAGATGAGCATGAACCCGTTCGACGAAATCGCGGTGGAAGAAGCCATCCGCATCAAGGAAGCGGGCAAAGCGGAAGAAATCGTCG-C-TGTCAGCATCGGCCCGGCAAAGGCGCAGGAAACGCTGCGCACCGCCCTTGCAATGGGTGCGGACCGCGCGATCCTGGTCGAGACGGACGACGAAGTCGAACCGCTCGCCGTTGCCAAGATCCTCAAGGCCATCGCCGAAGAAGAACAGCCCGGTCTCGTCATGCTCGGCAAGCAGGCGATCGACGACGATTCGAACCAGACTGGTCAGATGCTCGCCGC…	TGAAAGTTCTCGTCACAGTAAAGCGCGTCGTCGACTACAACGTGAAGATCCGTGTGAAGCCGGATGGCACGGGTGTTGAGCTCGCCAATGTGAAGATGTCGATGAACCCGTTCGACGAGATTTCGGTCGAAGAGGCGCTGCGTCTGAAGGAAGCCGGCAAGGCCGAGGAAGTGGTGGTCGTGTC-G-ATCGGGCCGGCCAAGGCTGAAGAAACGCTGCGCACGGCGCTCGCCATGGGTGCGGATCGCGCCATTCTCGTCGAGACCGACGATGCCGTCGAGCCACTCGCCGTCGCCAAGATCCTCAAGGGCGTCGCAGACGCCGAACAGCCGGGCCTCGTGATTGTCGGCAAGCAGGCAATCGACGACGACTCGAACCAGACCGGCCAGATGCTGGCAGC…
291_RNODE_11_length_104062	NZ_CP021128.1	NZ_CP021128.1 Rhizobium sp. Kim5 plasmid pRetKim5d, complete sequence	2.35e-109	649	78.12	138	221	73227	73873	140188	139542	TGAAAATCCTCGTCCCCGTCAAGCGGGTGATCGATTACAACGTTAAGCCGCGCGTCAAGGCGGACGGGTCGGGCGTCGACCTCGCCAACGTCAAGATGAGCATGAACCCGTTCGACGAAATCGCGGTGGAAGAAGCCATCCGCATCAAGGAAGCGGGCAAAGCGGAAGAAATCGTCGCTGTCAGCATCGGCCCGGCAAAGGCGCAGGAAACGCTGCGCACCGCCCTTGCAATGGGTGCGGACCGCGCGATCCTGGTCGAGACGGACGACGAAGTCGAACCGCTCGCCGTTGCCAAGATCCTCAAGGCCATCGCCGAAGAAGAACAGCCCGGTCTCGTCATGCTCGGCAAGCAGGCGATCGACGACGATTCGAACCAGACTGGTCAGATGCTCGCCGCGC…	TGAAAGTTCTCGTGCCCGTCAAACGGGTTGTCGACTACAACGTGAAGATCCGTGTGAAGCCGGATGGTTCGGGTGTCGAGCTTGCCAATGTGAAGATGTCGATGAACCCGTTCGACGAGATCTCGGTGGAAGAGGCGCTGCGGCTTAAGGAAGCCGGCAAGGCCGAAGAAGTGGTGGTCGTCTCGATCGGCCCGGCCAAGGCCGAGGAGACGCTGCGCACCGCCCTTGCCATGGGCGCCGACCCGGCGATCCTCATCGAGACCGACGATCAGGTCGAGCCGCTCGCCGTCGCCAAGATCCTCAAGGCGGTTGCCGACGCTGAAAAGCCGGGCCTGATCATCACCGGCAAGCAGGCGATCGACGACGATTCCAACCAGACCGGCCAGATGCTGGCGGCAC…
291_RNODE_11_length_104062	NZ_CP024308.1	NZ_CP024308.1 Sinorhizobium fredii strain NXT3 plasmid pSfreNXT3a, complete sequence	2.35e-109	637	78.336	134	221	73226	73860	105104	104470	ATGAAAATCCTCGTCCCCGTCAAGCGGGTGATCGATTACAACGTTAAG--CCGCGCGTCAAGGCGGACGGGTCGGGCGTCGACCTCGCCAACGTCAAGATGAGCATGAACCCGTTCGACGAAATCGCGGTGGAAGAAGCCATCCGCATCAAGGAAGCGGGCAAAGCGGAAGAAATCGTCGCTGTCAGCATCGGCCCGGCAAAGGCGCAGGAAACGCTGCGCACCGCCCTTGCAATGGGTGCGGACCGCGCGATCCTGGTCGAGACGGACGACGAAGTCGAACCGCTCGCCGTTGCCAAGATCCTCAAGGCCATCGCCGAAGAAGAACAGCCCGGTCTCGTCATGCTCGGCAAGCAGGCGATCGACGACGATTCGAACCAGACTGGTCAGATGCTCGCCG…	ATGAAAATCCTAGTTACGGTGAAACGGGTCGTCGACTTCAACGTCAAGATCCG-G-GTGAAGGCGGACGGTTCGGGCGTCGAGCTTGCCAATGTGAAGATGTCGATGAATCCGTTCGACGAGATCTCCGTCGAGGAAGCTTTGCGCTTGAAGGAAGCCGGCAAGGCTTCCGAAGTCGTCGTCGTCTCGATCGGGCCGGCCAAGGCCGAGGAGACGCTGAGAACGGCGCTCGCCATGGGCGCCGACCGGGCGATCCTCGTCGAGACCGAAGACCAGGTCGAGCCGCTCGCCGTCGCCAAAATCGTCAAGGGTGTCGCCGAGGCCGAACAGCCGGGACTCATCATTGTCGGCAAGCAGGCGATCGACGACGATAGCAATCAGACCGGCCAGATGCTCTCCG…
291_RNODE_11_length_104062	NZ_CP021819.1	NZ_CP021819.1 Sinorhizobium meliloti strain M162 plasmid psymA, complete sequence	2.35e-109	671	78.092	130	221	73210	73872	664074	664735	AGAG-GAAGGAAGTCCCATGAAAATCCTCGTCCCCGTCAAGCGGGTGATCGATTACAACGTTAAG--CCGCGCGTCAAGGCGGACGGGTCGGGCGTCGACCTCGCCAACGTCAAGATGAGCATGAACCCGTTCGACGAAATCGCGGTGGAAGAAGCCATCCGCATCAAGGAAGCGGGCAAAGCGGAAGAAATCGTCG-C-TGTCAGCATCGGCCCGGCAAAGGCGCAGGAAACGCTGCGCACCGCCCTTGCAATGGGTGCGGACCGCGCGATCCTGGTCGAGACGGACGACGAAGTCGAACCGCTCGCCGTTGCCAAGATCCTCAAGGCCATCGCCGAAGAAGAACAGCCCGGTCTCGTCATGCTCGGCAAGCAGGCGATCGACGACGATTCGAACCAG…	AGAGAGTAGGAA-T-CCATGAAAATACTTGTGACGGTGAAACGGGTGGTCGACTACAACGTCAAGATCCG-G-GTCAAAGCGGATGGATCGGGCGTCGAGCTTGCCAATGTGAAGATGTCGATGAACCCGTTCGACGAGATCTCGGTCGAAGAGGCGCTGCGGCTGAAGGAAGCCGGCAAGGCGAGTGAAGTGGTGGTCGTGTC-G-ATCGGCCCGGCCAAGGCGGAAGAGACGCTCAGGACCGCGCTCGCCATGGGCGCCGACCGGGCGATCCTGGTCGAGACGGAGGACCAGGTCGAGCCGCTCGCCGTCGCCAAGATCGTCAAGGGCGTGGCCGAGGCCGAACAGCCGGGGCTGATCATCGTCGGCAAGCAGGCGATCGACGACGATTCCAATCAG…
291_RNODE_11_length_104062	NZ_CP032695.1	NZ_CP032695.1 Rhizobium jaguaris strain CCGE525 plasmid pRCCGE525c, complete sequence	2.35e-109	634	78.549	126	221	73224	73852	298086	298714	CCATGAAAATCCTCGTCCCCGTCAAGCGGGTGATCGATTACAACGTTAAGCCGCGCGTCAAGGCGGACGGGTCGGGCGTCGACCTCGCCAACGTCAAGATGAGCATGAACCCGTTCGACGAAATCGCGGTGGAAGAAGCCATCCGCATCAAGGAAGCGGGCAAAGCGGAAGAAATCGTCGCTGTCAGCATCGGCCCGGCAAAGGCGCAGGAAACGCTGCGCACCGCCCTTGCAATGGGTGCGGACCGCGCGATCCTGGTCGAGACGGACGACGAAGTCGAACCGCTCGCCGTTGCCAAGATCCTCAAGGCCATCGCCGAAGAAGAACAGCCCGGTCTCGTCATGCTCGGCAAGCAGGCGATCGACGACGATTCGAACCAGACTGGTCAGATGCTCGCCG…	CCATGAAGATTCTCGTCCCCGTGAAGCGGGTTGTTGATTACAACGTCAAGATACGCGTGAAGCCGGATGGCACCGGCGTCGAGCTTGCGAATGTGAAGATGTCGATGAACCCGTTCGACGAGATTTCGGTTGAGGAAGCGCTGCGGCTGAAGGAAGCCGGCAAGGCGGAGGAAGTGGTGGTCGTCTCGATCGGCCCGGCCAAGGCGGAAGAAACGCTGCGCACCGCGCTCGCCATGGGCGCCGACCGGGCGATCCTGGTCGAGACCGACGATGCCGTCGAACCGCTGGCCGTGGCGAAGATCCTCAAGGGCGTTGCGGATGCCGAACAGCCGGGCCTGATCATCGTCGGCAAGCAGGCGATCGACGACGATTCGAACCAGACCGGCCAGATGCTGGCAG…
291_RNODE_11_length_104062	NZ_CP019483.1	NZ_CP019483.1 Sinorhizobium meliloti strain B401 plasmid pSymA, complete sequence	2.35e-109	669	78.027	134	221	73210	73872	645946	645285	AGAG-GAAGGAAGTCCCATGAAAATCCTCGTCCCCGTCAAGCGGGTGATCGATTACAACGTTAAG--CCGCGCGTCAAGGCGGACGGGTCGGGCGTCGACCTCGCCAACGTCAAGATGAGCATGAACCCGTTCGACGAAATCGCGGTGGAAGAAGCCATCCGCATCAAGGAAGCGGGCAAAGCGGAAGAAATCGTCG-C-TGTCAGCATCGGCCCGGCAAAGGCGCAGGAAACGCTGCGCACCGCCCTTGCAATGGGTGCGGACCGCGCGATCCTGGTCGAGACGGACGACGAAGTCGAACCGCTCGCCGTTGCCAAGATCCTCAAGGCCATCGCCGAAGAAGAACAGCCCGGTCTCGTCATGCTCGGCAAGCAGGCGATCGACGACGATTCGAACCAG…	AGAGAGTAGGAA-T-CCATGAAAATACTTGTGACGGTGAAACGGGTGGTCGACTACAACGTCAAGATCCG-G-GTCAAAGCGGATGGATCGGGCGTCGAGCTTGCCAATGTGAAGATGTCGATGAACCCGTTCGACGAGATCTCGGTCGAAGAGGCGCTGCGGCTGAAGGAAGCCGGCAAGGCGAGTGAAGTGGTGGTCGTGTC-G-ATCGGCCCGGCCAAGGCGGAAGAGACGCTCAGGACCGCGCTCGCCATGGGCGCCGACCGGGCGATCCTGGTCGAGACGGAGGACCAGGTCGAGCCGCTCGCCGTCGCCAAGATCGTCAAGGGCGTGGCCGAGGCCGAACAGCCGGGGCTGATCATCGTCGGCAAGCAGGCGATCGACGACGATTCCAACCAG…
291_RNODE_11_length_104062	NZ_CP032687.1	NZ_CP032687.1 Rhizobium sp. CCGE531 plasmid pRCCGE531b, complete sequence	8.44e-109	657	78.234	127	220	73225	73873	396477	395829	CATGAAAATCCTCGTCCCCGTCAAGCGGGTGATCGATTACAACGTTAAG--CCGCGCGTCAAGGCGGACGGGTCGGGCGTCGACCTCGCCAACGTCAAGATGAGCATGAACCCGTTCGACGAAATCGCGGTGGAAGAAGCCATCCGCATCAAGGAAGCGGGCAAAGCGGAAGAAATCGT--CGCTGTCAGCATCGGCCCGGCAAAGGCGCAGGAAACGCTGCGCACCGCCCTTGCAATGGGTGCGGACCGCGCGATCCTGGTCGAGACGGACGACGAAGTCGAACCGCTCGCCGTTGCCAAGATCCTCAAGGCCATCGCCGAAGAAGAACAGCCCGGTCTCGTCATGCTCGGCAAGCAGGCGATCGACGACGATTCGAACCAGACTGGTCAGATGCTCG…	CATGAAGATTCTCGTCCCCGTGAAGCGGGTAGTTGATTACAACGTGAAGATCCG-G-GTGAAGCCGGATGGTTCGGGCGTCGAGCTTGCGAATGTGAAGATGTCGATGAACCCGTTCGACGAGATTTCGGTCGAAGAAGCGCTGCGGCTGAAGGAGGCCGGCAAGGCCGAGGAAGTGGTGGTGGTGTC-G-ATCGGCCCGGCCAAGGCCGAGGAGACATTGCGCACCGCCCTTGCCATGGGCGCGGATCGCGCCATCCTGGTCGAGACCGAAGATCAGGTCGAGCCGCTGGCCGTCGCCAAGATCCTCAAAGGTGTTGCCGATGCCGAACAGCCGGGCCTGATCATCGTCGGCAAGCAGGCGATCGATGATGACTCGAACCAGACCGGCCAGATGCTGG…
291_RNODE_11_length_104062	NZ_CP071637.1	NZ_CP071637.1 Rhizobium sp. NZLR1 plasmid p5, complete sequence	8.44e-109	606	79.043	117	220	73224	73824	182352	181752	CCATGAAAATCCTCGTCCCCGTCAAGCGGGTGATCGATTACAACGTTAAGCCGCGCGTCAAGGCGGACGGGTCGGGCGTCGACCTCGCCAACGTCAAGATGAGCATGAACCCGTTCGACGAAATCGCGGTGGAAGAAGCCATCCGCATCAAGGAAGCGGGCAAAGCGGAAGAAATCGTCGCTGTCAGCATCGGCCCGGCAAAGGCGCAGGAAACGCTGCGCACCGCCCTTGCAATGGGTGCGGACCGCGCGATCCTGGTCGAGACGGACGACGAAGTCGAACCGCTCGCCGTTGCCAAGATCCTCAAGGCCATCGCCGAAGAAGAACAGCCCGGTCTCGTCATGCTCGGCAAGCAGGCGATCGACGACGATTCG-AACCAGACTGGTCAGATGCTCGCC…	CCATGAAGATTCTCGTTCCTGTTAAGCGGGTGGTTGATTACAACGTGAAGATCCGCGTCAAGCCGGATGGCACGGGTGTTGAACTCACCAACGTCAAGATGTCGATGAACCCGTTCGACGAGATCTCGGTCGAGGAAGCGCTCAGGCTGAAGGAAGCCGGCAAGGCGGAGGAAGTCGTCGTCGTCTCGATCGGCCCCGCTAAAGCGGAAGAAACGCTGCGCACGGCGCTTGCCATGGGCGCCGACCGCGCCATCCTGGTCGAGACCGACGACGCGATTGAGCCGCTGACGGTTGCCAAGATCCTCAAAGCCATCGCAGAAGCCGAAAAGCCCGGTCTGATTATCGTCGGCAAGCAGGCAATCGACGACGA-CAGCAACCAGACCGGCCAGATGCTCGCA…
291_RNODE_11_length_104062	NC_012586.1	NC_012586.1 Sinorhizobium fredii NGR234 plasmid pNGR234b, complete sequence	8.44e-109	654	78.135	133	220	73225	73873	1682541	1681893	CATGAAAATCCTCGTCCCCGTCAAGCGGGTGATCGATTACAACGTTAAG--CCGCGCGTCAAGGCGGACGGGTCGGGCGTCGACCTCGCCAACGTCAAGATGAGCATGAACCCGTTCGACGAAATCGCGGTGGAAGAAGCCATCCGCATCAAGGAAGCGGGCAAAGC---GGAAGAAATCGTCGCTGTCAGCATCGGCCCGGCAAAGGCGCAGGAAACGCTGCGCACCGCCCTTGCAATGGGTGCGGACCGCGCGATCCTGGTCGAGACGGACGACGAAGTCGAACCGCTCGCCGTTGCCAAGATCCTCAAGGCCATCGCCGAAGAAGAACAGCCCGGTCTCGTCATGCTCGGCAAGCAGGCGATCGACGACGATTCGAACCAGACTGGTCAGATGCTC…	CATGAAAATACTAGTGCCAGTCAAGCGAGTGGTCGACTTCAACGTCAAGATCCG-G-GTGAAGGCGGACGGCACCGGCGTCGAGCTCGCCAATGTCAAGATGTCGATGAACCCGTTCGACGAGATCTCCGTCGAAGAGGCGCTCAGGCTGAAGGAAGCCGGCAAGGCTTCCGAAGTGGTGGTCG-TCTC-G-ATCGGCCCGGCCAAGGCCGAGGAAACGCTGAGGACCGCGCTCGCCATGGGCGCCGACCGGGCGATCCTCGTCGAGACCGACGACCAGGTCGAGCCGCTCACTGTCGCCAAGATCGTCAAGGGTGTGGCCGAGGCCGAACAGCCGGGGCTGATCATCGTCGGCAAGCAGGCGATCGACGACGATTCGAACCAGACCGGCCAGATGCTC…
291_RNODE_11_length_104062	NC_010997.1	NC_010997.1 Rhizobium etli CIAT 652 plasmid pC, complete sequence	3.04e-108	633	78.515	124	219	73226	73852	640370	639744	ATGAAAATCCTCGTCCCCGTCAAGCGGGTGATCGATTACAACGTTAAG--CCGCGCGTCAAGGCGGACGGGTCGGGCGTCGACCTCGCCAACGTCAAGATGAGCATGAACCCGTTCGACGAAATCGCGGTGGAAGAAGCCATCCGCATCAAGGAAGCGGGCAAAGCGGAAGAAATCGT--CGCTGTCAGCATCGGCCCGGCAAAGGCGCAGGAAACGCTGCGCACCGCCCTTGCAATGGGTGCGGACCGCGCGATCCTGGTCGAGACGGACGACGAAGTCGAACCGCTCGCCGTTGCCAAGATCCTCAAGGCCATCGCCGAAGAAGAACAGCCCGGTCTCGTCATGCTCGGCAAGCAGGCGATCGACGACGATTCGAACCAGACTGGTCAGATGCTCGC…	ATGAAGATTCTCGTGCCCGTCAAACGGGTTGTCGACTACAACGTGAAGATCCG-G-GTGAAGCCGGATGGCACGGGTGTCGAGCTTGCCAATGTGAAGATGTCGATGAACCCGTTCGACGAGATCTCGGTGGAAGAGGCGCTGCGGCTGAAGGAAGCCGGCAAGGCCGAGGAAGTGGTGGTGGTGTC-G-ATCGGTCCGGCCAAGGCCGAGGAGACGCTGCGCACGGCGCTCGCCATGGGTGCCGACCGGGCGATCCTGGTCGAGACCGACGATCAAGTCGAGCCGCTCGCCGTCGCCAAGATCCTCAAGGCGGTCGCCGATGCCGAACAGCCGGGGCTGATCATCGTCGGCAAGCAGGCGATCGACGACGATTCCAACCAGACCGGCCAGATGCTGGC…
291_RNODE_11_length_104062	NZ_CP020900.1	NZ_CP020900.1 Rhizobium phaseoli Brasil 5 strain Bra5 plasmid pRphaBra5d, complete sequence	3.04e-108	633	78.515	124	219	73226	73852	937954	938580	ATGAAAATCCTCGTCCCCGTCAAGCGGGTGATCGATTACAACGTTAAG--CCGCGCGTCAAGGCGGACGGGTCGGGCGTCGACCTCGCCAACGTCAAGATGAGCATGAACCCGTTCGACGAAATCGCGGTGGAAGAAGCCATCCGCATCAAGGAAGCGGGCAAAGCGGAAGAAATCGT--CGCTGTCAGCATCGGCCCGGCAAAGGCGCAGGAAACGCTGCGCACCGCCCTTGCAATGGGTGCGGACCGCGCGATCCTGGTCGAGACGGACGACGAAGTCGAACCGCTCGCCGTTGCCAAGATCCTCAAGGCCATCGCCGAAGAAGAACAGCCCGGTCTCGTCATGCTCGGCAAGCAGGCGATCGACGACGATTCGAACCAGACTGGTCAGATGCTCGC…	ATGAAGATTCTCGTGCCCGTCAAACGGGTTGTCGACTACAACGTGAAGATCCG-G-GTGAAGCCGGATGGCACGGGTGTCGAGCTTGCCAATGTGAAGATGTCGATGAACCCGTTCGACGAGATCTCGGTGGAAGAGGCGCTGCGGCTGAAGGAAGCCGGCAAGGCCGAGGAAGTGGTGGTGGTGTC-G-ATCGGTCCGGCCAAGGCCGAGGAGACGCTGCGCACGGCGCTCGCCATGGGTGCCGACCGGGCGATCCTGGTCGAGACCGACGATCAAGTCGAGCCGCTCGCCGTCGCCAAGATCCTCAAGGCGGTCGCCGATGCCGAACAGCCGGGGCTGATCATCGTCGGCAAGCAGGCGATCGACGACGATTCCAACCAGACCGGCCAGATGCTGGC…
291_RNODE_11_length_104062	CP050513.1	CP050513.1 Sinorhizobium meliloti strain RCAM1750 plasmid p_1, complete sequence	1.09e-107	652	78.221	127	218	73210	73854	965709	966352	AGAG-GAAGGAAGTCCCATGAAAATCCTCGTCCCCGTCAAGCGGGTGATCGATTACAACGTTAAG--CCGCGCGTCAAGGCGGACGGGTCGGGCGTCGACCTCGCCAACGTCAAGATGAGCATGAACCCGTTCGACGAAATCGCGGTGGAAGAAGCCATCCGCATCAAGGAAGCGGGCAAAGCGGAAGAAATCGTCG-C-TGTCAGCATCGGCCCGGCAAAGGCGCAGGAAACGCTGCGCACCGCCCTTGCAATGGGTGCGGACCGCGCGATCCTGGTCGAGACGGACGACGAAGTCGAACCGCTCGCCGTTGCCAAGATCCTCAAGGCCATCGCCGAAGAAGAACAGCCCGGTCTCGTCATGCTCGGCAAGCAGGCGATCGACGACGATTCGAACCAG…	AGAGAGTAGGAA-T-CCATGAAAATACTTGTGACGGTGAAACGGGTGGTCGACTACAACGTCAAGATCCG-G-GTCAAAGCGGATGGATCGGGCGTCGAGCTTGCCAATGTGAAGATGTCGATGAACCCGTTCGACGAGATCTCGGTCGAAGAGGCGCTGCGGCTGAAGGAAGCCGGCAAGGCGAGTGAAGTGGTGGTCGTGTC-G-ATCGGCCCGGGCAAGGCGGAAGAGACGCTCAGGACCGCGCTCGCCATGGGCGCCGACCGGGCGATCCTGGTCGAGACGGAGGACCAGGTCGAGCCGCTCGCCGTCGCCAAGATCGTCAAGGGCGTGGCCGAGGCCGAACAGCCGGGGCTGATCATCGTCGGCAAGCAGGCGATCGACGACGATTCCAACCAG…
291_RNODE_11_length_104062	NC_003037.1	NC_003037.1 Sinorhizobium meliloti 1021 plasmid pSymA, complete sequence	1.09e-107	669	77.877	135	218	73210	73872	766938	766277	AGAG-GAAGGAAGTCCCATGAAAATCCTCGTCCCCGTCAAGCGGGTGATCGATTACAACGTTAAG--CCGCGCGTCAAGGCGGACGGGTCGGGCGTCGACCTCGCCAACGTCAAGATGAGCATGAACCCGTTCGACGAAATCGCGGTGGAAGAAGCCATCCGCATCAAGGAAGCGGGCAAAGCGGAAGAAATCGTCG-C-TGTCAGCATCGGCCCGGCAAAGGCGCAGGAAACGCTGCGCACCGCCCTTGCAATGGGTGCGGACCGCGCGATCCTGGTCGAGACGGACGACGAAGTCGAACCGCTCGCCGTTGCCAAGATCCTCAAGGCCATCGCCGAAGAAGAACAGCCCGGTCTCGTCATGCTCGGCAAGCAGGCGATCGACGACGATTCGAACCAG…	AGAGAGTAGGAA-T-CCATGAAAATACTTGTGACGGTGAAACGGGTGGTCGACTACAACGTCAAGATCCG-G-GTCAAAGCGGATGGATCGGGCGTCGAGCTTGCCAATGTGAAGATGTCGATGAACCCGTTCGACGAGATCTCGGTCGAAGAGGCGCTGCGGCTGAAGGAAGCCGGCAAGGCGAGTGAAGTGGTGGTCGTGTC-G-ATCGGCCCGGGCAAGGCGGAAGAGACGCTCAGGACCGCGCTCGCCATGGGCGCCGACCGGGCGATCCTGGTCGAGACGGAGGACCAGGTCGAGCCGCTCGCCGTCGCCAAGATCGTCAAGGGCGTGGCCGAGGCCGAACAGCCGGGGCTGATCATCGTCGGCAAGCAGGCGATCGACGACGATTCCAACCAG…
291_RNODE_11_length_104062	NC_019848.2	NC_019848.2 Sinorhizobium meliloti GR4 plasmid pRmeGR4c, complete sequence	1.09e-107	652	78.221	127	218	73210	73854	632944	633587	AGAG-GAAGGAAGTCCCATGAAAATCCTCGTCCCCGTCAAGCGGGTGATCGATTACAACGTTAAG--CCGCGCGTCAAGGCGGACGGGTCGGGCGTCGACCTCGCCAACGTCAAGATGAGCATGAACCCGTTCGACGAAATCGCGGTGGAAGAAGCCATCCGCATCAAGGAAGCGGGCAAAGCGGAAGAAATCGTCG-C-TGTCAGCATCGGCCCGGCAAAGGCGCAGGAAACGCTGCGCACCGCCCTTGCAATGGGTGCGGACCGCGCGATCCTGGTCGAGACGGACGACGAAGTCGAACCGCTCGCCGTTGCCAAGATCCTCAAGGCCATCGCCGAAGAAGAACAGCCCGGTCTCGTCATGCTCGGCAAGCAGGCGATCGACGACGATTCGAACCAG…	AGAGAGTAGGAA-T-CCATGAAAATACTTGTGACGGTGAAACGGGTGGTCGACTACAACGTCAAGATCCG-G-GTCAAAGCGGATGGATCGGGCGTCGAGCTTGCCAATGTGAAGATGTCGATGAACCCGTTCGACGAGATCTCGGTCGAAGAGGCGCTGCGGCTGAAGGAAGCCGGCAAGGCGAGTGAAGTGGTGGTCGTGTC-G-ATCGGCCCGGGCAAGGCGGAAGAGACGCTCAGGACCGCGCTCGCCATGGGCGCCGACCGGGCGATCCTGGTCGAGACGGAGGACCAGGTCGAGCCGCTCGCCGTCGCCAAGATCGTCAAGGGCGTGGCCGAGGCCGAACAGCCGGGGCTGATCATCGTCGGCAAGCAGGCGATCGACGACGATTCCAACCAG…
291_RNODE_11_length_104062	NC_017324.1	NC_017324.1 Sinorhizobium meliloti BL225C plasmid pSINMEB01, complete sequence	1.09e-107	669	77.877	135	218	73210	73872	1181535	1180874	AGAG-GAAGGAAGTCCCATGAAAATCCTCGTCCCCGTCAAGCGGGTGATCGATTACAACGTTAAG--CCGCGCGTCAAGGCGGACGGGTCGGGCGTCGACCTCGCCAACGTCAAGATGAGCATGAACCCGTTCGACGAAATCGCGGTGGAAGAAGCCATCCGCATCAAGGAAGCGGGCAAAGCGGAAGAAATCGTCG-C-TGTCAGCATCGGCCCGGCAAAGGCGCAGGAAACGCTGCGCACCGCCCTTGCAATGGGTGCGGACCGCGCGATCCTGGTCGAGACGGACGACGAAGTCGAACCGCTCGCCGTTGCCAAGATCCTCAAGGCCATCGCCGAAGAAGAACAGCCCGGTCTCGTCATGCTCGGCAAGCAGGCGATCGACGACGATTCGAACCAG…	AGAGAGTAGGAA-T-CCATGAAAATACTTGTGACGGTGAAACGGGTGGTCGACTACAACGTCAAGATCCG-G-GTCAAAGCGGATGGATCGGGCGTCGAGCTTGCCAATGTGAAGATGTCGATGAACCCGTTCGACGAGATCTCGGTCGAAGAGGCGCTGCGGCTGAAGGAAGCCGGCAAGGCGAGTGAAGTGGTGGTCGTGTC-G-ATCGGCCCGGGCAAGGCGGAAGAGACGCTCAGGACCGCGCTCGCCATGGGCGCCGACCGGGCGATCCTGGTCGAGACGGAGGACCAGGTCGAGCCGCTCGCCGTCGCCAAGATCGTCAAGGGCGTGGCCGAGGCCGAACAGCCGGGGCTGATCATCGTCGGCAAGCAGGCGATCGACGACGATTCCAACCAG…
291_RNODE_11_length_104062	NZ_CP021801.1	NZ_CP021801.1 Sinorhizobium meliloti strain USDA1021 plasmid psymA, complete sequence	1.09e-107	652	78.221	127	218	73210	73854	757545	758188	AGAG-GAAGGAAGTCCCATGAAAATCCTCGTCCCCGTCAAGCGGGTGATCGATTACAACGTTAAG--CCGCGCGTCAAGGCGGACGGGTCGGGCGTCGACCTCGCCAACGTCAAGATGAGCATGAACCCGTTCGACGAAATCGCGGTGGAAGAAGCCATCCGCATCAAGGAAGCGGGCAAAGCGGAAGAAATCGTCG-C-TGTCAGCATCGGCCCGGCAAAGGCGCAGGAAACGCTGCGCACCGCCCTTGCAATGGGTGCGGACCGCGCGATCCTGGTCGAGACGGACGACGAAGTCGAACCGCTCGCCGTTGCCAAGATCCTCAAGGCCATCGCCGAAGAAGAACAGCCCGGTCTCGTCATGCTCGGCAAGCAGGCGATCGACGACGATTCGAACCAG…	AGAGAGTAGGAA-T-CCATGAAAATACTTGTGACGGTGAAACGGGTCGTCGACTACAACGTCAAGATCCG-G-GTCAAAGCGGATGGATCGGGCGTCGAGCTTGCCAATGTGAAGATGTCGATGAACCCGTTCGACGAGATCTCGGTCGAAGAGGCGCTGCGGCTGAAGGAAGCCGGCAAGGCGAGTGAAGTGGTGGTCGTGTC-G-ATCGGCCCGGCCAAGGCGGAAGAGACGCTCAGGACCGCGCTCGCCATGGGCGCCGACCGGGCGATCCTGGTCGAGACGGAGGACCAGGTCGAGCCGCTCGCCGTCGCCAAGATCGTCAAGGGCGTGGCCGAGGCCGAACAGCCGGGGCTGATCATCGTCGGCAAGCAGGCGATCGACGACGATTCCAACCAG…
291_RNODE_11_length_104062	NZ_CP021824.1	NZ_CP021824.1 Sinorhizobium meliloti strain KH46 plasmid psymA, complete sequence	1.09e-107	652	78.221	127	218	73210	73854	710616	711259	AGAG-GAAGGAAGTCCCATGAAAATCCTCGTCCCCGTCAAGCGGGTGATCGATTACAACGTTAAG--CCGCGCGTCAAGGCGGACGGGTCGGGCGTCGACCTCGCCAACGTCAAGATGAGCATGAACCCGTTCGACGAAATCGCGGTGGAAGAAGCCATCCGCATCAAGGAAGCGGGCAAAGCGGAAGAAATCGTCG-C-TGTCAGCATCGGCCCGGCAAAGGCGCAGGAAACGCTGCGCACCGCCCTTGCAATGGGTGCGGACCGCGCGATCCTGGTCGAGACGGACGACGAAGTCGAACCGCTCGCCGTTGCCAAGATCCTCAAGGCCATCGCCGAAGAAGAACAGCCCGGTCTCGTCATGCTCGGCAAGCAGGCGATCGACGACGATTCGAACCAG…	AGAGAGTAGGAA-T-CCATGAAAATACTTGTGACGGTGAAACGGGTGGTCGACTACAACGTCAAGATCCG-G-GTCAAAGCGGATGGATCGGGCGTCGAGCTTGCCAATGTGAAGATGTCGATGAACCCGTTCGACGAGATCTCGGTCGAAGAGGCGCTGCGGCTGAAGGAAGCCGGCAAGGCGAGTGAAGTGGTGGTCGTGTC-G-ATCGGCCCGGGCAAGGCGGAAGAGACGCTCAGGACCGCGCTCGCCATGGGCGCCGACCGGGCGATCCTGGTCGAGACGGAGGACCAGGTCGAGCCGCTCGCCGTCGCCAAGATCGTCAAGGGCGTGGCCGAGGCCGAACAGCCGGGGCTGATCATCGTCGGCAAGCAGGCGATCGACGACGATTCCAACCAG…
291_RNODE_11_length_104062	NZ_CP009145.1	NZ_CP009145.1 Sinorhizobium meliloti strain RMO17 plasmid pSymA, complete sequence	1.09e-107	652	78.221	127	218	73210	73854	829595	830238	AGAG-GAAGGAAGTCCCATGAAAATCCTCGTCCCCGTCAAGCGGGTGATCGATTACAACGTTAAG--CCGCGCGTCAAGGCGGACGGGTCGGGCGTCGACCTCGCCAACGTCAAGATGAGCATGAACCCGTTCGACGAAATCGCGGTGGAAGAAGCCATCCGCATCAAGGAAGCGGGCAAAGCGGAAGAAATCGTCG-C-TGTCAGCATCGGCCCGGCAAAGGCGCAGGAAACGCTGCGCACCGCCCTTGCAATGGGTGCGGACCGCGCGATCCTGGTCGAGACGGACGACGAAGTCGAACCGCTCGCCGTTGCCAAGATCCTCAAGGCCATCGCCGAAGAAGAACAGCCCGGTCTCGTCATGCTCGGCAAGCAGGCGATCGACGACGATTCGAACCAG…	AGAGAGTAGGAA-T-CCATGAAAATACTTGTGACGGTGAAACGGGTGGTCGACTACAACGTCAAGATCCG-G-GTCAAAGCGGATGGATCGGGCGTCGAGCTTGCCAATGTGAAGATGTCGATGAACCCGTTCGACGAGATCTCGGTCGAAGAGGCGCTGCGGCTGAAGGAAGCCGGCAAGGCGAGTGAAGTGGTGGTCGTGTC-G-ATCGGCCCGGGCAAGGCGGAAGAGACGCTCAGGACCGCGCTCGCCATGGGCGCCGACCGGGCGATCCTGGTCGAGACGGAGGACCAGGTCGAGCCGCTCGCCGTCGCCAAGATCGTCAAGGGCGTGGCCGAGGCCGAACAGCCGGGGCTGATCATCGTCGGCAAGCAGGCGATCGACGACGATTCCAACCAG…
291_RNODE_11_length_104062	NZ_CP021794.1	NZ_CP021794.1 Sinorhizobium meliloti strain USDA1157 plasmid psymA, complete sequence	1.09e-107	650	78.154	131	218	73210	73854	1324851	1325494	AGAG-GAAGGAAGTCCCATGAAAATCCTCGTCCCCGTCAAGCGGGTGATCGATTACAACGTTAAG--CCGCGCGTCAAGGCGGACGGGTCGGGCGTCGACCTCGCCAACGTCAAGATGAGCATGAACCCGTTCGACGAAATCGCGGTGGAAGAAGCCATCCGCATCAAGGAAGCGGGCAAAGCGGAAGAAATCGTCG-C-TGTCAGCATCGGCCCGGCAAAGGCGCAGGAAACGCTGCGCACCGCCCTTGCAATGGGTGCGGACCGCGCGATCCTGGTCGAGACGGACGACGAAGTCGAACCGCTCGCCGTTGCCAAGATCCTCAAGGCCATCGCCGAAGAAGAACAGCCCGGTCTCGTCATGCTCGGCAAGCAGGCGATCGACGACGATTCGAACCAG…	AGAGAGTAGGAA-T-CCATGAAAATACTTGTGACGGTGAAACGGGTCGTCGACTACAACGTCAAGATCCG-G-GTCAAAGCGGATGGATCGGGCGTCGAGCTTGCCAATGTGAAGATGTCGATGAACCCCTTCGACGAGATCTCGGTCGAAGAGGCGCTGCGGCTGAAGGAAGCCGGCAAGGCGGGTGAAGTGGTGGTCGTGTC-G-ATCGGCCCGGCCAAGGCGGAAGAGACGCTCAGGACCGCGCTCGCCATGGGCGCCGACCGGGCGATCCTGGTCGAGACGGAAGACCAGGTCGAGCCGCTCGCCGTCGCCAAGATCGTCAAGGGCGTGGCCGAGGCCGAACAGCCGGGGCTGATCATCGTCGGCAAGCAGGCGATCGACGACGATTCCAACCAG…
291_RNODE_11_length_104062	NZ_CP026526.1	NZ_CP026526.1 Sinorhizobium meliloti strain AK21 plasmid pSymA, complete sequence	1.09e-107	669	77.877	135	218	73210	73872	1056313	1055652	AGAG-GAAGGAAGTCCCATGAAAATCCTCGTCCCCGTCAAGCGGGTGATCGATTACAACGTTAAG--CCGCGCGTCAAGGCGGACGGGTCGGGCGTCGACCTCGCCAACGTCAAGATGAGCATGAACCCGTTCGACGAAATCGCGGTGGAAGAAGCCATCCGCATCAAGGAAGCGGGCAAAGCGGAAGAAATCGTCG-C-TGTCAGCATCGGCCCGGCAAAGGCGCAGGAAACGCTGCGCACCGCCCTTGCAATGGGTGCGGACCGCGCGATCCTGGTCGAGACGGACGACGAAGTCGAACCGCTCGCCGTTGCCAAGATCCTCAAGGCCATCGCCGAAGAAGAACAGCCCGGTCTCGTCATGCTCGGCAAGCAGGCGATCGACGACGATTCGAACCAG…	AGAGAGTAGGAA-T-CCATGAAAATACTTGTGACGGTGAAACGGGTGGTCGACTACAACGTCAAGATCCG-G-GTCAAAGCGGATGGATCGGGCGTCGAGCTTGCCAATGTGAAGATGTCGATGAACCCGTTCGACGAGATCTCGGTCGAAGAGGCGCTGCGGCTGAAGGAAGCCGGCAAGGCGAGTGAAGTGGTGGTCGTGTC-G-ATCGGCCCGGGCAAGGCGGAAGAGACGCTCAGGACCGCGCTCGCCATGGGCGCCGACCGGGCGATCCTGGTCGAGACGGAGGACCAGGTCGAGCCGCTCGCCGTCGCCAAGATCGTCAAGGGCGTGGCCGAGGCCGAACAGCCGGGGCTGATCATCGTCGGCAAGCAGGCGATCGACGACGATTCCAACCAG…
291_RNODE_11_length_104062	NZ_CP022565.1	NZ_CP022565.1 Rhizobium leguminosarum bv. viciae strain BIHB 1148 plasmid pSK01, complete sequence	1.09e-107	611	79.051	110	218	73223	73824	964656	964055	CCCATGAAAATCCTCGTCCCCGTCAAGCGGGTGATCGATTACAACGTTAAG--CCGCGCGTCAAGGCGGACGGGTCGGGCGTCGACCTCGCCAACGTCAAGATGAGCATGAACCCGTTCGACGAAATCGCGGTGGAAGAAGCCATCCGCATCAAGGAAGCGGGCAAAGCG-GAAGAAATCGTCGCTGTCAGCATCGGCCCGGCAAAGGCGCAGGAAACGCTGCGCACCGCCCTTGCAATGGGTGCGGACCGCGCGATCCTGGTCGAGACGGACGACGAAGTCGAACCGCTCGCCGTTGCCAAGATCCTCAAGGCCATCGCCGAAGAAGAACAGCCCGGTCTCGTCATGCTC-GGCAAGCAGGCGATCGACGACGATTCG-AACCAGACTGGTCAGATGC…	CCCATGAAAATTCTCGTGCCAGTCAAACGGGTTGTCGATTACAACGTGAAGATCCG-G-GTGAAGCCGGATGGCACGGGTGTCGAGCTTGCCAATGTGAAGATGTCGATGAACCCGTTCGACGAGATCTCGGTGGAAGAGGCGCTGCGGCTGAAGGAAGCCGGCAA-GTGCGAGGAAGTGGTGGTCGTCTCGATCGGTCCGGCCAAGGCCGAGGAGACGCTGCGCACCGCCCTTGCCATGGGTGCCGACCGGGCGATCCTGGTCGAGACCGACGATCAAATCGAGCCGCTCACCGTCGCCAAGATCCTCAAGGCCGTCGCTGACGCCGAACAGCCGGGGCTGATCAT-ATCAGGCAAGCAGGCGATCGACGACGA-CAGCAACCAGACCGGCCAGATGC…
291_RNODE_11_length_104062	CP021813.1	CP021813.1 Sinorhizobium meliloti strain M270 plasmid psymA, complete sequence	1.09e-107	669	77.877	135	218	73210	73872	1154245	1153584	AGAG-GAAGGAAGTCCCATGAAAATCCTCGTCCCCGTCAAGCGGGTGATCGATTACAACGTTAAG--CCGCGCGTCAAGGCGGACGGGTCGGGCGTCGACCTCGCCAACGTCAAGATGAGCATGAACCCGTTCGACGAAATCGCGGTGGAAGAAGCCATCCGCATCAAGGAAGCGGGCAAAGCGGAAGAAATCGTCG-C-TGTCAGCATCGGCCCGGCAAAGGCGCAGGAAACGCTGCGCACCGCCCTTGCAATGGGTGCGGACCGCGCGATCCTGGTCGAGACGGACGACGAAGTCGAACCGCTCGCCGTTGCCAAGATCCTCAAGGCCATCGCCGAAGAAGAACAGCCCGGTCTCGTCATGCTCGGCAAGCAGGCGATCGACGACGATTCGAACCAG…	AGAGAGTAGGAA-T-CCATGAAAATACTTGTGACGGTGAAACGGGTGGTCGACTACAACGTCAAGATCCG-G-GTCAAAGCGGATGGATCGGGCGTCGAGCTTGCCAATGTGAAGATGTCGATGAACCCGTTCGACGAGATCTCGGTCGAAGAGGCGCTGCGGCTGAAGGAAGCCGGCAAGGCGAGTGAAGTGGTGGTCGTGTC-G-ATCGGCCCGGCCAAGGCGGAAGAGACGCTCAGGACCGCGCTCGCCATGGGCGCCGACCGGGCGATCCTGGTCGAGACGGAGGACCAGGTCGAGCCGCTCGCCGTCGCCAAGATCGTCAAGGGCGTGGCCGAGGCCGAACAGCCGGGGCTGATCATCGTCGGCAAGCAGGCGATCGACGACGATTCCAATCAG…
291_RNODE_11_length_104062	NC_020527.1	NC_020527.1 Sinorhizobium meliloti 2011 plasmid pSymA, complete sequence	1.09e-107	669	77.877	135	218	73210	73872	766605	765944	AGAG-GAAGGAAGTCCCATGAAAATCCTCGTCCCCGTCAAGCGGGTGATCGATTACAACGTTAAG--CCGCGCGTCAAGGCGGACGGGTCGGGCGTCGACCTCGCCAACGTCAAGATGAGCATGAACCCGTTCGACGAAATCGCGGTGGAAGAAGCCATCCGCATCAAGGAAGCGGGCAAAGCGGAAGAAATCGTCG-C-TGTCAGCATCGGCCCGGCAAAGGCGCAGGAAACGCTGCGCACCGCCCTTGCAATGGGTGCGGACCGCGCGATCCTGGTCGAGACGGACGACGAAGTCGAACCGCTCGCCGTTGCCAAGATCCTCAAGGCCATCGCCGAAGAAGAACAGCCCGGTCTCGTCATGCTCGGCAAGCAGGCGATCGACGACGATTCGAACCAG…	AGAGAGTAGGAA-T-CCATGAAAATACTTGTGACGGTGAAACGGGTGGTCGACTACAACGTCAAGATCCG-G-GTCAAAGCGGATGGATCGGGCGTCGAGCTTGCCAATGTGAAGATGTCGATGAACCCGTTCGACGAGATCTCGGTCGAAGAGGCGCTGCGGCTGAAGGAAGCCGGCAAGGCGAGTGAAGTGGTGGTCGTGTC-G-ATCGGCCCGGGCAAGGCGGAAGAGACGCTCAGGACCGCGCTCGCCATGGGCGCCGACCGGGCGATCCTGGTCGAGACGGAGGACCAGGTCGAGCCGCTCGCCGTCGCCAAGATCGTCAAGGGCGTGGCCGAGGCCGAACAGCCGGGGCTGATCATCGTCGGCAAGCAGGCGATCGACGACGATTCCAACCAG…
291_RNODE_11_length_104062	NZ_CP065021.1	NZ_CP065021.1 Sinorhizobium meliloti strain S35m plasmid pSymA, complete sequence	1.09e-107	669	77.877	135	218	73210	73872	639701	639040	AGAG-GAAGGAAGTCCCATGAAAATCCTCGTCCCCGTCAAGCGGGTGATCGATTACAACGTTAAG--CCGCGCGTCAAGGCGGACGGGTCGGGCGTCGACCTCGCCAACGTCAAGATGAGCATGAACCCGTTCGACGAAATCGCGGTGGAAGAAGCCATCCGCATCAAGGAAGCGGGCAAAGCGGAAGAAATCGTCG-C-TGTCAGCATCGGCCCGGCAAAGGCGCAGGAAACGCTGCGCACCGCCCTTGCAATGGGTGCGGACCGCGCGATCCTGGTCGAGACGGACGACGAAGTCGAACCGCTCGCCGTTGCCAAGATCCTCAAGGCCATCGCCGAAGAAGAACAGCCCGGTCTCGTCATGCTCGGCAAGCAGGCGATCGACGACGATTCGAACCAG…	AGAGAGTAGGAA-T-CCATGAAAATACTTGTGACGGTGAAACGGGTGGTCGACTACAACGTCAAGATCCG-G-GTCAAAGCGGATGGATCGGGCGTCGAGCTTGCCAATGTGAAGATGTCGATGAACCCGTTCGACGAGATCTCGGTCGAAGAGGCGCTGCGGCTGAAGGAAGCCGGCAAGGCGAGTGAAGTGGTGGTCGTGTC-G-ATCGGCCCGGCCAAGGCGGAAGAGACGCTCAGGACCGCGCTCGCCATGGGCGCCGACCGGGCGATCCTGGTCGAGACCGAAGACCAGGTCGAGCCGCTCGCCGTCGCCAAGATCGTCAAGGGCGTGGCCGAGGCCGAACAGCCGGGGCTGATCATCGTCGGCAAGCAGGCGATCGACGACGATTCCAACCAG…
291_RNODE_11_length_104062	NZ_CP066361.1	NZ_CP066361.1 Sinorhizobium meliloti strain AK76 plasmid pSymA, complete sequence	1.09e-107	652	78.221	127	218	73210	73854	721599	722242	AGAG-GAAGGAAGTCCCATGAAAATCCTCGTCCCCGTCAAGCGGGTGATCGATTACAACGTTAAG--CCGCGCGTCAAGGCGGACGGGTCGGGCGTCGACCTCGCCAACGTCAAGATGAGCATGAACCCGTTCGACGAAATCGCGGTGGAAGAAGCCATCCGCATCAAGGAAGCGGGCAAAGCGGAAGAAATCGTCG-C-TGTCAGCATCGGCCCGGCAAAGGCGCAGGAAACGCTGCGCACCGCCCTTGCAATGGGTGCGGACCGCGCGATCCTGGTCGAGACGGACGACGAAGTCGAACCGCTCGCCGTTGCCAAGATCCTCAAGGCCATCGCCGAAGAAGAACAGCCCGGTCTCGTCATGCTCGGCAAGCAGGCGATCGACGACGATTCGAACCAG…	AGAGAGTAGGAA-T-CCATGAAAATACTTGTGACGGTGAAACGGGTGGTCGACTACAACGTCAAGATCCG-G-GTCAAAGCGGATGGATCGGGCGTCGAGCTTGCCAATGTGAAGATGTCGATGAACCCGTTCGACGAGATCTCGGTCGAAGAGGCGCTGCGGCTGAAGGAAGCCGGCAAGGCGAGTGAAGTGGTGGTCGTGTC-G-ATCGGCCCGGCCAAGGCGGAAGAGACGCTCAGGACCGCGCTCGCCATGGGCGCCGACCGGGCGATCCTGGTCGAGACCGAGGACCAGGTCGAGCCGCTCGCCGTCGCCAAGATCGTCAAGGGCGTGGCCGAGGCCGAACAGCCGGGGCTGATCATCGTCGGCAAGCAGGCGATCGACGACGATTCCAACCAG…
291_RNODE_11_length_104062	NZ_CP019585.1	NZ_CP019585.1 Sinorhizobium meliloti strain CCMM B554 (FSM-MA) plasmid pSymA, complete sequence	1.09e-107	669	77.877	135	218	73210	73872	803071	802410	AGAG-GAAGGAAGTCCCATGAAAATCCTCGTCCCCGTCAAGCGGGTGATCGATTACAACGTTAAG--CCGCGCGTCAAGGCGGACGGGTCGGGCGTCGACCTCGCCAACGTCAAGATGAGCATGAACCCGTTCGACGAAATCGCGGTGGAAGAAGCCATCCGCATCAAGGAAGCGGGCAAAGCGGAAGAAATCGTCG-C-TGTCAGCATCGGCCCGGCAAAGGCGCAGGAAACGCTGCGCACCGCCCTTGCAATGGGTGCGGACCGCGCGATCCTGGTCGAGACGGACGACGAAGTCGAACCGCTCGCCGTTGCCAAGATCCTCAAGGCCATCGCCGAAGAAGAACAGCCCGGTCTCGTCATGCTCGGCAAGCAGGCGATCGACGACGATTCGAACCAG…	AGAGAGTAGGAA-T-CCATGAAAATACTTGTGACGGTGAAACGGGTGGTCGACTACAACGTCAAGATCCG-G-GTCAAAGCGGATGGATCGGGCGTCGAGCTTGCCAATGTGAAGATGTCGATGAACCCGTTCGACGAGATCTCGGTCGAAGAGGCGCTGCGGCTGAAGGAAGCCGGCAAGGCGAGTGAAGTGGTGGTCGTGTC-G-ATCGGCCCGGCCAAGGCGGAAGAGACGCTCAGGACCGCGCTCGCCATGGGCGCCGACCGGGCGATCCTGGTCGAGACGGAGGACCAGGTCGAGCCGCTCGCCGTCGCCAAGATCGTCAAGGGCGTGGCCGAGGCCGAACAGCCGGGGCTGATCATCGTCGGCAAGCAGGCGATCGACGACGATTCCAATCAG…
291_RNODE_11_length_104062	NZ_CP021798.1	NZ_CP021798.1 Sinorhizobium meliloti strain USDA1106 plasmid psymA, complete sequence	1.09e-107	652	78.221	127	218	73210	73854	1313888	1314531	AGAG-GAAGGAAGTCCCATGAAAATCCTCGTCCCCGTCAAGCGGGTGATCGATTACAACGTTAAG--CCGCGCGTCAAGGCGGACGGGTCGGGCGTCGACCTCGCCAACGTCAAGATGAGCATGAACCCGTTCGACGAAATCGCGGTGGAAGAAGCCATCCGCATCAAGGAAGCGGGCAAAGCGGAAGAAATCGTCG-C-TGTCAGCATCGGCCCGGCAAAGGCGCAGGAAACGCTGCGCACCGCCCTTGCAATGGGTGCGGACCGCGCGATCCTGGTCGAGACGGACGACGAAGTCGAACCGCTCGCCGTTGCCAAGATCCTCAAGGCCATCGCCGAAGAAGAACAGCCCGGTCTCGTCATGCTCGGCAAGCAGGCGATCGACGACGATTCGAACCAG…	AGAGAGTAGGAA-T-CCATGAAAATACTTGTGACGGTGAAACGGGTGGTCGACTACAACGTCAAGATCCG-G-GTCAAAGCGGATGGATCGGGCGTCGAGCTTGCCAATGTGAAGATGTCGATGAACCCGTTCGACGAGATCTCGGTCGAAGAGGCGCTGCGGCTGAAGGAAGCCGGCAAGGCGAGTGAAGTGGTGGTCGTGTC-G-ATCGGCCCGGGCAAGGCGGAAGAGACGCTCAGGACCGCGCTCGCCATGGGCGCCGACCGGGCGATCCTGGTCGAGACGGAGGACCAGGTCGAGCCGCTCGCCGTCGCCAAGATCGTCAAGGGCGTGGCCGAGGCCGAACAGCCGGGGCTGATCATCGTCGGCAAGCAGGCGATCGACGACGATTCCAACCAG…
291_RNODE_11_length_104062	NZ_CP015882.1	NZ_CP015882.1 Ensifer adhaerens strain Casida A plasmid pCasidaAB, complete sequence	3.93e-107	656	78.049	130	217	73225	73873	288043	288691	CATGAAAATCCTCGTCCCCGTCAAGCGGGTGATCGATTACAACGTTAAG--CCGCGCGTCAAGGCGGACGGGTCGGGCGTCGACCTCGCCAACGTCAAGATGAGCATGAACCCGTTCGACGAAATCGCGGTGGAAGAAGCCATCCGCATCAAGGAAGCGGGCAAAGCGGAAGAAATCGTCGCTGTCAGCATCGGCCCGGCAAAGGCGCAGGAAACGCTGCGCACCGCCCTTGCAATGGGTGCGGACCGCGCGATCCTGGTCGAGACGGACGACGAAGTCGAACCGCTCGCCGTTGCCAAGATCCTCAAGGCCATCGCCGAAGAAGAACAGCCCGGTCTCGTCATGCTCGGCAAGCAGGCGATCGACGACGATTCGAACCAGACTGGTCAGATGCTCGCC…	CATGAAGATCCTGGTCACCGTCAAACGGGTCGTTGACTACAACGTCAAGATCCG-G-GTGAAGGCAGACGGTTCGGGCGTCGAACTTGCGAACGTGAAGATGTCGATGAACCCCTTCGACGAAATCTCGGTCGAAGAAGCGCTCAGGCTGAAGGAAGCCGGCAAGGCTGAGGAAGTCGTCGTCGTTTCCGTTGGTCCGGCCAAGGCCGAAGAGACGCTGCGCACCGCGCTCGCCATGGGGGCGGACCGCGCCATCCTGGTTGAGACCGAAGACCAGGTCGAGCCGCTCGCTGTCGCCAAGATCGTCAAGGGTGTGGCCGAGGCTGAACAGCCGGGCCTGATCATCGTGGGCAAGCAGGCAATCGACGACGATTCGAACCAGACCGGCCAGATGCTGTCC…
291_RNODE_11_length_104062	NZ_CP015882.1	NZ_CP015882.1 Ensifer adhaerens strain Casida A plasmid pCasidaAB, complete sequence	1.11e-97	659	77.238	132	200	73224	73873	583312	583961	CCATGAAAATCCTCGTCCCCGTCAAGCGGGTGATCGATTACAACGTTAAG--CCGCGCGTCAAGGCGGACGGGTCGGGCGTCGACCTCGCCAACGTCAAGATGAGCATGAACCCGTTCGACGAAATCGCGGTGGAAGAAGCCATCCGCATCAAGGAAGCGGGCAAAGCGGAAGAAATCGTCGCTGTCAGCATCGGCCCGGCAAAGGCGCAGGAAACGCTGCGCACCGCCCTTGCAATGGGTGCGGACCGCGCGATCCTGGTCGAGACGGACGACGAAGTCGAACCGCTCGCCGTTGCCAAGATCCTCAAGGCCATCGCCGAAGAAGAACAGCCCGGTCTCGTCATGCTCGGCAAGCAGGCGATCGACGACGATTCGAACCAGACTGGTCAGATGCTCGC…	CCATGAAAATACTTGTGACGGTGAAACGGGTCGTTGACTACAACGTCAAGATCCG-G-GTGAAGGCAGACGGTTCGGGCGTCGAGCTTGCGAACGTGAAGATGTCGATGAACCCGTTCGACGAAATCTCGGTCGAAGAGGCGCTCAGGCTGAAGGAAGCCGGCAAGGCGGACGAAGTCGTCGTCGTATCCGTCGGTCCGGCCAAGGCCGAAGAGACGCTGCGCACGGCGCTCGCCATGGGGGCCGACCGCGCCATCCTGGTTGAGACCGAAGACCAGGTCGAGCCGCTCGCTGTCGCCAAGATCGTCAAGGGCGTGGCCGAGGCTGAACAGCCGGGCCTGATCATCGTCGGCAAGCAGGCAATCGACGACGATTCGAACCAGACCGGCCAGATGCTGTC…
291_RNODE_11_length_104062	NZ_CP017105.1	NZ_CP017105.1 Rhizobium gallicum strain IE4872 plasmid pRgalIE4872d, complete sequence	3.93e-107	672	77.976	126	217	73212	73873	1609193	1608534	AGGAAGGAAGTCCCATGAAAATCCTCGTCCCCGTCAAGCGGGTGATCGATTACAACGTTAAGCCGCGCGTCAAGGCGGACGGGTCGGGCGTCGACCTCGCCAACGTCAAGATGAGCATGAACCCGTTCGACGAAATCGCGGTGGAAGAAGCCATCCGCATCAAGGAAGCGGGCAA---AGCGGAAGAAATCGTCGCTGTCAGCATCGGCCCGGCAAAGGCGCAGGAAACGCTGCGCACCGCCCTTGCAATGGGTGCGGACCGCGCGATCCTGGTCGAGACGGACGACGAAG-TCGAACCGCTCGCCGTTGCCAAGATCCTCAAGGCCATCGCCGAAGAAGAACAGCCCGGTCTCGTCATGCTCGGCAAGCAGGCGATCGACGACGATTCG-AACCAGAC…	AGGAAGG-A-CCCCATGAAAATTCTCGTCCCCGTGAAGCGGGTGGTTGATTACAATGTGAAGATCCGCGTCAAGCCGGATGGCACGGGCGTCGAGCTTGCCAACGTCAAGATGTCGATGAACCCGTTCGACGAGATCTCGGTGGAAGAGGCGCTGCGGCTGAAGGAAGCCGGCAAGGCTGCGGAAGTGGTCGTCG-TGTC-G-ATCGGTCCGGCCAAGGCCGAAGAGACGCTGAGGACGGCGCTCGCCATGGGTGCCGATCGCGCCATCCTGGTCGAGACCGACGA-GACGCTCGAGCCGCTTGCCGTGGCCAAGATCCTCAAGGGCGTGGCAGACGCCGAACAGCCGGGCCTGATCATCGTCGGCAAGCAGGCGATCGACGACGA-CAGCAATCAGAC…
291_RNODE_11_length_104062	NZ_CP017105.1	NZ_CP017105.1 Rhizobium gallicum strain IE4872 plasmid pRgalIE4872d, complete sequence	1.1e-102	631	77.971	129	209	73227	73852	263129	263754	TGAAAATCCTCGTCCCCGTCAAGCGGGTGATCGATTACAACGTTAAGCCGCGCGTCAAGGCGGACGGGTCGGGCGTCGACCTCGCCAACGTCAAGATGAGCATGAACCCGTTCGACGAAATCGCGGTGGAAGAAGCCATCCGCATCAAGGAAGCGGGCAAAGCGGAAGAAATCGTCG-C-TGTCAGCATCGGCCCGGCAAAGGCGCAGGAAACGCTGCGCACCGCCCTTGCAATGGGTGCGGACCGCGCGATCCTGGTCGAGACGGACGACGAAGTCGAACCGCTCGCCGTTGCCAAGATCCTCAAGGCCATCGCCGAAGAAGAACAGCCCGGTCTCGTCATGCTCGGCAAGCAGGCGATCGACGACGATTCGAACCAGACTGGTCAGATGCTCGCCGC…	TGAAAATACTCGTTCCCGTCAAACGCGTTGTTGATTACAACGTGAAGATCCGCGTGAAGGCCGATGGCACAGGCGTTGAGCTCGCGAACGTCAAGATGTCGATGAACCCGTTCGACGAAATCTCCGTCGAGGAAGCCCTGCGGCTGAAGGAGGCGGGCAAGGCCGAGGACGTGGTGGTCGTTTC-G-ATCGGCCCGGCCAAGGCCGAGGAGACGCTGCGCACGGCGCTTGCCATGGGTGCCGACCGGGCGATCCTGGTCGAGACCGACGACGTGGTCGAACCGCTTGCCGTCGCCAAGATCCTGAAGGGTATCGTCGATGCCGAACAGCCGGGCCTGATCATCGTCGGCAAGCAGGCGATCGACGACGACTCGAACCAGACCGGCCAGATGCTGGCGGC…
291_RNODE_11_length_104062	NZ_CP017105.1	NZ_CP017105.1 Rhizobium gallicum strain IE4872 plasmid pRgalIE4872d, complete sequence	2.4e-94	643	77.294	124	194	73223	73854	140258	140889	CCCATGAAAATCCTCGTCCCCGTCAAGCGGGTGATCGATTACAACGTTAAG--CCGCGCGTCAAGGCGGACGGGTCGGGCGTCGACCTCGCCAACGTCAAGATGAGCATGAACCCGTTCGACGAAATCGCGGTGGAAGAAGCCATCCGCATC--AAGGAAGCGGGCAAAGCGGAAGAAATCGTCG-C-TGTCAGCATCGGCCCGGCAAAGGCGCAGGAAACGCTGCGCACCGCCCTTGCAATGGGTGCGGACCGCGCGATCCTGGTCGAGACGGACGACGAAGTCGAACCGCTCGCCGTTGCCAAGATCCTCAAGGCCATCGCCGAAGAAGAACAGCCCGGTCTCGTCATGCTCGGCAAGCAGGCGATCGACGACGATTCGAACCAGACTGGTCAGATG…	CCCATGAAGATCCTGGTGCCTGTGAAGCGAGTGGTCGATTACAACCTGAAGATCCG-G-GTGAAGCCGGATGGCACGGGTGTCGAGCTTGCGAATGTGAAGATGTCGATGAACCCGTTCGACGAGATATCGGTCGA-GGAGGC-TCTGCGTCTGAAGGAAGCGGGCAAGACGGACGAGGTGGTGGTCGTGTC-G-ATCGGGCCGGCCAAGGCGGAAGAGACGCTGAGGACGGCGCTTGCCATGGGCGCCGACCGGGCGATCCTGGTGGAGACCGACGACCTGGTCGAGCCGCTGGCGGTCGCCAAGATCCTCAAAGGCGTCGTGGATGCCGAGCAGCCGGGCCTCGTCATCGTCGGCAAGCAGGCGATCGACGACGATTCGAACCAGACCGGCCAGATG…
291_RNODE_11_length_104062	NZ_CP064188.1	NZ_CP064188.1 Rhizobium sp. 007 plasmid unnamed1	3.93e-107	674	78.042	122	217	73212	73873	748710	749369	AGGAAGGAAGTCCCATGAAAATCCTCGTCCCCGTCAAGCGGGTGATCGATTACAACGTTAAGCCGCGCGTCAAGGCGGACGGGTCGGGCGTCGACCTCGCCAACGTCAAGATGAGCATGAACCCGTTCGACGAAATCGCGGTGGAAGAAGCCATCCGCATCAAGGAAGCGGGCAA---AGCGGAAGAAATCGTCGCTGTCAGCATCGGCCCGGCAAAGGCGCAGGAAACGCTGCGCACCGCCCTTGCAATGGGTGCGGACCGCGCGATCCTGGTCGAGACGGACGACGAAG-TCGAACCGCTCGCCGTTGCCAAGATCCTCAAGGCCATCGCCGAAGAAGAACAGCCCGGTCTCGTCATGCTCGGCAAGCAGGCGATCGACGACGATTCG-AACCAGAC…	AGGAAGG-A-CCCCATGAAAATTCTCGTCCCCGTGAAGCGGGTGGTTGATTACAATGTGAAGATCCGCGTCAAGCCGGATGGCACGGGCGTCGAGCTTGCCAACGTCAAGATGTCGATGAACCCGTTCGACGAGATCTCGGTGGAAGAGGCGCTGCGGCTGAAGGAAGCCGGCAAGGCTGCGGAAGTGGTCGTCG-TGTC-G-ATCGGTCCGGCCAAGGCCGAAGAGACGCTGAGGACGGCGCTTGCCATGGGTGCCGACCGGGCGATCCTGGTCGAGACCGACGA-GACGCTCGAGCCGCTTGCCGTTGCCAAGATCCTCAAGGGCGTGGCAGACGCCGAGAAGCCGGGCCTGATCATCGTCGGCAAGCAGGCGATCGACGACGA-CAGCAATCAGAC…
291_RNODE_11_length_104062	NZ_CP032314.1	NZ_CP032314.1 Pannonibacter phragmitetus BB plasmid p.BB_2, complete sequence	3.93e-107	929	75.135	194	217	41845	42753	3027	2116	GCGCACCGGCGACTTGTCGAGCCAGGGCAGGAAGAACCACAGCAG-GAT-G-GCCGAGAACATCGCCAACACGCCCCAGAGCTT--CGCCG-GCAGGATGAAGTCGAAGGTGAAGGCACGTAGGATCGCGTAGAACGGATAGAAATACCATTCCGGCACGATGTGCGCGGGCGTAGAAAGTGGGTTCGCTTCGATATAATTGTCTGGATGGCCCAACACG---TTCGGCAGGAAGAAGACGAACGTGAA-GAAGATCAGCAGGATGATGCCCAGGCCGAAACCGTCCTTCGCCGTGTAATACGG-GTGGAACGGCACGGTGTCGCTCT-CGCTCTTCACTTCGACGCCGGTCGGGTTGGACGAACCGGGGATATGCAGCGCCCAGATATGCATGATCAC…	GCGCACCCGCGATGTGTCGAGCCACGGTACGAGGAAC-AGGACCGCGATCGCGCC--GAACATCGCCAGCACGCCGCCGAGCTTGGAGTCGATCGGGCCGATGTTGAAGGTGATCGCGCGCAGGATCGCGTAGAAGGGCAGGAAATACCATTCGGGCACGATATGCGCCGGCGTCTTCAGCGGGTCCGCCTCGATGTAATTTTCGGGA--G-CCATCAGGTAATTCGGCATATAGAAGACGAA-ATAAGCGAAGACGAACAGGAATACGATCAGGCCGAGCGTGTCCTTGATGGTGGCGTAAGGCGT-GAAGGACACAGTGTCGGTCTTCG-ACTGCACTTCGATGCCTGTCGGATTGTTCTGTCCGACGACATGCAGCGCCCAGACATGCAGCACCAC…
291_RNODE_11_length_104062	NZ_CP013562.1	NZ_CP013562.1 Rhizobium phaseoli strain N841 plasmid pRphaN841e, complete sequence	1.41e-106	634	78.391	123	216	73226	73852	674950	674324	ATGAAAATCCTCGTCCCCGTCAAGCGGGTGATCGATTACAACGTTAAG--CCGCGCGTCAAGGCGGACGGGTCGGGCGTCGACCTCGCCAACGTCAAGATGAGCATGAACCCGTTCGACGAAATCGCGGTGGAAGAAGCCATCCGCATCAAGGAAGCGGGCAAAGCGGAAGAAATCGT--CGCTGTCAGCATCGGCCCGGCAAAGGCGCAGGAAACGCTGCGCACCGCCCTTGCAATGGGTGCGGACCGCGCGATCCTGGTCGAGACGGACGACGAAGTCGAACCGCTCGCCGTTGCCAAGATCCTCAAGGCCATCGCCGAAGAAGAACAGCCCGGTCTCGTCATGCTCGGCAAGCAGGCGATCGACGACGATTCGAACCAGACTGGTCAGATGCTCGC…	ATGAAGATTCTCGTGCCTGTCAAACGGGTTGTCGACTACAACGTGAAGATCCG-G-GTGAAGCCGGATGGCACGGGTGTCGAGCTTGCCAATGTGAAGATGTCGATGAACCCGTTCGACGAGATCTCGGTGGAAGAGGCGCTGCGGCTGAAGGAAGCCGGCAAGGCCGAGGAAGTGGTGGTGGTGTC-G-ATCGGTCCGGCCAAGGCCGAGGAGACGCTGCGCACGGCCCTTGCCATGGGTGCCGACCGGGCGATCCTGGTCGAGACCGACGATCAAGTCGAGCCGCTCGCCGTCGCCAAGATCCTCAAGGCGGTCGCCGATGCCGAACAGCCCGGATTGGTCATCGTCGGCAAGCAGGCGATCGACGACGATAGCAACCAGACCGGCCAGATGCTGGC…
291_RNODE_11_length_104062	NZ_CP013562.1	NZ_CP013562.1 Rhizobium phaseoli strain N841 plasmid pRphaN841e, complete sequence	5.19e-91	664	76.657	133	188	73227	73873	831606	832264	TGAAAATCCTCGTCCCCGTCAAGCGGGTGATCGATTACAACGTTAAGCCGCGCGTCAAGGCGGACGGGTCGGGCGTCGACCTCGCCAACGTCAAGATGAGCATGAACCCGTTCGACGAAATCGCGGTGGAAGAAGCCATCCGCATCAAGGAAGCGGGCAAAGCGGAAGAAATCGTCG-C-TGTCAGCATCGGCCCGGCAAAGGCGCAGGAAACGCTGCGCACCGCCCTTGCAATGGGTGCGGACCGCGCGATCCTGGTCGAGACGGACGACGAAGTCGAACCGCTCGCCGTTGCCAAGATCCTCAAGGCCATCGCCGAAGAAGAACAGCCCGGTCTCGTCATGCTCGGCAAGCAGGCGATCGACGACGATTCGAACCAGACTGGTCAGATGCTCGCCGC…	TGAAAGTTCTCGTCACAGTAAAGCGCGTCGTCGACTACAACGTGAAGATCCGTGTGAAGCCGGATGGCACGGGTGTTGAGCTCGCCAATGTGAAGATGTCGATGAACCCGTTCGACGAGATTTCGGTCGAAGAGGCGCTGCGTCTGAAGGAAGCCGGCAAGGCCGAGGAAGTGGTGGTCGTGTC-G-ATCGGGCCGGCCAAGGCTGAAGAAACGCTGCGCACGGCGCTCGCCATGGGTGCGGATCGCGCCATTCTCGTCGAGACCGACGATGCCGTCGAGCCACTCGCCGTCGCCAAGATCCTCAAGGGCGTCGCAGACGCCGAACAGCCGGGCCTCGTGATTGTCGGCAAGCAGGCAATCGACGACGACTCGAACCAGACCGGCCAGATGCTGGCAGC…
291_RNODE_11_length_104062	NZ_CP013536.1	NZ_CP013536.1 Rhizobium phaseoli strain R650 plasmid pRphaR650d, complete sequence	1.41e-106	633	78.357	125	216	73226	73852	253644	254270	ATGAAAATCCTCGTCCCCGTCAAGCGGGTGATCGATTACAACGTTAAG--CCGCGCGTCAAGGCGGACGGGTCGGGCGTCGACCTCGCCAACGTCAAGATGAGCATGAACCCGTTCGACGAAATCGCGGTGGAAGAAGCCATCCGCATCAAGGAAGCGGGCAAAGCGGAAGAAATCGT--CGCTGTCAGCATCGGCCCGGCAAAGGCGCAGGAAACGCTGCGCACCGCCCTTGCAATGGGTGCGGACCGCGCGATCCTGGTCGAGACGGACGACGAAGTCGAACCGCTCGCCGTTGCCAAGATCCTCAAGGCCATCGCCGAAGAAGAACAGCCCGGTCTCGTCATGCTCGGCAAGCAGGCGATCGACGACGATTCGAACCAGACTGGTCAGATGCTCGC…	ATGAAGATTCTCGTGCCTGTCAAACGGGTTGTCGACTACAACGTGAAGATCCG-G-GTGAAGCCGGATGGCACGGGTGTCGAGCTTGCCAATGTGAAGATGTCGATGAACCCGTTCGACGAGATCTCGGTGGAAGAGGCGCTGCGGCTGAAGGAAGCCGGCAAGGCCGAGGAAGTGGTGGTGGTGTC-G-ATCGGTCCGGCCAAGGCCGAGGAGACGCTGCGCACGGCGCTCGCCATGGGTGCCGACCGGGCGATCCTGGTCGAGACCGACGATCAAGTCGAGCCGCTCGCTGTCGCCAAGATCCTCAAGGCGGTCGCCGATGCCGAACAGCCGGGGCTGATCATCGTCGGCAAGCAGGCGATCGACGACGATTCCAATCAGACCGGCCAGATGCTGGC…
291_RNODE_11_length_104062	NZ_CP013536.1	NZ_CP013536.1 Rhizobium phaseoli strain R650 plasmid pRphaR650d, complete sequence	5.19e-91	664	76.657	133	188	73227	73873	839189	839847	TGAAAATCCTCGTCCCCGTCAAGCGGGTGATCGATTACAACGTTAAGCCGCGCGTCAAGGCGGACGGGTCGGGCGTCGACCTCGCCAACGTCAAGATGAGCATGAACCCGTTCGACGAAATCGCGGTGGAAGAAGCCATCCGCATCAAGGAAGCGGGCAAAGCGGAAGAAATCGTCG-C-TGTCAGCATCGGCCCGGCAAAGGCGCAGGAAACGCTGCGCACCGCCCTTGCAATGGGTGCGGACCGCGCGATCCTGGTCGAGACGGACGACGAAGTCGAACCGCTCGCCGTTGCCAAGATCCTCAAGGCCATCGCCGAAGAAGAACAGCCCGGTCTCGTCATGCTCGGCAAGCAGGCGATCGACGACGATTCGAACCAGACTGGTCAGATGCTCGCCGC…	TGAAAGTTCTCGTCACAGTAAAGCGCGTCGTCGACTACAACGTGAAGATCCGTGTGAAGCCGGATGGCACGGGTGTTGAGCTCGCCAATGTGAAGATGTCGATGAACCCGTTCGACGAGATTTCGGTCGAAGAGGCGCTGCGTCTGAAGGAAGCCGGCAAGGCCGAGGAAGTGGTGGTCGTGTC-G-ATCGGGCCGGCCAAGGCTGAAGAAACGCTGCGCACGGCGCTCGCCATGGGTGCGGATCGCGCCATTCTCGTCGAGACCGACGATGCCGTCGAGCCACTCGCCGTCGCCAAGATCCTCAAGGGCGTCGCAGACGCCGAACAGCCGGGCCTCGTGATTGTCGGCAAGCAGGCAATCGACGACGACTCGAACCAGACCGGCCAGATGCTGGCAGC…
291_RNODE_11_length_104062	NZ_CP013567.1	NZ_CP013567.1 Rhizobium phaseoli strain N831 plasmid pRphaN831d, complete sequence	1.41e-106	633	78.357	125	216	73226	73852	662016	661390	ATGAAAATCCTCGTCCCCGTCAAGCGGGTGATCGATTACAACGTTAAG--CCGCGCGTCAAGGCGGACGGGTCGGGCGTCGACCTCGCCAACGTCAAGATGAGCATGAACCCGTTCGACGAAATCGCGGTGGAAGAAGCCATCCGCATCAAGGAAGCGGGCAAAGCGGAAGAAATCGT--CGCTGTCAGCATCGGCCCGGCAAAGGCGCAGGAAACGCTGCGCACCGCCCTTGCAATGGGTGCGGACCGCGCGATCCTGGTCGAGACGGACGACGAAGTCGAACCGCTCGCCGTTGCCAAGATCCTCAAGGCCATCGCCGAAGAAGAACAGCCCGGTCTCGTCATGCTCGGCAAGCAGGCGATCGACGACGATTCGAACCAGACTGGTCAGATGCTCGC…	ATGAAGATTCTCGTGCCTGTCAAACGGGTTGTCGACTACAACGTGAAGATCCG-G-GTGAAGCCGGATGGCACGGGTGTCGAGCTTGCCAATGTGAAGATGTCGATGAACCCGTTCGACGAGATCTCGGTGGAAGAGGCGCTGCGGCTGAAGGAAGCCGGCAAGGCCGAGGAAGTGGTGGTGGTGTC-G-ATCGGTCCGGCCAAGGCCGAGGAGACGCTGCGCACGGCGCTCGCCATGGGTGCCGACCGGGCGATCCTGGTCGAGACCGACGATCAAGTCGAGCCGCTCGCTGTCGCCAAGATCCTCAAGGCGGTCGCCGATGCCGAACAGCCGGGGCTGATCATCGTCGGCAAGCAGGCGATCGACGACGATTCCAATCAGACCGGCCAGATGCTGGC…
291_RNODE_11_length_104062	NZ_CP013567.1	NZ_CP013567.1 Rhizobium phaseoli strain N831 plasmid pRphaN831d, complete sequence	5.19e-91	664	76.657	133	188	73227	73873	856322	856980	TGAAAATCCTCGTCCCCGTCAAGCGGGTGATCGATTACAACGTTAAGCCGCGCGTCAAGGCGGACGGGTCGGGCGTCGACCTCGCCAACGTCAAGATGAGCATGAACCCGTTCGACGAAATCGCGGTGGAAGAAGCCATCCGCATCAAGGAAGCGGGCAAAGCGGAAGAAATCGTCG-C-TGTCAGCATCGGCCCGGCAAAGGCGCAGGAAACGCTGCGCACCGCCCTTGCAATGGGTGCGGACCGCGCGATCCTGGTCGAGACGGACGACGAAGTCGAACCGCTCGCCGTTGCCAAGATCCTCAAGGCCATCGCCGAAGAAGAACAGCCCGGTCTCGTCATGCTCGGCAAGCAGGCGATCGACGACGATTCGAACCAGACTGGTCAGATGCTCGCCGC…	TGAAAGTTCTCGTCACAGTAAAGCGCGTCGTCGACTACAACGTGAAGATCCGTGTGAAGCCGGATGGCACGGGTGTTGAGCTCGCCAATGTGAAGATGTCGATGAACCCGTTCGACGAGATTTCGGTCGAAGAGGCGCTGCGTCTGAAGGAAGCCGGCAAGGCCGAGGAAGTGGTGGTCGTGTC-G-ATCGGGCCGGCCAAGGCTGAAGAAACGCTGCGCACGGCGCTCGCCATGGGTGCGGATCGCGCCATTCTCGTCGAGACCGACGATGCCGTCGAGCCACTCGCCGTCGCCAAGATCCTCAAGGGCGTCGCAGACGCCGAACAGCCGGGCCTCGTGATTGTCGGCAAGCAGGCAATCGACGACGACTCGAACCAGACCGGCCAGATGCTGGCAGC…
291_RNODE_11_length_104062	NC_012848.1	NC_012848.1 Rhizobium leguminosarum bv. trifolii WSM1325 plasmid pR132501, complete sequence	1.41e-106	660	78.03	127	216	73223	73873	202801	203451	CCCATGAAAATCCTCGTCCCCGTCAAGCGGGTGATCGATTACAACGTTAAG--CCGCGCGTCAAGGCGGACGGGTCGGGCGTCGACCTCGCCAACGTCAAGATGAGCATGAACCCGTTCGACGAAATCGCGGTGGAAGAAGCCATCCGCATCAAGGAAGCGGGCAAAGCGGAAGAAATCGTCG-C-TGTCAGCATCGGCCCGGCAAAGGCGCAGGAAACGCTGCGCACCGCCCTTGCAATGGGTGCGGACCGCGCGATCCTGGTCGAGACGGACGACGAAGTCGAACCGCTCGCCGTTGCCAAGATCCTCAAGGCCATCGCCGAAGAAGAACAGCCCGGTCTCGTCATGCTCGGCAAGCAGGCGATCGACGACGATTCGAACCAGACTGGTCAGATGCT…	CCCATGAAAATTCTCGTGCCCGTCAAACGGGTTGTCGACTACAACGTGAAGATCCG-G-GTGAAGCCGGACGGCACGGGTGTCGAGCTTGCCAATGTGAAGATGTCGATGAACCCGTTCGACGAGATCTCGGTGGAAGAAGCGCTGCGGCTGAAGGAAGCCGGCAAGGCCGAGGAAGTGGTGGTCGTTTC-G-ATCGGTCCTGCCAAGGCCGAAGAGACGCTGCGGACCGCACTCGCCATGGGCGCAGACCGGGCGATCCTGGTCGAGACCGACGATGCCGTGGAGCCGCTCACGGTTGCCAAGATCCTCAAGGCTGTGGCCGATGCCGAACAGCCGGGGCTGATCATCGTCGGCAAGCAGGCGATCGACGACGATTCGAACCAGACCGGCCAGATGCT…
291_RNODE_11_length_104062	NC_011887.1	NC_011887.1 Methylobacterium nodulans ORS 2060 plasmid pMNOD02, complete sequence	1.41e-106	659	78.149	122	216	73226	73873	164855	164208	ATGAAAATCCTCGTCCCCGTCAAGCGGGTGATCGATTACAACGTTAAG--CCGCGCGTCAAGGCGGACGGGTCGGGCGTCGACCTCGCCAACGTCAAGATGAGCATGAACCCGTTCGACGAAATCGCGGTGGAAGAAGCCATCCGCATCAAGGAAGCGGGCAAAGCGGAAGA-A-ATCGTCGCTGTCAGCATCGGCCCGGCAA-AGGCGCAGGAAACGCTGCGCACCGCCCTTGCAATGGGTGCGGACCGCGCGATCCTGGTCGAGACGGACGACGAAGTCGAACCGCTCGCCGTTGCCAAGATCCTCAAGGCCATCGCCGAAGAAGAACAGCCCGGTCTCGTCATGCTCGGCAAGCAGGCGATCGACGACGATTCGAACCAGACTGGTCAGATGCTCG…	ATGAACATTCTTGTCCCGGTGAAGCGGGTGGTCGACTACAACGTGAAGATCCG-G-GTGAAGCCGGACGGCTCGGGCGTCGACCTCGCCAACGTCAAGATGGCCATGAACCCCTTCGACGAGATCGCCGTCGAGGAGGCCATCCGGCTGAAAGA-GAAAGCCAAG-GTCAGCGAGATCGTCGCCGTCTCGATCGGGCCG-CAACAGGCCCAGGAGACGCTGCGCACCGCGCTCGCCATGGGCGCCGATCGCGGCATCCTGGTCAGGACCGACGCCCCCGTCGAGCCGCTCGCCGTCGCCAAGCTCCTCCGGGCCCTGGTCGACAAGGAGCAGCCCCAGCTCGTCATCCTCGGCAAGCAGGCCATCGACGACGATGCCAACCAGACCGGCCAGATGCTCG…
291_RNODE_11_length_104062	NZ_CP044010.1	NZ_CP044010.1 Rhizobium sp. BG6 plasmid pRPC, complete sequence	1.41e-106	658	77.964	131	216	73223	73873	939130	938480	CCCATGAAAATCCTCGTCCCCGTCAAGCGGGTGATCGATTACAACGTTAAGCCGCGCGTCAAGGCGGACGGGTCGGGCGTCGACCTCGCCAACGTCAAGATGAGCATGAACCCGTTCGACGAAATCGCGGTGGAAGAAGCCATCCGCATCAAGGAAGCGGGCAAAGCGGAAGAAATCGTCGCTGTCAGCATCGGCCCGGCAAAGGCGCAGGAAACGCTGCGCACCGCCCTTGCAATGGGTGCGGACCGCGCGATCCTGGTCGAGACGGACGACGAAGTCGAACCGCTCGCCGTTGCCAAGATCCTCAAGGCCATCGCCGAAGAAGAACAGCCCGGTCTCGTCATGCTCGGCAAGCAGGCGATCGACGACGATTCGAACCAGACTGGTCAGATGCTCGCC…	CCCATGAAAATCCTCGTCCCCGTAAAGCGGGTTGTTGATTACAACGTGAAGATCCGCGTGAAGGCCGATGGCACAGGCGTTGAGCTCGCGAACGTCAAGATGTCGATGAACCCCTTCGACGAGATCTCCGTCGAGGAGGCCTTGCGCTTGAAGGAAGCCGGCAAGGCCGAGGAAGTGGTGGTCGTCTCGATCGGTCCTGCCAAGGCCGAAGAGACGCTGCGCACAGCACTCGCCATGGGTGCTGACCGTGCCATTCTCGTCGAGACCGACGATGCCGTCGAGCCGCTCGCCGTCGCCAAGATCCTCAAGGGTGTCGCCGACGTCGAACAGCCGGGCCTGATCATCGTCGGCAAGCAGGCGATCGATGACGACTCGAACCAGACCGGCCAGATGCTGGCA…
291_RNODE_11_length_104062	NZ_CP013556.1	NZ_CP013556.1 Rhizobium phaseoli strain N931 plasmid pRphaN931d, complete sequence	1.41e-106	633	78.357	125	216	73226	73852	662016	661390	ATGAAAATCCTCGTCCCCGTCAAGCGGGTGATCGATTACAACGTTAAG--CCGCGCGTCAAGGCGGACGGGTCGGGCGTCGACCTCGCCAACGTCAAGATGAGCATGAACCCGTTCGACGAAATCGCGGTGGAAGAAGCCATCCGCATCAAGGAAGCGGGCAAAGCGGAAGAAATCGT--CGCTGTCAGCATCGGCCCGGCAAAGGCGCAGGAAACGCTGCGCACCGCCCTTGCAATGGGTGCGGACCGCGCGATCCTGGTCGAGACGGACGACGAAGTCGAACCGCTCGCCGTTGCCAAGATCCTCAAGGCCATCGCCGAAGAAGAACAGCCCGGTCTCGTCATGCTCGGCAAGCAGGCGATCGACGACGATTCGAACCAGACTGGTCAGATGCTCGC…	ATGAAGATTCTCGTGCCTGTCAAACGGGTTGTCGACTACAACGTGAAGATCCG-G-GTGAAGCCGGATGGCACGGGTGTCGAGCTTGCCAATGTGAAGATGTCGATGAACCCGTTCGACGAGATCTCGGTGGAAGAGGCGCTGCGGCTGAAGGAAGCCGGCAAGGCCGAGGAAGTGGTGGTGGTGTC-G-ATCGGTCCGGCCAAGGCCGAGGAGACGCTGCGCACGGCGCTCGCCATGGGTGCCGACCGGGCGATCCTGGTCGAGACCGACGATCAAGTCGAGCCGCTCGCTGTCGCCAAGATCCTCAAGGCGGTCGCCGATGCCGAACAGCCGGGGCTGATCATCGTCGGCAAGCAGGCGATCGACGACGATTCCAATCAGACCGGCCAGATGCTGGC…
291_RNODE_11_length_104062	NZ_CP013556.1	NZ_CP013556.1 Rhizobium phaseoli strain N931 plasmid pRphaN931d, complete sequence	5.19e-91	664	76.657	133	188	73227	73873	856322	856980	TGAAAATCCTCGTCCCCGTCAAGCGGGTGATCGATTACAACGTTAAGCCGCGCGTCAAGGCGGACGGGTCGGGCGTCGACCTCGCCAACGTCAAGATGAGCATGAACCCGTTCGACGAAATCGCGGTGGAAGAAGCCATCCGCATCAAGGAAGCGGGCAAAGCGGAAGAAATCGTCG-C-TGTCAGCATCGGCCCGGCAAAGGCGCAGGAAACGCTGCGCACCGCCCTTGCAATGGGTGCGGACCGCGCGATCCTGGTCGAGACGGACGACGAAGTCGAACCGCTCGCCGTTGCCAAGATCCTCAAGGCCATCGCCGAAGAAGAACAGCCCGGTCTCGTCATGCTCGGCAAGCAGGCGATCGACGACGATTCGAACCAGACTGGTCAGATGCTCGCCGC…	TGAAAGTTCTCGTCACAGTAAAGCGCGTCGTCGACTACAACGTGAAGATCCGTGTGAAGCCGGATGGCACGGGTGTTGAGCTCGCCAATGTGAAGATGTCGATGAACCCGTTCGACGAGATTTCGGTCGAAGAGGCGCTGCGTCTGAAGGAAGCCGGCAAGGCCGAGGAAGTGGTGGTCGTGTC-G-ATCGGGCCGGCCAAGGCTGAAGAAACGCTGCGCACGGCGCTCGCCATGGGTGCGGATCGCGCCATTCTCGTCGAGACCGACGATGCCGTCGAGCCACTCGCCGTCGCCAAGATCCTCAAGGGCGTCGCAGACGCCGAACAGCCGGGCCTCGTGATTGTCGGCAAGCAGGCAATCGACGACGACTCGAACCAGACCGGCCAGATGCTGGCAGC…
291_RNODE_11_length_104062	NZ_CP020950.1	NZ_CP020950.1 Rhizobium sp. CIAT894 plasmid pRheCIAT894c, complete sequence	1.41e-106	664	78.163	119	216	73223	73873	78321	78971	CCCATGAAAATCCTCGTCCCCGTCAAGCGGGTGATCGATTACAACGTTAAG--CCGCGCGTCAAGGCGGACGGGTCGGGCGTCGACCTCGCCAACGTCAAGATGAGCATGAACCCGTTCGACGAAATCGCGGTGGAAGAAGCCATCCG-CA-TCAAGGAAGCGGGCAAAGCGGAAGAAATCGT--CGCTGTCAGCATCGGCCCGGCAAAGGCGCAGGAAACGCTGCGCACCGCCCTTGCAATGGGTGCGGACCGCGCGATCCTGGTCGAGACGGACGACGAAGTCGAACCGCTCGCCGTTGCCAAGATCCTCAAGGCCATCGCCGAAGAAGAACAGCCCGGTCTCGTCATGCTCGGCAAGCAGGCGATCGACGACGATTCGAACCAGACTGGTCAGATG…	CCCATGAAGATTCTCGTCCCAGTCAAACGGGTTGTCGACTACAACGTGAAGATCCG-G-GTGAAGCCGGATGGCACGGGTGTCGAGCTTGCCAATGTGAAGATGTCGATGAACCCGTTCGACGAGATCTCGGTGGAAGA-GGC-TCTGAGATTGAAGGAGGCCGGCAAGGCCGAGGAAGTGGTGGTGGTGTC-G-ATCGGCCCGGCCAAGGCCGAGGAGACGCTGCGGACGGCACTTGCCATGGGCGCCGACCGGGCGATCCTGGTCGAGACCGACGATCAGGTCGAGCCGCTCGCCGTCGCCAAGATCCTCAAGGCGGTCGCCGATGCCGAACAGCCGGGCCTGATCATCACCGGCAAGCAGGCGATCGACGACGATTCCAACCAGACCGGCCAGATG…
291_RNODE_11_length_104062	NZ_CP043499.1	NZ_CP043499.1 Rhizobium grahamii strain BG7 plasmid unnamed, complete sequence	1.41e-106	658	77.964	131	216	73223	73873	727960	728610	CCCATGAAAATCCTCGTCCCCGTCAAGCGGGTGATCGATTACAACGTTAAGCCGCGCGTCAAGGCGGACGGGTCGGGCGTCGACCTCGCCAACGTCAAGATGAGCATGAACCCGTTCGACGAAATCGCGGTGGAAGAAGCCATCCGCATCAAGGAAGCGGGCAAAGCGGAAGAAATCGTCGCTGTCAGCATCGGCCCGGCAAAGGCGCAGGAAACGCTGCGCACCGCCCTTGCAATGGGTGCGGACCGCGCGATCCTGGTCGAGACGGACGACGAAGTCGAACCGCTCGCCGTTGCCAAGATCCTCAAGGCCATCGCCGAAGAAGAACAGCCCGGTCTCGTCATGCTCGGCAAGCAGGCGATCGACGACGATTCGAACCAGACTGGTCAGATGCTCGCC…	CCCATGAAAATCCTCGTCCCCGTAAAGCGGGTTGTTGATTACAACGTGAAGATCCGCGTGAAGGCCGATGGCACAGGCGTTGAGCTCGCGAACGTCAAGATGTCGATGAACCCCTTCGACGAGATCTCCGTCGAGGAGGCCTTGCGCTTGAAGGAAGCCGGCAAGGCCGAGGAAGTGGTGGTCGTCTCGATCGGTCCTGCCAAGGCCGAAGAGACGCTGCGCACAGCACTCGCCATGGGTGCTGACCGTGCCATTCTCGTCGAGACCGACGATGCCGTCGAGCCGCTCGCCGTCGCCAAGATCCTCAAGGGTGTCGCCGACGTCGAACAGCCGGGCCTGATCATCGTCGGCAAGCAGGCGATCGATGACGACTCGAACCAGACCGGCCAGATGCTGGCA…
291_RNODE_11_length_104062	NC_018683.1	NC_018683.1 Sinorhizobium meliloti Rm41 plasmid pSYMA, complete sequence	5.08e-106	669	77.728	136	215	73210	73872	975784	975123	AGAG-GAAGGAAGTCCCATGAAAATCCTCGTCCCCGTCAAGCGGGTGATCGATTACAACGTTAAG--CCGCGCGTCAAGGCGGACGGGTCGGGCGTCGACCTCGCCAACGTCAAGATGAGCATGAACCCGTTCGACGAAATCGCGGTGGAAGAAGCCATCCGCATCAAGGAAGCGGGCAAAGCGGAAGAAATCGTCG-C-TGTCAGCATCGGCCCGGCAAAGGCGCAGGAAACGCTGCGCACCGCCCTTGCAATGGGTGCGGACCGCGCGATCCTGGTCGAGACGGACGACGAAGTCGAACCGCTCGCCGTTGCCAAGATCCTCAAGGCCATCGCCGAAGAAGAACAGCCCGGTCTCGTCATGCTCGGCAAGCAGGCGATCGACGACGATTCGAACCAG…	AGAGAGTAGGAA-T-CCATGAAAATACTTGTGACGGTGAAACGGGTGGTCGACTACAACGTCAAGATCCG-G-GTCAAAGCGGATGGATCGGGCGTCGAGCTTGCCAATGTGAAGATGTCGATGGACCCGTTCGACGAGATCTCGGTCGAAGAGGCGCTGCGGCTGAAGGAAGCCGGCAAGGCGAGTGAAGTGGTGGTCGTGTC-G-ATCGGCCCGGCCAAGGCGGAAGAGACGCTCAGGACCGCGCTCGCCATGGGCGCCGACCGGGCGATCCTGGTCGAGACCGAAGACCAGGTCGAGCCGCTCGCCGTCGCCAAGATCGTCAAGGGCGTGGCCGAGGCCGAACAGCCGGGGCTGATCATCGTCGGCAAGCAGGCGATCGACGACGATTCCAACCAG…
291_RNODE_11_length_104062	NZ_CP021805.1	NZ_CP021805.1 Sinorhizobium meliloti strain T073 plasmid psymA, complete sequence	5.08e-106	669	77.728	136	215	73210	73872	1091069	1090408	AGAG-GAAGGAAGTCCCATGAAAATCCTCGTCCCCGTCAAGCGGGTGATCGATTACAACGTTAAG--CCGCGCGTCAAGGCGGACGGGTCGGGCGTCGACCTCGCCAACGTCAAGATGAGCATGAACCCGTTCGACGAAATCGCGGTGGAAGAAGCCATCCGCATCAAGGAAGCGGGCAAAGCGGAAGAAATCGTCG-C-TGTCAGCATCGGCCCGGCAAAGGCGCAGGAAACGCTGCGCACCGCCCTTGCAATGGGTGCGGACCGCGCGATCCTGGTCGAGACGGACGACGAAGTCGAACCGCTCGCCGTTGCCAAGATCCTCAAGGCCATCGCCGAAGAAGAACAGCCCGGTCTCGTCATGCTCGGCAAGCAGGCGATCGACGACGATTCGAACCAG…	AGAGAGTAGGAA-T-CCATGAAAATACTTGTGACGGTGAAACGGGTCGTCGACTACAACGTCAAGATCCG-G-GTCAAAGCGGATGGATCGGGCGTCGAGCTTGCCAATGTGAAGATGTCGATGAACCCGTTCGACGAGATCTCGGTCGAAGAGGCGCTGCGGCTGAAGGAAGCCGGCAAGGCGAGTGAAGTGGTGGTCGTGTC-G-ATCGGCCCGGCCAAGGCGGAAGAGACGCTCAGGACCGCGCTCGCCATGGGCGCCGACCGGGCGATCCTGGTCGAGACCGAGGACCAGGTCGAGCCGCTCGCCGTGGCCAAGATCGTCAAGGGCGTGGCCGAGGCCGAACAGCCGGGGCTGATCATCGTCGGCAAGCAGGCGATCGACGACGATTCCAACCAG…
291_RNODE_11_length_104062	NZ_CP021809.1	NZ_CP021809.1 Sinorhizobium meliloti strain Rm41 plasmid psymA, complete sequence	5.08e-106	652	78.067	128	215	73210	73854	1211425	1212068	AGAG-GAAGGAAGTCCCATGAAAATCCTCGTCCCCGTCAAGCGGGTGATCGATTACAACGTTAAG--CCGCGCGTCAAGGCGGACGGGTCGGGCGTCGACCTCGCCAACGTCAAGATGAGCATGAACCCGTTCGACGAAATCGCGGTGGAAGAAGCCATCCGCATCAAGGAAGCGGGCAAAGCGGAAGAAATCGTCG-C-TGTCAGCATCGGCCCGGCAAAGGCGCAGGAAACGCTGCGCACCGCCCTTGCAATGGGTGCGGACCGCGCGATCCTGGTCGAGACGGACGACGAAGTCGAACCGCTCGCCGTTGCCAAGATCCTCAAGGCCATCGCCGAAGAAGAACAGCCCGGTCTCGTCATGCTCGGCAAGCAGGCGATCGACGACGATTCGAACCAG…	AGAGAGTAGGAA-T-CCATGAAAATACTTGTGACGGTGAAACGGGTGGTCGACTACAACGTCAAGATCCG-G-GTCAAAGCGGATGGATCGGGCGTCGAGCTTGCCAATGTGAAGATGTCGATGGACCCGTTCGACGAGATCTCGGTCGAAGAGGCGCTGCGGCTGAAGGAAGCCGGCAAGGCGAGTGAAGTGGTGGTCGTGTC-G-ATCGGCCCGGCCAAGGCGGAAGAGACGCTCAGGACCGCGCTCGCCATGGGCGCCGACCGGGCGATCCTGGTCGAGACCGAAGACCAGGTCGAGCCGCTCGCCGTCGCCAAGATCGTCAAGGGCGTGGCCGAGGCCGAACAGCCGGGGCTGATCATCGTCGGCAAGCAGGCGATCGACGACGATTCCAACCAG…
291_RNODE_11_length_104062	NC_011984.1	NC_011984.1 Agrobacterium vitis S4 plasmid pAtS4c, complete sequence	5.08e-106	601	78.869	117	215	73257	73852	193846	194441	TCGATTACAACGTTAAGCCGCGCGTCAAGGCGGACGGGTCGGGCGTCGACCTCGCCAACGTCAAGATGAGCATGAACCCGTTCGACGAAATCGCGGTGGAAGAAGCCATCCGCATCAAGGAAGCGGGCAAAGCGGAAGAAATCGTCGCTGTCAGCATCGGCCCGGCAAAGGCGCAGGAAACGCTGCGCACCGCCCTTGCAATGGGTGCGGACCGCGCGATCCTGGTCGAGACGGACGACGAAGTCGAACCGCTCGCCGTTGCCAAGATCCTCAAGGCCATCGCCGAAGAAGAACAGCCCGGTCTCGTCATGCTCGGCAAGCAGGCGATCGACGACGATTCGAACCAGACTGGTCAGATGCTCGCCGCGCTGATGGGTCGTC-CCCAGGGCACCTTTGCC…	TCGACTACAACGTCAAGATCCGCGTCAAGCCGGATGGCACAGGCGTCGAGCTTGCCAACGTCAAGATGTCGATGAACCCGTTCGACGAAATCTCGGTCGAGGAAGCCCTCAGGCTGCGCGAAGCCGGGAAGGCGACGGAAGTCGTCGTCGTCTCGATCGGCCCGGCCAAGGCCGAGGAAACGCTACGCACCGCACTCGCCATGGGCGCCGACCGCGCCATCCTGGTCGAGACGGACGATGCCGTCGAGCCGCTGACCGTTGCAAAAATCTTCAAGGGCGTCGCGGAAGCCGAACAGCCCGGCCTGATCATCGTCGGCAAGCAGGCGATCGACGACGATTCGAACCAGACCGGCCAGATGCTGGCAGCGCTGATGGG-CATCGCCCAGGCGACGTTTGCC…
291_RNODE_11_length_104062	NZ_CP021033.1	NZ_CP021033.1 Rhizobium sp. NXC14 plasmid pRspNXC14c, complete sequence	5.08e-106	658	77.964	129	215	73224	73873	596601	595952	CCATGAAAATCCTCGTCCCCGTCAAGCGGGTGATCGATTACAACGTTAAG--CCGCGCGTCAAGGCGGACGGGTCGGGCGTCGACCTCGCCAACGTCAAGATGAGCATGAACCCGTTCGACGAAATCGCGGTGGAAGAAGCCATCCGCATCAAGGAAGCGGGCAAAGCGGAAGAAATCGT--CGCTGTCAGCATCGGCCCGGCAAAGGCGCAGGAAACGCTGCGCACCGCCCTTGCAATGGGTGCGGACCGCGCGATCCTGGTCGAGACGGACGACGAAGTCGAACCGCTCGCCGTTGCCAAGATCCTCAAGGCCATCGCCGAAGAAGAACAGCCCGGTCTCGTCATGCTC-GGCAAGCAGGCGATCGACGACGATTCGAACCAGACTGGTCAGATGCT…	CCATGAAGATTCTCGTGCCCGTCAAGCGGGTTGTCGACTACAACGTGAAGATCCG-G-GTGAAGCCGGATGGCACGGGTGTCGAGCTTGCCAATGTGAAGATGTCGATGAACCCGTTCGACGAGATTTCGGTGGAAGAGGCGCTGAGATTGAAGGAAGCCGGCAAGGCGGAAGAAGTGGTGGTGGTGTC-G-ATCGGCCCGGCCAAGGCCGAGGAAACGCTGCGCACGGCGCTCGCCATGGGCGCCGACCGGGCGATCCTGGTCGAGACCGACGACGCCGTCGAGCCCCTGGCCGTCGCCAAAATCCTCAAGGGTGTGGCCGATGCCGAACAGCCGGGGCTGATCAT-ATCAGGCAAGCAGGCGATTGACGACGATTCGAACCAGACCGGCCAGATGCT…
291_RNODE_11_length_104062	NZ_CP025013.1	NZ_CP025013.1 Rhizobium leguminosarum strain Norway plasmid pRLN1, complete sequence	5.08e-106	659	77.997	127	215	73223	73872	792180	792829	CCCATGAAAATCCTCGTCCCCGTCAAGCGGGTGATCGATTACAACGTTAAG--CCGCGCGTCAAGGCGGACGGGTCGGGCGTCGACCTCGCCAACGTCAAGATGAGCATGAACCCGTTCGACGAAATCGCGGTGGAAGAAGCCATCCGCATCAAGGAAGCGGGCAAAGCGGAAGAAATCGTCGCTGTCAGCATCGGCCCGGCAAAGGCGCAGGAAACGCTGCGCACCGCCCTTGCAATGGGTGCGGACCGCGCGATCCTGGTCGAGACGGACGACGAAGTCGAACCGCTCGCCGTTGCCAAGATCCTCAAGGCCATCGCCGAAGAAGAACAGCCCGGTCTCGTCATGCTCGGCAAGCAGGCGATCGACGACGATTCG-AACCAGACTGGTCAGATGCTC…	CCCATGAAGATACTCGTCCCAGTCAAACGGGTTGTCGACTACAACGTGAAGATCCG-G-GTGAAGCCGGATGGCACGGGTGTCGAGCTTGCCAATGTGAAGATGTCGATGAACCCGTTCGACGAGATCTCGGTGGAAGAGGCGCTGCGGCTGAAGGAAGCCGGCAAGGCCGAGGAAGTGGTGGTCGTCTCGATCGGTCCGGCCAAGGCCGAAGAGACGCTGCGCACCGCACTCGCCATGGGCGCCGACCGGGCGATCCTGGTCGAGACCGACGATCAAATCGAGCCGCTCACGGTTGCCAAGATCCTCAAGGCTGTCGCCGATGCCGAACAGCCGGGACTGATCATCGTCGGCAAGCAGGCGATCGACGACGA-CAGCAACCAGACCGGCCAGATGCTG…
291_RNODE_11_length_104062	NC_016624.1	NC_016624.1 Azospirillum lipoferum 4B plasmid AZO_p5, complete sequence	1.83e-105	611	78.723	116	214	73226	73829	306675	307278	ATGAAAATCCTCGTCCCCGTCAAGCGGGTGATCGATTACAACGTTAAGCCGCGCGTCAAGGCGGACGGGTCG-GGCGTCGACCTCGCCAACGTCAAGATGAGCATGAACCCGTTCGACGAAATCGCGGTGGAAGAAGCCATCCGCATCAAGGAAGCGGGCAAAGCGGAAGAAATCGTCGCTGTCAGCATCGGCCCGGCAAAGGCGCAGGAAACGCTGCGCACCGCCCTTGCAATGGGTGCGGACCGCGCGATCCTGGTCGAGACGGACGACGAAG-TCGAACCGCTCGCCGTTGCCAAGATCCTCAAGGCCATCGCCGAAGAA-GAACAGCCCGGTCTCGTCATGCTCGGCAAGCAGGCGATCGACGACGATTCGAACCAGACTGGTCAGATGCTCGCC…	ATGAAAGTCCTCGTCCCCGTTAAGCGAGTGGTCGACTACAACGTAAAGATCCGCGTCAAGGCGGA-TGGCAGCGGCGTCGAGACCGCCAACGTGAAGATGAGCATGAACCCCTTCGACGAGATCGCCGTCGAAGAGGCGGTGCGCCTGAAGGAGGCCGGCAAGGCGACCGAGATCGTCGTCGTCTCCATCGGTCCGGCCCAAGCGCAGGAGACGCTGCGCACCGCTCTCGCCATGGGTGCCGACCGCGCCATCCTGGTGCAGACCGA-TATGGAGACCCAGCCGCTGGCCGTCGCCAAGCTGCTGAAGGCACTGGTCG-AGAAGGAGGCGCCGGGGATGGTGATCCTCGGCAAGCAGGCCATCGACGACGACTGCAACCAGACCGGCCAGATGCTGGCG…
291_RNODE_11_length_104062	NZ_CP022666.1	NZ_CP022666.1 Rhizobium leguminosarum bv. viciae strain BIHB 1217 plasmid pPR1, complete sequence	1.83e-105	664	77.861	129	214	73219	73873	117754	118408	AAGTCCCATGAAAATCCTCGTCCCCGTCAAGCGGGTGATCGATTACAACGTTAAG--CCGCGCGTCAAGGCGGACGGGTCGGGCGTCGACCTCGCCAACGTCAAGATGAGCATGAACCCGTTCGACGAAATCGCGGTGGAAGAAGCCATCCGCATCAAGGAAGCGGGCAAAGCGGAAGAAATCGTCG--CTGTCAGCATCGGCCCGGCAAAGGCGCAGGAAACGCTGCGCACCGCCCTTGCAATGGGTGCGGACCGCGCGATCCTGGTCGAGACGGACGACGAAGTCGAACCGCTCGCCGTTGCCAAGATCCTCAAGGCCATCGCCGAAGAAGAACAGCCCGGTCTCGTCATGCTCGGCAAGCAGGCGATCGACGACGATTCG-AACCAGACTGGTCAG…	AAGTTTCATGAAAATTCTCGTCCCAGTCAAACGGGTTGTCGACTACAACGTGAAGATCCG-G-GTGAAGCCGGATGGCACGGGTGTCGAGCTTGCCAATGTGAAGATGTCGATGAACCCGTTCGACGAGATCTCGGTGGAAGAGGCGTTGCGGCTGAAGGAAGCCGGCAAGGCCGAGGAAGTGGTCGTGGTTTC-G-ATCGGTCCAGCCAAGGCCGAGGAGACGCTGCGCACCGCACTTGCCATGGGCGCCGACCGGGCGATCCTGGTCGAGACCGACGATCAAGTCGAGCCGCTCACTGTCGCCAAGATCCTCAAGGCTGTGGCCGATGCCGAACAGCCCGGCCTGATCATCGTCGGCAAGCAGGCGATCGATGACGA-CAGCAACCAGACCGGCCAG…
291_RNODE_11_length_104062	NZ_CP030761.1	NZ_CP030761.1 Rhizobium leguminosarum strain ATCC 14479 plasmid unnamed1, complete sequence	6.57e-105	661	77.912	126	213	73223	73873	618094	617444	CCCATGAAAATCCTCGTCCCCGTCAAGCGGGTGATCGATTACAACGTTAAG--CCGCGCGTCAAGGCGGACGGGTCGGGCGTCGACCTCGCCAACGTCAAGATGAGCATGAACCCGTTCGACGAAATCGCGGTGGAAGAAGCCATCCGCATCAAGGAAGCGGGCAAAGCGGAAGAAATCGTCG-C-TGTCAGCATCGGCCCGGCAAAGGCGCAGGAAACGCTGCGCACCGCCCTTGCAATGGGTGCGGACCGCGCGATCCTGGTCGAGACGGACGACGAAGTCGAACCGCTCGCCGTTGCCAAGATCCTCAAGGCCATCGCCGAAGAAGAACAGCCCGGTCTCGTCATGCTCGGCAAGCAGGCGATCGACGACGATTCG-AACCAGACTGGTCAGATGC…	CCCATGAAGATACTCGTCCCAGTCAAACGGGTTGTCGACTACAACGTGAAGATCCG-G-GTGAAGCCGGATGGCACGGGTGTCGAGCTTGCCAATGTGAAGATGTCGATGAACCCGTTCGACGAGATCTCGGTGGAAGAGGCGTTGCGGCTGAAGGAAGCCGGCAAGGCCGAGGAAGTGGTCGTCGTTTC-G-ATCGGTCCAGCCAAGGCCGAGGAGACGCTGCGCACCGCACTTGCCATGGGCGCCGACCGGGCGATCCTGGTCGAGACCGACGATCAAGTCGAGCCGCTCACTGTCGCCAAGATCCTCAAGGCTGTCGCCGATGCCGAACAGCCCGGTCTGATCATCGTCGGCAAGCAGGCGATCGATGACGA-CAGCAACCAGACCGGCCAGATGC…
291_RNODE_11_length_104062	NZ_CP021127.1	NZ_CP021127.1 Rhizobium sp. Kim5 plasmid pRetKim5c, complete sequence	6.57e-105	653	77.795	135	213	73226	73873	397414	396767	ATGAAAATCCTCGTCCCCGTCAAGCGGGTGATCGATTACAACGTTAAGCCGCGCGTCAAGGCGGACGGGTCGGGCGTCGACCTCGCCAACGTCAAGATGAGCATGAACCCGTTCGACGAAATCGCGGTGGAAGAAGCCATCCGCATCAAGGAAGCGGGCAAAGCGGAAGAAATCGT--CGCTGTCAGCATCGGCCCGGCAAAGGCGCAGGAAACGCTGCGCACCGCCCTTGCAATGGGTGCGGACCGCGCGATCCTGGTCGAGACGGACGACGAAGTCGAACCGCTCGCCGTTGCCAAGATCCTCAAGGCCATCGCCGAAGAAGAACAGCCCGGTCTCGTCATGCTC-GGCAAGCAGGCGATCGACGACGATTCGAACCAGACTGGTCAGATGCTCGCC…	ATGAAGATTCTCGTGCCCGTCAAACGGGTTGTCGACTACAACGTGAAGATCCGTGTGAAGCCGGATGGTTCGGGTGTCGAGCTTGCCAATGTGAAGATGTCGATGAACCCGTTCGACGAGATCTCGGTGGAAGAGGCGCTGCGGCTGAAGGAGGCCGGCAAGGCCGAAGAAGTGGTGGTGGTGTC-G-ATCGGCCCGGCCAAGGCCGAGGAGACGCTGCGGACCGCCCTTGCCATGGGTGCCGACCGGGCGATCCTGGTCGAGACCGACGATCAGGTCGAGCCGCTGGCGGTGGCCAAGATTCTCAAAGGTGTCGCCGATGCCGAACAGCCGGGCCTGATCAT-CACGGGCAAGCAGGCAATCGACGACGATTCCAACCAGACCGGCCAGATGCTGGCG…
291_RNODE_11_length_104062	NZ_LR723671.1	NZ_LR723671.1 Pseudorhizobium flavum strain YW14 plasmid 2, complete sequence	6.57e-105	648	77.932	131	213	73212	73854	39203	39843	AGGAAGGAAGTCCCATGAAAATCCTCGTCCCCGTCAAGCGGGTGATCGATTACAACGTTAAGCCGCGCGTCAAGGCGGACGGGTCGGGCGTCGACCTCGCCAACGTCAAGATGAGCATGAACCCGTTCGACGAAATCGCGGTGGAAGAAGCCATCCGCATCAAGGAAGCGGGCAAAGCGGAAGAAATCGTCG-C-TGTCAGCATCGGCCCGGCAAAGGCGCAGGAAACGCTGCGCACCGCCCTTGCAATGGGTGCGGACCGCGCGATCCTGGTCGAGACGGACGACGAAGTCGAACCGCTCGCCGTTGCCAAGATCCTCAAGGCCATCGCCGAAGAAGAACAGCCCGGTCTCGTCATGCTCGGCAAGCAGGCGATCGACGACGATTCGAACCAGACTGG…	AGGAAGGAAG--CCATGAAGATCCTGGTCGCTGTAAAGCGAGTCGTTGATTACAACGTGAAGATCCGCGTGAAGTCCGACGGCTCGGGTGTCGAGCTTGCCAATGTGAAGATGTCGATGAACCCGTTCGACGAGATCTCGGTGGAAGAGGCGCTGCGGCTGAAGGAAGCCGGCAAGGCGGAGGAAGTCGTCGTCGTGTC-G-ATCGGTCCGGCCAAGGCCGAGGAGACGCTGCGCACCGCGCTCGCCATGGGCGCCGATCGTGCCGTGCTGGTCGAGACGGGAGACGCCGTCGAGCCGCTAGCGGTCGCCAAGATTCTCAATGGCGTGGCCGAGGCCGAACAGCCCGGCCTGATCATCGTCGGCAAGCAGGCGATCGACGACGATTCGAACCAGACCGG…
291_RNODE_11_length_104062	NZ_CP013504.1	NZ_CP013504.1 Rhizobium esperanzae strain N561 plasmid pRspN561d, complete sequence	2.36e-104	662	77.946	122	212	73224	73873	518161	517512	CCATGAAAATCCTCGTCCCCGTCAAGCGGGTGATCGATTACAACGTTAAG--CCGCGCGTCAAGGCGGACGGGTCGGGCGTCGACCTCGCCAACGTCAAGATGAGCATGAACCCGTTCGACGAAATCGCGGTGGAAGAAGCCATCCGCATCAAGGAAGCGGGCAAAGCGGAAGAAATCGTCGCTGTCAGCATCGGCCCGGCAAAGGCGCAGGAAACGCTGCGCACCGCCCTTGCAATGGGTGCGGACCGCGCGATCCTGGTCGAGACGGACGACGAAGTCGAACCGCTCGCCGTTGCCAAGATCCTCAAGGCCATCGCCGAAGAAGAACAGCCCGGTCTCGTCATGCTC-GGCAAGCAGGCGATCGACGACGATTCG-AACCAGACTGGTCAGATGCTC…	CCATGAAGATTCTCGTGCCCGTCAAGCGGGTTGTCGATTACAACGTGAAGATCCG-G-GTTAAGCCGGATGGCACGGGCGTCGAGCTTTCGAACGTGAAGATGTCGATGAACCCGTTCGACGAGATCTCGGTGGAAGAGGCGCTGCGATTGAAGGAGGCCGGCAAGGCGGAGGAAGTGGTGGTGGTCTCGATCGGCCCTGCCAAGGCCGAGGAGACGCTGAGGACGGCGCTTGCCATGGGCGCCGACCGGGCGATCCTGGTCGAGACCGACGATCAAGTCGAGCCGCTCGCCGTCGCCAAGATCCTCAAAGGTGTCGCCGATGCCGAGCAGCCGGGGCTGATCAT-ATCAGGCAAGCAGGCGATCGACGACGA-CAGCAATCAGACCGGCCAGATGCTG…
291_RNODE_11_length_104062	NZ_CP013521.1	NZ_CP013521.1 Rhizobium sp. N113 plasmid pRspN113d, complete sequence	2.36e-104	662	77.946	122	212	73224	73873	520849	520200	CCATGAAAATCCTCGTCCCCGTCAAGCGGGTGATCGATTACAACGTTAAG--CCGCGCGTCAAGGCGGACGGGTCGGGCGTCGACCTCGCCAACGTCAAGATGAGCATGAACCCGTTCGACGAAATCGCGGTGGAAGAAGCCATCCGCATCAAGGAAGCGGGCAAAGCGGAAGAAATCGTCGCTGTCAGCATCGGCCCGGCAAAGGCGCAGGAAACGCTGCGCACCGCCCTTGCAATGGGTGCGGACCGCGCGATCCTGGTCGAGACGGACGACGAAGTCGAACCGCTCGCCGTTGCCAAGATCCTCAAGGCCATCGCCGAAGAAGAACAGCCCGGTCTCGTCATGCTC-GGCAAGCAGGCGATCGACGACGATTCG-AACCAGACTGGTCAGATGCTC…	CCATGAAGATTCTCGTGCCCGTCAAGCGGGTTGTCGATTACAACGTGAAGATCCG-G-GTTAAGCCGGATGGCACGGGCGTCGAGCTTTCGAACGTGAAGATGTCGATGAACCCGTTCGACGAGATCTCGGTGGAAGAGGCGCTGCGATTGAAGGAGGCCGGCAAGGCGGAGGAAGTGGTGGTGGTCTCGATCGGCCCTGCCAAGGCCGAGGAGACGCTGAGGACGGCGCTTGCCATGGGCGCCGACCGGGCGATCCTGGTCGAGACCGACGATCAAGTCGAGCCGCTCGCCGTCGCCAAGATCCTCAAAGGTGTCGCCGATGCCGAGCAGCCGGGGCTGATCAT-ATCAGGCAAGCAGGCGATCGACGACGA-CAGCAATCAGACCGGCCAGATGCTG…
291_RNODE_11_length_104062	NZ_CP013510.1	NZ_CP013510.1 Rhizobium sp. N1341 plasmid pRspN1341e, complete sequence	2.36e-104	662	77.946	122	212	73224	73873	516602	515953	CCATGAAAATCCTCGTCCCCGTCAAGCGGGTGATCGATTACAACGTTAAG--CCGCGCGTCAAGGCGGACGGGTCGGGCGTCGACCTCGCCAACGTCAAGATGAGCATGAACCCGTTCGACGAAATCGCGGTGGAAGAAGCCATCCGCATCAAGGAAGCGGGCAAAGCGGAAGAAATCGTCGCTGTCAGCATCGGCCCGGCAAAGGCGCAGGAAACGCTGCGCACCGCCCTTGCAATGGGTGCGGACCGCGCGATCCTGGTCGAGACGGACGACGAAGTCGAACCGCTCGCCGTTGCCAAGATCCTCAAGGCCATCGCCGAAGAAGAACAGCCCGGTCTCGTCATGCTC-GGCAAGCAGGCGATCGACGACGATTCG-AACCAGACTGGTCAGATGCTC…	CCATGAAGATTCTCGTGCCCGTCAAGCGGGTTGTCGATTACAACGTGAAGATCCG-G-GTTAAGCCGGATGGCACGGGCGTCGAGCTTTCGAACGTGAAGATGTCGATGAACCCGTTCGACGAGATCTCGGTGGAAGAGGCGCTGCGATTGAAGGAGGCCGGCAAGGCGGAGGAAGTGGTGGTGGTCTCGATCGGCCCTGCCAAGGCCGAGGAGACGCTGAGGACGGCGCTTGCCATGGGCGCCGACCGGGCGATCCTGGTCGAGACCGACGATCAAGTCGAGCCGCTCGCCGTCGCCAAGATCCTCAAAGGTGTCGCCGATGCCGAGCAGCCGGGGCTGATCAT-ATCAGGCAAGCAGGCGATCGACGACGA-CAGCAATCAGACCGGCCAGATGCTG…
291_RNODE_11_length_104062	NZ_CP013494.1	NZ_CP013494.1 Rhizobium sp. N6212 plasmid pRspN6212d, complete sequence	2.36e-104	662	77.946	122	212	73224	73873	514968	514319	CCATGAAAATCCTCGTCCCCGTCAAGCGGGTGATCGATTACAACGTTAAG--CCGCGCGTCAAGGCGGACGGGTCGGGCGTCGACCTCGCCAACGTCAAGATGAGCATGAACCCGTTCGACGAAATCGCGGTGGAAGAAGCCATCCGCATCAAGGAAGCGGGCAAAGCGGAAGAAATCGTCGCTGTCAGCATCGGCCCGGCAAAGGCGCAGGAAACGCTGCGCACCGCCCTTGCAATGGGTGCGGACCGCGCGATCCTGGTCGAGACGGACGACGAAGTCGAACCGCTCGCCGTTGCCAAGATCCTCAAGGCCATCGCCGAAGAAGAACAGCCCGGTCTCGTCATGCTC-GGCAAGCAGGCGATCGACGACGATTCG-AACCAGACTGGTCAGATGCTC…	CCATGAAGATTCTCGTGCCCGTCAAGCGGGTTGTCGATTACAACGTGAAGATCCG-G-GTTAAGCCGGATGGCACGGGCGTCGAGCTTTCGAACGTGAAGATGTCGATGAACCCGTTCGACGAGATCTCGGTGGAAGAGGCGCTGCGATTGAAGGAGGCCGGCAAGGCGGAGGAAGTGGTGGTGGTCTCGATCGGCCCTGCCAAGGCCGAGGAGACGCTGAGGACGGCGCTTGCCATGGGCGCCGACCGGGCGATCCTGGTCGAGACCGACGATCAAGTCGAGCCGCTCGCCGTCGCCAAGATCCTCAAAGGTGTCGCCGATGCCGAGCAGCCGGGGCTGATCAT-ATCAGGCAAGCAGGCGATCGACGACGA-CAGCAATCAGACCGGCCAGATGCTG…
291_RNODE_11_length_104062	NZ_CP030264.1	NZ_CP030264.1 Ensifer adhaerens strain Corn53 plasmid AB, complete sequence	2.36e-104	637	78.179	123	212	73225	73853	677619	676991	CATGAAAATCCTCGTCCCCGTCAAGCGGGTGATCGATTACAACGTTAAG--CCGCGCGTCAAGGCGGACGGGTCGGGCGTCGACCTCGCCAACGTCAAGATGAGCATGAACCCGTTCGACGAAATCGCGGTGGAAGAAGCCATCCGCATCAAGGAAGCGGGCAAAGCGGAAGAAATCGTCGCTGTCAGCATCGGCCCGGCAAAGGCGCAGGAAACGCTGCGCACCGCCCTTGCAATGGGTGCGGACCGCGCGATCCTGGTCGAGACGGACGACGAAGTCGAACCGCTCGCCGTTGCCAAGATCCTCAAGGCCATCGCCGAAGAAGAACAGCCCGGTCTCGTCATGCTCGGCAAGCAGGCGATCGACGACGATTCGAACCAGACTGGTCAGATGCTCGCC…	CATGAAGATCCTGGTCACCGTCAAACGGGTCGTTGACTACAACGTCAAGATCCG-G-GTGAAGGCAGACGGTTCGGGCGTCGAGCTTGCGAACGTGAAGATGTCGATGAACCCCTTCGACGAAATCTCGGTCGAAGAGGCGCTCAGGCTGAAGGAAGCCGGCAAGGCCGAGGAAGTCGTCGTCGTATCCGTCGGTCCGGCCAAGGCCGAAGAGACGCTGCGCACGGCGCTTGCCATGGGGGCGGACCGCGCCATCCTGGTTGAGACCGAAGACCAGGTCGAGCCGCTCGCTGTCGCCAAGATCGTCAAGGGTGTGGCCGAGGCTGAACAGCCGGGCCTGATCATCGTCGGCAAGCAGGCAATCGACGACGATTCGAACCAGACCGGCCAGATGCTGTCG…
291_RNODE_11_length_104062	NZ_CP030264.1	NZ_CP030264.1 Ensifer adhaerens strain Corn53 plasmid AB, complete sequence	5.12e-101	658	77.508	132	206	73224	73873	309896	309247	CCATGAAAATCCTCGTCCCCGTCAAGCGGGTGATCGATTACAACGTTAAG--CCGCGCGTCAAGGCGGACGGGTCGGGCGTCGACCTCGCCAACGTCAAGATGAGCATGAACCCGTTCGACGAAATCGCGGTGGAAGAAGCCATCCGCATCAAGGAAGCGGGCAAAGCGGAAGAAATCGTCGCTGTCAGCATCGGCCCGGCAAAGGCGCAGGAAACGCTGCGCACCGCCCTTGCAATGGGTGCGGACCGCGCGATCCTGGTCGAGACGGACGACGAAGTCGAACCGCTCGCCGTTGCCAAGATCCTCAAGGCCATCGCCGAAGAAGAACAGCCCGGTCTCGTCATGCTCGGCAAGCAGGCGATCGACGACGATTCGAACCAGACTGGTCAGATGCTCGC…	CCATGAAAATACTTGTGACGGTGAAACGGGTCGTTGACTACAACGTCAAGATCCG-G-GTGAAGGCAGACGGTTCGGGCGTCGAACTTGCGAACGTGAAGATGTCGATGAACCCGTTCGACGAAATCTCGGTCGAAGAGGCGCTCAGGCTGAAGGAAGCCGGCAAGGCTGAGGAAGTCGTCGTCGTTTCCGTTGGTCCGGCCAAGGCCGAAGAGACGCTGCGCACGGCGCTCGCCATGGGGGCGGACCGCGCCATCCTGGTTGAGACCGAAGACCAGGTCGAGCCGCTCGCTGTCGCCAAGATCGTCAAGGGCGTGGCCGAGGCTGAACAGCCGGGCCTGATCATCGTCGGCAAGCAGGCAATCGACGACGATTCGAACCAGACCGGCCAGATGCTGTC…
291_RNODE_11_length_104062	NZ_CP013594.1	NZ_CP013594.1 Rhizobium sp. N871 plasmid pRspN871d, complete sequence	2.36e-104	662	77.946	122	212	73224	73873	518161	517512	CCATGAAAATCCTCGTCCCCGTCAAGCGGGTGATCGATTACAACGTTAAG--CCGCGCGTCAAGGCGGACGGGTCGGGCGTCGACCTCGCCAACGTCAAGATGAGCATGAACCCGTTCGACGAAATCGCGGTGGAAGAAGCCATCCGCATCAAGGAAGCGGGCAAAGCGGAAGAAATCGTCGCTGTCAGCATCGGCCCGGCAAAGGCGCAGGAAACGCTGCGCACCGCCCTTGCAATGGGTGCGGACCGCGCGATCCTGGTCGAGACGGACGACGAAGTCGAACCGCTCGCCGTTGCCAAGATCCTCAAGGCCATCGCCGAAGAAGAACAGCCCGGTCTCGTCATGCTC-GGCAAGCAGGCGATCGACGACGATTCG-AACCAGACTGGTCAGATGCTC…	CCATGAAGATTCTCGTGCCCGTCAAGCGGGTTGTCGATTACAACGTGAAGATCCG-G-GTTAAGCCGGATGGCACGGGCGTCGAGCTTTCGAACGTGAAGATGTCGATGAACCCGTTCGACGAGATCTCGGTGGAAGAGGCGCTGCGATTGAAGGAGGCCGGCAAGGCGGAGGAAGTGGTGGTGGTCTCGATCGGCCCTGCCAAGGCCGAGGAGACGCTGAGGACGGCGCTTGCCATGGGCGCCGACCGGGCGATCCTGGTCGAGACCGACGATCAAGTCGAGCCGCTCGCCGTCGCCAAGATCCTCAAAGGTGTCGCCGATGCCGAGCAGCCGGGGCTGATCAT-ATCAGGCAAGCAGGCGATCGACGACGA-CAGCAATCAGACCGGCCAGATGCTG…
291_RNODE_11_length_104062	NZ_CP021217.1	NZ_CP021217.1 Sinorhizobium meliloti RU11/001 plasmid pSymA, complete sequence	2.36e-104	652	77.914	129	212	73210	73854	403777	404420	AGAG-GAAGGAAGTCCCATGAAAATCCTCGTCCCCGTCAAGCGGGTGATCGATTACAACGTTAAG--CCGCGCGTCAAGGCGGACGGGTCGGGCGTCGACCTCGCCAACGTCAAGATGAGCATGAACCCGTTCGACGAAATCGCGGTGGAAGAAGCCATCCGCATCAAGGAAGCGGGCAAAGCGGAAGAAATCGTCG-C-TGTCAGCATCGGCCCGGCAAAGGCGCAGGAAACGCTGCGCACCGCCCTTGCAATGGGTGCGGACCGCGCGATCCTGGTCGAGACGGACGACGAAGTCGAACCGCTCGCCGTTGCCAAGATCCTCAAGGCCATCGCCGAAGAAGAACAGCCCGGTCTCGTCATGCTCGGCAAGCAGGCGATCGACGACGATTCGAACCAG…	AGAGAGTAGGAA-T-CCATGAAAATACTTGTGACGGTGAAACGGGTGGTCGACTACAACGTCAAGATCCG-G-GTCAAAGCGGATGGATCGGGCGTCGAGCTTGCCAATGTGAAGATGTCGATGAACCCGTTCGACGAGATCTCGGTCGAAGAGGCGCTGCGGCTGAAGGAAGCCGGCAAGGCGAGTGAAGTGGTGGTCGTGTC-G-ATCGGCCCGGCCAAGGCGGAAGAGACGCTCAGGACCGCGCTCGCCATGGGCGCCGACCGGGCGATCCTGGTCGAGACCGAGGACCAGGTCGAGCCGCTCGCCGTCGCCAAGATCGTCAAGGGCGTGGCCGAGGCCGAACAGCCGGGGCTGATCATCGTCGGCAAGCAGGCGATCGACGACGATTCCAACCAG…
291_RNODE_11_length_104062	NZ_CP072866.1	NZ_CP072866.1 Rhizobium sp. NLR16a plasmid p1, complete sequence	2.36e-104	660	77.879	126	212	73224	73873	278720	279369	CCATGAAAATCCTCGTCCCCGTCAAGCGGGTGATCGATTACAACGTTAAG--CCGCGCGTCAAGGCGGACGGGTCGGGCGTCGACCTCGCCAACGTCAAGATGAGCATGAACCCGTTCGACGAAATCGCGGTGGAAGAAGCCATCCGCATCAAGGAAGCGGGCAAAGCGGAAGAAATCGTCG-C-TGTCAGCATCGG-CCCGGCAAAGGCGCAGGAAACGCTGCGCACCGCCCTTGCAATGGGTGCGGACCGCGCGATCCTGGTCGAGACGGACGACGAAGTCGAACCGCTCGCCGTTGCCAAGATCCTCAAGGCCATCGCCGAAGAAGAACAGCCCGGTCTCGTCATGCTCGGCAAGCAGGCGATCGACGACGATTCGAACCAGACTGGTCAGATGCT…	CCATGAAGATTCTCGTGCCCGTCAAACGGGTTGTCGACTACAACGTGAAGATCCG-G-GTGAAGCCGGATGGCACGGGTGTCGAGCTTGCCAATGTGAAGATGTCGATGAACCCGTTCGACGAGATCTCGGTGGAAGAAGCGCTGCGGCTGAAGGAGGCCGGCAAGGCGGAAGAAGTGGTGGTCGTGTC-G-ATCGGCCCCGCCAAAGCCG-AGGAGACGCTGCGGACGGCGCTCGCCATGGGCGCCGACCGGGCGATCCTGGTCGAGACCGACGATCAGGTCGAGCCGCTCGCCGTCGCCAAGATCCTGAAAGCGGTGGCTGATGCCGAGCAGCCGGGGCTTGTCATCGTCGGCAAGCAGGCGATCGACGACGATTCGAACCAGACCGGCCAGATGCT…
291_RNODE_11_length_104062	NZ_CP017078.1	NZ_CP017078.1 Novosphingobium resinovorum strain SA1 plasmid pSA3, complete sequence	2.36e-104	958	74.635	209	212	73991	74933	331056	330118	GAATAGGATTATGAAAACCCTCGTTTGGGTCGAACACGACAATTC--CAG-CATGGCCGACGCCACGCTCGCAGCCGTTACCGCCGCGAGCAAGCTGGGCGAAGTCCACCTGTTGGTCGCAGGCGCGG-ATTGCCGCGCCGTGGCAGAGCAAGCCGCGAAGATCGCGGGCGTGGGCAAGGTCCATGTCG-CCGACGATGCGGCGTACGAGCACGGCCTT-CCCGAAAACGTCGCGCCG-CTGATCGTCGATCTCATGGGCCACCATGACGCGTTCGTTGCGCCTGCCACCACCACGGGCAAAAACATCGCTCCGCGCGTTGCCGCCCTGCTCGACGTGATGCAGATCTCGGACATTCTCTCGGTGGAAGGCGACAAGAC-C-TTCACGCGCCCGATCTA…	GAATAAG-TTATGAATACGCTCGTCTGGGTTGAACATGACAATGCGTCGGTCA-AG--GATGCGACGCTATCGGCCGTCACCGCCGCTGCCAAACTTGGTGAGGTCCATCTGCTGGTTGCCGGTGCGGGCAT-CGGCGGCGTGGCCGAGGCTGCTGCGAAGGTCGCGGGTGTCGCCAAAGTC-GTAACGTTCGACGATGCGGCGTTCAAACACG-CTTTGCCCGAGAATGTCGCGCCGGCCG-TCGCGGACCTGATGCGCGGCTATGACGCGTTCGTGGCGCCTTCCACTTCGAATGGCAAGAACATCGCGCCGCGCGTGGCGGCCTTGCTTGATGTGATGCAGGTCAGCGACATCCTGTCGGTGGAAAGCG-C-TGACACGTTCACGCGTCCCATCTA…
291_RNODE_11_length_104062	CP050559.1	CP050559.1 Sinorhizobium meliloti strain RCAM1115 plasmid p_1, complete sequence	2.36e-104	652	77.914	129	212	73210	73854	1510224	1510867	AGAG-GAAGGAAGTCCCATGAAAATCCTCGTCCCCGTCAAGCGGGTGATCGATTACAACGTTAAG--CCGCGCGTCAAGGCGGACGGGTCGGGCGTCGACCTCGCCAACGTCAAGATGAGCATGAACCCGTTCGACGAAATCGCGGTGGAAGAAGCCATCCGCATCAAGGAAGCGGGCAAAGCGGAAGAAATCGTCG-C-TGTCAGCATCGGCCCGGCAAAGGCGCAGGAAACGCTGCGCACCGCCCTTGCAATGGGTGCGGACCGCGCGATCCTGGTCGAGACGGACGACGAAGTCGAACCGCTCGCCGTTGCCAAGATCCTCAAGGCCATCGCCGAAGAAGAACAGCCCGGTCTCGTCATGCTCGGCAAGCAGGCGATCGACGACGATTCGAACCAG…	AGAGAGTAGGAA-T-CCATGAAAATACTTGTGACGGTGAAACGGGTGGTCGACTACAACGTCAAGATCCG-G-GTCAAAGCGGATGGATCGGGCGTCGAGCTTGCCAATGTGAAGATGTCGATGAACCCGTTCGACGAGATCTCGGTCGAAGAGGCGCTGCGGCTGAAGGAAGCCGGCAAGGCGAGTGAAGTGGTGGTCGTGTC-G-ATCGGCCCGGCCAAGGCGGAAGAGACGCTCAGGACCGCGCTCGCCATGGGCGCCAACCGGGCGATCCTGGTCGAGACCGAGGACCAGGTCGAGCCGCTCGCCGTCGCCAAGATCGTCAAGGGCGTGGCCGAGGCCGAACAGCCGGGGCTGATCATCGTCGGCAAGCAGGCGATCGACGACGATTCCAACCAG…
291_RNODE_11_length_104062	NC_017327.1	NC_017327.1 Sinorhizobium meliloti SM11 plasmid pSmeSM11c, complete sequence	2.36e-104	652	77.914	129	212	73210	73854	814051	814694	AGAG-GAAGGAAGTCCCATGAAAATCCTCGTCCCCGTCAAGCGGGTGATCGATTACAACGTTAAG--CCGCGCGTCAAGGCGGACGGGTCGGGCGTCGACCTCGCCAACGTCAAGATGAGCATGAACCCGTTCGACGAAATCGCGGTGGAAGAAGCCATCCGCATCAAGGAAGCGGGCAAAGCGGAAGAAATCGTCG-C-TGTCAGCATCGGCCCGGCAAAGGCGCAGGAAACGCTGCGCACCGCCCTTGCAATGGGTGCGGACCGCGCGATCCTGGTCGAGACGGACGACGAAGTCGAACCGCTCGCCGTTGCCAAGATCCTCAAGGCCATCGCCGAAGAAGAACAGCCCGGTCTCGTCATGCTCGGCAAGCAGGCGATCGACGACGATTCGAACCAG…	AGAGAGTAGGAA-T-CCATGAAAATACTTGTGACGGTGAAACGGGTGGTCGACTACAACGTCAAGATCCG-G-GTCAAAGCGGATGGATCGGGCGTCGAGCTTGCCAATGTGAAGATGTCGATGAACCCGTTCGACGAGATCTCGGTCGAAGAGGCGCTGCGGCTGAAGGAAGCCGGCAAGGCGAGTGAAGTGGTGGTCGTGTC-G-ATCGGCCCGGCCAAGGCGGAAGAGACGCTCAGGACCGCGCTCGCCATGGGCGCCGACCGGGCGATCCTGGTCGAGACCGAGGACCAGGTCGAGCCGCTCGCCGTCGCCAAGATCGTCAAGGGCGTGGCCGAGGCCGAACAGCCGGGGCTGATCATCGTCGGCAAGCAGGCGATCGACGACGATTCCAACCAG…
291_RNODE_11_length_104062	NZ_CP013600.1	NZ_CP013600.1 Rhizobium sp. N741 plasmid pRspN741e, complete sequence	2.36e-104	662	77.946	122	212	73224	73873	518161	517512	CCATGAAAATCCTCGTCCCCGTCAAGCGGGTGATCGATTACAACGTTAAG--CCGCGCGTCAAGGCGGACGGGTCGGGCGTCGACCTCGCCAACGTCAAGATGAGCATGAACCCGTTCGACGAAATCGCGGTGGAAGAAGCCATCCGCATCAAGGAAGCGGGCAAAGCGGAAGAAATCGTCGCTGTCAGCATCGGCCCGGCAAAGGCGCAGGAAACGCTGCGCACCGCCCTTGCAATGGGTGCGGACCGCGCGATCCTGGTCGAGACGGACGACGAAGTCGAACCGCTCGCCGTTGCCAAGATCCTCAAGGCCATCGCCGAAGAAGAACAGCCCGGTCTCGTCATGCTC-GGCAAGCAGGCGATCGACGACGATTCG-AACCAGACTGGTCAGATGCTC…	CCATGAAGATTCTCGTGCCCGTCAAGCGGGTTGTCGATTACAACGTGAAGATCCG-G-GTTAAGCCGGATGGCACGGGCGTCGAGCTTTCGAACGTGAAGATGTCGATGAACCCGTTCGACGAGATCTCGGTGGAAGAGGCGCTGCGATTGAAGGAGGCCGGCAAGGCGGAGGAAGTGGTGGTGGTCTCGATCGGCCCTGCCAAGGCCGAGGAGACGCTGAGGACGGCGCTTGCCATGGGCGCCGACCGGGCGATCCTGGTCGAGACCGACGATCAAGTCGAGCCGCTCGCCGTCGCCAAGATCCTCAAAGGTGTCGCCGATGCCGAGCAGCCGGGGCTGATCAT-ATCAGGCAAGCAGGCGATCGACGACGA-CAGCAATCAGACCGGCCAGATGCTG…
291_RNODE_11_length_104062	NZ_CP013515.1	NZ_CP013515.1 Rhizobium sp. N1314 plasmid pRspN1314d, complete sequence	3.06e-103	660	77.879	122	210	73226	73873	370383	369736	ATGAAAATCCTCGTCCCCGTCAAGCGGGTGATCGATTACAACGTTAAG--CCGCGCGTCAAGGCGGACGGGTCGGGCGTCGACCTCGCCAACGTCAAGATGAGCATGAACCCGTTCGACGAAATCGCGGTGGAAGAAGCCATCCGCATCAAGGAAGCGGGCAAAGCGGAAGAAATCGT--CGCTGTCAGCATCGGCCCGGCAAAGGCGCAGGAAACGCTGCGCACCGCCCTTGCAATGGGTGCGGACCGCGCGATCCTGGTCGAGACGGACGACGAAGTCGAACCGCTCGCCGTTGCCAAGATCCTCAAGGCCATCGCCGAAGAAGAACAGCCCGGTCTCGTCATGCTCGGCAAGCAGGCGATCGACGACGATTCGAACCAGACTGGTCAGATGCTCGC…	ATGAAGATTCTCGTGCCCGTCAAACGGATTGTCGACTACAACGTGAAGATCCG-G-GTTAAGCCGGATGGCACGGGTGTCGAGCTTGCCAACGTGAAGATGTCGATGAACCCGTTCGACGAGATCTCGGTGGAAGAGGCGCTGCGGCTGAAGGAGGCCGGCAAGGCCGAGGAAGTGGTGGTGGTGTC-G-ATCGGCCCGGCCAAGGCCGAGGAGACGCTGCGCACCGCGCTCGCCATGGGCGCCGACCGGGCGATCCTGGTCGAGACCGACGAGCAAGTCGAGCCGCTCGCCGTCGCCAAGATCCTGAAAGCGGTGGCCGATGCCGAACAGCCGGGTCTTGTCATCGTCGGCAAGCAGGCGATCGACGACGATTCCAACCAGACCGGCCAGATGCTGGC…
291_RNODE_11_length_104062	NZ_CP013605.1	NZ_CP013605.1 Rhizobium sp. N731 plasmid pRspN731d, complete sequence	3.06e-103	660	77.879	122	210	73226	73873	370377	369730	ATGAAAATCCTCGTCCCCGTCAAGCGGGTGATCGATTACAACGTTAAG--CCGCGCGTCAAGGCGGACGGGTCGGGCGTCGACCTCGCCAACGTCAAGATGAGCATGAACCCGTTCGACGAAATCGCGGTGGAAGAAGCCATCCGCATCAAGGAAGCGGGCAAAGCGGAAGAAATCGT--CGCTGTCAGCATCGGCCCGGCAAAGGCGCAGGAAACGCTGCGCACCGCCCTTGCAATGGGTGCGGACCGCGCGATCCTGGTCGAGACGGACGACGAAGTCGAACCGCTCGCCGTTGCCAAGATCCTCAAGGCCATCGCCGAAGAAGAACAGCCCGGTCTCGTCATGCTCGGCAAGCAGGCGATCGACGACGATTCGAACCAGACTGGTCAGATGCTCGC…	ATGAAGATTCTCGTGCCCGTCAAACGGATTGTCGACTACAACGTGAAGATCCG-G-GTTAAGCCGGATGGCACGGGTGTCGAGCTTGCCAACGTGAAGATGTCGATGAACCCGTTCGACGAGATCTCGGTGGAAGAGGCGCTGCGGCTGAAGGAGGCCGGCAAGGCCGAGGAAGTGGTGGTGGTGTC-G-ATCGGCCCGGCCAAGGCCGAGGAGACGCTGCGCACCGCGCTCGCCATGGGCGCCGACCGGGCGATCCTGGTCGAGACCGACGAGCAAGTCGAGCCGCTCGCCGTCGCCAAGATCCTGAAAGCGGTGGCCGATGCCGAACAGCCGGGTCTTGTCATCGTCGGCAAGCAGGCGATCGACGACGATTCCAACCAGACCGGCCAGATGCTGGC…
291_RNODE_11_length_104062	NZ_CP053206.2	NZ_CP053206.2 Rhizobium leguminosarum bv. trifolii TA1 plasmid pRltTA1D, complete sequence	3.06e-103	660	77.727	129	210	73223	73873	442304	442954	CCCATGAAAATCCTCGTCCCCGTCAAGCGGGTGATCGATTACAACGTTAAG--CCGCGCGTCAAGGCGGACGGGTCGGGCGTCGACCTCGCCAACGTCAAGATGAGCATGAACCCGTTCGACGAAATCGCGGTGGAAGAAGCCATCCGCATCAAGGAAGCGGGCAAAGCGGAAGAAATCGTCGCTGTCAGCATCGGCCCGGCAAAGGCGCAGGAAACGCTGCGCACCGCCCTTGCAATGGGTGCGGACCGCGCGATCCTGGTCGAGACGGACGACGAAGTCGAACCGCTCGCCGTTGCCAAGATCCTCAAGGCCATCGCCGAAGAAGAACAGCCCGGTCTCGTCATGCTCGGCAAGCAGGCGATCGACGACGATTCG-AACCAGACTGGTCAGATGCTC…	CCCATGAAGATACTCGTCCCAGTCAAACGGGTTGTCGACTACAACGTGAAGATCCG-G-GTGAAGCCGGATGGCACGGGTGTCGAGCTTGCCAATGTGAAGATGTCGATGAACCCGTTCGACGAGATCTCGGTGGAAGAGGCGCTGCGGCTGAAGGAAGCCGGCAAGGCCGAGGAAGTGGTGGTCGTCTCGATCGGTCCTGCCAAGGCCGAGGAGACGCTGCGGACCGCACTTGCCATGGGCGCCGACCGGGCGATCCTGGTCGAGACCGACGATCAGATCGAGCCGCTCACCGTCGCCAAGATCCTCAAGGCTGTCGCAGATGCCGAACAGCCCGGGCTGATCATCGTCGGCAAGCAGGCGATCGACGACGA-CAGCAACCAGACCGGCCAGATGCTG…
291_RNODE_11_length_104062	NZ_CP006990.1	NZ_CP006990.1 Rhizobium sp. IE4771 plasmid pRetIE4771d, complete sequence	3.06e-103	654	77.676	134	210	73226	73873	434344	433697	ATGAAAATCCTCGTCCCCGTCAAGCGGGTGATCGATTACAACGTTAAGCCGCGCGTCAAGGCGGACGGGTCGGGCGTCGACCTCGCCAACGTCAAGATGAGCATGAACCCGTTCGACGAAATCGCGGTGGAAGAAGCCATCCGCATCAAGGAAGCGGGCAAAGCGGAAGAAATCGT--CGCTGTCAGCATCGGCCCGGCAAAGGCGCAGGAAACGCTGCGCACCGCCCTTGCAATGGGTGCGGACCGCGCGATCCTGGTCGAGACGGACGACGAAGTCGAACCGCTCGCCGTTGCCAAGATCCTCAAGGCCATCGCCGAAGAAGAACAGCCCGGTCTCGTCATGCTCGGCAAGCAGGCGATCGACGACGATTCGAACCAGACTGGTCAGATGCTCGCCG…	ATGAAGATTCTCGTGCCCGTCAAACGGGTTGTCGACTACAACGTGAAGATCCGTGTGAAGCCGGATGGTTCGGGTGTCGAGCTTGCCAATGTGAAGATGTCGATGAACCCGTTCGACGAGATCTCGGTGGAAGAGGCGCTGCGGCTGAAGGAGGCCGGCAAGGCCGAAGAAGTGGTGGTGGTGTC-G-ATCGGCCCGGCCAAGGCCGAGGAGACGCTGCGCACGGCCCTTGCCATGGGCGCCGACCGGGCGATCCTCATCGAGACCGACGATCAGGTCGAGCCGCTCGCCGTCGCCAAGATACTCAAAGGTGTCGCCGATGCCGAGCAGCCGGGGCTTGTTATAACAGGCAAGCAGGCGATCGACGACGATTCCAACCAGACCGGCCAGATGCT-GGCG…
291_RNODE_11_length_104062	NZ_CP054857.1	NZ_CP054857.1 Novosphingobium sp. 502str22 plasmid unnamed1, complete sequence	1.1e-102	958	74.53	210	209	73991	74933	108030	107092	GAATAGGATTATGAAAACCCTCGTTTGGGTCGAACACGACAATTC--CAG-CATGGCCGACGCCACGCTCGCAGCCGTTACCGCCGCGAGCAAGCTGGGCGAAGTCCACCTGTTGGTCGCAGGCGCGG-ATTGCCGCGCCGTGGCAGAGCAAGCCGCGAAGATCGCGGGCGTGGGCAAGGTCCATGTCG-CCGACGATGCGGCGTACGAGCACGGCCTT-CCCGAAAACGTCGCGCCG-CTGATCGTCGATCTCATGGGCCACCATGACGCGTTCGTTGCGCCTGCCACCACCACGGGCAAAAACATCGCTCCGCGCGTTGCCGCCCTGCTCGACGTGATGCAGATCTCGGACATTCTCTCGGTGGAAGGCGACAAGAC-C-TTCACGCGCCCGATCTA…	GAATAAG-TTATGAATACGCTCGTCTGGGTTGAACATGACAATGCGTCGGTCA-AG--GATGCGACGCTATCGGCCGTCACCGCCGCTGCCAAACTTGGTGAGGTCCATCTGCTGGTTGCCGGTGCGGGCAT-CGGCGGCGTGGCCGAGGCTGCTGCGAAGGTCGCGGGTGTCGCCAAAGTC-GTAACGTTCGACGATGCGGCGTTCAAACACG-CTTTGCCCGAGAATGTCGCGCCGGCCG-TCGCGGACCTGATGCGCGGCTATGACGCGTTCGTGGCGCCTTCCACTTCGAATGGCAAGAACATCGCGCCGCGCGTGGCGGCCTTGCTTGATGTGATGCAGGTCAGCGACATCCTGTCGGTGGAAAGCG-C-TGACACGTTCACGCGTCCCATCTA…
291_RNODE_11_length_104062	NZ_CP061775.1	NZ_CP061775.1 Ochrobactrum sp. MT180101 plasmid unnamed2, complete sequence	3.96e-102	654	77.523	137	208	73225	73873	21335	20687	CATGAAAATCCTCGTCCCCGTCAAGCGGGTGATCGATTACAACGTTAAGCCGCGCGTCAAGGCGGACGGGTCGGGCGTCGACCTCGCCAACGTCAAGATGAGCATGAACCCGTTCGACGAAATCGCGGTGGAAGAAGCCATCCGCATCAAGGAAGCGGGCAAAGCGGAAGAAATCGTCG--CTGTCAGCATCGGCCCGGCAAAGGCGCAGGAAACGCTGCGCACCGCCCTTGCAATGGGTGCGGACCGCGCGATCCTGGTCGAGACGGACGACGAAGTCGAACCGCTCGCCGTTGCCAAGATCCTCAAGGCCATCGCCGAAGAAGAACAGCCCGGTCTCGTCATGCTCGGCAAGCAGGCGATCGACGACGATTCGAACCAGACTGGTCAGATGCTCGCC…	CATGAAAATTCTCGTCCCACTGAAGCGTGTCGTCGACTATAACGTAAAGATCCGTGTGAAGTCGGATGGGTCTGGCGTTGAGCTTGCGAATGTGAAGATGTCGATGAACCCGTTCGACGAGATTTCGGTCGAGGAAGCGCTGCGTCTGAAGGAAGCCGGCAAGGCCGAGGAAGTGGTCGTGGTGTC-G-ATCGGTCCGGCGAAGGCCGAGGAGACACTGCGCACCGCACTCGCCATGGGCGCTGACCGCGCCGTGCTGGTCGAGACGGAAGACGCCGTAGAGCCGCTGGCGGTGGCAAAGATCCTCAAGGGCGTGGCGGAAGCCGAGCAGCCGGGCCTCGTCATCGTCGGCAAGCAGGCGATCGACGACGATTCGAACCAGACCGGCCAGATGCTCTCG…
291_RNODE_11_length_104062	NZ_CP061775.1	NZ_CP061775.1 Ochrobactrum sp. MT180101 plasmid unnamed2, complete sequence	3.28e-53	323	79.257	63	120	73298	73618	20067	19747	GGCGTCGACCTCGCCAACGTCAAGATGAGCATGAACCCGTTCGACGAAATCGCGGTGGAAGAAGCCATCCGCATCAAGGAAGCGGGCAAAGCGGAAGAAATCGTCG--CTGTCAGCATCGGCCCGGCAAAGGCGCAGGAAACGCTGCGCACCGCCCTTGCAATGGGTGCGGACCGCGCGATCCTGGTCGAGACGGACGACGAAGTCGAACCGCTCGCCGTTGCCAAGATCCTCAAGGCCATCGCCGAAGAAGAACAGCCCGGTCTCGTCATGCTCGGCAAGCAGGCGATCGACGACGATTCGAACCAGACTGGTCAGATGCTC	GGCGTTGAGCTTGCGAATGTGAAGATGTCGATGAACCCGTTCGACGAGATTTCGGTCGAGGAAGCGCTGCGTCTGAAGGAAGCCGGCAAGGCCGAGGAAGTGGTCGTGGTGTC-G-ATCGGTCCGGCGAAGGCCGAGGAGACACTGCGCACCGCACTCGCCATGGGCGCTGACCGCGCCGTGCTGGTCGAGACGGAAGACGCCGTAGAGCCGCTGGCGGTGGCAAAGATCCTCAAGGGCGTGGCGGAAGCCGAGCAGCCGGGCCTCGTCATCGTCGGCAAGCAGGCGATCGACGACGATTCGAACCAGACCGGCCAGATGCTC
291_RNODE_11_length_104062	NZ_CP013531.1	NZ_CP013531.1 Rhizobium phaseoli strain R723 plasmid pRphaR723d, complete sequence	1.42e-101	634	77.918	126	207	73226	73852	661290	660664	ATGAAAATCCTCGTCCCCGTCAAGCGGGTGATCGATTACAACGTTAAG--CCGCGCGTCAAGGCGGACGGGTCGGGCGTCGACCTCGCCAACGTCAAGATGAGCATGAACCCGTTCGACGAAATCGCGGTGGAAGAAGCCATCCGCATCAAGGAAGCGGGCAAAGCGGAAGAAATCGT--CGCTGTCAGCATCGGCCCGGCAAAGGCGCAGGAAACGCTGCGCACCGCCCTTGCAATGGGTGCGGACCGCGCGATCCTGGTCGAGACGGACGACGAAGTCGAACCGCTCGCCGTTGCCAAGATCCTCAAGGCCATCGCCGAAGAAGAACAGCCCGGTCTCGTCATGCTCGGCAAGCAGGCGATCGACGACGATTCGAACCAGACTGGTCAGATGCTCGC…	ATGAAGATTCTCGTGCCGGTCAAACGGGTTGTCGACTACAACGTGAAGATCCG-G-GTGAAGCCGGATGGTTCGGGTGTCGAGCTTGCCAATGTGAAGATGTCGATGAACCCGTTCGACGAGATCTCGGTGGAAGAGGCGCTGCGGCTGAAGGAAGCCGGCAAGGCCGAGGAGGTGGTGGTGGTGTC-G-ATCGGTCCGGCCAAGGCCGAGGAGACGCTGCGCACGGCGCTTGCCATGGGTGCCGACCGGGCGATCCTGGTCGAGACCGATGATCAAGTCGAGCCGCTCGCCGTCGCCAAGATCCTCAAGGCGGTCGCCGATGCCGAACAGCCCGGATTGATCATCGTCGGCAAGCAGGCGATCGACGACGATAGCAACCAGACCGGCCAGATGCTGGC…
291_RNODE_11_length_104062	NZ_CP013531.1	NZ_CP013531.1 Rhizobium phaseoli strain R723 plasmid pRphaR723d, complete sequence	5.19e-91	664	76.657	133	188	73227	73873	804336	804994	TGAAAATCCTCGTCCCCGTCAAGCGGGTGATCGATTACAACGTTAAGCCGCGCGTCAAGGCGGACGGGTCGGGCGTCGACCTCGCCAACGTCAAGATGAGCATGAACCCGTTCGACGAAATCGCGGTGGAAGAAGCCATCCGCATCAAGGAAGCGGGCAAAGCGGAAGAAATCGTCG-C-TGTCAGCATCGGCCCGGCAAAGGCGCAGGAAACGCTGCGCACCGCCCTTGCAATGGGTGCGGACCGCGCGATCCTGGTCGAGACGGACGACGAAGTCGAACCGCTCGCCGTTGCCAAGATCCTCAAGGCCATCGCCGAAGAAGAACAGCCCGGTCTCGTCATGCTCGGCAAGCAGGCGATCGACGACGATTCGAACCAGACTGGTCAGATGCTCGCCGC…	TGAAAGTTCTCGTCACAGTAAAGCGCGTCGTCGACTACAACGTGAAGATCCGTGTGAAGCCGGATGGCACGGGTGTTGAGCTCGCCAATGTGAAGATGTCGATGAACCCGTTCGACGAGATTTCGGTCGAAGAGGCGCTGCGTCTGAAGGAAGCCGGCAAGGCCGAGGAAGTGGTGGTCGTGTC-G-ATCGGGCCGGCCAAGGCTGAAGAAACGCTGCGCACGGCGCTCGCCATGGGTGCGGATCGCGCCATTCTCGTCGAGACCGACGATGCCGTCGAGCCACTCGCCGTCGCCAAGATCCTCAAGGGCGTCGCAGACGCCGAACAGCCGGGCCTCGTGATTGTCGGCAAGCAGGCAATCGACGACGACTCGAACCAGACCGGCCAGATGCTGGCAGC…
291_RNODE_11_length_104062	NZ_CP071455.1	NZ_CP071455.1 Rhizobium lentis strain BLR27 plasmid p1, complete sequence	1.42e-101	654	77.523	135	207	73226	73873	359960	359313	ATGAAAATCCTCGTCCCCGTCAAGCGGGTGATCGATTACAACGTTAAGCCGCGCGTCAAGGCGGACGGGTCGGGCGTCGACCTCGCCAACGTCAAGATGAGCATGAACCCGTTCGACGAAATCGCGGTGGAAGAAGCCATCCGCATCAAGGAAGCGGGCAAAGCGGAAGAAATCGTCGCTGTCAGCATCGGCCCGGCAAAGGCGCAGGAAACGCTGCGCACCGCCCTTGCAATGGGTGCGGACCGCGCGATCCTGGTCGAGACGGACGACGAAGTCGAACCGCTCGCCGTTGCCAAGATCCTCAAGGCCATCGCCGAAGAAGAACAGCCCGGTCTCGTCATGCTCGGCAAGCAGGCGATCGACGACGATTCGAACCAGACTGGTCAGATGCTCGCCGCG…	ATGAAGATTCTCGTGCCCGTCAAGCGGGTTGTCGACTACAACGTGAAGATCCGTGTGAAGCCGGATGGCACGGGTGTCGAGCTTGCCAATGTGAAGATGTCGATGAACCCGTTCGACGAGATCTCGGTAGAAGAGGCGCTGAGATTGAAGGAAGCCGGCAAGGCTGAGGAAGTGGTGGTAGTCTCGATCGGTCCTGCCAAGGCCGAGGAGACGCTGCGGACGGCACTTGCCATGGGCGCCGACCGGGCGATCCTGGTCGAGACCGACGATGCCGTCGAACCGCTCGCCGTCGCCAAGATCCTGAAAGGGATCGCCGAAGCCGAACAGCCGGGGCTTGTCATCACCGGCAAGCAGGCGATCGACGACGATTCCAACCAGACCGGCCAGATGCTGGCGGCG…
291_RNODE_11_length_104062	CP050557.1	CP050557.1 Rhizobium leguminosarum bv. viciae strain RCAM0626 plasmid p_2, complete sequence	1.42e-101	620	78.065	126	207	73222	73836	615293	614679	TCCCATGAAAATCCTCGTCCCCGTCAAGCGGGTGATCGATTACAACGTTAAG--CCGCGCGTCAAGGCGGACGGGTCGGGCGTCGACCTCGCCAACGTCAAGATGAGCATGAACCCGTTCGACGAAATCGCGGTGGAAGAAGCCATCCGCATCAAGGAAGCGGGCAAAGCGGAAGAAATCGTCGCTGTCAGCATCGGCCCGGCAAAGGCGCAGGAAACGCTGCGCACCGCCCTTGCAATGGGTGCGGACCGCGCGATCCTGGTCGAGACGGACGACGAAGTCGAACCGCTCGCCGTTGCCAAGATCCTCAAGGCCATCGCCGAAGAAGAACAGCCCGGTCTCGTCATGCTCGGCAAGCAGGCGATCGACGACGATTCG-AACCAGACTGGTCAGATGCT…	TCCTATGAAAGTGCTCGTCCCAGTCAAACGGGTTGTCGACTACAACGTGAAGATCCG-G-GTGAAGCCGGATGGCACGGGTGTCGAGCTTGCCAATGTGAAGATGTCGATGAACCCGTTCGACGAGATCTCGGTGGAAGAGGCGCTGCGGCTGAAGGAAGCCGGCAAGGCCGAGGAAGTGGTGGTCGTCTCGATCGGTCCGGCCAAGGCCGAAGAGACGCTGCGCACCGCACTTGCCATGGGCGCCGACCGGGCGATCCCGGTCGAGACCGACGATCAAATCGAGCCGCTCACGGTTGCCAAGATCCTCAAGGCTGTCGCCGATGCCGAACAGCCGGGACTGATCATCGTCGGCAAGCAGGCGATCGACGACGA-CAGCAACCAGACCGGCCAGATGCT…
291_RNODE_11_length_104062	NZ_CP013584.1	NZ_CP013584.1 Rhizobium phaseoli strain N261 plasmid pRphaN261d, complete sequence	1.42e-101	634	77.918	126	207	73226	73852	661290	660664	ATGAAAATCCTCGTCCCCGTCAAGCGGGTGATCGATTACAACGTTAAG--CCGCGCGTCAAGGCGGACGGGTCGGGCGTCGACCTCGCCAACGTCAAGATGAGCATGAACCCGTTCGACGAAATCGCGGTGGAAGAAGCCATCCGCATCAAGGAAGCGGGCAAAGCGGAAGAAATCGT--CGCTGTCAGCATCGGCCCGGCAAAGGCGCAGGAAACGCTGCGCACCGCCCTTGCAATGGGTGCGGACCGCGCGATCCTGGTCGAGACGGACGACGAAGTCGAACCGCTCGCCGTTGCCAAGATCCTCAAGGCCATCGCCGAAGAAGAACAGCCCGGTCTCGTCATGCTCGGCAAGCAGGCGATCGACGACGATTCGAACCAGACTGGTCAGATGCTCGC…	ATGAAGATTCTCGTGCCGGTCAAACGGGTTGTCGACTACAACGTGAAGATCCG-G-GTGAAGCCGGATGGTTCGGGTGTCGAGCTTGCCAATGTGAAGATGTCGATGAACCCGTTCGACGAGATCTCGGTGGAAGAGGCGCTGCGGCTGAAGGAAGCCGGCAAGGCCGAGGAGGTGGTGGTGGTGTC-G-ATCGGTCCGGCCAAGGCCGAGGAGACGCTGCGCACGGCGCTTGCCATGGGTGCCGACCGGGCGATCCTGGTCGAGACCGATGATCAAGTCGAGCCGCTCGCCGTCGCCAAGATCCTCAAGGCGGTCGCCGATGCCGAACAGCCCGGATTGATCATCGTCGGCAAGCAGGCGATCGACGACGATAGCAACCAGACCGGCCAGATGCTGGC…
291_RNODE_11_length_104062	NZ_CP013584.1	NZ_CP013584.1 Rhizobium phaseoli strain N261 plasmid pRphaN261d, complete sequence	5.19e-91	664	76.657	133	188	73227	73873	804335	804993	TGAAAATCCTCGTCCCCGTCAAGCGGGTGATCGATTACAACGTTAAGCCGCGCGTCAAGGCGGACGGGTCGGGCGTCGACCTCGCCAACGTCAAGATGAGCATGAACCCGTTCGACGAAATCGCGGTGGAAGAAGCCATCCGCATCAAGGAAGCGGGCAAAGCGGAAGAAATCGTCG-C-TGTCAGCATCGGCCCGGCAAAGGCGCAGGAAACGCTGCGCACCGCCCTTGCAATGGGTGCGGACCGCGCGATCCTGGTCGAGACGGACGACGAAGTCGAACCGCTCGCCGTTGCCAAGATCCTCAAGGCCATCGCCGAAGAAGAACAGCCCGGTCTCGTCATGCTCGGCAAGCAGGCGATCGACGACGATTCGAACCAGACTGGTCAGATGCTCGCCGC…	TGAAAGTTCTCGTCACAGTAAAGCGCGTCGTCGACTACAACGTGAAGATCCGTGTGAAGCCGGATGGCACGGGTGTTGAGCTCGCCAATGTGAAGATGTCGATGAACCCGTTCGACGAGATTTCGGTCGAAGAGGCGCTGCGTCTGAAGGAAGCCGGCAAGGCCGAGGAAGTGGTGGTCGTGTC-G-ATCGGGCCGGCCAAGGCTGAAGAAACGCTGCGCACGGCGCTCGCCATGGGTGCGGATCGCGCCATTCTCGTCGAGACCGACGATGCCGTCGAGCCACTCGCCGTCGCCAAGATCCTCAAGGGCGTCGCAGACGCCGAACAGCCGGGCCTCGTGATTGTCGGCAAGCAGGCAATCGACGACGACTCGAACCAGACCGGCCAGATGCTGGCAGC…
291_RNODE_11_length_104062	NZ_CP026927.1	NZ_CP026927.1 Agrobacterium tumefaciens strain 1D1609 plasmid pAt1D1609a, complete sequence	1.42e-101	655	77.405	140	207	73223	73873	60709	60059	CCCATGAAAATCCTCGTCCCCGTCAAGCGGGTGATCGATTACAACGTTAAGCCGCGCGTCAAGGCGGACGGGTCGGGCGTCGACCTCGCCAACGTCAAGATGAGCATGAACCCGTTCGACGAAATCGCGGTGGAAGAAGCCATCCGCATCAAGGAAGCGGGCAAAGCGGAAGAAATCGTCGCTGTCAGCATCGGCCCGGCAAAGGCGCAGGAAACGCTGCGCACCGCCCTTGCAATGGGTGCGGACCGCGCGATCCTGGTCGAGACGGACGACGAAGTCGAACCGCTCGCCGTTGCCAAGATCCTCAAGGCCATCGCCGAAGAAGAACAGCCCGGTCTCGTCATGCTCGGCAAGCAGGCGATCGACGACGATTCGAACCAGACTGGTCAGATGCTCGCC…	CCCATGAAAGTTCTCGTCCCCATCAAACGTGTCGTCGACTACAACGTAAAGATCCGCGTGAAGCCGGATGGCTCGGGTGTGGAGCTTGCCAATGTGAAGATGTCGATGAACCCGTTCGACGAGATTTCGGTCGAGGAGGCGCTGCGCCTGAAGGAAGCCGGCAAGGCCGAGGAAGTGGTCGTCGTCTCGATCGGCCCCGCCAAGGCGGAAGAAACGCTGCGCACGGCGCTCGCCATGGGTGCCGACCGCGCCGTGTTGGTCGAGACGGATGATGCCGTCGAGCCGCTGGCGGTCGCCAAGATCCTCAAGGGCGTTGCCGAGGCTGAACAGCCCGGCCTGATCATCGTCGGCAAGCAGGCGATCGACGACGATTCGAACCAGACCGGCCAGATGCTGTCG…
291_RNODE_11_length_104062	NZ_CP026927.1	NZ_CP026927.1 Agrobacterium tumefaciens strain 1D1609 plasmid pAt1D1609a, complete sequence	1.43e-96	670	77.015	134	198	73213	73873	85366	86024	GGAAGGAAGTCCCATGAAAATCCTCGTCCCCGTCAAGCGGGTGATCGATTACAACGTTAAGCCGCGCGTCAAGGCGGACGGGTCGGGCGTCGACCTCGCCAACGTCAAGATGAGCATGAACCCGTTCGACGAAATCGCGGTGGAAGAAGCCATCCGCATCAAGGAAGCGGGCAAAGCGGAAGAA---ATCGTCGCTGTCAGCATCGGCCCGGCAAAGGCGCAGGAAACGCTGCGCACCGCCCTTGCAATGGGTGCGGACCGCGCGATCCTGGTCGAGACGGACGACGAAGTCGAACCGCTCGCCGTTGCCAAGATCCTCAAGGCCATCGCCGAAGAAGAACAGCCCGGTCTCGTCATGCTCGGCAAGCAGGCGATCGACGACGATTCGAACCAGACTGG…	GGAAGGAAG--CCATGAAAATCCTGGTCCCTGTAAAGCGGGTCGTTGATTACAACGTCAAAATTCGCGTGAAGTCCGACGGCTCGAGTGTCGAGCTTGCGAATGTGAAGATGTCGATGAACCCGTTCGACGAGATTTCGGTCGAGGAAGCGTTGCGGTTGAGGGAGGCCGGCAAGGCGGAGGAAGTGATCGTCG-TCTC-G-ATCGGTCCTGCCAAGGCCGAAGAGACGCTGCGCACAGCACTCGCCATGGGTGCCGACCGCGCCGTGCTGGTCGAGACGGATGATGCCGTCGAGCCGCTGGCGGTCGCCAAGATCCTCAAGGGCGTTGCCGAGGCTGAACAGCCCGGCCTGATCATCGTCGGCAAGCAGGCGATCGACGACGATTCGAACCAGACCGG…
291_RNODE_11_length_104062	NZ_CP049731.1	NZ_CP049731.1 Rhizobium leguminosarum strain A1 plasmid pRL12, complete sequence	1.42e-101	660	77.576	130	207	73223	73873	441109	441759	CCCATGAAAATCCTCGTCCCCGTCAAGCGGGTGATCGATTACAACGTTAAG--CCGCGCGTCAAGGCGGACGGGTCGGGCGTCGACCTCGCCAACGTCAAGATGAGCATGAACCCGTTCGACGAAATCGCGGTGGAAGAAGCCATCCGCATCAAGGAAGCGGGCAAAGCGGAAGAAATCGTCGCTGTCAGCATCGGCCCGGCAAAGGCGCAGGAAACGCTGCGCACCGCCCTTGCAATGGGTGCGGACCGCGCGATCCTGGTCGAGACGGACGACGAAGTCGAACCGCTCGCCGTTGCCAAGATCCTCAAGGCCATCGCCGAAGAAGAACAGCCCGGTCTCGTCATGCTCGGCAAGCAGGCGATCGACGACGATTCG-AACCAGACTGGTCAGATGCTC…	CCCATGAAGATACTCGTCCCAGTCAAACGGGTTGTCGACTACAACGTGAAGATCCG-G-GTGAAGCCGGATGGCACGGGTGTCGAGCTTGCCAATGTGAAGATGTCGATGAACCCGTTCGACGAGATCTCGGTGGAAGAGGCGCTGCGGCTGAAGGAAGCCGGCAAGGCCGAGGAAGTGGTGGTCGTCTCGATCGGTCCTGCCAAGGCCGAGGAGACGCTGCGGACCGCACTTGCCATGGGCGCCGACCGGGCGATCCTGGTCGAGACCGACGATCAGATCGAGCCGCTCACCGTCGCCAAGATCCTCAAGGCTGTCGCAGATGCCGAACAGCCCGGGCTGATCATCGTCGGCAAGCAGGCGATCGACGACGA-CAGCAACCAGACCGGCCAGATGCTG…
291_RNODE_11_length_104062	NZ_CP016452.1	NZ_CP016452.1 Sinorhizobium sp. RAC02 plasmid pBSY16_1, complete sequence	5.12e-101	677	77.253	136	206	73205	73873	831999	832665	ATTCGAGAGGAAGGAAGTCCCATGAAAATCCTCGTCCCCGTCAAGCGGGTGATCGATTACAACGTTAAGCCGCGCGTCAAGGCGGACGGGTCGGGCGTCGACCTCGCCAACGTCAAGATGAGCATGAACCCGTTCGACGAAATCGCGGTGGAAGAAGCCATCCGCATCAAGGAAGCGGGCAAAGCGGAAGAA---ATCGTCGCTGTCAGCATCGGCCCGGCAAAGGCGCAGGAAACGCTGCGCACCGCCCTTGCAATGGGTGCGGACCGCGCGATCCTGGTCGAGACGGACGACGAAGTCGAACCGCTCGCCGTTGCCAAGATCCTCAAGGCCATCGCCGAAGAAGAACAGCCCGGTCTCGTCATGCTCGGCAAGCAGGCGATCGACGACGATTCGAAC…	ATTGGTGAGGAAGGAAG--CCATGAAGATCTTGGTCCCTGTAAAGCGGGTCGTTGATTACAACGTCAAAATTCGCGTCAAGTCTGACGGCTCGGGTGTCGAGCTGGCGAATGTGAAGATGTCGATGAACCCGTTCGACGAGATTTCCGTTGAGGAAGCATTGCGGCTGAAGGAAGCCGGCAAGGCGGAGGAAGTGATCGTTG-TGTC-G-ATCGGTCCCGCCAAGGCCGAAGAGACGCTGCGCACCGCACTCGCCATGGGTGCCGACCGCGCCGTGCTGGTGGAGACCGACGACCAGGTCGAGCCGCTGGCGGTCGCCAAGATCCTCAAGGGTGTCGCCGAGGCCGAACAGCCGGGCCTGATCATTGTTGGCAAGCAGGCAATCGACGACGATTCGAAC…
291_RNODE_11_length_104062	NZ_CP020540.1	NZ_CP020540.1 Sphingobium herbicidovorans strain MH plasmid pSHV1, complete sequence	1.84e-100	718	76.602	150	205	73226	73934	115251	114543	ATGAAAATCCTCGTCCCCGTCAAGCGGGTGATCGATTACAACGTTAAGCCGCGCGTCAAGGCGGACGGGTCGGGCGTCGACCTCGCCAACGTCAAGATGAGCATGAACCCGTTCGACGAAATCGCGGTGGAAGAAGCCATCCGCATCAAGGAAGCGGGCAAAGCGGAAGAAATCGTCG-C-TGTCAGCATCGGCC--CGGCAAAGGCGCAGGAAACGCTGCGCACCGCCCTTGCAATGGGTGCGGACCGCGCGATCCTGGTCGAGACGGACGACGAAGTCGAACCGCTCGCCGTTGCCAAGATCCT--C-AAGGCCATCGCCGAAGAAGAACAGCCCGGTCTCGTCATGCTCGGCAAGCAGGCGATCGACGACGATTCGAACCAGACTGGTCAGATGCT…	ATGAAACTTCTGGTACCGGTCAAGCGCGTGCTTGACTACAACGTAAAGCCCCGCGTGAAAGCGGACGGGATGGGGGTCGATCTGGCGAACGTCAAGATGAGCATGAACCCGTTCGACGAGATCGCGGTCGAGGAAGCCATTCGCCTCAAGGAAAGGGGCGCCGCGAGCGAGATCGTCGTCGTCTC-G-ATCGGCGAACAG-AAA-GCGCAGGAGACGCTGCGCACCGCACTTGCGATGGGCGCCGACCGTGCGATCTTGATCGTGGCCGAGGACAAAGTCGAGCCGCTCGGCGTGGCCAAGCTGCTGGCCAAGG---TCGCGGAAGCCGAAAAGCCAGGCCTGGTGATTCTGGGCAAGCAGGCGATTGACGATGACAACAACCAGACCGGCCAGATGCT…
291_RNODE_11_length_104062	NZ_CP020540.1	NZ_CP020540.1 Sphingobium herbicidovorans strain MH plasmid pSHV1, complete sequence	6.96e-65	499	76.754	96	141	73274	73763	127290	126803	CCGCGCGTCAAGGCGGACGGGTCGGGCGTCGACCTCGCCAACGTCAAGATGAGCATGAACCCGTTCGACGAAATCGCGGTGGAAGAAGCCATCCGCATCAAGGAAGCGGGCAAAGCGGAAGAAATCGTCG-C-TGTCAGCATCGGCC--CGGCAAAGGCGCAGGAAACGCTGCGCACCGCCCTTGCAATGGGTGCGGACCGCGCGATCCTGGTCGAGACGGACGACGAAGTCGAACCGCTCGCCGTTGCCAAGATCCT--C-AAGGCCATCGCCGAAGAAGAACAGCCCGGTCTCGTCATGCTCGGCAAGCAGGCGATCGACGACGATTCGAACCAGACTGGTCAGATGCTCGCCGCGCTGATGGGTCGTCCCCAGGGCACCTTTGCCAACACCGTCGA…	CCGCGCGTGAAAGCGGATGGGATGGGCGTCGATCTGGCGAACGTCAAGATGAGCATGAACCCGTTCGACGAGATCGCGGTCGAGGAAGCCATTCGCCTCAAGGAAAGGGGCGCCGCGAGCGAGATCGTCGTCGTCTC-G-ATCGGCGAACAG-AAA-GCGCGGGAGACGCTGCGCACCGCACTTGCGATGGGCGCGGACCGTGCGATCTTGATCGTGGCCGAGGACAAAGTCGAGCCGCTCGGCGTGGCCAAGCTGCTGGCCAAGG---TCGCGGAAGCCGAACAGCCAGGCTTGGTGATTCTGGGCAAGCAGGCGATTGACGATGACAACAACCA-AC-GGCCAGATGCCCGCAGCGCTGCTCGGCTGGGGCCAGGGCACCTTCGCCAGCAAGGTCGA…
291_RNODE_11_length_104062	NZ_CP039925.1	NZ_CP039925.1 Agrobacterium tumefaciens strain CFBP7129 plasmid pAtCFBP7129b, complete sequence	6.62e-100	663	77.376	132	204	73219	73872	258263	258916	AAGTCCCATGAAAATCCTCGTCCCCGTCAAGCGGGTGATCGATTACAACGTTAAGCCGCGCGTCAAGGCGGACGGGTCGGGCGTCGACCTCGCCAACGTCAAGATGAGCATGAACCCGTTCGACGAAATCGCGGTGGAAGAAGCCATCCGCATCAAGGAAGCGGGCAAAGCGGAAGAAATCGTCG-C-TGTCAGCATCGGCCCGGCAAAGGCGCAGGAAACGCTGCGCACCGCCCTTGCAATGGGTGCGGACCGCGCGATCCTGGTCGAGACGGACGACGAAGTCGAACCGCTCGCCGTTGCCAAGATCCTCAAGGCCATCGCCGAAGAAGAACAGC-CC-GGTCTCGTCATGCTCGGCAAGCAGGCGATCGACGACGATTCG-AACCAGACTGGTCAG…	AAGTTCCATGAAAATTCTCGTCCCAGTCAAGCGGGTAGTTGACTACAACGTGAAGATCCGCGTCAAGCCTGATGGATCGGGCGTCGACCTTGCCAACGTCAAGATGTCGATGAACCCGTTCGACGAGATCTCGATCGAGGAAGCTCTTCGCCTGAAAGAAGCGGGTGAAGCGGAAGAAGTCGTTGTCGTGTC-G-ATTGGCCCGGCGAAGGCCGAGGAGACGCTGCGCACCGCGCTCGCGATGGGTGCCGACCGGGCCGTGCTGGTCGAGACGGACGACCCCGTCGAGCCGCTCGCCGTCGCCAAGATCCTGAAGGGCGTTACCGATGCTGA--GGCTCCGGGCCTCGTCATCGTCGGCAAGCAGGCGATCGACGATGA-CAGCAACCAGACAGGCCAG…
291_RNODE_11_length_104062	NZ_CP022567.1	NZ_CP022567.1 Rhizobium leguminosarum bv. viciae strain BIHB 1148 plasmid pSK03, complete sequence	6.62e-100	823	75.456	176	204	15546	16357	197596	196789	CGTCGGTCGCGC-GGATCGAATCGGTGATGACCAGTTCCTTGAGCGCCGATTTGTCGACGCGCGCCACTGCGCTGCCCGACAGGACACCGTGCGTGATGTAGGCCGCCACGCTGCTGGCCCCCTGATCGAGCAAAGCCTGCGCCGCATTGCAGAGCGTGCCGCCCGAATCGACGATATCGTCGATCAGGATGCAGTGGC-GCCCCTGCACATCGCCGATGATGTTCATCACCTCCGATTCGCCCGGTCGATCGCGCCTCTTGTCGACGATGGCGAGCGGCGCGTTGTCGAGCCGCTTGGCCAGCGCGCGGGCGCGCACCACGCCGCCGACATCCGGGCTGACGACCATCA-GATCCTGATCGCCATAGCGCGC-CTGGATATCGGCCGCCATCACCGGC…	CGT-GGTCG-GCTGGATCGAATCCGTGATGACGAGTTCGCGAAGCTTCGAGGAGGTGACGCGGGTGACTGCGCCGCCCGAGAGAACGCCGTGGGTGATATAGGCGGTGACGCTGGATGCGCCCTTGGCCAGCATCGCGTCGGCCGCGTTGCAGAGCGTGCCGCCGGAATCGACGATGTCGTCGATCAGCAGGCAGTCCTTGCCGGTG-ATGTCGCCGATGATGTTCATGACTTCGGATTCACCCGGCCGCTCGCGACGCTTGTCGACGATGGCCAGAAG-AC--AGTCCAGCCGCTTGGCAAGCGCGCGGGCACGCACCACACCACCGACGTCAGGCGAGACGACCACGACGTTGCTGA-GGTCATAATG-GCTCTTGATGTCGCGCGTCAGCACGGGC…
291_RNODE_11_length_104062	NZ_CP050092.1	NZ_CP050092.1 Rhizobium leguminosarum bv. trifolii strain 22B plasmid pRL22b6, complete sequence	2.38e-99	625	78.08	115	203	73223	73836	560200	560813	CCCATGAAAATCCTCGTCCCCGTCAAGCGGGTGATCGATTACAACGTTAAG--CCGCGCGTCAAGGCGGACGGGTCGGGCGTCGACCTCGCCAACGTCAAGATGAGCATGAACCCGTTCGACGAAATCGCGGTGGAAGAAGCCATCCGCATCAAGGAAGCGGGCAAAGCG-GAAGAAATCGTCG-C-TGTCAGCATCGGCCCGGCAAAGGCGCAGGAAACGCTGCGCACCGCCCTTGCAATGGGTGCGGACCGCGCGATCCTGGTCGAGACGGACGACGAAGTCGAACCGCTCGCCGTTGCCAAGATCCTCAAGGCCATCGCCGAAGAAGAACAGCCCGGTCTCGTCATGCTCGGCAAGCAGGCGATCGACGACGATTCG-AACCAGACTGGTCAGATG…	CCCATGAAGATACTCGTCCCAGTCAAACGGGTTGTCGACTACAACGTGAAGATCCG-G-GTGAAGCCGGATGGTACGGGTGTCGAGCTTGCCAATGTGAAGATGTCGATGAACCCGTTCGACGAGATCTCGGTGGAAGAGGCGCTGCGGCTGAAGGAAGCCGGCAA-GTGCGAGGAAGTGGTGGTCGTTTC-G-ATCGGTCCGGCCAAGGCCGAAGAGACGCTGCGCACCGCACTTGCCATGGGCGCCGACCGGGCGATCCTGGTCGAGACCGACGATCAGATCGAGCCGCTCACCGTCGCCAAGATCCTCAAGGCTGTCGCCGATGCGGAACAGCCGGGGCTGATCATCGTCGGCAAGCAGGCGATCGACGATGA-CAGCAACCAGACCGGCCAGATG…
291_RNODE_11_length_104062	NZ_CP032340.1	NZ_CP032340.1 Azospirillum brasilense strain MTCC4038 plasmid p1, complete sequence	2.38e-99	810	75.432	179	203	41954	42753	1735244	1736043	GCACGTAGGATCGCGTAGAACGGATAGAAATACCATTCCGGCACGATGTGCGCGGGCGTAGA-AAGTGGGTTCGCTTCGATATAATTGTCTGGATGGCCCAACACGTTCGGCAGGAAGAAGACGAA---CGTGAAGAAGATCAGCAGGATGATGCCCAGGCCGAAACCGTCCTTCGCCGTGTAATACGGGTGGAACGGCACGGTGTCGCT-CTCGCTCTTCACTTCGACGCCGGTCGGGTTGGACGAACCGGGGATATGCAGCGCCCAGATATGCATGATCACGACGCCCATGATCACGAACGGCAGCAGGAAGTGCAGCGAGAAGAAGCGGTTGAGCG-CGGCATTGTCGGGCGCGAACCCGCCCAGCAACCAGACCTGGATCGGCTCGCCGACAAGA…	GCGCGCAGGATCGCGTAGAACGGCAGGAAGTACCATTCCGGAACGATGTGCGCCGGCGT-GACCAGCGGGTTGGCCGGGATGTAGTTGTCCGGGTGGCCGAGGTAGTTCGGGGCGAAGAAGACGAAGGCCGCGTAGAAGATCAGGAACACGACGACC--G-CGAAGCCGTCCTTGACCGTGACGTACGGGTTGAACGGCACGGTGTC-CTGCGGGCCCTTGGCGTCGATGCCCAGCGGGTTGTTGGAGCCGGAGACGTGCAGGGCGGCGGTGTGGAGGACGACCAGGCCCAGCAGCACGAACGGCAGCAGGAAGTGCAGCGCGAAGAAGCGGTTCAGCGTCGG-GTTGTCGACCGAGAAGCCGCCCCACAGCCAGGTCACGATCGGGTCGCCGACCAGC…
291_RNODE_11_length_104062	NZ_CP032340.1	NZ_CP032340.1 Azospirillum brasilense strain MTCC4038 plasmid p1, complete sequence	3.15e-83	791	74.968	153	174	74145	74914	169764	170530	AAGATCGCGGGCGTGGGCAAGGTCCATG-TCGCCGACGATGCGGCGTACGAGCA-CGGCCTTCCCGAAAACGTCGCGCCGCTGATCGTCGATCTC---ATGGGCCACCATGACGCGTTCGTTG-CGCCTGCCACCACCACGGGCAAAAACATCGCT-CCGCGCGTTGCCGCCCTGCTCGACGT-GATGCAGATCTCGGACATTCTCTCGGTGGAAGGCGACAAGACCTTCACGCGCCCGATCTACGCCGGCAACGCTATCGCGACGGTCGAA-TCCAGCGA--CGAGAAACTTGTCGTCACCGTGCGCGGCACTGCCTTCGAAAAGGCCGACGCCGA-GAGCGGCTCGGCTGA-AATCGAAGA-CGTCTCCGGCCCGACCGGCGATGGC-CTGTCGAGC…	AAGATCGCCGGGGTGGCCAAGGTGC-TGCTGGCCGACGACGCGGCCTACGCCCATCCG-CTGCCGGAGAACGTCGCGCCGCTGGTCGTCAATCTCGCCAAGGGCTA-C-GGTCATGTGC-TGGCCGCC-GCCTCGTCGGAGGGCAAGAACCT-GCTGCCGCGGGTCGCCGCGCTGCTCGACGTCGCGGC-GATCTCCGACATCACCGGGGTGGTCTCCGCCGACACCTTCGAGCGGCCGATCTACGCCGGCAACGCCATCGCCACGGT-GAAGTCCGCCGATCCGATCAA--GGTCGTCACGGTGCGCACCACCGCCTTCGAGGCGGCCGCCGC-GACGGGCGGCTCGGC-GACGGTCG-AGAGCATCGCCGGGACGGGCGACGCCGGCTCGGCCAAG-…
291_RNODE_11_length_104062	NZ_CP012915.1	NZ_CP012915.1 Azospirillum brasilense strain Sp 7 plasmid ABSP7_p1, complete sequence	2.38e-99	804	75.498	177	203	41960	42753	397144	396351	AGGATCGCGTAGAACGGATAGAAATACCATTCCGGCACGATGTGCGCGGGCGTAGA-AAGTGGGTTCGCTTCGATATAATTGTCTGGATGGCCCAACACGTTCGGCAGGAAGAAGACGAA---CGTGAAGAAGATCAGCAGGATGATGCCCAGGCCGAAACCGTCCTTCGCCGTGTAATACGGGTGGAACGGCACGGTGTCGCT-CTCGCTCTTCACTTCGACGCCGGTCGGGTTGGACGAACCGGGGATATGCAGCGCCCAGATATGCATGATCACGACGCCCATGATCACGAACGGCAGCAGGAAGTGCAGCGAGAAGAAGCGGTTGAGCG-CGGCATTGTCGGGCGCGAACCCGCCCAGCAACCAGACCTGGATCGGCTCGCCGACAAGAGGAATG…	AGGATCGCGTAGAACGGCAGGAAGTACCATTCCGGAACGATGTGCGCCGGCGT-GACCAGCGGGTTGGCCGGGATGTAGTTGTCCGGGTGGCCGAGGTAGTTCGGGGCGAAGAAGACGAAGGCCGCGTAGAAGATCAGGAACACGACGACC--G-CGAAGCCGTCCTTGACCGTGACGTACGGGTTGAACGGCACGGTGTC-CTGCGGGCCCTTGGCGTCGATGCCCAGCGGGTTGTTGGAGCCGGAGACGTGCAGGGCGGCGGTGTGGAGGACGACCAGGCCCAGCAGCACGAACGGCAGCAGGAAGTGCAGCGCGAAGAAGCGGTTCAGCGTCGG-GTTGTCGACCGAGAAGCCGCCCCACAGCCAGGTCACGATCGGGTCGCCGACCAGCGGGAAG…
291_RNODE_11_length_104062	NZ_CP012915.1	NZ_CP012915.1 Azospirillum brasilense strain Sp 7 plasmid ABSP7_p1, complete sequence	3.15e-83	794	74.937	154	174	74145	74917	216276	215507	AAGATCGCGGGCGTGGGCAAGGTCCATG-TCGCCGACGATGCGGCGTACGAGCA-CGGCCTTCCCGAAAACGTCGCGCCGCTGATCGTCGATCTC---ATGGGCCACCATGACGCGTTCGTTG-CGCCTGCCACCACCACGGGCAAAAACATCGCT-CCGCGCGTTGCCGCCCTGCTCGACGT-GATGCAGATCTCGGACATTCTCTCGGTGGAAGGCGACAAGACCTTCACGCGCCCGATCTACGCCGGCAACGCTATCGCGACGGTCGAA-TCCAGCGA--CGAGAAACTTGTCGTCACCGTGCGCGGCACTGCCTTCGAAAAGGCCGACGCCGA-GAGCGGCTCGGCTGA-AATCGAAGA-CGTCTCCGGCCCGACCGGCGATGGC-CTGTCGAGC…	AAGATCGCCGGGGTGGCCAAGGTGC-TGCTGGCCGACGACGCGGCCTACGCCCATCCG-CTGCCGGAGAACGTCGCGCCGCTGGTCGTCAATCTCGCCAAGGGCTA-C-GGTCATGTGC-TGGCCGCC-GCCTCGTCGGAGGGCAAGAACCT-GCTGCCGCGGGTCGCCGCGCTGCTCGACGTCGCGGC-GATCTCCGACATCACCGGGGTGGTCTCCGCCGACACCTTCGAGCGGCCGATCTACGCCGGCAACGCCATCGCCACGGT-GAAGTCCGCCGATCCGATCAA--GGTCGTCACGGTGCGCACCACCGCCTTCGAGGCGGCCGCCGC-GACGGGCGGCTCGGC-GACGGTCG-AGAGCATCGCCGGGACGGGCGACGCCGGCTCGGCCAAG-…
291_RNODE_11_length_104062	NC_007766.1	NC_007766.1 Rhizobium etli CFN 42 plasmid p42f, complete sequence	2.38e-99	662	77.492	125	203	73224	73873	458338	457689	CCATGAAAATCCTCGTCCCCGTCAAGCGGGTGATCGATTACAACGTTAAG--CCGCGCGTCAAGGCGGACGGGTCGGGCGTCGACCTCGCCAACGTCAAGATGAGCATGAACCCGTTCGACGAAATCGCGGTGGAAGAAGCCATCCGCATCAAGGAAGCGGGCAAAGCGGAAGAAATCGTCGCTGTCAGCATCGGCCCGGCAAAGGCGCAGGAAACGCTGCGCACCGCCCTTGCAATGGGTGCGGACCGCGCGATCCTGGTCGAGACGGACGACGAAGTCGAACCGCTCGCCGTTGCCAAGATCCTCAAGGCCATCGCCGAAGAAGAACAGCCCGGTCTCGTCATGCTC-GGCAAGCAGGCGATCGACGACGATTCG-AACCAGACTGGTCAGATGCTC…	CCATGAAGATTCTCGTGCCCGTCAAGCGGGTTGTCGACTACAACGTGAAGATCCG-G-GTTAAGCCGGATGGCACGGGTGTCGAGCTTGCCAATGTGAAGATGTCGATGAACCCGTTCGACGAGATCTCGGTGGAAGAGGCGCTGCGATTGAAGGAGGCCGGCAAGGCCGAGGAAGTGGTGGTGGTCTCGATCGGCCCTGCCAAGGCCGAGGAGACGCTGAGGACGGCACTCGCCATGGGCGCCGACCGGGCGATCCTGGTCGAGACCGACGATCAAGTCGAGCCGCTCGCCGTCGCCAAGATCCTCAAAGGTGTCGCCGATGCCGAGCAGCCGGGGCTGATCAT-ATCAGGCAAGCAGGCGATCGACGACGA-CAGCAATCAGACCGGCCAGATGCTG…
291_RNODE_11_length_104062	NC_017966.1	NC_017966.1 Tistrella mobilis KA081020-065 plasmid pTM2, complete sequence	8.56e-99	1181	73.412	241	202	245	1384	15437	16585	GACGCGCAGACCGGTGACGAGCTTGGCGATCATGCCGGCGATGAAGGTGCCGACTG-CCGCCCAGACGATGGTGACGACCACGCCTTCGAGCTGGAT-CAGAACCT-G-C-GCCAGCGTGCCGACTTCGCCATCGCCCGGACCGCCGATGAACG-GCTGGACCACGATGCCGGTGCCGATCGCGCCGACCACGCCGCCGATGCCGTGAATGCCGAAGGCGTCCAGGCTGTCGTCGTAACCGAACTTCGTCTTCACCTTGGCGACGAAGAAGTAGCAGACCGCCGAGGCCACGATGCCGAGCAGGATCGCGCCGAAGGGGCCGCTATTGCCCGCAGCGGGGGTCACGGCGACGAGGCCGGCGATCACGCCCGAGCAGAAGCCCAGC-GCGCTGCCCTTGT…	GACGCGCAGACCGACGATCAGGTCGACGATCTTGTAGAGGATCAGGCTGCCGA-TGCCCGACCAGGCGATGGTGACCAGCACGGCCAGGATCTGGGTCCAG-ACCTGGTCGGCCATGGTCACGCCGTCGGCATAGCCGATGCCGCCGAGCGACGCGCTGGTGAAC-ACGCCGGTGCCGACTGCGCCGATGATGCCGCCGATGCCGTGCACGCCGAACACGTCCAGGCTGTCGTCATAGCCCAGCTTGTTCTTCACCACGGTCACGAAGAAGTAGCAGATCGCCGAGGCGATGATGCCGAGCACGATCGCGCCCACCGGGCCGATCAGGCCGGCGGCCGGGGTGACGGCGACCAGGCCGGCGACGATGCCCGAGGCGGCGCCCAGCATCG-AGGCCTTGC…
291_RNODE_11_length_104062	NZ_CP054022.1	NZ_CP054022.1 Rhizobium indicum strain JKLM 12A2 plasmid pPR12A201, complete sequence	3.08e-98	636	77.516	131	201	73223	73852	688959	688330	CCCATGAAAATCCTCGTCCCCGTCAAGCGGGTGATCGATTACAACGTTAAG--CCGCGCGTCAAGGCGGACGGGTCGGGCGTCGACCTCGCCAACGTCAAGATGAGCATGAACCCGTTCGACGAAATCGCGGTGGAAGAAGCCATCCGCATCAAGGAAGCGGGCAAAGCGGAAGAAATCGTCGCTGTCAGCATCGGCCCGGCAAAGGCGCAGGAAACGCTGCGCACCGCCCTTGCAATGGGTGCGGACCGCGCGATCCTGGTCGAGACGGACGACGAAGTCGAACCGCTCGCCGTTGCCAAGATCCTCAAGGCCATCGCCGAAGAAGAACAGCCCGGTCTCGTCATGCTCGGCAAGCAGGCGATCGACGACGATTCGAACCAGACTGGTCAGATGCTCG…	CCCATGAAGATTCTCGTGCCCGTCAAACGGGTTGTCGACTACAACGTGAAGATCCG-G-GTGAAGCCGGACGGCACGGGTGTCGAGCTTGCCAATGTGAAGATGTCGATGAACCCGTTCGACGAGATCTCGGTGGAAGAGGCGTTGCGGCTGAAGGAAGCCGGCAAGGCCGAGGAAGTGGTCGTCGTCTCGATCGGTCCTGCCAAGGCCGAAGAGACGCTGCGCACCGCACTTGCCATGGGCGCCGACCGGGCGATCCTGGTCGAGACCGACGATGCGGTCGAGCCGCTGACTGTCGCCAAGATCCTCAAGGCTGTGGCCGATGCCGAACAGCCGGGGCTGATCATCGTCGGCAAGCAGGCAATCGACGACGATTCGAACCAGACCGGCCAGATGCTGG…
291_RNODE_11_length_104062	NZ_CP071613.1	NZ_CP071613.1 Rhizobium bangladeshense strain BLR175 plasmid p1, complete sequence	3.08e-98	654	77.217	137	201	73226	73873	437002	437649	ATGAAAATCCTCGTCCCCGTCAAGCGGGTGATCGATTACAACGTTAAGCCGCGCGTCAAGGCGGACGGGTCGGGCGTCGACCTCGCCAACGTCAAGATGAGCATGAACCCGTTCGACGAAATCGCGGTGGAAGAAGCCATCCGCATCAAGGAAGCGGGCAAAGCGGAAGAAATCGT--CGCTGTCAGCATCGGCCCGGCAAAGGCGCAGGAAACGCTGCGCACCGCCCTTGCAATGGGTGCGGACCGCGCGATCCTGGTCGAGACGGACGACGAAGTCGAACCGCTCGCCGTTGCCAAGATCCTCAAGGCCATCGCCGAAGAAGAACAGCCCGGTCTCGTCATGCTCGGCAAGCAGGCGATCGACGACGATTCGAACCAGACTGGTCAGATGCTCGCCG…	ATGAAGATTCTCGTGCCCGTCAAGCGGGTTGTCGACTACAACGTGAAGATCCGCGTGAAGCCGGACGGCACGGGTGTCGAGCTTGCCAATGTGAAGATGTCGATGAACCCGTTCGACGAGATCTCGGTGGAAGAGGCGCTGCGGCTGAAGGAGGCCGGCAAGGCGGAGGAAGTGGTGGTGGTGTC-G-ATCGGCCCGGCCAAGGCCGAGGAGACGCTGCGGACGGCGCTCGCCATGGGCGCCGACCGGGCGATCCTCATCGAGACCGACGACGCCGTCGAGCCGCTCACTGTGGCCAAGATCCTCAAAGGGGTGGCCGAAGCCGAACAGCCGGGGCTTGTTATAACAGGCAAGCAGGCGATCGACGACGATTCGAACCAGACCGGCCAGATGCTGGCGG…
291_RNODE_11_length_104062	NC_008378.1	NC_008378.1 Rhizobium leguminosarum bv. viciae 3841 plasmid pRL12, complete sequence	1.11e-97	618	77.67	130	200	73223	73836	566555	567168	CCCATGAAAATCCTCGTCCCCGTCAAGCGGGTGATCGATTACAACGTTAAG--CCGCGCGTCAAGGCGGACGGGTCGGGCGTCGACCTCGCCAACGTCAAGATGAGCATGAACCCGTTCGACGAAATCGCGGTGGAAGAAGCCATCCGCATCAAGGAAGCGGGCAAAGCGGAAGAAATCGTCGCTGTCAGCATCGGCCCGGCAAAGGCGCAGGAAACGCTGCGCACCGCCCTTGCAATGGGTGCGGACCGCGCGATCCTGGTCGAGACGGACGACGAAGTCGAACCGCTCGCCGTTGCCAAGATCCTCAAGGCCATCGCCGAAGAAGAACAGCCCGGTCTCGTCATGCTCGGCAAGCAGGCGATCGACGACGATTCG-AACCAGACTGGTCAGATGCTC…	CCCATGAAGATACTCGTCCCAGTCAAACGGGTTGTCGACTACAACGTGAAGATCCG-G-GTGAAGCCGGACGGCACGGGTGTCGAGCTTGCCAATGTGAAGATGTCGATGAACCCGTTCGACGAGATCTCGGTGGAAGAGGCGCTGCGGCTGAAGGAGGCCGGCAAGGCCGAGGAAGTGGTGGTCGTCTCGATCGGCCCTGCCAAGGCCGAAGAGACGCTGCGGACGGCACTTGCCATGGGCGCCGACCGGGCGATCCTGGTCGAGACCGACGATCAAATCGAGCCGCTCACCGTCGCCAAGATCTTGAAGGCTGTCGCCGATGCCGAACAGCCGGGGCTGATCATCGTCGGCAAGCAGGCGATCGACGACGA-CAGCAACCAGACCGGCCAGATGCTG…
291_RNODE_11_length_104062	NC_020061.1	NC_020061.1 Rhizobium tropici CIAT 899 plasmid pRtrCIAT899b, complete sequence	3.98e-97	658	77.204	132	199	73225	73873	380410	379762	CATGAAAATCCTCGTCCCCGTCAAGCGGGTGATCGATTACAACGTTAAG--CCGCGCGTCAAGGCGGACGGGTCGGGCGTCGACCTCGCCAACGTCAAGATGAGCATGAACCCGTTCGACGAAATCGCGGTGGAAGAAGCCATCCGCATCAAGGAAGCGGGCAAAGCGGAAGAAATCGT--CGCTGTCAGCATCGGCCCGGCAAAGGCGCAGGAAACGCTGCGCACCGCCCTTGCAATGGGTGCGGACCGCGCGATCCTGGTCGAGACGGACGACGAAGTCGAACCGCTCGCCGTTGCCAAGATCCTCAAGGCCATCGCCGAAGAAGAACAGCCCGGTCTCGTCATGCTCGGCAAGCAGGCGATCGACGACGATTCGAACCAGACTGGTCAGATGCTCG…	CATGAAGATTCTCGTTCCCGTGAAGCGGGTAGTTGATTACAACGTGAAGATCCG-G-GTGAAGCCGGATGGTTCGGGCGTCGAGCTTGCGAATGTGAAGATGTCGATGAACCCGTTCGACGAGATTTCGGTCGAAGAAGCGCTGCGGCTGAAGGAGGCCGGCAAGGCCGAGGAAGTGGTGGTGGTGTC-G-ATCGGACCGGCCAAGGCCGAGGAGACATTGCGCACCGCCCTTGCCATGGGCGCGGATCGCGCCATCCTGGTCGAGACCGAAGATCAGGTCGAGCCGCTGGCCGTCGCCAAGATCCTCAAAGGTGTTGCCGATGCCGAACAGCCGGGCCTGATCATCGTCGGCAAGCAGGCGATCGATGATGACTCGAACCAGACCGGCCAGATGCTGG…
291_RNODE_11_length_104062	NC_011987.1	NC_011987.1 Agrobacterium radiobacter K84 plasmid pAtK84c, complete sequence	3.98e-97	629	77.266	141	199	73225	73852	212813	212186	CATGAAAATCCTCGTCCCCGTCAAGCGGGTGATCGATTACAACGTTAAGCCGCGCGTCAAGGCGGACGGGTCGGGCGTCGACCTCGCCAACGTCAAGATGAGCATGAACCCGTTCGACGAAATCGCGGTGGAAGAAGCCATCCGCATCAAGGAAGCGGGCAAAGCGGAAGAAATCGTCGCTGTCAGCATCGGCCCGGCAAAGGCGCAGGAAACGCTGCGCACCGCCCTTGCAATGGGTGCGGACCGCGCGATCCTGGTCGAGACGGACGACGAAGTCGAACCGCTCGCCGTTGCCAAGATCCTCAAGGCCATCGCCGAAGAAGAACAGCCCGGTCTCGTCATGCTCGGCAAGCAGGCGATCGACGACGATTCGAACCAGACTGGTCAGATGCTCGCCGC…	CATGAAGATTCTGGTCCCCGTGAAGCGGGTAGTTGATTACAACGTGAAGATCCGTGTGAAGCCGGATGGGACTGGCGTTGAGCTTGCCAACGTCAAGATGTCGATGAACCCGTTCGACGAGATCTCGGTCGAGGAAGCGCTGCGGCTGAAGGAAGCCGGCAAGGCTGAGGAAGTCGTGGTCGTCTCGATCGGGCCTGCCAAGGCTGAAGAGACGCTGCGCACTGCACTCGCCATGGGCGCCGACCGGGCGATCCTGGTCGAGACCGATGATGCCGTCGAACCGCTGGCCGTCGCCAAGATCCTGAAGGGTGTAGCAGACGCCGAACAGCCAGGCCTGATCATTGTCGGCAAGCAGGCGATCGATGACGATAGCAACCAGACCGGCCAGATGCTGGCAGC…
291_RNODE_11_length_104062	NC_011987.1	NC_011987.1 Agrobacterium radiobacter K84 plasmid pAtK84c, complete sequence	4.19e-62	608	74.507	141	136	73224	73824	109746	109146	CCATGAAAATCCTCGTCCCCGTCAAGCGGGTGATCGATTACAACGTTAAGCCGCGCGTCAAGGCGGACGGGTCGGGCGTCGACCTCGCCAACGTCAAGATGAGCATGAACCCGTTCGACGAAATCGCGGTGGAAGAAGCCATCCGCATCAAGGAAGCGGGCAAAGCGGAAGAAATCGTCGCTGTCAGCATCGGCCCGGCAAAGGCGCAGGAAACGCTGCGCACCGCCCTTGCAATGGGTGCGGACCGCGCGATCCTGGTCGAGACGGACGACGAAGTCGAACCGCTCGCCGTTGCCAAGATCCTCAAGGCCATCGCCGAAGAAGAACAGC--CCGGTCTCGTCATGCTCGGCAAGCAGGCGATCGACGACGATTCGAACCAGACTGGTCAGATGCTCGC…	CCATGAAAATACTCGTGCCTGTTAAGCGTGTCGTCGATTACAACGTCAAAATCCGCGTGAAGCCGGATGGCACCGGCGTTGACCTTGCCAACGTCAAGATGTCGATGAATCCATTCGACGAGATCGCGGTGGAGGGGGCTTTGCGCCTGAAAGAAGCCGGCAAGGCTTCCGAAGTCGTTGCCGTTTCCGTCGGTCCTTCCAAGGCCGAAGATACGCTGCGCACGGCGCTTGCCATGGGTGTGGACCGGGGGCTCCTGGTCGAGACCGACGAAACCGTCGAGCCGTTGACGGTGGCCAAGCTCCTGAAGGCAGTCG-CGCAGCAGGA-GGCTTTCGATCTCATCATCCTCGGCAAGCAGGCGATCGACGATGATAGCAACCAGACGGGCCAGATGCTTTC…
291_RNODE_11_length_104062	NZ_CP007046.1	NZ_CP007046.1 Rhizobium leguminosarum bv. trifolii WSM1689 plasmid unnamed, complete sequence	1.43e-96	660	77.121	133	198	73223	73873	245802	246452	CCCATGAAAATCCTCGTCCCCGTCAAGCGGGTGATCGATTACAACGTTAAG--CCGCGCGTCAAGGCGGACGGGTCGGGCGTCGACCTCGCCAACGTCAAGATGAGCATGAACCCGTTCGACGAAATCGCGGTGGAAGAAGCCATCCGCATCAAGGAAGCGGGCAAAGCG-GAAGAAATCGTCGCTGTCAGCATCGGCCCGGCAAAGGCGCAGGAAACGCTGCGCACCGCCCTTGCAATGGGTGCGGACCGCGCGATCCTGGTCGAGACGGACGACGAAGTCGAACCGCTCGCCGTTGCCAAGATCCTCAAGGCCATCGCCGAAGAAGAACAGCCCGGTCTCGTCATGCTC-GGCAAGCAGGCGATCGACGACGATTCG-AACCAGACTGGTCAGATGC…	CCCATGAAGATACTCGTCCCAGTCAAACGGGTTGTCGACTACAACGTGAAGATCCG-G-GTGAAGCCGGATGGCACGGGTGTCGAGCTAACCAATGTGAAGATGTCGATGAACCCGTTCGACGAGATCTCGGTGGAAGAGGCGTTGCGGCTGAAGGAAGCCGGCAA-GTGCGAGGAAGTGGTCGTCGTCTCGATCGGTCCGGCCAAGGCCGAGGAGACGCTGCGGACCGCCCTTGCCATGGGCGCCGATCGGGCGATCCTGGTCGAGACTGACGATGCTGTAGAACCGCTGACCGTCGCCAAGATCTTGAAGGCTGTCGCCGATGCCGAACAACCCGGGCTGATCAT-ATCAGGCAAGCAGGCAATCGATGACGA-CAGCAACCAGACCGGCCAGATGC…
291_RNODE_11_length_104062	NZ_CP071619.1	NZ_CP071619.1 Rhizobium bangladeshense strain PLR8-1a plasmid p1, complete sequence	1.43e-96	653	77.029	140	198	73226	73873	436817	437464	ATGAAAATCCTCGTCCCCGTCAAGCGGGTGATCGATTACAACGTTAAGCCGCGCGTCAAGGCGGACGGGTCGGGCGTCGACCTCGCCAACGTCAAGATGAGCATGAACCCGTTCGACGAAATCGCGGTGGAAGAAGCCATCCGCATCAAGGAAGCGGGCAAAGCGGAAGAAATCGTCGCTG-TCAGCATCGGCCCGGCAAAGGCGCAGGAAACGCTGCGCACCGCCCTTGCAATGGGTGCGGACCGCGCGATCCTGGTCGAGACGGACGACGAAGTCGAACCGCTCGCCGTTGCCAAGATCCTCAAGGCCATCGCCGAAGAAGAACAGCCCGGTCTCGTCATGCTCGGCAAGCAGGCGATCGACGACGATTCGAACCAGACTGGTCAGATGCTCGCCGC…	ATGAAGATTCTCGTGCCCGTCAAGCGGGTTGTCGACTACAACGTGAAGATCCGCGTGAAGCCGGATGGCACGGGTGTCGAGCTTGCCAATGTGAAGATGTCGATGAACCCGTTCGACGAGATCTCGGTGGAAGAGGCGCTGCGGCTGAAGGAAGCCGGCAAGGCCGAGGAAGTGGTGGTGGTTTCG-ATCGGCCCGGCCAAGGCCGAGGAGACGCTGCGGACGGCGCTCGCCATGGGCGCCGACCGGGCGATCCTCATCGAGACCGACGACGCCGTCGAGCCGCTCACTGTGGCCAAGATCCTCAAAGGGGTGGCCGAAGCCGAACAGCCGGGGCTTGTTATAACAGGCAAGCAGGCGATCGACGACGATTCGAACCAGACCGGCCAGATGCTGGCGGC…
291_RNODE_11_length_104062	NZ_CP020952.1	NZ_CP020952.1 Rhizobium sp. CIAT894 plasmid pRheCIAT894e, complete sequence	1.43e-96	657	77.017	139	198	73223	73873	530360	529710	CCCATGAAAATCCTCGTCCCCGTCAAGCGGGTGATCGATTACAACGTTAAG--CCGCGCGTCAAGGCGGACGGGTCGGGCGTCGACCTCGCCAACGTCAAGATGAGCATGAACCCGTTCGACGAAATCGCGGTGGAAGAAGCCATCCGCATCAAGGAAGCGGGCAAAGCGGAAGAAATCGT--CGCTGTCAGCATCGGCCCGGCAAAGGCGCAGGAAACGCTGCGCACCGCCCTTGCAATGGGTGCGGACCGCGCGATCCTGGTCGAGACGGACGACGAAGTCGAACCGCTCGCCGTTGCCAAGATCCTCAAGGCCATCGCCGAAGAAGAACAGCCCGGTCTCGTCATGCTCGGCAAGCAGGCGATCGACGACGATTCGAACCAGACTGGTCAGATGCT…	CCCATGAAGATTCTCGTGCCCGTCAAACGGGTTGTCGACTACAACGTGAAGATCCG-G-GTTCGTCCGGATGGCACGGGTGTCGAGCTAGCCAATGTGAAGATGTCGATGAACCCGTTCGACGAGATCTCGGTGGAAGAGGCGCTGCGTCTGAAGGAAGCCGGCAAGGCCGAGGAAGTGGTGGTGGTGTC-G-ATCGGTCCCGCCAAGGCCGAGGAGACGCTGAGGACGGCGCTCGCCATGGGCGCCGACCGGGCGATCCTGGTCGAGACCGAGGATGCCGTCGAGCCGCTGGCGGTCGCCAAGATCCTTAAAGGCGTGGCCGATGCCGAACAGCCGGGCCTTGTTATCGTCGGCAAGCAGGCGATCGACGACGATTCCAACCAGACTGGCCAGATGCT…
291_RNODE_11_length_104062	NZ_CP013635.1	NZ_CP013635.1 Rhizobium sp. N324 plasmid pRspN324e, complete sequence	1.43e-96	632	77.373	133	198	73226	73852	511275	510649	ATGAAAATCCTCGTCCCCGTCAAGCGGGTGATCGATTACAACGTTAAG--CCGCGCGTCAAGGCGGACGGGTCGGGCGTCGACCTCGCCAACGTCAAGATGAGCATGAACCCGTTCGACGAAATCGCGGTGGAAGAAGCCATCCGCATCAAGGAAGCGGGCAAAGCGGAAGAAATCGTCGCTG-TCAGCATCGGCCCGGCAAAGGCGCAGGAAACGCTGCGCACCGCCCTTGCAATGGGTGCGGACCGCGCGATCCTGGTCGAGACGGACGACGAAGTCGAACCGCTCGCCGTTGCCAAGATCCTCAAGGCCATCGCCGAAGAAGAACAGCCCGGTCTCGTCATGCTCGGCAAGCAGGCGATCGACGACGATTCG-AACCAGACTGGTCAGATGCTCGC…	ATGAAGATTCTCGTGCCCGTCAAGCGCGTCGTCGACTACAACGTGAAGATCCG-G-GTGAAGCCGGATGGTTCCGGTGTCGAGCTTGTCAATGTGAAGATGTCGATGAACCCGTTCGACGAGATCTCGGTGGAAGAGGCGCTGCGGCTGAAGGAGGCCGGCAAGGCCGAGGAAGTGGTGGTGGTTTCG-ATCGGCCCGGCCAAGGCCGAGGAGACGCTGCGCACCGCGCTGGCCATGGGTGCCGACCGGGCGATCCTGGTCGAGACCGACGATCAAGTCGAGCCGCTTGCCGTTGCCAAGATCCTCAAGGGCGTGGCCGATGCCGAGCAGCCGGGATTGGTCATCGTCGGCAAGCAGGCGATCGACGACGA-CAGCAACCAGACCGGCCAGATGCTGGC…
291_RNODE_11_length_104062	NC_016623.1	NC_016623.1 Azospirillum lipoferum 4B plasmid AZO_p3, complete sequence	5.15e-96	805	75.155	184	197	41954	42750	549227	550023	GCACGTAGGATCGCGTAGAACGGATAGAAATACCATTCCGGCACGATGTGCGCGGGCGTAGAAAGTGGGTTCGCTTCGATATAATTGTCTGGATGGCCCAACACGTTCGGCAGGAAGAAGACGAACGTGAAGAAGATCAGCAGGATGATGCCCAGGCCGAAACCGTCCTTCGCCGTGTAATACGGGTGGAACGGCACGGTGTCGCTCTCG-CTCTTCACTTCGACGCCGGTCGGGTTGGACGAACCGGGGATATGCAGCGCCCAGATATGCATGATCACGACGCCCATGATCACGAACGGCAGCAGGAAGTGCAGCGAGAAGAAGCGGTTGAGCG-CGGCATTGTCGGGCGCGAACCCGCCCAGCAACCAGACCTGGATCGGCTCGCCGAC-AAGAGGA…	GCGCGCAGCATGGCGTAGAAGGGCAGGAAGTACCATTCCGGAACGATGTGCGCCGGGGTCACCAGCGGGTTGGCCGGGATGTAGTTGTCCGGATGGCCCATGTAGTTCGGCATGAAGAACACGAACGACGCGTAGATGATCAGGAAGATCACCACGGCGAAGCCGTCCTTGACCGTGACGTAGGGGTTGAACGGGACGGTGTC-CTGCGGACCCTTCGGGTCGATGCCCAGCGGGTTGTTCGAGCCGCAGACATGCAGCGCCGCGGTGTGCAGGATCACCAGACCCAGCAGCACGAAGGGCAGCAGGAAATGCAGCGCGAAGAAGCGGTTCAGCGTCGG-GTTGTCGACCGAGAAGCCGCCCCACAGCAGGGTCACGATCGGGTCGCCGACGATCGGGA…
291_RNODE_11_length_104062	NZ_CP071627.1	NZ_CP071627.1 Rhizobium leguminosarum strain GLR17 plasmid p1, complete sequence	5.15e-96	607	77.759	125	197	73223	73824	409359	409960	CCCATGAAAATCCTCGTCCCCGTCAAGCGGGTGATCGATTACAACGTTAAG--CCGCGCGTCAAGGCGGACGGGTCGGGCGTCGACCTCGCCAACGTCAAGATGAGCATGAACCCGTTCGACGAAATCGCGGTGGAAGAAGCCATCCGCATCAAGGAAGCGGGCAAAGCG-GAAGAAATCGTCGCTGTCAGCATCGGCCCGGCAAAGGCGCAGGAAACGCTGCGCACCGCCCTTGCAATGGGTGCGGACCGCGCGATCCTGGTCGAGACGGACGACGAAGTCGAACCGCTCGCCGTTGCCAAGATCCTCAAGGCCATCGCCGAAGAAGAACAGCCCGGTCTCGTCATGCTCGGCAAGCAGGCGATCGACGACGATTCGAACCAGACTGGTCAGATGCTC…	CCCATGAAGATACTCGTGCCAGTCAAACGGGTTGTCGACTACAACGTGAAGATCCG-G-GTAAAGCCGGACGGCACGGGTGTCGAGCTTGCCAATGTGAAGATGTCGATGAACCCGTTCGACGAGATCTCGGTGGAAGAGGCGTTGCGGCTGAAGGAAGCCGGCA-GGTGCGAGGAAGTGGTGGTCGTCTCGATCGGTCCGGCCAAGGCCGAGGAGACGCTGCGGACCGCCCTTGCCATGGGCGCCGACCGGGCGATCCTGGTCGAGACCGACGATCAGATCGAACCGCTCACCGTCGCCAAGATCTTGAAGGCTGTCGCAGACGTTGAACAGCCGGGGCTGATCATCGTCGGCAAGCAGGCGATCGATGACGATTCGAACCAAACCGGCCAGATGCTG…
291_RNODE_11_length_104062	CP050565.1	CP050565.1 Rhizobium leguminosarum bv. viciae strain RCAM2802 plasmid p_1, complete sequence	5.15e-96	665	76.992	136	197	73217	73873	582931	582276	GGAAGTCCCATGAAAATCCTCGTCCCCGTCAAGCGGGTGATCGATTACAACGTTAAG--CCGCGCGTCAAGGCGGACGGGTCGGGCGTCGACCTCGCCAACGTCAAGATGAGCATGAACCCGTTCGACGAAATCGCGGTGGAAGAAGCCATCCGCATCAAGGAAGCGGGCAAAGCGGAAGAAATCGTCGCTGTCAGCATCGGCCCGGCAAAGGCGCAGGAAACGCTGCGCACCGCCCTTGCAATGGGTGCGGACCGCGCGATCCTGGTCGAGACGGACGACGAAGTCGAACCGCTCGCCGTTGCCAAGATCCTCAAGGCCATCGCCGAAGAAGAACAGCCCGGTCTCGTCATGCTCGGCAAGCAGGCGATCGACGACGATTCG-AACCAGACTGGTCAG…	GGAAAT-CCATGAAGATACTCGTCCCAGTCAAACGGGTTGTCGACTACAACGTGAAGATCCG-G-GTGAAGCCGGATGGCACGGGTGTCGAGCTTGCCAATGTGAAGATGTCGATGAACCCGTTCGACGAGATCTCGGTGGAAGAGGCGCTGCGGCTGAAGGAAGCCGGCAAGGCCGAGGAAGTGGTGGTCGTCTCGATCGGTCCTGCCAAGGCCGAGGAGACGCTGCGGACCGCACTTGCCATGGGCGCCGACCGGGCGATCCTCATCGAGACCGACGATCAGATCGAGCCGCTCACCGTCGCCAAGATCCTCAAGGCTGTGGCCGATGCCGAACAGCCCGGTCTGATCATCGTCGGCAAGCAGGCGATCGATGACGA-CAGCAACCAGACCGGCCAG…
291_RNODE_11_length_104062	CP050565.1	CP050565.1 Rhizobium leguminosarum bv. viciae strain RCAM2802 plasmid p_1, complete sequence	6.67e-95	657	76.865	140	195	73223	73873	754824	754174	CCCATGAAAATCCTCGTCCCCGTCAAGCGGGTGATCGATTACAACGTTAAG--CCGCGCGTCAAGGCGGACGGGTCGGGCGTCGACCTCGCCAACGTCAAGATGAGCATGAACCCGTTCGACGAAATCGCGGTGGAAGAAGCCATCCGCATCAAGGAAGCGGGCAAAGCG-GAAGAAATCGTCGCTGTCAGCATCGGCCCGGCAAAGGCGCAGGAAACGCTGCGCACCGCCCTTGCAATGGGTGCGGACCGCGCGATCCTGGTCGAGACGGACGACGAAGTCGAACCGCTCGCCGTTGCCAAGATCCTCAAGGCCATCGCCGAAGAAGAACAGCCCGGTCTCGTCATGCTCGGCAAGCAGGCGATCGACGACGATTCG-AACCAGACTGGTCAGATGCT…	CCCATGAAAATTCTCGTGCCCGTCAAACGGGTTGTCGACTACAACGTGAAGATCCG-G-GTGAAGCCGGATGGCACGGGTGTCGAGCTTGCCAATGTGAAGATGTCGATGAACCCGTTCGACGAGATCTCGGTGGAAGAGGCGCTGCGGCTGAAGGAAGCCGGCAA-GTGCGAGGAAGTGGTGGTCGTCTCGATCGGTCCTGCCAAGGCCGAGGAGACGCTGAGGACGGCACTCGCCATGGGCGCCGACCGGGCGATCCTCATTGAGACCGACGATCAAATCGAGCCGCTCACCGTCGCCAAGATCCTCAAGGCTGTGGCCGATGCCGAACAGCCCGGTCTGATCATCGTCGGCAAGCAGGCGATCGATGACGA-CAGCAACCAGACCGGCCAGATGCT…
291_RNODE_11_length_104062	CP050553.1	CP050553.1 Rhizobium leguminosarum bv. viciae strain RCAM0626 plasmid p_1, complete sequence	5.15e-96	667	77.061	132	197	73217	73873	804494	803839	GGAAGTCCCATGAAAATCCTCGTCCCCGTCAAGCGGGTGATCGATTACAACGTTAAG--CCGCGCGTCAAGGCGGACGGGTCGGGCGTCGACCTCGCCAACGTCAAGATGAGCATGAACCCGTTCGACGAAATCGCGGTGGAAGAAGCCATCCGCATCAAGGAAGCGGGCAAAGCGGAAGAAATCGTCGCTGTCAGCATCGGCCCGGCAAAGGCGCAGGAAACGCTGCGCACCGCCCTTGCAATGGGTGCGGACCGCGCGATCCTGGTCGAGACGGACGACGAAGTCGAACCGCTCGCCGTTGCCAAGATCCTCAAGGCCATCGCCGAAGAAGAACAGCCCGGTCTCGTCATGCTCGGCAAGCAGGCGATCGACGACGATTCG-AACCAGACTGGTCAG…	GGAAAT-CCATGAAGATACTCGTCCCAGTCAAACGGGTTGTCGACTACAACGTGAAGATCCG-G-GTGAAGCCGGATGGCACGGGTGTCGAGCTTGCCAATGTGAAGATGTCGATGAACCCGTTCGACGAGATCTCGGTGGAAGAGGCGCTGCGGCTGAAGGAAGCCGGCAAGGCCGAGGAAGTGGTGGTCGTCTCGATCGGTCCTGCCAAGGCCGAGGAGACGCTGCGGACCGCACTTGCCATGGGCGCCGACCGGGCGATCCTCATCGAGACCGACGATCAGATCGAGCCGCTCACCGTCGCCAAGATCCTCAAGGCTGTCGCAGATGCCGAACAGCCCGGGCTGATCATCGTCGGCAAGCAGGCGATCGATGACGA-CAGCAACCAGACCGGCCAG…
291_RNODE_11_length_104062	NZ_CP044012.1	NZ_CP044012.1 Sinorhizobium sp. BG8 plasmid pEMPC1, complete sequence	1.85e-95	637	77.237	133	196	73224	73854	1108192	1107562	CCATGAAAATCCTCGTCCCCGTCAAGCGGGTGATCGATTACAACGTTAAGCCGCGCGTCAAGGCGGACGGGTCGGGCGTCGACCTCGCCAACGTCAAGATGAGCATGAACCCGTTCGACGAAATCGCGGTGGAAGAAGCCATCCGCATCAAGGAAGCGGGCAAAGCGGAAGAAATCGT--CGCTGTCAGCATCGGCCCGGCAAAGGCGCAGGAAACGCTGCGCACCGCCCTTGCAATGGGTGCGGACCGCGCGATCCTGGTCGAGACGGACGACGAAGTCGAACCGCTCGCCGTTGCCAAGATCCTCAAGGCCATCGCCGAAGAAGAACAGCCCGGTCTCGTCATGCTCGGCAAGCAGGCGATCGACGACGATTCGAACCAGACTGGTCAGATGCTCGC…	CCATGAAGATCTTGGTCCCCGTTAAGCGGGTTGTTGACTACAACGTGAAGATCCGCGTGAAGGCGGATGGCACGGGTGTCGAGCTTGCGAATGTGAAGATGTCGATGAATCCGTTCGACGAGATCTCCGTGGAAGAGGCGCTGCGTCTGAAGGAAGCCGGCAAGGCGGAGGAGGTCGTGGTGGTGTC-G-ATCGGTCCCGCCAAGGCCGAGGAGACGCTGAGGACGGCACTCGCCATGGGAGCCGACCGGGCGATCCTGGTCGAGACCGAGGATCAGGTCGAGCCGCTCGCCGTCGCCAAGATCCTCAAGGGCGTGGCCGAGGCCGAACAGCCGGGGCTGATCATCGTCGGCAAGCAGGCGATCGATGACGACTCGAACCAGACCGGCCAGATGCTGTC…
291_RNODE_11_length_104062	NZ_CP044012.1	NZ_CP044012.1 Sinorhizobium sp. BG8 plasmid pEMPC1, complete sequence	1.44e-91	655	76.641	139	189	73226	73873	1031876	1032523	ATGAAAATCCTCGTCCCCGTCAAGCGGGTGATCGATTACAACGTTAAGCCGCGCGTCAAGGCGGACGGGTCGGGCGTCGACCTCGCCAACGTCAAGATGAGCATGAACCCGTTCGACGAAATCGCGGTGGAAGAAGCCATCCGCATCAAGGAAGCGGGCAAAGCGGAAGAAATCGT--CGCTGTCAGCATCGGCCCGGCAAAGGCGCAGGAAACGCTGCGCACCGCCCTTGCAATGGGTGCGGACCGCGCGATCCTGGTCGAGACGGACGACGAAGTCGAACCGCTCGCCGTTGCCAAGATCCTCAAGGCCATCGCCGAAGAAGAACAGCCCGGTCTCGTCATGCTCGGCAAGCAGGCGATCGACGACGATTCGAACCAGACTGGTCAGATGCTCGCCG…	ATGAAACTGCTTGTCCCCATCAAACGTGTCGTTGACTACAACGTGAAGATCCGCGTGAAGGCGGATGGCACGGGTGTCGAGCTTGCGAATGTGAAGATGTCGATGAATCCGTTCGACGAGATCTCCGTGGAAGAGGCGCTGCGTCTGAAGGAAGCCGGCAAGGCGGAGGAGGTCGTGGTGGTGTC-G-ATCGGTCCCGCCAAGGCCGAGGAGACGCTGAGGACGGCACTCGCCATGGGAGCCGACCGGGCGATCCTGGTCGAGACCGAGGATCAGGTCGAGCCGCTCGCCGTCGCCAAGATCCTCAAGGGCGTGGCCGAGGCCGAACAGCCGGGGCTGATCATCGTCGGCAAGCAGGCGATCGATGACGACTCGAACCAGACCGGCCAGATGCTGTCGG…
291_RNODE_11_length_104062	NZ_CP050082.1	NZ_CP050082.1 Rhizobium leguminosarum bv. trifolii strain 31B plasmid pRL31b4, complete sequence	1.85e-95	663	77.074	130	196	73222	73873	197993	198644	TCCCATGAAAATCCTCGTCCCCGTCAAGCGGGTGATCGATTACAACGTTAAG--CCGCGCGTCAAGGCGGACGGGTCGGGCGTCGACCTCGCCAACGTCAAGATGAGCATGAACCCGTTCGACGAAATCGCGGTGGAAGAAGCCATCCGCATCAAGGAAGCGGGCAAAGCG-GAAGAAATCGTCGCTGTCAGCATCGGCCCGGCAAAGGCGCAGGAAACGCTGCGCACCGCCCTTGCAATGGGTGCGGACCGCGCGATCCTGGTCGAGACGGACGACGAAGTCGAACCGCTCGCCGTTGCCAAGATCCTCAAGGCCATCGCCGAAGAAGAACAGCCCGGTCTCGTCATGCTCGGCAAGCAGGCGATCGACGACGATTCG-AACCAGACTGGTCAGATGC…	TCCTATGAAAGTGCTCGTTCCCGTCAAGCGAGTTGTGGACTTTAACGTGAAGATCCG-G-GTGAAGCCGGATGGCACGGGTGTCGAGCTTGCCAATGTGAAGATGTCGATGAACCCGTTCGACGAGATCTCGGTGGAAGAGGCGCTGCGGCTGAAGGAAGCCGGCAA-GTGCGAGGAAGTGGTGGTCGTCTCGATCGGTCCTGCCAAGGCCGAGGAGACGCTGAGGACCGCCCTTGCCATGGGTGCCGACCGGGCGATCCTCATTGAGACCGACGATCAAATCGAGCCGCTCACCGTCGCCAAGATCCTCAAGGCTGTGGCCGATGCCGAACAGCCGGGCCTGATCATCGTCGGCAAGCAGGCGATCGACGACGA-CAGCAACCAGACCGGCCAGATGC…
291_RNODE_11_length_104062	NZ_CP050081.1	NZ_CP050081.1 Rhizobium leguminosarum bv. trifolii strain 31B plasmid pRL31b5, complete sequence	6.67e-95	657	76.865	140	195	73223	73873	445673	446323	CCCATGAAAATCCTCGTCCCCGTCAAGCGGGTGATCGATTACAACGTTAAG--CCGCGCGTCAAGGCGGACGGGTCGGGCGTCGACCTCGCCAACGTCAAGATGAGCATGAACCCGTTCGACGAAATCGCGGTGGAAGAAGCCATCCGCATCAAGGAAGCGGGCAAAGCG-GAAGAAATCGTCGCTGTCAGCATCGGCCCGGCAAAGGCGCAGGAAACGCTGCGCACCGCCCTTGCAATGGGTGCGGACCGCGCGATCCTGGTCGAGACGGACGACGAAGTCGAACCGCTCGCCGTTGCCAAGATCCTCAAGGCCATCGCCGAAGAAGAACAGCCCGGTCTCGTCATGCTCGGCAAGCAGGCGATCGACGACGATTCG-AACCAGACTGGTCAGATGCT…	CCCATGAAAATTCTCGTGCCCGTCAAACGGGTTGTCGACTACAACGTGAAGATCCG-G-GTGAAGCCGGATGGCACGGGTGTCGAGCTTGCCAATGTGAAGATGTCGATGAACCCGTTCGACGAGATCTCGGTGGAAGAGGCGCTGCGGCTGAAGGAAGCCGGCAA-GTGCGAGGAAGTGGTGGTCGTCTCGATCGGTCCTGCCAAGGCCGAGGAGACGCTGAGGACGGCACTCGCCATGGGCGCCGACCGGGCGATCCTCATTGAGACCGACGATCAAATCGAGCCGCTCACCGTCGCCAAGATCCTCAAGGCTGTGGCCGATGCCGAACAGCCCGGTCTGATCATCGTCGGCAAGCAGGCGATCGATGACGA-CAGCAACCAGACCGGCCAGATGCT…
291_RNODE_11_length_104062	NZ_CP071679.1	NZ_CP071679.1 Rhizobium ruizarguesonis strain NZLR24 plasmid p1, complete sequence	6.67e-95	657	76.865	140	195	73223	73873	446250	446900	CCCATGAAAATCCTCGTCCCCGTCAAGCGGGTGATCGATTACAACGTTAAG--CCGCGCGTCAAGGCGGACGGGTCGGGCGTCGACCTCGCCAACGTCAAGATGAGCATGAACCCGTTCGACGAAATCGCGGTGGAAGAAGCCATCCGCATCAAGGAAGCGGGCAAAGCG-GAAGAAATCGTCGCTGTCAGCATCGGCCCGGCAAAGGCGCAGGAAACGCTGCGCACCGCCCTTGCAATGGGTGCGGACCGCGCGATCCTGGTCGAGACGGACGACGAAGTCGAACCGCTCGCCGTTGCCAAGATCCTCAAGGCCATCGCCGAAGAAGAACAGCCCGGTCTCGTCATGCTCGGCAAGCAGGCGATCGACGACGATTCG-AACCAGACTGGTCAGATGCT…	CCCATGAAAATTCTCGTGCCCGTCAAACGGGTTGTCGACTACAACGTGAAGATCCG-G-GTGAAGCCGGATGGCACGGGTGTCGAGCTTGCCAATGTGAAGATGTCGATGAACCCGTTCGACGAGATCTCGGTGGAAGAGGCGCTGCGGCTGAAGGAAGCCGGCAA-GTGCGAGGAAGTGGTGGTCGTCTCGATCGGTCCTGCCAAGGCCGAGGAGACGCTGAGGACGGCACTCGCCATGGGCGCCGACCGGGCGATCCTCATTGAGACCGACGATCAAATCGAGCCGCTCACCGTCGCCAAGATCCTCAAGGCTGTGGCCGATGCCGAACAGCCCGGTCTGATCATCGTCGGCAAGCAGGCGATCGATGACGA-CAGCAACCAGACCGGCCAGATGCT…
291_RNODE_11_length_104062	NZ_CP048281.1	NZ_CP048281.1 Rhizobium leguminosarum bv. viciae 248 plasmid pRle248e, complete sequence	2.4e-94	611	77.741	118	194	73223	73824	452303	452904	CCCATGAAAATCCTCGTCCCCGTCAAGCGGGTGATCGATTACAACGTTAAG--CCGCGCGTCAAGGCGGACGGGTCGGGCGTCGACCTCGCCAACGTCAAGATGAGCATGAACCCGTTCGACGAAATCGCGGTGGAAGAAGCCATCCGCATCAAGGAAGCGGGCAAAGCG-GAAGAAATCGTCGCTGTCAGCATCGGCCCGGCAAAGGCGCAGGAAACGCTGCGCACCGCCCTTGCAATGGGTGCGGACCGCGCGATCCTGGTCGAGACGGACGACGAAGTCGAACCGCTCGCCGTTGCCAAGATCCTCAAGGCCATCGCCGAAGAAGAACAGCCCGGTCTCGTCATGCTCGGCAAGCAGGCGATCGACGACGATTCG-AACCAGACTGGTCAGATGCT…	CCCATGAAGATACTCGTCCCAGTCAAACGGGTTGTCGACTACAACGTGAAGATCCG-G-GTGAAGCCGGACGGCACGGGTGTCGAGCTTGCCAATGTGAAGATGTCGATGAACCCGTTCGACGAGATCTCGGTGGAAGAGGCGCTGCGGCTGAAGGAAGCCGGCAA-GTGCGAGGAAGTGGTGGTCGTCTCGATCGGCCCGGCCAAGGCCGAGGAGACGCTGAGGACCGCCCTTGCCATGGGTGCAGACCGGGCGATCCTCATCGAGACCGACGATCAGATCGAGCCGCTCACTGTTGCCAAGATCTTGAAGGCTGTCGCCGATGCCGAACAGCCCGGCCTCATCATCGTCGGCAAGCAGGCGATTGATGACGA-CAGCAACCAGACCGGCCAGATGCT…
291_RNODE_11_length_104062	NZ_CP013632.1	NZ_CP013632.1 Rhizobium sp. N324 plasmid pRspN324b, complete sequence	2.4e-94	635	77.165	133	194	73224	73852	156392	157020	CCATGAAAATCCTCGTCCCCGTCAAGCGGGTGATCGATTACAACGTTAAG--CCGCGCGTCAAGGCGGACGGGTCGGGCGTCGACCTCGCCAACGTCAAGATGAGCATGAACCCGTTCGACGAAATCGCGGTGGAAGAAGCCATCCGCATCAAGGAAGCGGGCAAAGCGGAAGAAATCGT--CGCTGTCAGCATCGGCCCGGCAAAGGCGCAGGAAACGCTGCGCACCGCCCTTGCAATGGGTGCGGACCGCGCGATCCTGGTCGAGACGGACGACGAAGTCGAACCGCTCGCCGTTGCCAAGATCCTCAAGGCCATCGCCGAAGAAGAACAGCCCGGTCTCGTCATGCTCGGCAAGCAGGCGATCGACGACGATTCG-AACCAGACTGGTCAGATGCT…	CCATGAAGATTCTCGTGCCCGTCAAGCGCGTCGTCGACTACAACGTGAAGATCCG-G-GTGAAGCCGGATGGTTCCGGTGTCGAGCTTGCCAATGTGAAGATGTCGATGAACCCGTTCGACGAGATCTCGGTGGAAGAGGCGCTGCGGCTGAAGGAAGCCGGCAAGGCTGAGGAAGTGGTGGTGGTGTC-G-ATCGGTCCGGCCAAGGCCGAGGAGACGCTGCGCACCGCGCTGGCCATGGGTGCCGACCGGGCGATCCTGGTCGAGACCGATGATGCCGTCGAGCCGCTGGCTGTCGCCAAGATCCTCAAGGGCGTGGCCGATGCCGAGCAGCCGGGATTGGTCATCGTCGGCAAGCAGGCGATCGACGACGA-CAGCAACCAGACCGGCCAGATGCT…
291_RNODE_11_length_104062	NZ_CP054028.1	NZ_CP054028.1 Rhizobium hidalgonense strain JKLM 19E plasmid pPR19E01, complete sequence	1.44e-91	624	77.083	131	189	73235	73852	698658	698041	CTCGTCCCCGTCAAGCGGGTGATCGATTACAACGTTAAG--CCGCGCGTCAAGGCGGACGGGTCGGGCGTCGACCTCGCCAACGTCAAGATGAGCATGAACCCGTTCGACGAAATCGCGGTGGAAGAAGCCATCCGCATCAAGGAAGCGGGCAAAGCGGAAGAAATCGT--CGCTGTCAGCATCGGCCCGGCAAAGGCGCAGGAAACGCTGCGCACCGCCCTTGCAATGGGTGCGGACCGCGCGATCCTGGTCGAGACGGACGACGAAGTCGAACCGCTCGCCGTTGCCAAGATCCTCAAGGCCATCGCCGAAGAAGAACAGCCCGGTCTCGTCATGCTCGGCAAGCAGGCGATCGACGACGATTCGAACCAGACTGGTCAGATGCTCGCCGCGCTGAT…	CTCGTGCCAGTCAAACGGGTTGTGGACTACAACGTGAAGATCCG-G-GTGAAGCCGGATGGTTCCGGTGTCGAGCTTGCCAATGTGAAGATGTCGATGAACCCGTTCGACGAGATCTCGGTGGAAGAGGCGCTGCGGCTGAAGGAAGCCGGCAAGGCCGAGGAAGTGGTGGTGGTGTC-G-ATCGGTCCTGCCAAGGCCGAGGAGACGCTGAGGACGGCGCTGGCCATGGGCGCCGACCGGGCGATCCTGGTCGAGACCGACGATGCGGTCGAGCCGCTGGCCGTCGCCAAGATCCTCAAGGGTGTGGCCGATGCCGAACAGCCGGGTCTTGTCATCGTCGGCAAACAGGCGATCGACGACGATTCGAACCAGACCGGCCAGATGCTGGCAGCACTCCT…
291_RNODE_11_length_104062	NZ_CP071605.1	NZ_CP071605.1 Rhizobium binae strain BLR195 plasmid p1, complete sequence	1.44e-91	645	77.054	124	189	73226	73852	360482	361120	ATGAAAATCCTCGTCCCCGTCAAGCGGGTGATCGATTACAACGTTAAG--CCGCGCGTCAAGGCGGACGGGTCGGGCGTCGACCTCGCCAACGTCAAGATGAGCATGAACCCGTTCGACGAAATCGCGGTGGAAGAAGCCATCCGCATCAAGGAAGCGGGCAAAGCGGAAGAAATCGTCG-C-TGTCAGCATCGGCCCGGCAAAGGCGCAGGAAACGCTGCGCACCGCCCTTGCAATGGGTGCGGACCGCGCGATCCTGGTCGAGACGGACGACGAAGTCGAACCGCTCGCCGTTGCCAAGATCCTCAAGGCCATCGCCGAAGAAGAACAGCCCGGTCTCGTCATGCTCGGCAAGCAGGCGATCGACGACGATTCGAACCAGACTGGTCAGATGCTCGC…	ATGAAGATTCTCGTGCCCGTCAAACGGGTTGTCGACTACAACGTGAAGATCCG-G-GTGAAGCCGGATGGTTCGGGTGTCGAGCTTGCCAATGTGAAGATGTCGATGAACCCGTTCGACGAGATCTCGGTGGAAGAGGCGCTGCGGCTGAAGGAGGCCGGCAAGGCAGAAGAAGTGGTGGTCGTGTC-G-ATCGGTCCGGCCAAGGCCGAGGAAACCTTGCGCACCGCCCTGGCCATGGGCGCCGACCGGGCGATCCTGGTCGAGACCGACGATCAGGTCGAGCCGCTCGCCGTCGCCAAGATTCTCAAAGGTGTGGCCGATGCCGAACAGCCCGGCCTCATCATCGTCGGCAAGCAGGCGATCGACGATGATAGCAACCAGACCGGCCAGATGCTGGC…
291_RNODE_11_length_104062	NC_013857.1	NC_013857.1 Azospirillum sp. B510 plasmid pAB510c, complete sequence	5.19e-91	809	74.784	186	188	41954	42753	617186	617985	GCACGTAGGATCGCGTAGAACGGATAGAAATACCATTCCGGCACGATGTGCGCGGGCGTAGAAAGTGGGTTCGCTTCGATATAATTGTCTGGATGGCCCAACACGTTCGGCAGGAAGAAGACGAACGTGAAGAAGATCAGCAGGATGATGCCCAGGCCGAAACCGTCCTTCGCCGTGTAATACGGGTGGAACGGCACGGTGTCGCT-CTCGCTCTTCACTTCGACGCCGGTCGGGTTGGACGAACCGGGGATATGCAGCGCC-CAGATATGCATGATCACGACGCCCATGATCACGAACGGCAGCAGGAAGTGCAGCGAGAAGAAGCGGTTGAGCG-CGGCATTGTCGGGCGCGAACCCGCCCAGCAACCAGACCTG--GATCGGCTCGCCGAC-AAGA…	GCGCGCAGCATGGCGTAGAAGGGCAGGAAGTACCATTCCGGCACGATGTGCGCCGGGGTCACCAGCGGGTTGGCCGGGATGTAGTTGTCCGGATGACCCATGTAGTTCGGCATGAAGAACACGAACGCCGCGTAGATGATCAGGAAGATCACCACGGCGAAGCCGTCCTTGACCGTGACGTAGGGGTTGAACGGAACGGTGTC-CTGCGGGCCCTTGGCGTCGATGCCCAGCGGATTGTTCGACCCGCAGACATGCAGCGCCGCCG-TGTGCAGGACCACCAGCCCCAGCAGGACGAAGGGCAGCAGGAAATGCAGGGCGAAGAAACGGTTCAGCGTCGG-GTTGTCGACCGAGAAGCCGCCCCAC-AGCAG-GGTGACGATGGGGTCGCCGACGATCG…
291_RNODE_11_length_104062	NZ_CP054032.1	NZ_CP054032.1 Rhizobium indicum strain JKLM 13E plasmid pPR13E01, complete sequence	5.19e-91	656	76.524	142	188	73223	73872	381913	381264	CCCATGAAAATCCTCGTCCCCGTCAAGCGGGTGATCGATTACAACGTTAAG--CCGCGCGTCAAGGCGGACGGGTCGGGCGTCGACCTCGCCAACGTCAAGATGAGCATGAACCCGTTCGACGAAATCGCGGTGGAAGAAGCCATCCGCATCAAGGAAGCGGGCAAAGCGGAAGAAATCGTCGCTGTCAGCATCGGCCCGGCAAAGGCGCAGGAAACGCTGCGCACCGCCCTTGCAATGGGTGCGGACCGCGCGATCCTGGTCGAGACGGACGACGAAGTCGAACCGCTCGCCGTTGCCAAGATCCTCAAGGCCATCGCCGAAGAAGAACAGCCCGGTCTCGTCATGCTCGGCAAGCAGGCGATCGACGACGATTCGAACCAGACTGGTCAGATGCTCG…	CCCATGAAAATTCTCGTGCCCGTCAAACGGGTTGTCGACTACAACGTGAAGATCCG-G-GTGAAGCCGGATGGCACGGGTGTCGAGCTTGCCAATGTGAAGATGTCGATGAACCCGTTCGACGAGATCTCGGTGGAGGAGGCGTTGCGACTGAAGGAAGCCGGCAAGGCCGAGGAAGTGGTCGTCGTCTCGATCGGTCCTGCCAAGGCCGAAGAGACGCTGCGGACGGCCCTTGCCATGGGTGCCGACCGGGCGATCCTGGTCGAGACCGACGATCAGATCGAGCCGCTCACCGTCGCCAAGATCTTGAAGGCTGTCGCCGATGCCGAACAGCCCGGGCTGATCATCGTCGGCAAACAGGCAATCGACGACGATTCGAACCAGACCGGCCAGATGCTGG…
291_RNODE_11_length_104062	NZ_CP071629.1	NZ_CP071629.1 Rhizobium leguminosarum strain GLR17 plasmid p3, complete sequence	5.19e-91	617	77.31	122	188	73217	73824	369626	370233	GGAAGTCCCATGAAAATCCTCGTCCCCGTCAAGCGGGTGATCGATTACAACGTTAAG--CCGCGCGTCAAGGCGGACGGGTCGGGCGTCGACCTCGCCAACGTCAAGATGAGCATGAACCCGTTCGACGAAATCGCGGTGGAAGAAGCCATCCGCATCAAGGAAGCGGGCAAAGCG-GAAGAAATCGTCGCTGTCAGCATCGGCCCGG-CAAAGGCGCAGGAAACGCTGCGCACCGCCCTTGCAATGGGTGCGGACCGCGCGATCCTGGTCGAGACGGACGACGAAGTCGAACCGCTCGCCGTTGCCAAGATCCTCAAGGCCATCGCCGAAGAAGAACAGCCCGGTCTCGTCATGCTCGGCAAGCAGGCGATCGACGACGATTCG-AACCAGACTGGTC…	GGAAATCCCATGAAGATACTCGTGCCAGTCAAACGGGTTGTCGACTACAACGTGAAGATCCG-G-GTGAAGCCGGATGGCACGGGTGTCGAGCTTGCCAATGTGAAGATGTCGATGAACCCGTTCGACGAGATCTCGGTGGAAGAGGCGCTGCGGCTGAAGGAAGCCGGCAA-GTGCGAGGAGGTGGTGGTCGTCTCGATCGGTCCGGCCAAAGCCG-AGGAGACGCTGAGGACCGCCCTTGCCATGGGTGCAGACCGGGCGATCCTGGTCGAGACCGACGATCAAGTCGAGCCGCTCATTGTCGCCAAGATCTTGAAGGCTGTCGCCGATGCCGAACAGCCCGGCCTCATCATCGTCGGCAAGCAGGCGATCGATGACGA-CAGCAACCAGACCGGCC…
291_RNODE_11_length_104062	NZ_CP071629.1	NZ_CP071629.1 Rhizobium leguminosarum strain GLR17 plasmid p3, complete sequence	3.12e-88	660	76.364	138	183	73223	73873	326775	327425	CCCATGAAAATCCTCGTCCCCGTCAAGCGGGTGATCGATTACAACGTTAAG--CCGCGCGTCAAGGCGGACGGGTCGGGCGTCGACCTCGCCAACGTCAAGATGAGCATGAACCCGTTCGACGAAATCGCGGTGGAAGAAGCCATCCGCATCAAGGAAGCGGGCAAAGCG-GAAGAAATCGTCGCTGTCAGCATCGGCCCGGCAAAGGCGCAGGAAACGCTGCGCACCGCCCTTGCAATGGGTGCGGACCGCGCGATCCTGGTCGAGACGGACGACGAAGTCGAACCGCTCGCCGTTGCCAAGATCCTCAAGGCCATCGCCGAAGAAGAACAGCCCGGTCTCGTCATGCTCGGCAAGCAGGCGATCGACGACGATTCGAACCAGACTGGTCAGATGCTC…	CCCATGAAAATACTCGTCCCAGTCAAACGGGTTGTCGACTACAACGTGAAGATCCG-G-GTGAAGCCGGATGGCACGGGTGTCGAGCTTGCCAATGTGAAGATGTCGATGAACCCGTTCGACGAGATCTCGGTGGAAGAGGCGCTGCGGCTGAAGGAAGCCGGCAA-GTGCGAGGAGGTGGTGGTCGTCTCGATCGGCCCGGCCAAGGCCGAGGAGACGCTGAGGACCGCCCTTGCGATGGGCGCCGATCGGGCGATCCTGGTCGAGACCGACGATCAAATCGAGCCGCTCACTGTGGCGAAGATCTTGAAGGCTGTCGCCGACGCCGAACAGCCGGGGCTGATCATCGTTGGCAAGCAGGCGATCGACGACGATAGCAACCAGACCGGCCAGATGCTG…
291_RNODE_11_length_104062	NZ_CP025513.1	NZ_CP025513.1 Neorhizobium sp. SOG26 plasmid unnamed2, complete sequence	5.19e-91	656	76.982	121	188	73226	73867	522558	521919	ATGAAAATCCTCGTCCCCGTCAAGCGGGTGATCGATTACAACGTTAAG--CCGCGCGTCAAGGCGGACGGGTCGGGCGTCGACCTCGCCAACGTCAAGATGAGCATGAACCCGTTCGACGAAATCGCGGTGGAAGAAGC-CATCCGCATCAAGGAAGCGGGCAAAGCG---GAAGAAATCGTCGCTGTCAGCATCGGCCCGGCAAAGGCGCAGGAAACGCTGCGCACCGCCCTTGCAATGGGTGCGGACCGCGCGATCCTGGTCGAGACGGACGACGAAGTCGAACCGCTCGCCGTTGCCAAGATCCTCAAGGCCATCGCCGAAGAAGAACAGCCCGGTCTCGTCATGCTCGGCAAGCAGGCGATCGACGACGATTCGAACCAGACTGGTCAGATGCTC…	ATGAAGGTCCTAGTCACGGTAAAGCGGGTTGTTGATTACAACGTGAAGATCCG-G-GTGAAGTCGGATGGATCGGGTGTCGAGCTTGCGAATGTCAAGATGTCGATGAACCCCTTCGACGAGATCTCGGTTGAGGAAGCGCTTCGGC-TGAAGGAAGCCGGCAAGGCGTCTGAGGTTGTGGTCG-TTTC-G-ATCGGGCCGGCCAAGGCGGAGGAAACGCTGCGCACGGGTCTTGCCATGGGTGCGGACCGGGCGATCCTGGTGGAGACCGACGATGTGGTCGAGCCGCTGGCGGTCGCCACGATCCTCAAGGGCGTGATCGACGCCGAACAGCCCGGTCTTGTGATCACCGGCAAGCAGGCGATCGATGATGATTCCAACCAGACCGGCCAGATGCTG…
291_RNODE_11_length_104062	NZ_CP015741.1	NZ_CP015741.1 Shinella sp. HZN7 plasmid pShin-05, complete sequence	1.87e-90	658	76.596	136	187	73225	73873	11218	10570	CATGAAAATCCTCGTCCCCGTCAAGCGGGTGATCGATTACAACGTTAAGCCGCGCGTCAAGGCGGACGGGTCGGGCGTCGACCTCGCCAACGTCAAGATGAGCATGAACCCGTTCGACGAAATCGCGGTGGAAGAAGCCATCCGCATCAAGGAAGCGGGCAAAGCGGAAGAAATCGTCGCTGTCAGCATCGGCCCGGCAAAGGCGCAGGAAACGCTGCGCACCGCCCTTGCAATGGGTGCGGACCGCGCGATCCTGGTCGAGACGGACGACGAAGTCGAACCGCTCGCCGTTGCCAAGATCCTCAAGGCCATCGCCGAAGAAGAACAGCCCGGTCTCGTCATGCTCGGCAAGCAGGCGATCGACGACGATTCGAACCAGACTGGTCAGATGCTCGCCGC…	CATTAAGATCATTGTCCCAGTGAAGCGCGTTGTTGATTACAATGTAAAGATCCGCGTGAAGTCGGATGGTTCGGGCGTCGACCTGAACGGCGTGAAGATGTCGATGAACCCGTTTGACGAGATTTCGGTCGAGGAAGCGCTGCGCCTGAAGGAAGCCGGCAAGGCCGAGGAAGTTGTGGTCGTCTCCGTCGGTCCGGCCAAGGCGGAAGAAACCTTGCGCACGGCGCTCGCCATGGGCGCGGATCGCGCCGTCCTGGTCGAGACTGATGATGCCGTCGAGCCGCTCGCCGTCGCCAAGATCCTCAAGGGGGTCGCGGAAGCCGAACAGCCTGGCCTGATCATCGTCGGAAAGCAGGCGATCGACGACGATTCGAACCAGACCGGTCAGATGCTGTCGGC…
291_RNODE_11_length_104062	NZ_CP063167.1	NZ_CP063167.1 Variovorax paradoxus strain VAI-C plasmid unnamed, complete sequence	1.87e-90	664	76.205	152	187	73236	73896	338007	338667	TCGTCCCCGTCAAGCGGGTGATCGATTACAACGTTAAGCCGCGCGTCAAG-GCGGACGGGTCGGGCGTCGACCTCGCCAACGTCAAGATGAGCATGAACCCGTTCGACGAAATCGCGGTGGAAGAAGCCATCCGCATCAAGGAAGCGGGCAAAGCGGAAGAAATCGTCGCTGTCAGCAT-CGGCCCGGCAAAGGCGCAGGAAACGCTGCGCACCGCCCTTGCAATGGGTGCGGACCGCGCGATCCTGGTCGAGACGGACGACGAAGTCGAACCGCTCGCCGTTGCCAAGATCCTCAAGGCCATCGCCGAAGAAGAACAGCCCGGTCTCGTCATGCTCGGCAAGCAGGCGATCGACGACGATTCGAACCAGACTGGTCAGATGCTCGCCGCGCTGATGGG…	TCGTCGCGGTCAAGCGGGTCGTCGACTACAACGTGAAGGTGCGCGTCAAGAGC-GACGGCACGGGCGTGGACATCGCCAACGTCAAGATGAGCATGAACCCCTTCGACGAGATCGCCGTCGAAGAGGCCGTGCGCCTGAAGGAGAAGGGCGTGGTGACCGAGGTCATCGCCGTCT-CGTGCGGCGACGCCAAGTCGCAGGAAACCCTGCGCACCGCGATGGCCATCGGCGCCGACCGCGGCATCCTGGTCGAGACCTCGGAAGAGCTGCAGCCGCTGGCCGTGGCCAAGCTGCTCAAGGCGCTGGTCGACAAGGAACAGCCCTCGCTCATCATCCTCGGAAAGCAGGCCATCGACGACGATGCCAACCAGACTGGCCAGATGCTGGCCGCGCTGGCCGA…
291_RNODE_11_length_104062	NZ_CP049040.1	NZ_CP049040.1 Pseudohalocynthiibacter aestuariivivens strain RR4-35 plasmid pRR4-35_3, complete sequence	1.87e-90	670	76.269	148	187	15619	16284	104953	105615	GCCCGACAGGACACCGTGCGTGATGTAGGCCGCCACGCTGC-TGGCCCCCTGATCGAGCAAAGC-CTGCGCCGCATTGCAGAGCGTGCCGCCCGAATCGACGATATCGTCGATCAGGATGCAGTGGCGCCCCTGCACATCGCCGATGATGTTCATCACCTCCGATTCGCCCGGTCGATCGCGCCTCTTGTCGACGATGG-CGAGCGGCGCGTTGTCGAGCCGCTTGGCCAGCGCGCGGGCGCGCACCACGCCGCCGACATCCGGGCTGACGACCATCAGATCCTGATCGCCATAGCGCGCCTGGATATCGGCCGCCATCACCGGCGCGGCATAGAGGTTATCGGTCGGGATATCGAAGAAGCCCTGGATCTGCCCGGCGTGAAGATCCACGGCCAGCAC…	GCCGGACAGGACGCCATGCGTGATATAGGCCGAAAC-CTGCGTTGCGCCCTGTTCCAGAAGGGCGGTG-GCGGCGTTGCACAGGGTTCCTCCGGAATCGACGATATCGTCGATCAGGATGCAGGATTTACCCGAAACATCGCCAATGACGTTCATCACTTTCGAGGCACCGGGTTTGTCGCGGCGCTTGTCGACGATGGACAAAGGGCA-GTT---GAGCCTCTTGGCCAGCGCCCGTGCGCGCACCACACCGCCCACATCCGGTGAAATCACCATGACATCCTGCGCCCCATTGCGCGAAGTGATGTCGCGCGCGATCACGGGCAGGGCATAGAGATTATCCGTGGGTATATCGAAAAATCCTTGGATCTGCCCGGCGTGCAAATCCATCGTCAAAAC…
291_RNODE_11_length_104062	NZ_CP024314.1	NZ_CP024314.1 Rhizobium sp. NXC24 plasmid pRspNXC24c, complete sequence	6.72e-90	654	76.453	142	186	73226	73873	215510	214863	ATGAAAATCCTCGTCCCCGTCAAGCGGGTGATCGATTACAACGTTAAGCCGCGCGTCAAGGCGGACGGGTCGGGCGTCGACCTCGCCAACGTCAAGATGAGCATGAACCCGTTCGACGAAATCGCGGTGGAAGAAGCCATCCGCATCAAGGAAGCGGGCAAAGCGGAAGAAATCGTCGCTGTCAGC-ATCGGCCCGGCAAAGGCGCAGGAAACGCTGCGCACCGCCCTTGCAATGGGTGCGGACCGCGCGATCCTGGTCGAGACGGACGACGAAGTCGAACCGCTCGCCGTTGCCAAGATCCTCAAGGCCATCGCCGAAGAAGAACAGCCCGGTCTCGTCATGCTCGGCAAGCAGGCGATCGACGACGATTCGAACCAGACTGGTCAGATGCTCGCCGC…	ATGAAGATTCTCGTCCCGGTGAAGCGGGTGGTTGATTACAACGTGAAGATCCGCGTGAAGGCGGATGGCACGGGTGTCGAGCTTGCGAATGTGAAGATGTCGATGAACCCATTCGACGAGATCTCGGTCGAGGAAGCGCTGCGGCTGAAGGAGGCCGGCAAGGCCGAGGAGGTGGT-GGTGGTATCGATCGGCCCGGCCAAGGCCGAGGAGACGCTGCGGACGGCGCTCGCCATGGGTGCCGATCGTGCCATCCTGGTCGAGACCGACGATCAAGTCGAGCCGCTGGCGGTGGCGAAGATCCTGAAAGGCGTGGCCGAGGCCGAACAGCCCGGCCTGATCATCGTCGGCAAGCAGGCGATCGATGATGATAGCAACCAGACCGGCCAGATGCTGGCGGC…
291_RNODE_11_length_104062	NZ_CP024314.1	NZ_CP024314.1 Rhizobium sp. NXC24 plasmid pRspNXC24c, complete sequence	2.43e-84	637	76.295	135	176	73224	73852	259129	259757	CCATGAAAATCCTCGTCCCCGTCAAGCGGGTGATCGATTACAACGTTAAGCCGCGCGTCAAGGCGGACGGGTCGGGCGTCGACCTCGCCAACGTCAAGATGAGCATGAACCCGTTCGACGAAATCGCGGTGGAAGAAGCCATCCGCATCAAGGAAGCGGGCAAAGCGGAAGAAATCGT--CGCTGTCAGCATCGGCCCGGCAAAGGCGCAGGAAACGCTGCGCACCGCCCTTGCAATGGGTGCGGACCGCGCGATCCTGGTCGAGACGGACGACGAAGTCGAACCGCTCGCCGTTGCCAAGATCCTCAAGGCCATCGCCGAAGAAGAACAGCCCGGTCTCGTCATGCTCGGCAAGCAGGCGATCGACGACGATTCGAACCAGACTGGTCAGATGCTCGC…	CCATGAAGATTCTCGTCCCGGTGAAGCGGGTGGTTGATTACAACGTGAAGATCCGTGTGAAGGCGGATGGCACGGGTGTCGAGCTTGCGAATGTGAAGATGTCGATGAACCCGTTCGACGAGATCTCGGTCGAGGAAGCGCTGCGGCTGAAGGAGGCCGGCAAGGCCGAAGAGGTGGTGGTGGTGTC-G-ATCGGCCCGGCCAAGGCCGAGGAGACGCTGAGGACGGCGCTGGCCATGGGGGCGGATCGTGCGGTGCTGGTCGAGACCGACGATCAAGTCGAGCCGCTGGCGGTGGCGAAGATCCTGAAAGGCGTGGCCGAGGCCGAACAGCCCGGCCTGATCATCGTCGGCAAGCAGGCGATCGATGATGATAGCAACCAGACCGGCCAGATGCTGGC…
291_RNODE_11_length_104062	NZ_CP015095.1	NZ_CP015095.1 Salipiger abyssi strain JLT2014 plasmid pPABY4, complete sequence	6.72e-90	651	76.959	120	186	73226	73855	82566	83207	ATGAAAATCCTCGTCCCCGTCAAGCGGGTGATCGATTACAACGTTAAGCCGCGCGTCAAGGCGGACGGGTCGGGCGTCGACCTCGCCAACGTCAAGATGAGCATGAACCCGTTCGACGAAATCGCGGTGGAAGAAGCCATCCGCATCAAGGAAGCGGGCAAAGC-G--GAAGAAATCGTCGCTGTCAGCATCGGCCCGGCAA--AGGCGCAGGAAACGCTGCGCACCGCCCTTGCAATGGGTGCGGACCGCGCGATCCTGGT---------CGA-GACG-G-ACGACGAAGTCGAACCGCTCGCCGTTGCCAAGATCCT--CAAGGCCATCGCCGAAGAAGAACAGCCCGGTCTCGTCATGCT-CGGCAAGCAGGCGATCGACGACGATTCGAACCAGA…	ATGAAGGTCCTAGTGCCTGTGAAACGCGTGATCGACTACAACGTGAAGGTCCGCGTGAAAGCGGACGGATCGGGTGTCGATCTGGCGAATGTGAAGATGTCGATGAACCCGTTCGACGAGATCGCGGTGGAAGAGGCGATCCGGCTGAAGGAGGCCGGCAAGGCCGATGAGGTGATCGT-GGTGTC--CATCGG--GGTGAAGCAGGCGCAGGAGACGCTGCGCACCGGGCTCGCCATGGGCGCCGACCGGGCAATCCTGGTGGTCGCCGCCGAGGATGTGCACGAGGATATCGAGCCGCTGGCGGTGGCCAAGATCCTGGCGAAG--ATCGTCGAGGAAGAGCAGCCAGGGCTGGTGAT-CTGCGGCAAGCAGGCGATCGACAACGATCTGAATGCCA…
291_RNODE_11_length_104062	NZ_CP072869.1	NZ_CP072869.1 Rhizobium sp. NLR16a plasmid p4, complete sequence	2.42e-89	609	77.176	125	185	73223	73824	30218	30819	CCCATGAAAATCCTCGTCCCCGTCAAGCGGGTGATCGATTACAACGTTAAG--CCGCGCGTCAAGGCGGACGGGTCGGGCGTCGACCTCGCCAACGTCAAGATGAGCATGAACCCGTTCGACGAAATCGCGGTGGAAGAAGCCATCCGCATCAAGGAAGCGGGCAAAGCG-GAAGAAATCGTCGCTGTCAGCATCGGCCCGGCAAAGGCGCAGGAAACGCTGCGCACCGCCCTTGCAATGGGTGCGGACCGCGCGATCCTGGTCGAGACGGACGACGAAGTCGAACCGCTCGCCGTTGCCAAGATCCTCAAGGCCATCGCCGAAGAAGAACAGCCCGGTCTCGTCATGCTCGGCAAGCAGGCGATCGACGACGATTCGAACCAGACTGGTCAGATGCTC…	CCCATGAAGATACTCGTGCCAGTCAAACGGGTTGTCGACTACAACGTGAAGATCCG-G-GTGAAGCCGGATGGCACGGGTGTCGAGCTTGCCAATGTGAAGATGTCGATGAACCCGTTCGACGAGATCTCGGTGGAAGAGGCGCTGCGGCTGAAGGAAGCCGGCAA-GTGCGAGGAAGTGGTGGTCGTCTCGATCGGCCCGGCCAAGGCCGAGGAGACGCTGAGGACCGCCCTTGCCATGGGTGCCGACCGGGCGATCCTGGTCGAGACCGACGATCAGATCGAGCCGCTCATTGTCGCCAAGATCTTGAAGGCTGTCGCCGATGCCGAACAGCCGGGGCTGATCATCGTTGGCAAGCAGGCGATCGATGACGATAGCAACCAGACCGGCCAGATGCTG…
291_RNODE_11_length_104062	NZ_CP054616.1	NZ_CP054616.1 Azospirillum oryzae strain KACC 14407 plasmid unnamed2, complete sequence	2.42e-89	798	74.812	181	185	41966	42753	165463	164676	GCGTAGAACGGATAGAAATACCATTCCGGCACGATGTGCGCGGGCGTAGAAAGTGGGTTCGCTTCG-ATATAATTGTCTGGATGGCCCAACACGTTCGGCAGGAAGAAGACGAACGTGAAGAAGATCAGCAGGATGATGCCCAGGCCGAAACCGTCCTTCGCCGTGTAATACGGGTGGAACGGCACGGTGTCGCTCTCG-CTCTTCACTTCGACGCCGGTCGGGTTGGACGAACCGGGGATATGCAGCGCC-CAGATATGCATGATCACGACGCCCATGATCACGAACGGCAGCAGGAAGTGCAGCGAGAAGAAGCGGTTGAGCG-CGGCATTGTCGGGCGCGAACCCGCCCAGCAACCAGACCTG--GATCGGCTCGCCGAC-AAGAGGAATGGCGCT…	GCGTAGAAGGGCAGGAAGTACCATTCCGGAACGATGTGCGCCGGGGTCACCAGCGGGTTGGC-CGGAATGTAGTTGTCCGGATGGCCCATGTAGTTCGGCATGAAGAACACGAACACCGCGTAGATGATCAGGAAGATCACCACGGCGAAGCCGTCCTTGACCGTCACGTAGGGGTTGAACGGAACGGTGTC-CTGCGGCCCCTTGGGCTCGATGCCGAGCGGGTTGTTCGAACCGCAGACATGCAGCGCCGCCG-TATGCAGGATCACCAGACCCAGCAGGACGAAGGGCAGCAGGAAATGCAGCGCGAAGAAGCGGTTCAGCGTCGG-GTTGTCGACCGAGAAGCCGCCCCAC-AGCAG-CGTGACGATGGGATCGCCGACGATCGGGAA-GGCAGA…
291_RNODE_11_length_104062	NZ_CP035000.1	NZ_CP035000.1 Rhizobium acidisoli strain FH23 plasmid pRapFH23b, complete sequence	2.42e-89	608	77.303	120	185	73226	73824	372082	371484	ATGAAAATCCTCGTCCCCGTCAAGCGGGTGATCGATTACAACGTTAAG--CCGCGCGTCAAGGCGGACGGGTCGGGCGTCGACCTCGCCAACGTCAAGATGAGCATGAACCCGTTCGACGAAATCGCGGTGGAAGAAGCCATCCGCATCAAGGAAGCGGGCAAAGCGGAAGAAATCGT--CGCTGTCAGCATCGGCCCGGCAAAGGCGCAGGAAACGCTGCGCACCGCCCTTGCAATGGGTGCGGACCGCGCGATCCTGGTCGAGACGGACGACGAAGTCGAACCGCTCGCCGTTGCCAAGATCCTCAAGGCCATCGCCGAAGAAGAACAGCCCGGTCTCGTCATGCTCGGCAAGCAGGCGATCGACGACGATTCGAACCAGACTGGTCAGATGCTCGC…	ATGAAGATTCTCGTGCCCGTCAAGCGCGTCGTCGACTACAACGTGAAGATCCG-G-GTGAAGCCGGATGGTTCCGGTGTCGAGCTTGCCAATGTGAAGATGTCGATGAACCCGTTCGACGAGATCTCGGTGGAAGAGGCGCTGCGTCTGAAGGAAGCCGGCAAGGCTGAGGAAGTGGTGGTGGTGTC-G-ATCGGCCCGGCCAAGGCCGAGGAGACGCTGCGCACGGCTCTTGCCATGGGCGCCGACCGGGCGATCCTGGTCGAGACCGACGATCAAGTCGAGCCGCTGGCGGTCGCCAAGATCCTCAAAGGCGTCGCCGATGCCGAACAGCCGGGGCTGATTATTGTCGGCAAGCAGGCGATCGACGATGATTCCAACCAGACCGGCCAGATGCTGGC…
291_RNODE_11_length_104062	NZ_AP021845.1	NZ_AP021845.1 Azospira sp. I09 plasmid pAZI09, complete sequence	2.42e-89	649	76.425	143	185	73226	73869	393136	393779	ATGAAAATCCTCGTCCCCGTCAAGCGGGTGATCGATTACAACGTTAAGCCGCGCGTCAAGGCGGACGGGTCGGGCGTCGACCTCGCCAACGTCAAGATGAGCATGAACCCGTTCGACGAAATCGCGGTGGAAGAAGCCATCCGCATCAAGGAAGCGGGCAAAGCGGAAGAAATCGTCGCTGTCAGCATCGGCCC-GGCAAAGGCGCAGGAAACGCTGCGCACCGCCCTTGCAATGGGTGCGGACCGCGCGATCCTGGTCGAGACGGACGACGAAGTCGAACCGCTCGCCGTTGCCAAGATCCTCAAGGCCATCGCCGAAGAAGAACAGCCCGGTCTCGTCATGCT-CGGCAAGCAGGCGATCGACGACGATTCGAACCAGACTGGTCAGATGCTCGCCG…	ATGAAAATTCTGGTTCCAGTGAAGCGAGTCGTTGATTACAACGTAAAGGTGCGCGTTAAGGCGGACGGTTCTGGCGTCGATCTGGCCAACGTCAAGATGAGCATGAACCCGTTCGACGAAATCGCCGTCGAAGAAGCCGTGCGTCTGAAGGAAGCCGGTATTGCCACCGAAGTGGTCGCTGTGTCCTGCGGCGTTGGCGCCTGC-CAGGAAACCCTGCGCACCGCGATGGCGATCGGTGCCGACCGCGGCATCCTGGTCGAAACCGATGTCGACCTCCAGCCGCTGGCCGTTGCCAAGCTGCTCAAGGCCCTGTGCGACAAGGAACAACCGCAACTCGTCAT-CTGCGGCAAGCAAGCCATCGACGACGACGCCAACCAGACCGGCCAGATGCTCGCCG…
291_RNODE_11_length_104062	NZ_AP021845.1	NZ_AP021845.1 Azospira sp. I09 plasmid pAZI09, complete sequence	4.25e-52	233	83.691	36	118	74642	74873	394529	394760	GCCGCTCGCCGACAAGCTCGGCGCGGGCGTGGGCGCCAGCCGTGCAGCGGTGGATGCCGGATACGTGCCGAACGATTACCAGGTCGGCCAGACCGGCAAGATCGTGGCCCCGGAAGTCTATATCGCGATCGGTATCTCCGGCGCGATCCAGCATCTGGCGGGCATGAAGGATTCCAAGACCATCATCGCCATCAACAAGGA-CGAAGACGCCCCGATCTTCCAGGTCGCGGAT	GCCGCTCGCCGACAAACTGGGTGCCGCCCTTGGCGCCTCGCGTGCTGCGGTCGACGCCGGTTTCGTCCCGAACGACTACCAGGTCGGCCAGACCGGCAAGATCGTCGCGCCGCAACTGTATATCGCCGTCGGTATTTCCGGCGCTATCCAGCATCTGGCTGGCATGAAGGACTCCAAGGTCATCGTCGCCATCAACAAGGATCCG-GATGCACCGATCTTCCAGGTGGCGGAT
291_RNODE_11_length_104062	NZ_CP004394.1	NZ_CP004394.1 Celeribacter indicus strain P73 plasmid pP73A, complete sequence	3.12e-88	610	77.049	127	183	73235	73837	10968	10365	CTCGTCCCCGTCAAGCGGGTGATCGATTACAACGTTAAGCCGCGCGTCAAGGCGGACGGGTCGGGCGTCGACCTCGCCAACGTCAAGATGAGCATGAACCCGTTCGACGAAATCGCGGTGGAAGAAGCCATCCGCATCAAGGAAGCGGGCAAAGCGGAAGAAATCGTCGCTGTCAGCATCGGCCCGGCAAAGGCGCAGGAAACGCTGCGCACCGCCCTTGCAATGGGTGCGGACCGCGCGATCCTGGTCGAGACGGA-CGACGAAGTCGAACCGCTCGCCGTTGCCAAGATCCTCAAGGCC---ATCGCCGAAGAAGAACAGCCCGGTCTCGTCATGCTCGGCAAGCAGGCGATCGACGACGATTCGAACCAGACTGGTCAGATGCTCGCCGCGCTGAT…	CTCGTGCCCGTGAAGCGGGTGGTCGATTACAACGTGAAGATCCGCGTCCGGGCGGACCGCACGGGTGTCGATCTCTCCAACGTGAAAATGTCGATGAACCCCTTCGACGAGATCGCCGTCGAGGAGGCCGTGCGCCTGAAGGAAGCGGGCAAGGCCGACGAGGTCGTCGCCGTCTCCATCGGCCCGGCACAGGCGCAGGACGTGCTGCGCACCGCGCTCGCCATGGGCGCCGATCGTGCGATCCTGATCGCCGCGGAGGGTCCG-GTCGAACCGCTCGCCGTGGCAAAGCTGCTCCGGGCCGTGGTCTCCGCCG-AG-GC-GCCCGGCCTCGTGATCCTCGGCAAGCAGGCAATCGACGACGATGCCAACCAGACGGGCCAGATGCTCTCCGCCCTGCT…
291_RNODE_11_length_104062	NZ_CP004394.1	NZ_CP004394.1 Celeribacter indicus strain P73 plasmid pP73A, complete sequence	5.38e-66	640	74.531	147	143	73226	73854	116543	117177	ATGAAAATCCTCGTCCCCGTCAAGCGGGTGATCGATTACAACGTTAAGCCGCGCGTCAAGGCGGACGGGTCGGGCGTCGACCTCGCCAACGTCAAGATGAGCATGAACCCGTTCGACGAAATCGCGGTGGAAGAAGCCATCCGCATCAAGGAAGCGGGCAAAGCGGAAGAAATCGTCG-C-TGTCAGCATCGGCCCGGCA-AAGGCGCAGGAAACGCTGCGCACCGCCCTTGCAATGGGTGCGGACCGCGCGATCCTGGTCGAG-A--CGGACGAC--GAAG-TCGAACCGCTCGCCGTTGCCAAGATCCTCAAGGCCATCGCCGAAGAAGAACAG-CCCGGTCTCGTCATGCTCGGCAAGCAGGCGATCGACGACGATTCGAACCAGACTGGTCAGAT…	ATGAAGATAATCGTACCGATCAAACGGGTGATCGACTACAACGTGAAGGTTAAGGTTAAGGCGGACGGCACGGGTGTCGATCTTGCGAATGTGAAGATGTCGATGAACCCGTTCGACGAGATCGCGGTGGAGGAGGCGATCCGGCTGAAGGAGGCGGGTGTTGCGACCGAGGTTGTGGTCGTGTC-G-ATCGG-GGAGAAGAAGGCGACGGACACGCTGCGCAACGCGCTCGCGATGGGGGCGGACCGGGCGATCCTCGTGGAGGAGGCGCAGGGCGTGGAGATCGAACCGCTCGCCGTGGCGAAGATCCTCGCGAAGGT-GGCGGAGGCGGAGAGCCCCGATCTGGTGATCCTCGGCAAGCAGGCGATCGACAACGACATGAACGCCACCGGGCAGAT…
291_RNODE_11_length_104062	NZ_CP007068.1	NZ_CP007068.1 Rhizobium leguminosarum bv. trifolii CB782 plasmid unnamed, complete sequence	3.12e-88	634	76.656	134	183	73226	73852	1481891	1482517	ATGAAAATCCTCGTCCCCGTCAAGCGGGTGATCGATTACAACGTTAAG--CCGCGCGTCAAGGCGGACGGGTCGGGCGTCGACCTCGCCAACGTCAAGATGAGCATGAACCCGTTCGACGAAATCGCGGTGGAAGAAGCCATCCGCATCAAGGAAGCGGGCAAAGCGGAAGAAATCGT--CGCTGTCAGCATCGGCCCGGCAAAGGCGCAGGAAACGCTGCGCACCGCCCTTGCAATGGGTGCGGACCGCGCGATCCTGGTCGAGACGGACGACGAAGTCGAACCGCTCGCCGTTGCCAAGATCCTCAAGGCCATCGCCGAAGAAGAACAGCCCGGTCTCGTCATGCTCGGCAAGCAGGCGATCGACGACGATTCGAACCAGACTGGTCAGATGCTCGC…	ATGAAGGTTCTCGTGCCAGTCAAACGGGTTGTGGACTACAACGTGAAGATCCG-G-GTGAAGCCGGATGGTTCCGGTGTCGAGCTTGCCAATGTGAAGATGTCGATGAACCCGTTCGACGAGATCTCGGTGGAAGAGGCGCTGCGGCTGAAGGAAGCCGGCAAGGCCGAGGAAGTGGTGGTGGTGTC-G-ATCGGTCCTGCCAAGGCCGAGGAGACGCTGAGGACGGCGCTGGCCATGGGCGCCGACCGGGCGATCCTGGTCGAGACCGACGATGCGGTCGAGCCGCTGGCCGTCGCCAAGATCCTCAAGGGTGTGGCCGATGCCGAACAGCCGGGTCTTGTCATCGTCGGCAAACAGGCGATCGACGACGATTCGAACCAGACCGGCCAGATGCTGGC…
291_RNODE_11_length_104062	NC_013856.1	NC_013856.1 Azospirillum sp. B510 plasmid pAB510b, complete sequence	1.12e-87	612	76.961	127	182	73224	73828	192837	192233	CCATGAAAATCCTCGTCCCCGTCAAGCGGGTGATCGATTACAACGTTAAGCCGCGCGTCAAGGCGGACGGGTCGGGCGTCGACCTCGCCAACGTCAAGATGAGCATGAACCCGTTCGACGAAATCGCGGTGGAAGAAGCCATCCGCATCAAGGAAGCGGGCAAAGC---GGAAGAAATCGTCGCTGTCAGCATCGGCCCGGCAAAGGCGCAGGAAACGCTGCGCACCGCCCTTGCAATGGGTGCGGACCGCGCGATCCTGGTCGAGACGGACGACGAAGTCGAACCGCTCGCCGTTGCCAAGATCCTCAAGGCCATCGCCGAAGAAGAACAGCC-CGGTCTCGTCATGCTCGGCAAGCAGGCGATCGACGACGATTCGAACCAGACTGGTCAGATGCTC…	CCATGAAACTGTTGGTGCCCGTGAAGCGGGTTGTAGACTACAACGTGAAGATCCGCGTGAAGGCGGACGGCACGGGCGTCGAGACCGCGAACGTCAAGATGTCGATGAATCCCTTCGACGAGATCGCGGTCGAAGAGGCGGTCCGCCTGAAGGAAGCCGGCAAGGCCACCGAGGTGATCGCCG-TGTC-G-GTCGGCCCGGCCCAGGCCCAGGAGACGCTGCGCACCGCGCTCGCCATGGGGGCCGACCGCGCCATCCTGGTCCAGACTGATGCCGAGACCCAGCCGCTGGCGGTGGCCAAGATCCTCAAGGCTCTGGTGGACAAAGAGGGGCCGCAG-CTCGTCATCCTGGGCAAGCAGGCGATCGACGACGACTGCAACCAGACCGGCCAGATGCTG…
291_RNODE_11_length_104062	NZ_CP019037.1	NZ_CP019037.1 Massilia putida strain 6NM-7 plasmid unnamed2, complete sequence	1.45e-86	600	76.833	133	180	73225	73821	144891	145487	CATGAAAATCCTCGTCCCCGTCAAGCGGGTGATCGATTACAACGTTAAGCCGCGCGTCAAGGCGGACGGGTCG-GGCGTCGACCTCGCCAACGTCAAGATGAGCATGAACCCGTTCGACGAAATCGCGGTGGAAGAAGCCATCCGCATCAAGGAAGCGGGCAAAGCGGA-AGAAATCGTCGCTGTCAGCATCGGCCCGGCAAAGGCGCAGGAAACGCTGCGCACCGCCCTTGCAATGGGTGCGGACCGCG-CGATCCTGGTCGAGACGGACGACGAAGTCGAACCGCTCGCCGTTGCCAAGATCCTCAAGGCCATCGCCGAAGAAGAACAGCCCGGTCTCGTCATGCTCGGCAAGCAGGCGATCGACGACGATTCGAACCAGACTGGTCAGATGCTCGC…	CATGAAAATACTGGTACCCGTCAAACGCGTGGTCGACTACAACGTCAAGGTTCGTGCCAAGTCCGACGG-CAGTGGCGTCGATATCGCCAACGTCAAAATGTCGATGAACCCGTTCGACGAGATCGCGGTGGAAGAAGCCACGCGCCTGAAGGAAGCCGGCAA-GGTCACCGAGATCGTTGCCGTGACCTGCGGCGTGGCACAGGCCCAGGAAACCCTGCGTACCGCGATGGCGATCGGCGCCGACCGCGGCG-TGCTGGTCGAGACCGGTGCCGAGATCGAGCCGCTGGGCGTGGCCAAGGTGCTGAAGGCGCTGGCGGTCGAAGAGCAGCCGCAACTGATCATCCTGGGCAAGCAGGCGATCGACGACGATTCGAACCAGACCGGCCAGATGCTGGC…
291_RNODE_11_length_104062	NZ_CP029831.1	NZ_CP029831.1 Azospirillum ramasamyi strain M2T2B2 plasmid unnamed7, complete sequence	5.23e-86	799	74.593	181	179	41966	42753	413702	412915	GCGTAGAACGGATAGAAATACCATTCCGGCACGATGTGCGCGGGCGTAGAAAGTGGGTTCGCTTCGATATAATTGTCTGGATGGCCCAACACGTTCGGCAGGAAGAAGACGAAC---GTGAAGAAGATCAGCAGGATGATGCCCAGGCCGAAACCGTCCTTCGCCGTGTAATACGGGTGGAACGGCACGGTGTCGCT-CTCGCTCTTCACTTCGACGCCGGTCGGGTTGGACGAACCGGGGATATGCAGCGCCCAGATATGCATGATCACGACGCCCATGATCACGAACGGCAGCAGGAAGTGCAGCGAGAAGAAGCGGTTGAGCG-CGGCATTGTCGGGCGCGAACCCGCCCAGCAACCAGACCTG--GATCGGCTCGCCGAC-AAGAGGAATGGCGC…	GCGTAGAAGGGCAGGAAGTACCATTCCGGAACGATGTGCGCCGGCGTCACCAGCGGATCGGCCGGGATGTAGTTGTCCGGATGGCCCATGTAGTTCGGCATGAAGAACACGAACACCGCGAAGATGATCAG-A--AAGACCACCACGGCGAAGCCGTCCTTGACCGTCACGTAGGGGTTGAACGGGACGGTGTC-CTGCGGGCCCTTCGGGTCGATGCCGAGCGGGTTGTTCGAGCCGCAGACATGCAGCGCCGCGGTGTGCAGGATCACCAGACCCAGCAGCACGAAGGGCAGCAGGAAATGCAGCGCGAAGAAGCGGTTCAGCGTCGG-GTTGTCGACCGAGAAGCCGCCCCAC-AGCAG-GGTGACGATCGGGTCGCCGACGATCGGGAA-GGCCG…
291_RNODE_11_length_104062	NZ_CP015090.1	NZ_CP015090.1 Salipiger abyssi strain JLT2014 plasmid pPABY2, complete sequence	6.76e-85	653	76.57	119	177	73226	73855	38548	37907	ATGAAAATCCTCGTCCCCGTCAAGCGGGTGATCGATTACAACGTTAAGCCGCGCGTCAAGGCGGACGGGTCGGGCGTCGACCTCGCCAACGTCAAGATGAGCATGAACCCGTTCGACGAAATCGCGGTGGAAGAAGCCATCCGCATCAAGGAAGCGGGCAAAGC-G--GAAGAAATCGTCGCTGTCAGCATCGGCCCGGCAA-AGGCGCAGGAAACGCTGCGCACCGCCCTTGCAATGGGTGCGGACCGCGCGATCCTGGT---------CGA-GACG-G-ACGACGAAGTCGAACCGCTCGCCGTTGCCAAGATCCTC--AAGGCCATCGCCGAAGAAGAACAGCCCGGTCTCGTCATGCT-CGGCAAGCAGGCGATCGACGACGA-TTCGAACCAGA…	ATGAAGGTCCTGGTGCCTGTGAAACGCGTGATCGACTACAACGTGAAGGTCCGCGTGAAAGCGGACGGATCGGGTGTCGATCTGGCGAATGTGAAGATGTCGATGAACCCGTTCGACGAGATCGCGGTGGAAGAGGCGATCCGGCTGAAGGAGGCCGGCAAGGCCGATGAGGTGATCGT-GGTGTC--CATCGG-GGTGAAACAGGCGCAGGAGACGCTGCGCACCGGGCTCGCCATGGGCGCGGACCGGGCAATCCTGGTGGTCGCCGCCGAGGATGTGCACGAGGATATCGAGCCGCTGGCGGTGGCCAAGATCCTCGCCAAG--ATCGTCGAGGAAGAGCAGCCCGGGCTGGTGAT-CTGCGGCAAGCAGGCCATCGACAACGACCTC-AATGCCA…
291_RNODE_11_length_104062	NZ_CP016287.1	NZ_CP016287.1 Rhizobium leguminosarum strain Vaf10 plasmid unnamed1, complete sequence	6.76e-85	658	75.988	144	177	73223	73873	834384	833734	CCCATGAAAATCCTCGTCCCCGTCAAGCGGGTGATCGATTACAACGTTAAG--CCGCGCGTCAAGGCGGACGGGTCGGGCGTCGACCTCGCCAACGTCAAGATGAGCATGAACCCGTTCGACGAAATCGCGGTGGAAGAAGCCATCCGCATCAAGGAAGCGGGCAAAGCGGAAGAAATCGTCGCTGTCAGCATCGGCCCGGCAAAGGCGCAGGAAACGCTGCGCACCGCCCTTGCAATGGGTGCGGACCGCGCGATCCTGGTCGAGACGGACGACGAAGTCGAACCGCTCGCCGTTGCCAAGATCCTCAAGGCCATCGCCGAAGAAGAACAGCCCGGTCTCGTCATGCTCGGCAAGCAGGCGATCGACGACGATTCG-AACCAGACTGGTCAGATGCTC…	CCCATGAAAATTCTCGTGCCCGTCAAACGGGTTGTCGACTACAACGTGAAGATCCG-G-GTGAAGCCGGATGGCACGGGTGTCGAGCTTGCCAATGTGAAGATGTCGATGAACCCGTTCGACGAGATCTCGGTGGAAGAGGCGCTGCGGCTGAAGGAAGCCGGCAAGGCTGAGGAGGTGGTGGTCGTCTCGATCGGTCCTGCCAAGGCCGAAGAGACGCTGAGGACCGCACTTGCCATGGGCGCCGACCGGGCGATCCTCATCGAGACCGATGATCAGATCGAACCGCTCACCGTCGCCAAGATATTGAAGGCTGTGGCCGACGTTGAACAGCCGGGGCTGATCATCGTCGGCAAGCAGGCGATCGATGACGA-CAGCAACCAGACCGGCCAGATGCTG…
291_RNODE_11_length_104062	NZ_CP015032.1	NZ_CP015032.1 Burkholderia cenocepacia strain 842 plasmid pBcn842-1, complete sequence	1.13e-82	579	77.202	112	173	73253	73821	188809	189377	GTGATCGATTACAACGTTAAGCCGCGCGTCAAGGCGGACGGGTCGGGCGTCGACCTCGCCAACGTCAAGATGAGCATGAACCCGTTCGACGAAATCGCGGTGGAAGAAGCCATCCGCATCAAGGAAGCGGGCAAAGCGGAAGAAATCGTCGCTGTCAGC-ATCGGCCCG--GCAAAGGCGCAGGAAACGCTGCGCACCGCCCTTGCAATGGGTGCGGACCGCGCGATCCTGGTCGAGACGGACGACGAAGTCGAACCGCTCGCCGTTGCCAAGATCCTCAAGGCCATCGCCGAAGAAGAACAGCCCGGTCTCGTCATGCTCGGCAAGCAGGCGATCGACGACGATTCGAACCAGACTGGTCAGATGCTCGCCGCGCTGATGGGTCGTCCC-CAGGGCAC…	GTGGTCGATTACAACGTGAAGGTCCGCGTGAAGTCGGACAACACGGGCGTCGACATCGCGAACGTGAAGATGTCGATGAACCCGTTCGACGAAATCGCGGTGGAAGAAGCGGTGCGTCTCAAGGAAGCAGGCGTGGCGACCGAAGTGATCGCGGT-ATCGGTCGGCGTGACGC-AA-GCGCAGGAAACGCTGCGTACGGCGCTGGCGATCGGCGCGGATCGCGCGATCCTGGTCGAGTCGAACGACAGCGTCGAGCCGCTGGCCGTCGCGAAGATCCTGAAGGCGCTGGTCGACAAGGAGCAGCCGCAACTCGTGATCCTCGGCAAGCAGGCGATCGACGACGATTCGAACCAGACGGGCCAGATGCTGGCCGCGCTGGCAGGTC-TCCCGCAGGCGAC…
291_RNODE_11_length_104062	NZ_CP015032.1	NZ_CP015032.1 Burkholderia cenocepacia strain 842 plasmid pBcn842-1, complete sequence	9.26e-44	258	80.62	40	103	74643	74895	190193	190445	CCGCTCGCCGACAAGCT--CGGCGCGGGCGTGGGCGCCAGC-CGTGCAGCGGTGGATGCCGGATACGTGCCGAACGATTACCAGGTCGGCCAGACCGGCAAGATCGTGGCCCCGGAAGTCTATATCGCGATCGGTATCTCCGGCGCGATCCAGCATCTGGCGGGCATGAAGGATTCCAAGACCATCATCGCCATCAACAAGGACGAAGACGCCCCGATCTTCCAG-GTCGCGGA-TATCGGCCTTGTCGGCGATCTGT	CCGCTGGCGGACAAGCTGTCGGC-AGCAC-TGGGCG-CGTCGCGCGCGGCAGTCGACGCCGGCTACGTGCCGAACGACTACCAGGTCGGCCAGACCGGCAAGATCGTCGCACCGCAGCTGTACATCGCGGTCGGCATCTCGGGTGCGATCCAGCATCTGGCCGGCATGAAGGATTCGAAGGTGATCGTCGCGATCAACAAGGATCCCGACGCGCCGATCTTC-AGCGTGGCCGACTAT-GGCCTCGTCGGCGATCTGT
291_RNODE_11_length_104062	NZ_CP015091.1	NZ_CP015091.1 Salipiger abyssi strain JLT2014 plasmid pPABY1, complete sequence	4.07e-82	639	76.056	137	172	73225	73855	88213	87583	CATGAAAATCCTCGTCCCCGTCAAGCGGGTGATCGATTACAACGTTAAGCCGCGCGTCAAGGCGGACGGGTCG-GGCGTCGACCTCGCCAACGTCAAGATGAGCATGAACCCGTTCGACGAAATCGCGGTGGAAGAAGCCATCCGCATCAAGGAAGCGGGCAAAGCGGAAGAAATCGTCGCTGTCAGCATCGGCCCGGCAAAGGCGCAGGAAACGCTGCGCACCGCCCTTGCAATGGGTGCGGACCGCGCGATCCTGGTCGAGACGGA-CG-ACGAAGTCGAACCGCTCGCCGTTGCCAAGATCCTCAAGGCCATCGCCGAAGAAGAACAGCCCGGTCTCGTCATGCTCGGCAAGCAGGCGATCGACGACGATTCGAACCAGACTGGTCAGATGCTCGC…	CATGAAAGTCCTGGTGCCTGTGAAACGGGTCGTCGATTACAACGTCAAAATCCGCGTCAGCGCGGA-TGGCAGCGGTGTCGATCTGGCCAACGTCAAGATGTCGATGAACCCGTTCGACGAGATCGCCGTCGAGCAGGCGGTGCGCCTGAAGGAAGCCGGTACCGCCTCCGAGGTCGTCGTGGTCTCCATCGGCCCCGCGCAGGCGCAAGACGTGCTGCGCACCGCGCTGGCCATGGGCGCCGACCGCGCCATCCTGATCACCACCGAGGGCAC-CA-CCGAGCCGCTCACCGTCGCAAAGCTCCTCAAGGGCGTGGTCGCCGAGGAAGAGCCGGGCCTGGTGATCCTGGGCAAGCAGGCCATCGACGACGATTGCAACCAGACCGGTCAGATGCTTTC…
291_RNODE_11_length_104062	NZ_CP015091.1	NZ_CP015091.1 Salipiger abyssi strain JLT2014 plasmid pPABY1, complete sequence	5.45e-56	651	74.04	131	125	74262	74893	87178	86547	GCGCCTGCCACCACCACGGGCAAAAACATCGCT-CCGCGCGTTGCCGCCCTGCTCGACGTGATGCAGATCTCGGACATTCTCTCGGTGGAAGGCGACAAGACCTTCACGCGCCCGATCTACGCCGGCAACGCTATCGCGACGGT-CGAATCCAGCGA--CGAGAAACTTGTCGTCACCGTGCGCGGCACTGCCTTCGAAAAGGCCGACGCCGA-G-A-GCGGCTCGGCTGAA-ATCGAAGACGTCTCCGGCC-CGACCGGCGATGGCCTGTCGAGCTTCGTCAGCCAGGAAATCG-C-CGAG-AGCGAGCGTCCCGAACTGA-C-CAGCGCGAAGGTGATCGTTTCGGGCGGCCGCGC-CTTGAA--GGATGCGGAAACGTTCGAGGAA-TACATCATG…	GCGCCGGCGACCACCACCGGCAAGAACGT-GCTGCCGCGCGTCGCCGCCCTGCTCGACGTGATGCAGATCTCGGAAGTGATCGAGGTTGTCTCCGCCGACACGTTCAAGCGCCCGATCTACGCCGGCAACGCCATCGAGGTGGTGCAGAGC-AGCGAGGCGAAAAAGGTG-C-TCACCGTGCGCACCGCCGGGTTTGCTGCCGCTGCCGCCGATGCAAGCGCCCCGG-TCAAGACCGTCGAGG-CG--GGCAGCGAG-GGCGCCGAGCTGTCGCGTTTCGTC-G--AGAACATCCTCTCGATCAGCGACCGTCCCGAGCTGAGCTCGGC-C-AAGATCATCGTCTCCGGCGGGCGCGCGCTCGGCTCGGAAGAG-AA--GTTCCAGGCGGTGC-TCAAC…
291_RNODE_11_length_104062	NZ_CP015091.1	NZ_CP015091.1 Salipiger abyssi strain JLT2014 plasmid pPABY1, complete sequence	2.56e-49	652	73.313	140	113	73226	73854	113467	114107	ATGAAAATCCTCGTCCCCGTCAAGCGGGTGATCGATTACAACGTTAAGCCGCGCGTCAAGGCGGACGGGTCG-GGCGTCGACCTCGCCAACGTCAAGATGAGCATGAACCCGTTCGACGAAATCGCGGTGGAAGAAGCCATCCGCATCAAGGAAGCGGGCAAAG---CGGAAGAAATCGTCGCTGTCAGCATCGGCCCGGCAA-AGGCGCAGGAAACGCTGCGCACCGCCCTTGCAATGGGTGCGGACCGCGCGATCCTGGTCGA-GAC-G--GACGA--CG-A-A--G---TCGAACCGCTCGCCGTTGCCAAGATCCT--CAAGGCCATCGCCGAAGAAGAACAGCCCGGTCTCGTCATGCT-CGGCAAGCAGGCGATCGACGACGATTCGAACCAG…	ATGAAGGTACTCGTGCCCGTAAAACGTGTGATCGACTACAATGTGAAGGTCCGCGTCAAGCCGGACGG-CAGCGGTGTCGATCTGGCGAACGTCAAGATGTCGATGAATCCGTTCGACGAGATCGCGGTGGAAGAGGCGATCCGCCTGAAGGAGGCCGGCAAGGCCTCCGAGGTGATCGTCG-TCTC--CATCGG-TGTGAAACAAGCGCAGGAGGTGCTGCGCACGGCGCTGGCCATGGGCGCCGACCGGGCGGTTCTGGT-GACGGCTGCCGAGGATGTGCATACCGATATCGAGCCGCTGGCGGTGGCCAAGGTCCTGGCGAAG--ATCGTCGAGGAAGAGCAGCCCGGGCTGGTGCT-CTGCGGCAAGCAGGCCATCGACAACGACCTGGGCGCC…
291_RNODE_11_length_104062	NZ_CP054621.1	NZ_CP054621.1 Azospirillum oryzae strain KACC 14407 plasmid unnamed6, complete sequence	6.81e-80	609	76.19	133	168	73226	73828	492124	492726	ATGAAAATCCTCGTCCCCGTCAAGCGGGTGATCGATTACAACGTTAAGCCGCGCGTCAAGGCGGACGGGTCG-GGCGTCGACCTCG-CCAACGTCAAGATGAGC-ATGAACCCGTTCGACGAAATCGCGGTGGAAGAAGCCATCCGCATCAAGGAAGCGGGCAAAGCGGAAGAAATCGTCGCTGTCAGCATCGGCCCGGCAAAGGCGCAGGAAACGCTGCGCACCGCCCTTGCAATGGGTGCGGACCGCGCGATCCTGGTCGAGACGGAC--GACGAAGTCGAACCGCTCGCCGTTGCCAAGATCCTCAAGGCCATCGCCGAAGAA-GAACAGCCCGGTCTCGTCATGCTCGGCAAGCAGGCGATCGACGACGATTCGAACCAGACTGGTCAGATGCTC…	ATGAAGATCATGGTGCCCGTGAAGCGGGTGATCGACTACAATGTCAAGATCCGCGTCAAGGCGGA-TGGCAGAGGCGTCGA-GACGTCCAACGTGAA-ATTCTCGATGAACCCCTTCGACGAGATCGCCGTCGAAGAGGCGGTGCGGTGCAAGGAAGCCGGCACGGCGACCGAGATCGTTGTGGTCTCCGTCGGTCCGACCCAGGCCCAGGAGACGCTGCGCACCGCTCTCGCCATGGGCGCCGACCGCGCCATCCTGGTGCAGACCGACGTGACG-A-CCGAGCCGCTCGCCGTCGCCAAGGTGCTGAAGGCGCTGGTCG-AGAAGGAGGCGCCGGGGATGGTGATCCTCGGTAAGCAGGCCATTGACGACGACTGCAACCAGACCGGCCAGATGCTG…
291_RNODE_11_length_104062	NZ_CP063168.1	NZ_CP063168.1 Variovorax paradoxus strain VAI-C plasmid unnamed1, complete sequence	2.45e-79	668	75.449	146	167	73238	73896	55908	56566	GTCCCCGTCAAGCGGGTGATCGATTACAACGTTAAGCCGCGCGTCAAG-GCGGACGGGTCGGGCGTCGACCTCGCCAACGTCAAGATGAGCATGAACCCGTTCGACGAAATCGCGGTGGAAGAAGCCATCCGCATCAAGGAAGCGGGCAAAGCGGA-AGAAATCGTCGCTGTCAGCAT-CGGCCCGGCAAAGGCGCAGGAAACGCTGCGCACCGCCCTTGCAATGGGTGCGGACCGCGCGATCCTGGTCGAGAC---GGACGACGAAGTCGAACCGCTCGCCGTTGCCAAGATCCTCAAGGCCATCGCCGAAGAAGAACAGCC-CGGTCTCGTCATGCTCGGCAAGCAGGCGATCGACGACGATTCGAACCAGACTGGTCAGATGCTCGCCGCGCTGAT…	GTGCCCGTTAAGCGGGTCGTCGACTACAACGTGAAGGTGCGCGTCAAGAGC-GACGGCACGGGCGTGGACATCGCCAATGTCAAGATGAGCATGAACCCCTTCGACGAGATCGCCGTCGAAGAGGCCGTGCGCCTAAAGGAGAAGGGC-GTGGTGACCGAGGTCATCGCCGTC-TCGTGCGGCGACGCCAAGTCGCAGGAAACCCTGCGCACCGCGATGGCCATCGGCGCCGACCGCGGCATCCTGGTCGAGACCTCGGAAGA-GCTG-C-AGCCGCTGGCCGTGGCCAAGCTGCTCAAGGCGCTGGTCGACAAGGAACAGCCGCAG-CTCATCATCCTCGGCAAGCAGGCCATCGACGACGATGCCAACCAGACCGGCCAGATGCTGGCCGCGCTG-G…
291_RNODE_11_length_104062	NC_020548.1	NC_020548.1 Azoarcus sp. KH32C plasmid pAZKH, complete sequence	1.14e-77	698	75.072	150	164	73211	73896	387431	388116	GAGGA-AGGAAGTCCCATGAAAATCCTCGTCCCCGTCAAGCGGGTGATCGATTACAACGTTAAGCCGCGCGTCAAGGCGGACGGGTCG-GGCGTCGACCTCGCCAACGTCAAGATGAGC-ATGAACCCGTTCGACGAAATCGCGGTGGAAGAAGCCATCCGCATCAAGGAAGCGGGCAAAGCG-GA-AGAAATCG-T-CGCTGTC-AGCATCGGCCCGGCAAAGGCGCAGGAAACGCTGCGCACCGCCCTTGCAATGGGTGCGGACCGCGCGATCCTGGTCGAGACGGACGACGAAGTCGAACCGCTCGCCGTTGCCAAGATCCTCAAGGCCATCGCCGAAGAAGAACAGCCCGGT-CTCGTCATGCT-CGGCAAGCAGGCGATCGACGACGATTCGAA…	GAGGAGTGGAA-ACCCATGAAAGTCCTGGTCCCGGTTAAGCGGGTGATCGATTACAACATCAAGGTCCGCGTCAAGGCTGACGG-CAGTGGCGTCGATCTCGACAACGTGAAGATG-GCGATGAATCCCTTCGACGAAATCGCCGTCGAGGAAGCGGTGCGCCTCAAGGAAGCGGGCAA--CGTCACCGAGGTCGTTGCGATTTCGTGCGGCGTCTCGGC--CTG-TCAGGAGACGCTGCGCGCGGCCCTCGCGATCGGCGCCGATCGCGCAGTGCACGTGAATACCGACGTCGAACTGCAGCCACTCGCGGTCGCGAAGCTCCTGAAGGCGCTGTGCGAGCGCGAACAG-CCGTCGCTGGTCAT-CTGCGGCAAGCAGGCGATCGACGACGATTCGAA…
291_RNODE_11_length_104062	NC_020548.1	NC_020548.1 Azoarcus sp. KH32C plasmid pAZKH, complete sequence	8.87e-74	652	75.153	144	157	73225	73867	531423	530781	CATGAAAATCCTCGTCCCCGTCAAGCGGGTGATCGATTACAACGTTAAGCCGCGCGTCAAGGCGGACGGGTCGGGCGTCGACCTCGCCAACGTCAAGATGAGC-ATGAACCCGTTCGACGAAATCGCGGTGGAAGAAGCCATCCGCATCAAGGAAGCGGGCAAAGCGGAAGAAATCGTCGCTGTCAGCAT-CGGC-CCGGCAAAGGCGCAGGAAACGCTGCGCACCGCCCTTGCAATGGGTGCGGACCGCGCGATCCTGGTCGAGACGGACGACGAAGTCGAACCGCTCGCCGTTGCCAAGATCCTCAAGG-CCATCGCCGAAGAA-GAACAGCCCGGTCTCGTCATGCT-CGGCAAGCAGGCGATCGACGACGATTCGAACCAGACTGGTCAGATGCT…	CATGAAGATCCTGGTACCCGTGAAACGCGTGGTCGATTACAACGTCAAGGTGCGAGTGAAAGCCGACGGCACCGGCGTCGATATCGCGAACGTGAAGATG-GCGATGAACCCGTTCGACGAGATCGCGGTGGAAGAAGCGGTGCGTCTGAAGGAAGCGGGCGTGGCGACTGAGGTCGTCGCGGTC-TCGTGTGGCGTCGGCGCGTGC-CAGGAGACGCTGCGCGCAGCGATGGCGATCGGCGCCGACCGCGGCATTTTGGTCGAGACCGATGTGGAACTTCAGCCGCTGGCGGTGGCGAAGCTGCTCAAGGTGCTGTG-CG-AGAAGGAGCAACCCCAGCTCGTGAT-CTGCGGCAAGCAGGCGATCGACGACGACGCCAACCAGACCGGCCAGATGCT…
291_RNODE_11_length_104062	NC_020548.1	NC_020548.1 Azoarcus sp. KH32C plasmid pAZKH, complete sequence	3.26e-58	660	73.939	142	129	73226	73870	585050	584406	ATGAAAATCCTCGTCCCCGTCAAGCGGGTGATCGATTACAACGTTAAG--CCGCGCGTCAAGGCGGACGGGTCGGGCGTCGACCTCGCCAACGTCAAGATGAGCATGAACCCGTTCGACGAAATCGCGGTGGAAGAAGCCATCCGCATCAAGGAAGCGGGCAAAGCGGAAGAAATCGTCG-C-TGTCAGCATCGG-CCCGGCAAAGGCGCAGGAAACGCTGCGCACCGCCCTTGCAATGGGTGCGGACCGCGCGATCCTGGTCGAGACGGACGACGAAGTCG-AACCGCTCGCCGTTGCCAAGATCCTCAAGGCCATCGCCGAAGAAGAACAGC-C-CGGTCTCGTCATGCT-CGGCAAGCAGGCGATCGACGACGATTCGAACCAGACTGGTCAGATG…	ATGAAAGTACTGGTTCCGGTCAAACGGGTCGCCGACTACAACATCAAGGTCCGCCCG--AAGTCCGACGGCTCGGGGGTCGAGCTCGCGAACGTGAAGATGTCGATGAACCCCTTCGACGAGATCGCCGTCGAGGAGGCGGTGCGCCTGAAGGAGGCGGGGGTCGCGACCGAGGTCGTCGCCGTGTC--CTGCGGTGCCGCCGTCTGC-CAGGAGACGCTGCGCACGGCGCTCGCAATGGGCGCCGATCGGGCGATCCTCATTGAAACCGATGCCGA-GTTGCAGTCGCTGGCGGTGGCGAAGCTGCTGAAGGTCGTCGCCGA-GAAGGAAGGCGCGCAG-CTCGTCAT-CTGCGGCAAGCAGGCGATCGACGACGACTCCAATCAGACCGCGCAGATG…
291_RNODE_11_length_104062	NZ_CP038265.1	NZ_CP038265.1 Acinetobacter baumannii strain LEV1449/17Ec plasmid pEC_mcr4.3, complete sequence	1.91e-75	614	75.733	135	160	73222	73828	41382	41988	TCCCATGAAAATCCTCGTCCCCGTCAAGCGGGTGATCGATTACAACGTTAAGCCGCGCGTCAAGGCGGACGGGTCG-GGCGTCGACCTCGCCAACGTCAAGATGAGCATGAACCCGTTCGACGAAATCGCGGTGGAAGAAGCCATCCGCATCAAGGAA---G-CG-GGCAAAGCGGAAGAAATCGTCGCTGTCAGCATCGGCCCGGCAAAG-GCGCAGGAAACGCTGCGCACCGCCCTTGCAATGGGTGCGGACCGCGCGATCCTGGTCGAGACGGACGACGAAGTCGAACCGCTCGCCGTTGCCAAGATCCTCAAGGCCATCGCCGAAGAAGAACAGCCCGGTCTCGTCATGCTCGGCAAGCAGGCGATCGACGACGATTCGAACCAGACTGGTCAGA…	TCTCATGAAAATTCTCGTATCCGTAAAACGCGTGGTGGACTACAACGTCAAGGTGCGTGTGAAGTCCGACGG-CAGCGGCGTGGACATCGCCAACGTCAAGATGAGCATGAACCCCTTCGACGAGATTGCTGTTGAGGAAGCCGTGCGCCTGAAAGAAAAAGGCGTGGTCAC-C-GAAGTGATCGCCG-TCTC--CTGCGGCGTGGCCCAGTGC-CAGGAAACGCTGCGCACTGCCATGGCCATCGGCGCCGACCGCGGCATCCTGGTCGAGACCAATGAAGAACTGCAGCCGCTGGCCGTGGCCAAGCTGCTCAAGGCTCTGATCGAAAAGGAACAGCCCGGCCTCGTGATCCTGGGCAAGCAGGCCATCGACGACGACTGCAACCAGACGGGTCAGA…
291_RNODE_11_length_104062	NC_013860.1	NC_013860.1 Azospirillum sp. B510 plasmid pAB510f, complete sequence	2.47e-74	912	73.136	207	158	33856	34748	148885	149777	ACCCATCTCGACCGGCTTGAGGCCGAAAGCATCCATATTCTGCGTGAAGTCGTCGCCGAGGCGGCC-AAGCCCGTCATGCTGTACTCGGTCGGCAAGGACAGTGCAGTGATGCTGCACCTGGCCCGCAAAGCCTTCCATCCCGCCCCGCCTCCCTTCCCGCTTCTCCATGTCGACACGACCTGGAAATTTCGCGCCATGTACGAGCTGCGCGAAAAGGCGGCGAAGGAT-GCAGGCATGGAATTGCTCGT-CTGGCAGAACCCCGA-GGCCAAGGAGCGCGGTATCAATCCGTTCGATCACGG-CCCG-C-TCCACACCGATATGTGGAAGACGCAAGGGCTGAAGCAGGCGCTCGACCATTACGGGTTCGACGCGGCGTTCGGCGGGGCGCGGCGCGA…	ACCCATCTCCAGCGGCTGGAGGCCGAGAGCATCCACATCATGCGGGAGGTGGCGGCCCA-GTTCCAGAAGCCGGTCATGCTCTATTCGGTGGGCAAGGACAGCTCGGTGCTGCTGCATCTGGCGCGCAAGGCCTTCCATCCCTCCAGGCCGCCCTTTCCGCTGCTGCATGTCGACACGACCTGGAAGTTCCGGGAGATGATCGCCTTCCGTGACCGCACGGCGCGGGATCTCGGGC-TGGATCTGATCGTCCACGTC-AACCAGGACGGCC-TGCGCCAGGGCGTCGGCCCGATCAGCCATGGTTCCGCCATCCACACCGACGTGATGAAGACGCAGGGACTCAAGCAGGCGCTCGACGCCCATGGCTTCGATGCCGCCTTCGGCGGGGCGCGGCGCGA…
291_RNODE_11_length_104062	NC_018696.1	NC_018696.1 Paraburkholderia phenoliruptrix BR3459a plasmid pSYMBR3459, complete sequence	2.47e-74	619	75.606	136	158	73227	73837	83731	84342	TGAAAATCCTCGTCCCCGTCAAGCGGGTGATCGATTACAACGTTAAGCCGCGCGTCAAGGCGGACGGGTCGGGCGTCGACCTCGCCAACGTCAAGATGAGCATGAACCCGTTCGACGAAATCGCGGTGGAAGAAGCCATCCGCATCAAGGAAGCGGGCAAAGCGGAAGAAATCGTCGC--TGTCAGCA-TCGGCCCGGCAAAGGCGCAGGAAACGCTGCGCACCGCCCTTGCAATGGGTGCGGACCGCGCGATCCTGGTCGAGACGGACGACGAAGTCGAACCGCTCGCCGTTGCCAAGATCCTCAAGGCCATCGCCGAAGAAGAACAGCC-CGGTCTCGTCATGCTCGGCAAGCAGGCGATCGACGACGATTCGAACCAGACTGGTCAGATGCTCGCC…	TGAAAATCATCGTGCCAGTCAAGAGAGTGGTTGACTACAACGTGAAGGTCCGCGTTAAGTCGGACAGCACGGGCGTCGACAATGCCAATGTGAAGATGTCGATGAATCCGTTCGACGAAATTGCGGTCGAGGAGGCCGTGCGCCTGAAGGAAGCGGGTGTCGCGACTGAAGTGATCGCAGTGTCGGCAGGCGTCAC-GC-AATGC-CAGGAGACGCTGCGCACGGCGCTGGCGATCGGTGCGGATCGCGCGATCCTGATCGAATCGAATGAAGACCTGCAGCCGCTGGCTGTCGCCAAGCTGCTGAAGGCGCTGGTCGACAAGGAGCAGCCGCAG-CTGGTGATTCTCGGCAAGCAGGCCATCGACGACGATTCGAACCAGACCGGTCAGATGCTGGCC…
291_RNODE_11_length_104062	NC_011368.1	NC_011368.1 Rhizobium leguminosarum bv. trifolii WSM2304 plasmid pRLG201, complete sequence	3.19e-73	636	75.314	139	156	73226	73852	557368	557994	ATGAAAATCCTCGTCCCCGTCAAGCGGGTGATCGATTACAACGTTAAG-CCGCGCGTCAAGGCGGACGGGTCGGGCGTCGACCTCGCCAACGTCAAGATGAGCATGAACCCGTTCGACGAAATCGCGGTGGAAGAAGCCATCCGCATCAAGGAAGCGGGCAAAGCG-GAAGAAATCGT--CGCTGTCAGCATCGGCCCGGCAAAGGCGCAGGAAACGCTGCGCACCGCCCTTGCAATGGGTGCGGACCGCGCGATCCTGGTCGAGACGGACGACGAAGTCGAACCGCTCGCCGTTGCCAAGATCCTCAAGGCCATCGCCGAAGAAGAACAGCCCGGTCTCGTCATGCTCGGCAAGCAGGCGATCGACGACGATTCG-AACCAGACTGGTCAGATGCTCG…	ATGAAGATTCTCGTGCCCGTCAAACGCGTCGTCGACTACAACGTGAAGATCCTG-GTGAAGCCGGATGGTTCCGGTGTCGAGCTTGCCAATGTGAAGATGTCGATGAACCCGTTCGACGAGATCTCGGTGGAAGAGGCGCTGCGGCTGAAGGAGGCCGGCA-GGTGTGAGGAAGTGGTGGTGGTGTC-G-ATCGGTCCTGCCAAGGCCGAGGAGACGCTGAGGACGGCGCTCGCCATGGGTGCCGACCGGGCGATCCTGGTCGAGACCGACGATCAGGTCGAGCCGCTCACGGTGGCCAAAATCCTCAAGGGTGTCGTCGATGCCGAACAGCCGGGTCTGATCATCGTCGGCAAGCAGGCGATCGACGACGA-CAGCAACCAGACCGGCCAGATGCTGG…
291_RNODE_11_length_104062	NZ_CP068286.1	NZ_CP068286.1 Ralstonia syzygii subsp. celebesensis strain UGMSS_Db01 plasmid pRscUGMSS_Db01	1.48e-71	611	75.45	134	153	73225	73827	821195	820593	CATGAAAATCCTCGTCCCCGTCAAGCGGGTGATCGATTACAACGTTAAGCCGCGCGTCAAGGCGGACGGGTCG-GGCGTCGACCTCGCCAACGTCAAGATGAGCATGAACCCGTTCGACGAAATCGCGGTGGAAGAAGCCATCCGCATCAAGGAAGCGGGCAAAG-CG--GAAGAAATCGTCGCTGTCAGCATCGGCCCGGCAAAG-GCGCAGGAAACGCTGCGCACCGCCCTTGCAATGGGTGCGGACCGCGCGATCCTGGTCGAGACGGACGACGAAGTCGAACCGCTCGCCGTTGCCAAGATCCTCAAGGCCATCGCCGAAGAAGAACAGCCCGGTCTCGTCATGCTCGGCAAGCAGGCGATCGACGACGATTCGAACCAGACTGGTCAGATGCTC…	CATGAAAGTCCTGGTCGCAGTCAAGCGCGTGATTGACTACAACGTGAAGGTTCGCGTGAAGTCGGACGG-CAGCGGCGTCGATCTTGCCAACGTCAAGATGAGCATGAACCCGTTCGACGAGATCGCCGTGGAAGAGGCGGTGCGCCTGAAGGAAGCGGGCGTCGTCACCGAAGTGATCGCTG-TGTC-GTG-CGGCGTGGCGCAGTGC-CAGGAAACCCTGCGCACCGCCATGGCCATCGGCGCCGATCGGGGCATCCTGGTCGAGACCAACGAAGAGCTGCAGCCGCTGGCCGTGGCCAAGCTGCTCAAGGCGCTGGTCGACAAGGAACAGCCGCAACTGATCATCCTGGGCAAGCAGGCCATCGACGACGACGCCAACCAGACCGGCCAGATGCTG…
291_RNODE_11_length_104062	NZ_CP068286.1	NZ_CP068286.1 Ralstonia syzygii subsp. celebesensis strain UGMSS_Db01 plasmid pRscUGMSS_Db01	6.96e-65	925	72.865	190	141	74022	74914	820369	819474	GAACACGAC-A--ATTCCAGCATGGCCGACGCCACGCTCG-CAGCCGTTACCGCCGCG-AGCAA-GCTG-GGCGAAGTCCACCTGTTGGTCGCAGGCGC-GGAT-TGCCG-CGCCGTGGCAGAGCAAGCCGCGAAGATCGCGGGCGTGGGCAAGGTCCATGTCGCCGACGATGCGGC-GTACGAGCACGGCCTTCCCGAAAACGTCGC-G--CCGCTGATCGTCGATCTCATGG-GCCACCATGACGCGTTCGTTGCGCCTGCCACCACCACGGGCAAAAACATCGCT-CCGCGCGTTGCCGCCCTGCTCGACGTGATGCAGATCTCGGACATTCTCTCGGTGGAAGGCGACAAGACCTTCACGCGCCCGATCTACGCCGGCAACGCTATCGCGACGGT…	GAACACGACAACCAATCCATCAAGGCCG-CG--ACGCTGAACA-CCGTGACCGCCGCGGCGCAATGCGGCGGCGAGGTCCACGTGCTGGTGGCCGGCGCAGGCTGTGCCGCCGCCG-CGCAG-GC-CGCCGCGCAGATCGCCGGCGTGGCCAAGGTGCTGGTGGCCGATG-CGCCCCAGTTCGCCGATGGCCTGGCCGAGAACGTCGCCGAACAGGCGCTTGCCG-TCGCCGGCAGCTA-CA-GCCAC-ATCCTGGCGCCCGCCACCGCCTATGGCAAGAACATC-CTGCCGCGCGTGGCCGCCAAGCTGGACGTGGCGCAGCTCTCTGACATCACCAAGGTCGACGGTCCCGACACCTTCGAGCGCCCGATCTACGCCGGCAACGCGATCGCCACGGT…
291_RNODE_11_length_104062	NZ_CP071130.1	NZ_CP071130.1 Caballeronia sp. M1242 plasmid unnamed1, complete sequence	3.21e-68	1121	71.989	251	147	71807	72897	341460	340373	ATGAACATCCACGAATACCAGGCCAAGGAACTGCTCGCGAAA-TACGGCATCGCCGTGCC-CACCGGCTATGCGGCAATGACGGTCG-AAGAAGCGGTCGAAGGCGCGAAGAAGCTGCCG-GGCCCGCTCTATGTCGTAAAGGCACAAATCCATGCCGGCGGCCGCGGCAAGGGCAAGTTCAAGGAACTGGTCCCCGACGCCAAGGGCGGCGTGCGCCTGTCGAAGAGCGTCGAGGAAGT-CGAAGCGAACGCCAAGGACATGC--TCGGCAACACGCTGGTGACGATCCAGACCGGCGAC-GAGGGCAAGCAGGTCAATCGTCTCTACGTCACCGACGG-TGTCGACATCGCGCACGAATATTATCTCTCGATGCTGGTCGATCGCGCCA-C-CGGCC…	ATGAACATTCACGAATACCAAGCGAAGGCGCTGCT-GCGAAAGTACGGCGTCGCGGTGCCGCA-AGGCCGCGTCGCCTTCACGG-CGCAGGAGGCCGCCGATGCCGCGAACGCGCT-CGGCGGCCCGGTCTGGGTCGTCAAGTCGCAGATTCATGCGGGGGGACGTGGCGCGGGCCGGTT-TGCCAAC-GAT-CCCGATGGCAAAGGCGGCGTGCGCGTGGTGAAGTCAGTGGAAGACGTGCG-CGAGAACGCTGAAAAGATGCTGTCGTC--CGTGCTCGTGACGAAGCAGACCGG-ACCGGTCGGCAAGGAAGTAAAGCGCCTCTATATCGAGGAAGGCTG-CGACATCGCGCGCGAGCTGTATCTCGGCATGCTGGTCGACCGGGCGAGCTCGCGC…
291_RNODE_11_length_104062	NZ_CP021828.1	NZ_CP021828.1 Sinorhizobium meliloti strain KH35c plasmid psymB, complete sequence	4.16e-67	1146	71.99	245	145	34162	35281	358641	359736	CACACCGATATGTGGAAGACGCAAGGGCTGAAGCAGGCGCTCGACCATTACGGGTTCGACGCGGCGTTCGGCGGG-GCGCGGCGCGACGAGGAGAAGAGCCGTGCGAAGGAACGCGTGGTCAGCTTCCGCAGCG-CGAGCCACGCCTGGGATCCCAAGGCCCAGCGGCCGGAACTCTGGAACCTCTACAATCTGC-GCAAGGCCAAAGGCGAAAGCCTGCGCGCCTTTCCGCTGTCGAACTGGACCGAGCTCGATATCTGGCAGTACATCATGGCCG-AGAATATCGAGATCGTGCCGCTCTATCTGTCGCAGCCCCGCCCCACGGT-G--GAGCGTGACGGCATGCTGCTGATGGTCGATGACGAGCGC-TTCCC--GCTGCGTGACGGGGAAG-AGC…	CACACCCATATCATGAAGACGATGGGGCTCCGGCAGGCGCTCGAGAAATACGGTTTCGACGCGGCGCTCG-CGGGCGCGCGGCGCGACGAGGAGAAGTCGCGCGCCAAGGAACGCATCTTCTCGATCCGCAGCGCCCAG-CACGGCTGGGATCCGCAGCGCCAGCGGCCCGAGATGTGGAAGACCTACAATACGCGGGTCGGGC-AAGGCGAGACGATGCGGGTTTTCCCGCTCTCCAACTGGACCGAATTCGACATCTGGCAATACATCCTGCGGGAAGAAATTC-CGATCGTCCCGCTTTAT-T-TCGCGGCCAGGCGCC-CGGTCGTCAAACGAGACGGCATGCTGATCATGGTCGACGACGACCGCATGCCCATCCAACCCGAAGAGGAGGTTAC…
291_RNODE_11_length_104062	NZ_CP033873.1	NZ_CP033873.1 Caulobacter sp. FWC26 plasmid p1, complete sequence	1.5e-66	669	74.439	147	144	73217	73873	113223	113879	GGAAGTCCCATGAAAATCCTCGTCCCCGTCAAGCGGGTGATCGATTACAACGTTAAGCCGCGCGTCAAGGCGGACGGGTCGGGCGTCGACCTCGCCAACGTCAAGATGAGCATGAACCCGTTCGACGAAATCGCGGTGGAAGAAGCCATCCGCATCAAGGAAGCGGGCAAAGCGGAAGAAATCGTCGCTGTCAGCATCGGCCCGGCAAAGGCGCAGGAAACGCTGCGCACCGCCCTTGCAATGGGTGCGGACCGCGCGATCCTGGTCGAGACGGACGACGAAGTCGAACCGCTCGCCGTTGCCAAGATCCTCAAGGCC---ATCGCCGAAGAAGAA-C-AGCCCGGTCTCGTCATGCTCGGCAAGCAGGCGATCGACGACGATTCGAACCA-GAC-T-G…	GGAAGTCCGATGAAGGTCCTGGTCCCGGTCAAACGGGTTATCGATTACAACGTGAAGGCCCGCGTGAAGGCGGACCAGACGGGTGTCGACCTTGCCAACGTCAAGATGTCGATGAACCCCTTCTGCGAGATCGCGGTCGAGGAAGCCGTGCGTCTCAAGGAGAAGGGCGTGGCGACCGAGGTCGTCATCGTCAGCATTGGTCCGGCGCAAGCCCAGGAAACCATCCGCACGGCGCTGGCCATGGGCGGTGACCGCGGGATCCTGATCACCTCCGACGCCGACCTCGAGCCGCTGGCCGTGGCCAAGCTGCTCGCGGCCGTGGTCGCCGAGGAAAATCCGAACCTGGTCCCG--ATG---GGCAAGCAGGCCATCGACGGCGA--C-AACAACGCCGTGG…
291_RNODE_11_length_104062	NZ_CP011515.1	NZ_CP011515.1 Mitsuaria sp. 7 plasmid unnamed, complete sequence	1.93e-65	979	72.523	209	142	45706	46648	187022	187976	GAAATCCTCGCAGGTCGCCGCTTCGCCGTCATGGCGTTCGAAATAGAGGTCCGTG-CCTTCGCGAAAGCGCGTCTCGCCCG-CCA-TG-CTGCGCATCATGCGGATGATTTCGGCGCCCTTGTTATAGACCGTCGCGGTGTAGAAATTGCTGATCTCG-CGATAGCT-GTCGGGGCGGATCGGATGCGCCAGCGGGCCCGAATCCTCGGGGAATTGGACGCTGCGCAATATCCGCACATCCTCGAT-C--C-G-CTTGAC-CG-GCTC-GC-T--C-CCCATATCCTGGCTGAACAATTGATCGCGTAGGACGGTGAAGCCCTCCTTCAGCGACAATTGGAACCAGTCGCGGCAGGTCACGCGATTGCCCGACCAATTGTGGAAATATTCGTGCGCGAT…	GAAGTCGTCGCAGGTCACGGCCTGGCCGTCATGGCGCTCGAAGTACAGCGCCATGCCCTTGGCGAAA-C-CGTCGCGGCCGACCAGCGTCTG-GTA-CATGCGGACGACTTCCGCGCCCTTCTCGTAGACGGTGGCGGTGTAGAAGTTGTTGATCTCGACG-TA-CTCGTCGGGACGCACCGAGTGGGCCATCGCGCCGGCGTCTTCGGGGAACTGGCGGGCGCGCAGCGCGCGCACGTCCTCGATGCGGCAGACCGCGCGCGCGCTCGGCGTGGCGGCCATGTCCTGGCTGAACTCCTGGTCGCGGAAGACGGTCAGGCCTTCCTTCAGCGACAGCTGGAACCAGTCGCGGCAGGTGACGCGGTTGCCGGTCCAGTTGTGGAAATACTCGTGCGCGAC…
291_RNODE_11_length_104062	NZ_CP065685.1	NZ_CP065685.1 Burkholderia humptydooensis strain FDAARGOS_899 plasmid unnamed, complete sequence	2.5e-64	577	75.217	127	140	73253	73821	10249	10817	GTGATCGATTACAACGTTAAGCCGCGCGTCAAGGCGGACGGGTCGGGCGTCGACCTCGCCAACGTCAAGATGAGCATGAACCCGTTCGACGAAATCGCGGTGGAAGAAGCCATCCGCATCAAGGAAGCGGGCAAAGCG---GAAGAAATCGTCGCTGTCAGCATCGGCCCGGCAAAGGCGCAGGAAACGCTGCGCACCGCCCTTGCAATGGGTGCGGACCGCGCGATCCTGGTCGAGACGGACGACGAAGTCGAACCGCTCGCCGTTGCCAAGATCCTCAAGGCCATCGCCGAAGAAGAACAGCC-CGGTCTCGTCATGCTCGGCAAGCAGGCGATCGACGACGATTCGAACCAGACTGGTCAGATGCTCGCCGCGCTGATGGGTCGTCCCCAGGGCAC…	GTGGTCGACTATAACGTGAAGGTCCGCGTGAAGTCGGATGGCACGGGCGTCGATATCGCGAACGTGAAGATGTCGATGAACCCGTTCGACGAGATCGCCGTTGAAGAAGCGGTGCGCCTGAAGGAAGCGGGCGTGGCGACCGAGGTGATCG-CGGTGTC-G-GTGGGCGTCGCGCAGGCTCAGGAAACGCTTCGCACGGCGCTCGCGATCGGCGCGGACCGCGCGATTCTCGTCGAATCGAACGACGAGGTGCAGCCGCTTTCCGTCGCGAAGATCCTGAAGGCGCTGGTCGACAAGGAGCAGCCGCAG-CTCGTGATCCTCGGCAAGCAGGCGATCGACGACGATTCGAACCAGACGGGCCAGATGCTCGCCGCGCTCGCGAACCTGCCGCAGGCGAC…
291_RNODE_11_length_104062	NZ_CP009547.1	NZ_CP009547.1 Burkholderia sp. 2002721687 plasmid pBTU, complete sequence	2.5e-64	577	75.217	127	140	73253	73821	220907	221475	GTGATCGATTACAACGTTAAGCCGCGCGTCAAGGCGGACGGGTCGGGCGTCGACCTCGCCAACGTCAAGATGAGCATGAACCCGTTCGACGAAATCGCGGTGGAAGAAGCCATCCGCATCAAGGAAGCGGGCAAAGCG---GAAGAAATCGTCGCTGTCAGCATCGGCCCGGCAAAGGCGCAGGAAACGCTGCGCACCGCCCTTGCAATGGGTGCGGACCGCGCGATCCTGGTCGAGACGGACGACGAAGTCGAACCGCTCGCCGTTGCCAAGATCCTCAAGGCCATCGCCGAAGAAGAACAGCC-CGGTCTCGTCATGCTCGGCAAGCAGGCGATCGACGACGATTCGAACCAGACTGGTCAGATGCTCGCCGCGCTGATGGGTCGTCCCCAGGGCAC…	GTGGTCGACTATAACGTGAAGGTCCGCGTGAAGTCGGATGGCACGGGCGTCGATATCGCGAACGTGAAGATGTCGATGAACCCGTTCGACGAGATCGCCGTTGAAGAAGCGGTGCGCCTGAAGGAAGCGGGCGTGGCGACCGAGGTGATCG-CGGTGTC-G-GTGGGCGTCGCGCAGGCTCAGGAAACGCTTCGCACGGCGCTCGCGATCGGCGCGGACCGCGCGATTCTCGTCGAATCGAACGACGAGGTGCAGCCGCTTTCCGTCGCGAAGATCCTGAAGGCGCTGGTCGACAAGGAGCAGCCGCAG-CTCGTGATCCTCGGCAAGCAGGCGATCGACGACGATTCGAACCAGACGGGCCAGATGCTCGCCGCGCTCGCGAACCTGCCGCAGGCGAC…
291_RNODE_11_length_104062	NZ_CP024940.1	NZ_CP024940.1 Paraburkholderia hospita strain mHSR1 plasmid pmHSR1_P, complete sequence	2.5e-64	661	74.281	148	140	73227	73876	221019	221668	TGAAAATCCTCGTCCCCGTCAAGCGGGTGATCGATTACAACGTTAAGCCGCGCGTCAAGGCGGACGGGTCGGGCGTCGACCTCGCCAACGTCAAGATGAGCATGAACCCGTTCGACGAAATCGCGGTGGAAGAAGCCATCCGCATCAAGGAAGCGGGC--AAAG-CGGAAGAAATCGTCGCTGTCAGCATCGGCCCG--GCAAAGGCGCAGGAAACGCTGCGCACCGCCCTTGCAATGGGTGCGGACCGCGCGATCCTGGTCGAGACGGACGACGAAGTCGAACCGCTCGCCGTTGCCAAGATCCTCAAGGCCATCGCCGA-AGAAGAACAGCCCGGTCTCGTCATGCTCGGCAAGCAGGCGATCGACGACGATTCGAACCAGACTGGTCAGATGCTCG…	TGAAGATCATTGTCCCCGTCAAGCGGGTGATTGATTACAACGTGAAGGTCCGCGTGAAGTCGGACAACACGGGCGTCGACATTGCGAATGTGAAGATGTCGATGAATCCATTCGACGAAATCGCCGTCGAGGAAGCCGTGCGTCTGCGGGAAGCGGGCGTGGCGACGGAAGTGATCGCTG-TGTCGGC--GGGCGTGACGC-AATG-TCAGGAAACGCTGCGCACGGCGCTGGCGATCGGTGCGGACCGCGCGATCCTGATTGAATCGGGTGAAGACCTGCAGCCGCTGGCTGTGGCGAAGCTGCTCAAGGCGCTGGTCGACAG-GGAACAGCCGCAACTGGTGATTCTCGGCAAGCAGGCGATCGACGACGATTCCAATCAGACGGGCCAGATGCTCG…
291_RNODE_11_length_104062	NZ_CP013381.1	NZ_CP013381.1 Burkholderia sp. Bp5365 strain MSMB43 plasmid pMSMB43, complete sequence	2.5e-64	583	75.129	129	140	73253	73827	202094	201520	GTGATCGATTACAACGTTAAGCCGCGCGTCAAGGCGGACGGGTCGGGCGTCGACCTCGCCAACGTCAAGATGAGCATGAACCCGTTCGACGAAATCGCGGTGGAAGAAGCCATCCGCATCAAGGAAGCGGGCAAAGCG---GAAGAAATCGTCGCTGTCAGCATCGGCCCGGCAAAGGCGCAGGAAACGCTGCGCACCGCCCTTGCAATGGGTGCGGACCGCGCGATCCTGGTCGAGACGGACGACGAAGTCGAACCGCTCGCCGTTGCCAAGATCCTCAAGGCCATCGCCGAAGAAGAACAGCC-CGGTCTCGTCATGCTCGGCAAGCAGGCGATCGACGACGATTCGAACCAGACTGGTCAGATGCTCGCCGCGCTGATGGGTCGTCCCCAGGGCAC…	GTGGTCGACTATAACGTGAAGGTCCGCGTGAAGTCGGATGGCACGGGCGTCGATATCGCGAACGTGAAGATGTCGATGAACCCGTTCGACGAGATCGCCGTTGAAGAAGCGGTGCGCCTGAAGGAAGCGGGCGTGGCGACCGAGGTGATCG-CGGTGTC-G-GTGGGCGTCGCGCAGGCTCAGGAAACGCTTCGCACGGCGCTCGCGATCGGCGCGGACCGCGCGATTCTCGTCGAATCGAACGACGAGGTGCAGCCGCTTTCCGTCGCGAAGATCCTGAAGGCGCTGGTCGACAAGGAGCAGCCGCAG-CTCGTGATCCTCGGCAAGCAGGCGATCGACGACGATTCGAACCAGACGGGCCAGATGCTCGCCGCGCTCGCGAACCTGCCGCAGGCGAC…
291_RNODE_11_length_104062	NC_011370.1	NC_011370.1 Rhizobium leguminosarum bv. trifolii WSM2304 plasmid pRLG203, complete sequence	3.24e-63	659	74.203	148	138	73225	73872	260386	259739	CATGAAAATCCTCGTCCCCGTCAAGCGGGTGATCGATTACAACGTTAAGCCGCGCGTCAAGG-CGGACGGGTCGGGCGTCGACCTCGCCAACGTCAAGATGAGCATGAACCCGTTCGACGAAATCGCGGTGGAAGAAGCCATCCGCATCAAGGAAGCGGGCAAA-G---CGGAAGAAATCGTCGCTGTCAGCATCGGCCCGGCAAAGGCGCAGGAAACGCTGCGCACCGCCCTTGCAATGGGTGCGGACCGCGCGATCCTGGTCGAGACGGACGACGAAGTCGAACCGCTCGCCGTTGCCAAGATCCTCAAGGCCATCGCCGAAGAAGAACAGCCCGGTCTCGTCATGCTCGGCAAGCAGGCGATCGACGACGATTCG-AACCAGACTGGTCAGATGCT…	CATGAAAGTTCTCGTTCCCGTTAAGCGGGTTGTCGATTACAACGTGAAGATCCGCGT-AAGGCCGGATGGCACAGGCGTTGAGCTCTCCAACGTCAAGATGTCGATGAACCCTTTCGATGAGATCTCCGTCGAAGAGGCGCTGCGGCTGAAAG-AGGGCGGAAACGCTACGGAAGTTGTTGTCG-TCTC-G-ATCGGCCCTGCCAAGGCGGAGGAGACCCTGCGCACAGCCCTTGCCATGGGCGCCGACCGTGCAATCCTGGTCGAGACCGATGATCACGTTGAGCCGCTCGCTGTCGCCAAGATCCTTAAGGGCGTGGCGGATGCCGAGAAGCCCGGCCTTGTCATCGTCGGCAAGCAAGCTATCGATGACGA-CAGCAATCAAACCGGCCAGATGTT…
291_RNODE_11_length_104062	NC_013859.1	NC_013859.1 Azospirillum sp. B510 plasmid pAB510e, complete sequence	4.19e-62	274	83.212	46	136	74644	74917	211869	211596	CGCTCGCCGACAAGCTCGGCGCGGGCGTGGGCGCCAGCCGTGCAGCGGTGGATGCCGGATACGTGCCGAACGATTACCAGGTCGGCCAGACCGGCAAGATCGTGGCCCCGGAAGTCTATATCGCGATCGGTATCTCCGGCGCGATCCAGCATCTGGCGGGCATGAAGGATTCCAAGACCATCATCGCCATCAACAAGGACGAAGACGCCCCGATCTTCCAGGTCGCGGATATCGGCCTTGTCGGCGATCTGTACAAAGTCCTGCCGGAGCTCAC	CGCTGGCCGACAAGCTGGGCGCCGCCGTCGGCGCCAGCCGCGCCGCCGTCGATGCCGGCTTCGTGCCGAACGATTATCAGGTCGGCCAGACCGGCAAGATCGTGGCGCCGGATCTCTACATCGCCGTCGGCATCTCCGGTGCGATCCAGCATCTCGCCGGCATGAAGGACAGCAAGGTCATCGTCGCCATCAACAAGGATGAGGAGGCGCCGATCTTCCAGGTCGCCGATTACGGTCTCGTCGCCGACCTGTTCAAGGCGGTGCCGGACCTGAC
291_RNODE_11_length_104062	NZ_CP013110.1	NZ_CP013110.1 Sinorhizobium americanum strain CFNEI 73 plasmid C, complete sequence	1.51e-61	1134	71.781	242	135	34176	35282	826628	827710	GAAGACGCAAGG-GCTGAAGCAGGCGCTCGACCATTACGGGTTCGACGCGGCGTTCGGCGGG-GCGCGGCGCGACGAGGAGAAGAGCCGTGCGAAGGAACGCGTGGTCAGCTTCCGCAGCG-CGAGCCACGCCTGGGATCCCAAGGCCCAGCGGCCGGAACTCTGG-A-ACCT-CTACAATCTGCGCAAG-GCCAAAGGCGAAAGCCTGCGCGCCTTTCCGCTGTCGAACTGGACCGAGCTCGATATCTGGCAGTACATC-ATGGCCGAGAATATCGAGATCGTGCCGCTCTATCTGTCGCAGCCCCGCCCCACGGT-G-GAG-CGTGACGGCATGCTGCTGATGGTCGATGACGAG-CGCTTCCCGCTGCGTGACGGGGAAGAG-CCGCAGATGCGCT…	GAAGACG-ATGGCGCTGAGGCAGGCCCTCGAGAAATACGGCTTCGACGCGGC-TTTGGCGGGAGCGCGGCGGGACGAGGAGAAGTCGCGGGCCAAGGAACGCATGTTCTCGATCCGCAACGCCCAG-CACGGCTGGGACCCGAAGCGCCAGCGGCCGGAGATGTGGAAGACCTACAAC-ACCCGCGTCGGTGCC---GGTGAGACGATGCGGGTGTTCCCGCTCTCCAATTGGACCGAATTCGATATCTGGCAATACATCCAT-CAGGAGAATGTCCCGATCGTGCCGCTCTA-CT-TTGC-GGCGCGCCGGCCGGTGGTGAGCCGCGGCGGCATGCTGATCATGGTCGACGAC-AGACGTATGCCGCTTGAACCCGGCGAAGAGGTCGTGGA-GCGGA…
291_RNODE_11_length_104062	NZ_AP014579.1	NZ_AP014579.1 Burkholderia sp. RPE67 plasmid p1, complete sequence	5.42e-61	257	84.436	34	134	74642	74895	828259	828512	GCCGCTCGCCGACAAGCTCGGCGCGGGCG-TGGGCGCCAGC-CGTGCAGCGGTGGATGCCGGATACGTGCCGAACGATTACCAGGTCGGCCAGACCGGCAAGATCGTGGCCCCGGAAGTCTATATCGCGATCGGTATCTCCGGCGCGATCCAGCATCTGGCGGGCATGAAGGATTCCAAGACCATCATCGCCATCAACAAGGACGAAGACGCCCCGATCTTCCAG-GTCGCGGATATCGGCCTTGTCGGCGATCTGT	GCCGCTCGCGGACAAGCTCGGTGC-AGCGCTGGGCG-CATCGCGCGCGGCCGTCGATGCCGGCTACGTGCCGAACGATTATCAGGTCGGCCAGACCGGCAAGATCGTCGCGCCGCAGCTTTATATCGCGGTCGGCATCTCCGGCGCGATCCAGCATCTGGCGGGCATGAAGGATTCGAAGGTGATCGTCGCGATCAACAAGGATGCGGAAGCGCCGATCTTC-AGCGTAGCGGATTACGGCGTCGTCGGCGATCTGT
291_RNODE_11_length_104062	NC_016626.1	NC_016626.1 Burkholderia sp. YI23 plasmid byi_1p, complete sequence	5.42e-61	257	84.436	34	134	74642	74895	687416	687669	GCCGCTCGCCGACAAGCTCGGCGCGGGCG-TGGGCGCCAGC-CGTGCAGCGGTGGATGCCGGATACGTGCCGAACGATTACCAGGTCGGCCAGACCGGCAAGATCGTGGCCCCGGAAGTCTATATCGCGATCGGTATCTCCGGCGCGATCCAGCATCTGGCGGGCATGAAGGATTCCAAGACCATCATCGCCATCAACAAGGACGAAGACGCCCCGATCTTCCAG-GTCGCGGATATCGGCCTTGTCGGCGATCTGT	GCCGCTCGCGGACAAGCTGGGCGC-AGCGCTGGGCG-CATCGCGCGCGGCCGTCGATGCCGGCTACGTGCCGAACGATTATCAGGTCGGCCAGACCGGCAAGATCGTCGCGCCGCAGCTCTATATCGCGGTCGGCATCTCCGGCGCGATCCAGCATCTGGCGGGCATGAAGGATTCGAAGGTGATCGTCGCGATCAACAAGGATGCGGAAGCGCCGATTTTC-AGCGTAGCGGATTACGGCGTCGTCGGCGATCTGT
291_RNODE_11_length_104062	NC_016626.1	NC_016626.1 Burkholderia sp. YI23 plasmid byi_1p, complete sequence	2.56e-49	594	73.569	137	113	73244	73824	1423879	1423293	GTCAAGCGGGTGATCGATTACAACGTTAAGCCGCGCGTCAAGGCGGA-CGGGTCGGGCGTCGACCTCGCCAACGTCAAGATGAGCATGAACCCGTTCGACGAAATCGCGGTGGAAGAAGCCATCCGCATCAAGGAAGCGGGCAAAGCGGAAGAAATCGTCGC--TGTCAGCATCGGCCCGGCAAAGGCGCAGGAAACGCTGCGCACCGCCCTTGCAATGGGTGCGGACCGCGCGATCCTGGTCGAGACGGACGACGAAG-TCGAACCGCTCGCCGTTGCCAAGATCCTCAAGGCCATCGCCGAAGAAGAACAGC-CCG-GTCTCGTCATGCTCGGCAAGCAGGCGATCGACGACGATTCGAACCAGACTGGTCAGATGCTCGCCGCGCTGATGGGTCGT…	GTCAAACGCGTCGTCGATCACAACGTGAAGGTGCGCGTCAAATCGGATCACAGC-GGCGTCGAACTCGACAACGTGAAGATGTCGATCAATCCGTTCTGCGAAATCGCCGTCGAGGAGGCCGTGCGTCTGAAGGAAAAAGGCATCGCGACGGAAATCGTCGCGGTGTC-G-ATCGGGTCCGCCGCCGCGCAGGAGCAGTTGCGCACGGCGCTCGCGATTGGCGCGGACCGCGCGATTCTGGTCGAGACGG-CGCAGACGCCCGGCGCGCTCGCGGTCGCCAAGCTGTTGAAGGCGGTCGTCGAA-CGGGA-AGCACCGCAACTCATCCTGCTCGGCAAGCAGGCGATCGACAGCGACAACAACCAGACCGGTCAGATGCTCGCCGCGCTGTTGAACTGG…
291_RNODE_11_length_104062	NZ_CP022365.1	NZ_CP022365.1 Azospirillum sp. TSH58 plasmid TSH58_p06, complete sequence	9.06e-59	741	73.144	171	130	28248	28974	75184	75910	TCCGCACGTGCGACGAGGACGTCCTGCGTGTTGGATGCGCGCAGCAGCCACCAGCCGTCCGGCGTCGAGACCCGCACCCCATCGGTCCCGTCGACGTCGGCGTCGCT-GCCCGCAAGCCGCTCCTCGACCTCGCGGATCGCAGC--GAATTTGCGGCT-TTC-ATCGACCTGGAAACGCAGTTCGGGTGTGTTGACCA-TGGCGGGCATGCCCCCGCGCAGATCGGTCACCGACCGGCCAAGCCGCGC-GCTC-GCCGCGATCAGGCGCACGCCGGCA-TAGAGCGCATCGTCATACCCGTAATAGTCATCGGCGAAGAATACATGTCCGCTCATCTCGCCTGCCAGCGGAGCGCCCGTTTCCTTCATCTTGGACTTGATCAGCGAATGGCCGGTCTTC…	TCCGCGCGGGCGACCAGAACGTCCTGGGTGTTGGAGGCGCGCAGCAGCCACCAGCCGTCCGCCGTCTTCACGCGCACGCCGTCGATGTCGTTGACGTCCGC-ACCCTCGTCCTTCAGCCGGCCCTTGACCTCCTGGA-CG-ACCTGGAACTTGC-GCTCCTCGCTC-ACCTGGAAGCGGGTTTCCGGCGTGTTCACCACCGGC-GGCAGGCGGTCGCGCAGCTCCGACAGCGGCTGGTTCAG-CTTGCTGACCAGCC-CGATCAGCCGCAC-CGCGCAGTACAGCGCGTCGTCGAAGCCGTACCACTTGTCGGCGAAGAAGATGTGGCCCGACATCTCGCCGGCCAGCGGAGAGCCGAGTTCCGCCATCTTCGCCTTCAGCAGCGAATGGCCGGTCTTC…
291_RNODE_11_length_104062	NZ_CP047390.1	NZ_CP047390.1 Agrobacterium sp. CGMCC 11546 plasmid pB	9.06e-59	364	78.846	71	130	74555	74915	86687	87047	CGAGCGTCCCGAACTGACCAGCGCGAAGGTGATCGTTTCGGGCGGCCGCGC-CTTGAAGGAT-G-CGGAAACGTTCGAGGAATACATCATGCCGCTCGCCGACAAGCTCGGCGCGGGCGTGGGCGCCAGCCGTGCAGCGGTGGATGCCGGATACGTGCCGAACGATTACCAGGTCGGCCAGACCGGCAAGATCGTGGCCCCGGAAGTCTATATCGCGATCGGTATCTCCGGCGCGATCCAGCATCTGGCGGGCATGAAGGATTCCAAGACCATCATCGCCATCAACAAGGACGAAGACGCCCCGATCTTCCAGGTCGCGGATATCGGCCTTGTCGGCGATCTGTACAAAGTCCTGCCGGAGCTC	CGACCGTCCGGAACTGACCTCTGCGAAGATCATCATCTCCGGTGGCCGCGCGCTT---GGCTCGTCGGAAAAGTTCAAGGAAGTCATCCTTCCCGTCGCGGACAAGCTCGGTGCCGCCGTTGGTGCCAGCCGCGCGGCCGTCGATGCCGGTTACGCGCCAAACGACTGGCAGGTGGGCCAGACCGGCAAGGTGGTCGCCCCGCAGCTTTACATCGCTGCCGGCATTTCGGGCGCCATCCAGCATCTGGCGGGCATGAAGGATTCGAAGGTCATCGTCGCCATCAACAAGGATGAAGAAGCGCCGATTTTCCAGGTGGCCGATTACGGCCTCGTCGCCGATCTGTTCGTGGCCCTGCCGGAGCTC
291_RNODE_11_length_104062	NZ_CP061774.1	NZ_CP061774.1 Ochrobactrum sp. MT180101 plasmid unnamed1, complete sequence	1.17e-57	364	78.846	67	128	74556	74914	109201	109559	GAGCGTCCCGAACTGACCAGCGCGAAGGTGATCGTTTCGGGCGGCCGCGC-CTTGAAGGAT--GCGGAAACGTTCGAGGAATACATCATGCCGCTCGCCGACAAGCTCGGCGCGGGCGTGGGCGCCAGCCGTGCAGCGGTGGATGCCGGATACGTGCCGAACGATTACCAGGTCGGCCAGACCGGCAAGATCGTGGCCCCGGAAGTCTATATCGCGATCGGTATCTCCGGCGCGATCCAGCATCTGGCGGGCATGAAGGATTC-CAAGACCATCATCGCCATCAACAAGGACGAAGACGCCCCGATCTTCCAGGTCGCGGAT-ATCGGCCTTGTCGGCGATCTGTACAAAGTCCTGCCGGAGCT	GACCGTCCAGAACTGACCTCGGCCAAGATCATCATCTCGGGTGGTCGTGCGCTT---GGTTCGGCTGAAAAGTTCCAGGAAGTGATCCTGCCGGTTGCAGACAAACTCGGTGCGGCGGTCGGCGCCAGCCGTGCGGCTGTCGACGCGGGCTATGCGCCGAACGACTGGCAGGTCGGCCAGACGGGCAAGGTGGTTGCACCGGATCTCTACATCGCCGTCGGTATCTCCGGTGCGATCCAGCATCTGGCGGGCATGAAGGACTCACGCGT-CATCGTCGCCATCAACAAGGACGAAGAAGCGCCGATCTTCCAGGTGGCTGATTAT-GGCCTCGTCGGTGATCTTTTCACCGTGCTGCCGGAGCT
291_RNODE_11_length_104062	NC_018682.1	NC_018682.1 Sinorhizobium meliloti Rm41 plasmid pRM41A, complete sequence	1.52e-56	369	78.049	81	126	73486	73854	155176	155544	GACGGACGACGAAGTCGAACCGCTCGCCGTTGCCAAGATCCTCAAGGCCATCGCCGAAGAAGAACAGCCCGGTCTCGTCATGCTCGGCAAGCAGGCGATCGACGACGATTCGAACCAGACTGGTCAGATGCTCGCCGCGCTGATGGGTCGTCCCCAGGGCACCTTTGCCAACACCGTCGAGGTCGAAGGCGACAGCGTCACGGTGAAGCGCGAAATCGATGGCGGCCTCGAAACGGTCAAGCTGTCGCTCCCCGCGATCGTCACCACCGACCTGCGCCTCAACGAGCCGCGCTACGCTTCGCTGCCCAATATCATGAAGGCGAAGAAGAAGCCGCTCGATACCAAGAGCCCGTCCGATTACGGCGTCGA	GACCGAAGACCAGGTCGAGCCGCTCGCCGTCGCCAAGATCGTCAAGGGCGTGGCCGAGGCCGAACAGCCGGGGCTGATCATCGTCGGCAAGCAGGCGATCGACGGGGATTCCAACCAGACCGGCCAGATGCTGTCGGCATTGCTCGGCTGGGCCCAGGGCACCTTTGCCTCCAAGGTCGAGATCGGCGACGGCAAGGTCAACGTCACCCGCGAGGTCGACGGCGGCCTGCAGACGGTCGAACTGAAGCTGCCGGCGGTGGTCACCACCGATCTCAGGCTCAACGAACCGCGCTATGCCTCGCTGCCGAACATCATGAAGGCGAAGAAGAAGCCGCTCGACAAGAAGACCCCGGCCGACTTCGGCGTCGA
291_RNODE_11_length_104062	NZ_CP021811.1	NZ_CP021811.1 Sinorhizobium meliloti strain Rm41 plasmid accessoryA, complete sequence	1.52e-56	369	78.049	81	126	73486	73854	244167	244535	GACGGACGACGAAGTCGAACCGCTCGCCGTTGCCAAGATCCTCAAGGCCATCGCCGAAGAAGAACAGCCCGGTCTCGTCATGCTCGGCAAGCAGGCGATCGACGACGATTCGAACCAGACTGGTCAGATGCTCGCCGCGCTGATGGGTCGTCCCCAGGGCACCTTTGCCAACACCGTCGAGGTCGAAGGCGACAGCGTCACGGTGAAGCGCGAAATCGATGGCGGCCTCGAAACGGTCAAGCTGTCGCTCCCCGCGATCGTCACCACCGACCTGCGCCTCAACGAGCCGCGCTACGCTTCGCTGCCCAATATCATGAAGGCGAAGAAGAAGCCGCTCGATACCAAGAGCCCGTCCGATTACGGCGTCGA	GACCGAAGACCAGGTCGAGCCGCTCGCCGTCGCCAAGATCGTCAAGGGCGTGGCCGAGGCCGAACAGCCGGGGCTGATCATCGTCGGCAAGCAGGCGATCGACGGGGATTCCAACCAGACCGGCCAGATGCTGTCGGCATTGCTCGGCTGGGCCCAGGGCACCTTTGCCTCCAAGGTCGAGATCGGCGACGGCAAGGTCAACGTCACCCGCGAGGTCGACGGCGGCCTGCAGACGGTCGAACTGAAGCTGCCGGCGGTGGTCACCACCGATCTCAGGCTCAACGAACCGCGCTATGCCTCGCTGCCGAACATCATGAAGGCGAAGAAGAAGCCGCTCGACAAGAAGACCCCGGCCGACTTCGGCGTCGA
291_RNODE_11_length_104062	NZ_CP032327.1	NZ_CP032327.1 Azospirillum brasilense strain MTCC4035 plasmid p6, complete sequence	1.96e-55	742	72.911	171	124	28248	28974	112270	111544	TCCGCACGTGCGACGAGGACGTCCTGCGTGTTGGATGCGCGCAGCAGCCACCAGCCGTCCGGCGTCGAGACCCGCACCCCATCGGTCCCGTCGACGTCGGCGTCGCT-GCCCGCAAGCCGCTCCTCGACCTCGCGGATCGCAGC--GAATTTGCGGCT-TTC-ATCGACCTGGAAACGCAGT-TCGGGTGTGTTGACCA-TGGCGGGCATGCCCCCGCGCAGATCGGTCACCGACCGGCCAAGCCGCGC-G-CTCGCCGCGATCAGGCGCACGCCGGCA-TAGAGCGCATCGTCATACCCGTAATAGTCATCGGCGAAGAATACATGTCCGCTCATCTCGCCTGCCAGCGGAGCGCCCGTTTCCTTCATCTTGGACTTGATCAGCGAATGGCCGGTCTT…	TCCGCACGGGCCACCAGCACGTCCTGGGTGTTGGAAGCGCGCAGCAGCCACCAGCCGTCCGCCGTCTTCACGCGCACGCCGTCGATGTCGTTGACGTCGGCG-CCCTCGTCCTTCAGCCGGCCCTTGACCTCCTGGA-CG-ACCTGGAACTTGC-GCTCCTCGCTC-ACCTGGAAGCG-GGTCTCCGGCGTGTTCACCACCGGC-GGCAGGCGGTCGCGGAGGTCCGACAGCGGCTGGTTCAG-CTTGCTGACCAGCC-CGATCAGCCGCAC-CGCACAGTACAGCGCGTCGTCGAAGCCGTACCATTTGTCGGCAAAGAAGATGTGACCCGACATCTCGCCGGCCAGCGGAGAGCCGAGTTCCGCCATCTTCGCCTTCAGCAGCGAATGGCCGGTCTT…
291_RNODE_11_length_104062	NZ_CP014703.1	NZ_CP014703.1 Ralstonia solanacearum strain KACC 10722 plasmid unnamed, complete sequence	7.06e-55	405	77.531	73	123	95556	95951	1085480	1085875	CGCCGGGCTTTCGCGGAAATCGTCGATATTGGCTTTGAAAGCGAGGCCAAGGCACCCGAT-CTTTGCT-TTCGAATGCTCGGCGATGAGCGCC--CTTG-CCCGGTCGAGCACGTGGTGCATCTTGGCATCGTTCGTCTCGCGCGCCTGGCGGATCA-GCTTG-GCTTCTTCGGGAGCTCCGTGGACGATGAACCATGGATCGACCGCGATGCAGTGGCCGCCCACGCCCGGCCCCGGCTGAAGGATGTTCACGCGCGGGTGGCGATTGGCGAGGCGGATCACTTCCCACACGTCGA-GCCCCTGCCGGTCCGC-GATCATCGAGAGTTCGTTGGCGAAGGCGATGTTGACGTCGCGGAAGGCATTTTCGACCAGCTTTGTCATTTCCGCGCTGCGCGC…	CGCCGGGCTCTCGCGCAGATCGTCGATATTGGCCTTGAACGACAGGCCGAAGCACGCGATGACCGGCTCTTTGAA--C-CGGCG-CG-CCGCCTGCTTGACGCGGTCCAGCACGTAGTGCGGCTTGGCATCGTTGACCTGGCGCGCGGTGCGGATCAGGCGCGCGC-TC-TCGGGGGCCGCATCGACGATGAACCAAGGGTCGACGGCGATGCAATGCCCGCCCACGCCCGGCCCCGGCTGCAGGATGTTGACGCGCGGATGGCGGTTCGCCACGCTGATCAGCTCCCACACGTTGACGCCGATCTC-AT-CGCAGATCATCGACAGCTCATTGGCGAAGGCGATGTTGACGTCGCGGAAGGCGTTCTCCGTCAGCTTGCACATCTCGGCCGTGCGCGC…
291_RNODE_11_length_104062	NZ_CP022777.1	NZ_CP022777.1 Ralstonia solanacearum strain T11 plasmid unnamed, complete sequence	7.06e-55	405	77.531	73	123	95556	95951	1085731	1086126	CGCCGGGCTTTCGCGGAAATCGTCGATATTGGCTTTGAAAGCGAGGCCAAGGCACCCGAT-CTTTGCT-TTCGAATGCTCGGCGATGAGCGCC--CTTG-CCCGGTCGAGCACGTGGTGCATCTTGGCATCGTTCGTCTCGCGCGCCTGGCGGATCA-GCTTG-GCTTCTTCGGGAGCTCCGTGGACGATGAACCATGGATCGACCGCGATGCAGTGGCCGCCCACGCCCGGCCCCGGCTGAAGGATGTTCACGCGCGGGTGGCGATTGGCGAGGCGGATCACTTCCCACACGTCGA-GCCCCTGCCGGTCCGC-GATCATCGAGAGTTCGTTGGCGAAGGCGATGTTGACGTCGCGGAAGGCATTTTCGACCAGCTTTGTCATTTCCGCGCTGCGCGC…	CGCCGGGCTCTCGCGCAGATCGTCGATATTGGCCTTGAACGACAGGCCGAAGCACGCGATGACCGGCTCTTTGAA--C-CGGCG-CG-CCGCCTGCTTGACGCGGTCCAGCACGTAGTGCGGCTTGGCATCGTTGACCTGGCGCGCGGTGCGGATCAGGCGCGCGC-TC-TCGGGGGCCGCATCGACGATGAACCAAGGGTCGACGGCGATGCAATGCCCGCCCACGCCCGGCCCCGGCTGCAGGATGTTGACGCGCGGATGGCGGTTCGCCACGCTGATCAGCTCCCACACGTTGACGCCGATCTC-AT-CGCAGATCATCGACAGCTCATTGGCGAAGGCGATGTTGACGTCGCGGAAGGCGTTCTCCGTCAGCTTGCACATCTCGGCCGTGCGCGC…
[truncated: 2,696 more rows]
