# Supplementary material for: Characterization of the Environmental Plasmidome of the Red Sea
Source: Microbiol Spectr. 2023 Jul 3;11(4):e00400-23. doi: 10.1128/spectrum.00400-23 (PMC10434023; doi:10.1128/spectrum.00400-23)
Supplement: Supplemental File 5 — File S5. Download spectrum.00400-23-s0006.xlsx, XLSX file, 0.3 MB [file spectrum.00400-23-s0006.xlsx]

## Sheet: Sheet1
Supplementary File 5: A list of COG categories assigned to ORFs from the candidates
ORF	seed_ortholog	evalue	score	eggNOG_OGs	max_annot_lvl	COG_category	Description	Preferred_name	GOs	EC	KEGG_ko	KEGG_Pathway	KEGG_Module	KEGG_Reaction	KEGG_rclass	BRITE	KEGG_TC	CAZy	BiGG_Reaction	PFAMs
100_LNODE_1_length_6193_3	388401.RB2150_14456	1.07e-165	471	COG0667@1|root,COG0667@2|Bacteria,1MVEH@1224|Proteobacteria,2TRHS@28211|Alphaproteobacteria,3ZG52@58840|unclassified Rhodobacteraceae	28211|Alphaproteobacteria	C	oxidoreductases (related to aryl-alcohol dehydrogenases)	-	-	-	-	-	-	-	-	-	-	-	-	Aldo_ket_red
100_LNODE_1_length_6193_4	396588.Tgr7_0510	2.31e-37	127	COG3492@1|root,COG3492@2|Bacteria,1MZ3I@1224|Proteobacteria,1S8SI@1236|Gammaproteobacteria,1WYYF@135613|Chromatiales	135613|Chromatiales	S	Protein of unknown function (DUF1244)	-	-	-	ko:K09948	-	-	-	-	ko00000	-	-	-	DUF1244
100_LNODE_1_length_6193_5	1122139.KB907871_gene2350	1.21e-49	159	COG0011@1|root,COG0011@2|Bacteria,1N1NM@1224|Proteobacteria,1SAV8@1236|Gammaproteobacteria,1XK5M@135619|Oceanospirillales	135619|Oceanospirillales	S	Thiamine-binding protein	-	-	-	-	-	-	-	-	-	-	-	-	Thiamine_BP
100_LNODE_1_length_6193_6	1380355.JNIJ01000047_gene228	8.92e-137	417	COG0457@1|root,COG2114@1|root,COG5616@1|root,COG0457@2|Bacteria,COG2114@2|Bacteria,COG5616@2|Bacteria,1MUMZ@1224|Proteobacteria,2TRUI@28211|Alphaproteobacteria,3JR8W@41294|Bradyrhizobiaceae	28211|Alphaproteobacteria	T	Adenylate cyclase	-	-	-	-	-	-	-	-	-	-	-	-	Guanylate_cyc
101_LNODE_1_length_35176_2	869662.M4PY29_9CAUD	7.2e-14	72.4	4QDU7@10239|Viruses,4QXZ8@35237|dsDNA viruses no RNA stage,4QPYQ@28883|Caudovirales	28883|Caudovirales	S	Staphylococcal nuclease homologue	-	-	-	-	-	-	-	-	-	-	-	-	-
101_LNODE_1_length_35176_3	95619.PM1_0217870	2.87e-49	162	COG3772@1|root,COG3772@2|Bacteria,1MZJD@1224|Proteobacteria,1S6BA@1236|Gammaproteobacteria	1236|Gammaproteobacteria	G	lysozyme	ybcS	GO:0001906,GO:0001907,GO:0003674,GO:0003796,GO:0003824,GO:0004553,GO:0008150,GO:0016032,GO:0016787,GO:0016798,GO:0019048,GO:0019058,GO:0019076,GO:0031640,GO:0035821,GO:0035890,GO:0035891,GO:0039633,GO:0040011,GO:0044003,GO:0044004,GO:0044364,GO:0044403,GO:0044419,GO:0044659,GO:0044661,GO:0051701,GO:0051704,GO:0051817,GO:0051818,GO:0051883,GO:0052126,GO:0052192,GO:0061783	3.2.1.17	ko:K01185	-	-	-	-	ko00000,ko01000	-	-	-	Phage_lysozyme
101_LNODE_1_length_35176_7	1380394.JADL01000008_gene3764	8.84e-71	229	28PTM@1|root,2ZCEU@2|Bacteria,1R5DD@1224|Proteobacteria,2TVG7@28211|Alphaproteobacteria	28211|Alphaproteobacteria	S	Family of unknown function (DUF5309)	-	-	-	-	-	-	-	-	-	-	-	-	DUF5309
101_LNODE_1_length_35176_9	398578.Daci_1950	9.06e-31	119	2E4HT@1|root,32ZCW@2|Bacteria,1NDD7@1224|Proteobacteria,2W54J@28216|Betaproteobacteria	28216|Betaproteobacteria	-	-	-	-	-	-	-	-	-	-	-	-	-	-	-
101_LNODE_1_length_35176_10	649747.HMPREF0083_00997	1.12e-28	108	COG3405@1|root,COG3405@2|Bacteria,1VBUA@1239|Firmicutes,4HMXV@91061|Bacilli,26Z1A@186822|Paenibacillaceae	91061|Bacilli	G	Belongs to the glycosyl hydrolase 8 (cellulase D) family	-	-	-	-	-	-	-	-	-	-	-	-	-
101_LNODE_1_length_35176_12	70448.A0A096PAB0	1.13e-51	191	291ZY@1|root,2R8WB@2759|Eukaryota,382X4@33090|Viridiplantae	33090|Viridiplantae	-	-	-	-	-	-	-	-	-	-	-	-	-	-	-
101_LNODE_1_length_35176_17	1054968.G0X4V3_9CAUD	3.96e-10	69.3	4QHDC@10239|Viruses,4QVYW@35237|dsDNA viruses no RNA stage,4QRRQ@28883|Caudovirales,4QNTD@10744|Podoviridae	10744|Podoviridae	-	-	-	-	-	-	-	-	-	-	-	-	-	-	-
101_LNODE_1_length_35176_23	1121271.AUCM01000017_gene474	2e-74	233	28HHC@1|root,2Z7T2@2|Bacteria,1PZ57@1224|Proteobacteria,2U3R2@28211|Alphaproteobacteria	28211|Alphaproteobacteria	S	AAA domain	-	-	-	-	-	-	-	-	-	-	-	-	AAA_24
101_LNODE_1_length_35176_30	1121472.AQWN01000009_gene393	8.32e-46	167	COG0507@1|root,COG0507@2|Bacteria,1TQWH@1239|Firmicutes,24A8I@186801|Clostridia	186801|Clostridia	L	A helicase nuclease that prepares dsDNA breaks (DSB) for recombinational DNA repair. Binds to DSBs and unwinds DNA via a highly rapid and processive ATP-dependent bidirectional helicase activity. Unwinds dsDNA until it encounters a Chi (crossover hotspot instigator) sequence from the 3' direction. Cuts ssDNA a few nucleotides 3' to the Chi site. The properties and activities of the enzyme are cha…	-	-	-	-	-	-	-	-	-	-	-	-	-
101_LNODE_1_length_35176_31	348824.LPU83_1720	4.71e-156	476	COG3064@1|root,COG3064@2|Bacteria,1R6JV@1224|Proteobacteria,2U5NE@28211|Alphaproteobacteria,4B8WH@82115|Rhizobiaceae	28211|Alphaproteobacteria	M	Membrane	-	-	-	-	-	-	-	-	-	-	-	-	-
101_LNODE_1_length_35176_33	948071.S4T7X9_9CAUD	7.28e-13	65.5	4QCEX@10239|Viruses,4QV7Q@35237|dsDNA viruses no RNA stage,4QU8B@28883|Caudovirales	28883|Caudovirales	-	-	-	-	-	-	-	-	-	-	-	-	-	-	-
101_LNODE_1_length_35176_41	441620.Mpop_0030	1.75e-55	189	COG1462@1|root,COG1462@2|Bacteria,1MVZM@1224|Proteobacteria,2TRZG@28211|Alphaproteobacteria,1JRD2@119045|Methylobacteriaceae	28211|Alphaproteobacteria	M	PFAM Curli production assembly transport component CsgG	csgG	-	-	ko:K06214	-	-	-	-	ko00000,ko02044	-	-	-	CsgG
101_LNODE_1_length_35176_44	690585.JNNU01000010_gene882	2.88e-49	188	COG2114@1|root,COG4252@1|root,COG2114@2|Bacteria,COG4252@2|Bacteria,1MV1V@1224|Proteobacteria,2U6VS@28211|Alphaproteobacteria,4BM30@82115|Rhizobiaceae	28211|Alphaproteobacteria	T	Adenylate cyclase	cyaK	-	4.6.1.1	ko:K01768	ko00230,ko02025,ko04113,ko04213,map00230,map02025,map04113,map04213	M00695	R00089,R00434	RC00295	ko00000,ko00001,ko00002,ko01000	-	-	-	CHASE2,Guanylate_cyc
101_LNODE_1_length_35176_46	1268068.PG5_42510	4.49e-12	63.5	2EI4V@1|root,33BW7@2|Bacteria,1NN3Z@1224|Proteobacteria	1224|Proteobacteria	S	Protein of unknwon function (DUF3310)	-	-	-	-	-	-	-	-	-	-	-	-	DUF3310
103_LNODE_1_length_6894_1	1217656.F964_03096	2.45e-22	87.8	2BZ8A@1|root,2ZMXQ@2|Bacteria,1P77N@1224|Proteobacteria,1SW6N@1236|Gammaproteobacteria,3NQGQ@468|Moraxellaceae	1236|Gammaproteobacteria	-	-	-	-	-	-	-	-	-	-	-	-	-	-	-
103_LNODE_1_length_6894_10	1509403.GW12_08350	3.44e-224	625	2CDPS@1|root,2ZBQT@2|Bacteria,1RB59@1224|Proteobacteria,1S2U0@1236|Gammaproteobacteria,3NKKP@468|Moraxellaceae	1236|Gammaproteobacteria	S	Phage X family	g2p	-	-	-	-	-	-	-	-	-	-	-	Phage_CRI,Phage_X
104_LNODE_1_length_59675_17	762982.HMPREF9442_00551	3.96e-55	180	2CS3D@1|root,32SQ7@2|Bacteria,4NUJ9@976|Bacteroidetes,2FT0K@200643|Bacteroidia	976|Bacteroidetes	S	Erf family	-	-	-	-	-	-	-	-	-	-	-	-	ERF
104_LNODE_1_length_59675_37	869213.JCM21142_104045	2.53e-55	177	2DT8X@1|root,32UUQ@2|Bacteria,4NSYW@976|Bacteroidetes,47SF7@768503|Cytophagia	976|Bacteroidetes	-	-	-	-	-	-	-	-	-	-	-	-	-	-	-
104_LNODE_1_length_59675_49	753084.F4YCM7_9CAUD	5.05e-33	117	4QCEX@10239|Viruses,4QV7Q@35237|dsDNA viruses no RNA stage,4QU8B@28883|Caudovirales	28883|Caudovirales	-	-	-	-	-	-	-	-	-	-	-	-	-	-	-
106_LNODE_1_length_5651_1	1569209.BBPH01000077_gene306	1.17e-137	404	COG0507@1|root,COG0507@2|Bacteria,1MUTR@1224|Proteobacteria,2TSQQ@28211|Alphaproteobacteria,2PVNM@265|Paracoccus	28211|Alphaproteobacteria	L	MobA/MobL family	-	-	-	-	-	-	-	-	-	-	-	-	AAA_30,MobA_MobL,Relaxase,Viral_helicase1
106_LNODE_1_length_5651_2	592029.DDD_1572	5.18e-12	69.3	COG1309@1|root,COG1309@2|Bacteria,4NMYS@976|Bacteroidetes,1I1GW@117743|Flavobacteriia,3HKTN@363408|Nonlabens	976|Bacteroidetes	K	Bacterial regulatory proteins, tetR family	-	-	-	ko:K16137	-	-	-	-	ko00000,ko03000	-	-	-	TetR_C_13,TetR_N
106_LNODE_1_length_5651_4	766499.C357_23145	3.25e-57	183	2EKAM@1|root,33E0W@2|Bacteria,1MYSP@1224|Proteobacteria,2UBGW@28211|Alphaproteobacteria	28211|Alphaproteobacteria	-	-	-	-	-	-	-	-	-	-	-	-	-	-	-
106_LNODE_1_length_5651_7	111781.Lepto7376_1835	2.02e-13	69.7	COG3686@1|root,COG3686@2|Bacteria	2|Bacteria	S	Membrane	-	-	-	-	-	-	-	-	-	-	-	-	MAPEG
106_LNODE_1_length_5651_8	1094563.MCQ_00556	4.51e-46	154	COG3692@1|root,COG3692@2|Bacteria,1NNDK@1224|Proteobacteria,2UNEE@28211|Alphaproteobacteria,48TX4@772|Bartonellaceae	28211|Alphaproteobacteria	S	PemK-like, MazF-like toxin of type II toxin-antitoxin system	-	-	-	ko:K07171	-	-	-	-	ko00000,ko01000,ko02048	-	-	-	PemK_toxin
10_LNODE_1_length_2435_2	1089455.MOPEL_042_00010	6.93e-261	728	COG5421@1|root,COG5421@2|Bacteria,2GK2A@201174|Actinobacteria,4F7IP@85018|Dermatophilaceae	201174|Actinobacteria	L	Transposase DDE domain	-	-	-	-	-	-	-	-	-	-	-	-	DDE_Tnp_1
10_LNODE_1_length_2435_3	2045.KR76_18765	2.59e-30	115	2BNYC@1|root,32HND@2|Bacteria,2H5FE@201174|Actinobacteria,4DUXK@85009|Propionibacteriales	201174|Actinobacteria	-	-	-	-	-	-	-	-	-	-	-	-	-	-	-
110_LNODE_1_length_1134_1	1265756.AWZW01000008_gene1410	3.58e-83	279	COG3210@1|root,COG3210@2|Bacteria,1QUXB@1224|Proteobacteria,2TWTY@28211|Alphaproteobacteria	28211|Alphaproteobacteria	U	PFAM SMP-30 Gluconolaconase	-	-	-	-	-	-	-	-	-	-	-	-	Cadherin,DUF4347
111_LNODE_1_length_1734_1	317619.ANKN01000230_gene252	7.74e-86	300	COG0739@1|root,COG0823@1|root,COG1520@1|root,COG2931@1|root,COG3386@1|root,COG0739@2|Bacteria,COG0823@2|Bacteria,COG1520@2|Bacteria,COG2931@2|Bacteria,COG3386@2|Bacteria,1GJ06@1117|Cyanobacteria,1MN0C@1212|Prochloraceae	1117|Cyanobacteria	Q	Alternative locus ID	-	-	-	-	-	-	-	-	-	-	-	-	Cadherin,DUF4214
113_LNODE_1_length_37794_2	1121459.AQXE01000001_gene2763	1.1e-59	196	COG0258@1|root,COG0258@2|Bacteria,1MYSI@1224|Proteobacteria,42YXU@68525|delta/epsilon subdivisions,2WTV8@28221|Deltaproteobacteria,2MBMF@213115|Desulfovibrionales	28221|Deltaproteobacteria	L	5'-3' exonuclease, N-terminal resolvase-like domain	-	-	-	-	-	-	-	-	-	-	-	-	5_3_exonuc_N
113_LNODE_1_length_37794_6	1121459.AQXE01000001_gene2755	2.68e-152	452	28MSK@1|root,2ZB0X@2|Bacteria,1R7CY@1224|Proteobacteria,42YXC@68525|delta/epsilon subdivisions,2WTJ0@28221|Deltaproteobacteria,2M9DF@213115|Desulfovibrionales	28221|Deltaproteobacteria	S	Bacteriophage head to tail connecting protein	-	-	-	-	-	-	-	-	-	-	-	-	Head-tail_con
113_LNODE_1_length_37794_7	1220601.L7TQY4_9CAUD	4.51e-48	167	4QBAU@10239|Viruses,4QW8E@35237|dsDNA viruses no RNA stage,4QPEP@28883|Caudovirales	28883|Caudovirales	S	Phage T7 capsid assembly protein	-	-	-	-	-	-	-	-	-	-	-	-	-
113_LNODE_1_length_37794_14	438753.AZC_3585	2.52e-79	253	28IR7@1|root,2Z8QR@2|Bacteria,1PBTP@1224|Proteobacteria,2U248@28211|Alphaproteobacteria	28211|Alphaproteobacteria	-	-	-	-	-	-	-	-	-	-	-	-	-	-	-
113_LNODE_1_length_37794_15	1121459.AQXE01000001_gene2750	3.48e-51	171	2ATMD@1|root,31J5V@2|Bacteria,1RH31@1224|Proteobacteria,42YF2@68525|delta/epsilon subdivisions,2WTJ2@28221|Deltaproteobacteria,2MC98@213115|Desulfovibrionales	28221|Deltaproteobacteria	S	Tail tubular protein	-	-	-	-	-	-	-	-	-	-	-	-	Tube
113_LNODE_1_length_37794_24	1028800.RG540_CH13960	4.14e-17	75.1	2EVDQ@1|root,33NU5@2|Bacteria,1NQC2@1224|Proteobacteria,2UY7F@28211|Alphaproteobacteria	28211|Alphaproteobacteria	-	-	-	-	-	-	-	-	-	-	-	-	-	-	-
113_LNODE_1_length_37794_26	438753.AZC_3575	1.81e-245	692	COG5410@1|root,COG5410@2|Bacteria,1N0W2@1224|Proteobacteria,2U18J@28211|Alphaproteobacteria	28211|Alphaproteobacteria	K	chromosome segregation	-	-	-	-	-	-	-	-	-	-	-	-	Terminase_6C
113_LNODE_1_length_37794_28	979533.F1D0U3_9CAUD	9e-12	62.4	4QAM4@10239|Viruses,4QWEA@35237|dsDNA viruses no RNA stage,4QPGM@28883|Caudovirales,4QNJD@10744|Podoviridae	10744|Podoviridae	-	-	-	-	-	-	-	-	-	-	-	-	-	-	-
113_LNODE_1_length_37794_40	1123229.AUBC01000005_gene642	5.37e-14	69.3	2EURW@1|root,33N7G@2|Bacteria	2|Bacteria	-	-	-	-	-	-	-	-	-	-	-	-	-	-	HTH_17
113_LNODE_1_length_37794_42	1121459.AQXE01000001_gene2769	2.18e-30	118	2AFZH@1|root,3163D@2|Bacteria,1RJUP@1224|Proteobacteria,42ZBP@68525|delta/epsilon subdivisions,2WTYW@28221|Deltaproteobacteria,2MDNE@213115|Desulfovibrionales	28221|Deltaproteobacteria	-	-	-	-	-	-	-	-	-	-	-	-	-	-	-
113_LNODE_1_length_37794_44	438753.AZC_3598	1.44e-185	538	COG0305@1|root,COG0358@1|root,COG0305@2|Bacteria,COG0358@2|Bacteria,1QT52@1224|Proteobacteria,2TVNI@28211|Alphaproteobacteria	28211|Alphaproteobacteria	L	Toprim-like	-	-	3.6.4.12	ko:K17680	-	-	-	-	ko00000,ko01000,ko03029	-	-	-	DnaB_C,Toprim_2
113_LNODE_1_length_37794_46	1121459.AQXE01000001_gene2765	1.31e-184	540	COG0749@1|root,COG0749@2|Bacteria,1P27P@1224|Proteobacteria,42YUP@68525|delta/epsilon subdivisions,2WTS1@28221|Deltaproteobacteria,2MAPB@213115|Desulfovibrionales	28221|Deltaproteobacteria	L	DNA polymerase A domain	-	-	-	-	-	-	-	-	-	-	-	-	DNA_pol_A
117_LNODE_1_length_3003_1	298654.FraEuI1c_2475	4.06e-207	579	COG2159@1|root,COG2159@2|Bacteria,2GKG2@201174|Actinobacteria,4ETPN@85013|Frankiales	201174|Actinobacteria	S	Amidohydrolase	-	-	-	-	-	-	-	-	-	-	-	-	Amidohydro_2
123_LNODE_1_length_2118_1	312153.Pnuc_1827	2.29e-161	490	COG0457@1|root,COG3914@1|root,COG0457@2|Bacteria,COG3914@2|Bacteria,1MVMG@1224|Proteobacteria,2VH3M@28216|Betaproteobacteria,1K03X@119060|Burkholderiaceae	28216|Betaproteobacteria	O	Tetratricopeptide TPR_2 repeat protein	-	-	-	-	-	-	-	-	-	-	-	-	Glyco_transf_41,TPR_1,TPR_11,TPR_16,TPR_19,TPR_2,TPR_8
124_LNODE_1_length_1128_1	62977.ACIAD3113	1.9e-210	584	COG1262@1|root,COG1262@2|Bacteria,1PDSD@1224|Proteobacteria,1S4ZV@1236|Gammaproteobacteria,3NJIE@468|Moraxellaceae	1236|Gammaproteobacteria	S	Sulfatase-modifying factor enzyme 1	-	-	-	-	-	-	-	-	-	-	-	-	FGE-sulfatase
125_LNODE_1_length_2038_2	1144932.ATTF01000023_gene784	2.87e-216	607	COG0004@1|root,COG0004@2|Bacteria,1NR9F@1224|Proteobacteria,2TT2J@28211|Alphaproteobacteria,4BPT6@82117|unclassified Alphaproteobacteria	28211|Alphaproteobacteria	P	ammonium transporter, marine subtype	-	-	-	ko:K03320	-	-	-	-	ko00000,ko02000	1.A.11	-	-	Ammonium_transp
126_LNODE_1_length_2177_1	1400525.JNIU01000001_gene199	6.51e-257	708	COG1215@1|root,COG1215@2|Bacteria,1MWH9@1224|Proteobacteria,2TUGH@28211|Alphaproteobacteria,4BRRW@82117|unclassified Alphaproteobacteria	28211|Alphaproteobacteria	M	COG0463 Glycosyltransferases involved in cell wall biogenesis	gpgS	-	2.4.1.266	ko:K13693	-	-	-	-	ko00000,ko01000,ko01003	-	GT81	-	-
126_LNODE_1_length_2177_2	439493.PB7211_1415	1.74e-150	427	COG3769@1|root,COG3769@2|Bacteria,1NFV5@1224|Proteobacteria,2U6BB@28211|Alphaproteobacteria,4BSRD@82117|unclassified Alphaproteobacteria	28211|Alphaproteobacteria	S	haloacid dehalogenase-like hydrolase	-	-	3.1.3.70	ko:K07026	ko00051,map00051	-	R05790	RC00017	ko00000,ko00001,ko01000	-	-	-	Hydrolase_3
13_LNODE_1_length_32043_4	1392490.JHZX01000001_gene3576	2.96e-12	65.1	2E645@1|root,330T3@2|Bacteria	2|Bacteria	S	Holin of 3TMs, for gene-transfer release	-	-	-	-	-	-	-	-	-	-	-	-	GTA_holin_3TM
13_LNODE_1_length_32043_5	1005999.GLGR_3796	1.54e-33	123	COG3926@1|root,COG3926@2|Bacteria,1MVXW@1224|Proteobacteria,1RRB6@1236|Gammaproteobacteria	1236|Gammaproteobacteria	S	secretion activating protein	-	-	-	-	-	-	-	-	-	-	-	-	Glyco_hydro_108,PG_binding_3
13_LNODE_1_length_32043_10	1197951.I6S295_9CAUD	1.81e-18	80.5	4QCEX@10239|Viruses,4QV7Q@35237|dsDNA viruses no RNA stage,4QU8B@28883|Caudovirales	28883|Caudovirales	-	-	-	-	-	-	-	-	-	-	-	-	-	-	-
13_LNODE_1_length_32043_29	1095743.HMPREF1054_1984	4.92e-17	79.3	2E1TC@1|root,32X37@2|Bacteria,1N1AU@1224|Proteobacteria,1SNCF@1236|Gammaproteobacteria	1236|Gammaproteobacteria	S	Psort location Cytoplasmic, score 8.96	-	-	-	-	-	-	-	-	-	-	-	-	-
13_LNODE_1_length_32043_31	760568.Desku_0784	2.29e-33	122	2CDFK@1|root,2Z8BH@2|Bacteria,1V43D@1239|Firmicutes,24KG0@186801|Clostridia	186801|Clostridia	H	DNA N-6-adenine-methyltransferase	-	-	-	-	-	-	-	-	-	-	-	-	Dam
13_LNODE_1_length_32043_39	909663.KI867149_gene3299	4.38e-11	67.4	COG1475@1|root,COG1475@2|Bacteria	2|Bacteria	K	chromosome segregation	-	-	-	-	-	-	-	-	-	-	-	-	ParBc
13_LNODE_1_length_32043_46	1217712.F971_02703	1.91e-08	60.1	COG1783@1|root,COG1783@2|Bacteria,1MWGP@1224|Proteobacteria,1RMTH@1236|Gammaproteobacteria,3NMJ9@468|Moraxellaceae	1236|Gammaproteobacteria	S	Terminase RNaseH-like domain	-	-	-	-	-	-	-	-	-	-	-	-	-
13_LNODE_1_length_32043_54	312153.Pnuc_1279	1.68e-57	183	2AV7S@1|root,31KYE@2|Bacteria,1RKQ6@1224|Proteobacteria,2VYWQ@28216|Betaproteobacteria	28216|Betaproteobacteria	-	-	-	-	-	-	-	-	-	-	-	-	-	-	-
13_LNODE_2_length_32135_3	312153.Pnuc_1279	1.68e-57	183	2AV7S@1|root,31KYE@2|Bacteria,1RKQ6@1224|Proteobacteria,2VYWQ@28216|Betaproteobacteria	28216|Betaproteobacteria	-	-	-	-	-	-	-	-	-	-	-	-	-	-	-
13_LNODE_2_length_32135_11	1217712.F971_02703	1.91e-08	60.1	COG1783@1|root,COG1783@2|Bacteria,1MWGP@1224|Proteobacteria,1RMTH@1236|Gammaproteobacteria,3NMJ9@468|Moraxellaceae	1236|Gammaproteobacteria	S	Terminase RNaseH-like domain	-	-	-	-	-	-	-	-	-	-	-	-	-
13_LNODE_2_length_32135_18	909663.KI867149_gene3299	4.38e-11	67.4	COG1475@1|root,COG1475@2|Bacteria	2|Bacteria	K	chromosome segregation	-	-	-	-	-	-	-	-	-	-	-	-	ParBc
13_LNODE_2_length_32135_26	760568.Desku_0784	2.29e-33	122	2CDFK@1|root,2Z8BH@2|Bacteria,1V43D@1239|Firmicutes,24KG0@186801|Clostridia	186801|Clostridia	H	DNA N-6-adenine-methyltransferase	-	-	-	-	-	-	-	-	-	-	-	-	Dam
13_LNODE_2_length_32135_28	1095743.HMPREF1054_1984	4.92e-17	79.3	2E1TC@1|root,32X37@2|Bacteria,1N1AU@1224|Proteobacteria,1SNCF@1236|Gammaproteobacteria	1236|Gammaproteobacteria	S	Psort location Cytoplasmic, score 8.96	-	-	-	-	-	-	-	-	-	-	-	-	-
13_LNODE_2_length_32135_47	1197951.I6S295_9CAUD	1.47e-17	78.2	4QCEX@10239|Viruses,4QV7Q@35237|dsDNA viruses no RNA stage,4QU8B@28883|Caudovirales	28883|Caudovirales	-	-	-	-	-	-	-	-	-	-	-	-	-	-	-
13_LNODE_2_length_32135_52	1005999.GLGR_3796	1.54e-33	123	COG3926@1|root,COG3926@2|Bacteria,1MVXW@1224|Proteobacteria,1RRB6@1236|Gammaproteobacteria	1236|Gammaproteobacteria	S	secretion activating protein	-	-	-	-	-	-	-	-	-	-	-	-	Glyco_hydro_108,PG_binding_3
13_LNODE_2_length_32135_53	1392490.JHZX01000001_gene3576	2.96e-12	65.1	2E645@1|root,330T3@2|Bacteria	2|Bacteria	S	Holin of 3TMs, for gene-transfer release	-	-	-	-	-	-	-	-	-	-	-	-	GTA_holin_3TM
15_LNODE_1_length_37843_11	118173.KB235914_gene2532	6.72e-56	188	COG0270@1|root,COG0270@2|Bacteria,1GCTG@1117|Cyanobacteria,1HH28@1150|Oscillatoriales	1117|Cyanobacteria	L	C-5 cytosine-specific DNA methylase	-	-	2.1.1.37	ko:K00558	ko00270,ko01100,ko05206,map00270,map01100,map05206	M00035	R04858	RC00003,RC00332	ko00000,ko00001,ko00002,ko01000,ko02048,ko03032,ko03036	-	-	-	DNA_methylase
15_LNODE_1_length_37843_16	1636271.A0A0E3JS81_9CAUD	1.12e-37	142	4QB5I@10239|Viruses,4QPQ9@28883|Caudovirales,4QKRP@10699|Siphoviridae	10699|Siphoviridae	S	helicase activity	-	-	-	-	-	-	-	-	-	-	-	-	-
15_LNODE_1_length_37843_20	1183438.GKIL_0390	1.98e-101	317	COG1783@1|root,COG1783@2|Bacteria	2|Bacteria	S	DNA packaging	-	-	-	-	-	-	-	-	-	-	-	-	Terminase_6,Terminase_6C
15_LNODE_1_length_37843_28	753084.F4YCM7_9CAUD	2.03e-30	110	4QCEX@10239|Viruses,4QV7Q@35237|dsDNA viruses no RNA stage,4QU8B@28883|Caudovirales	28883|Caudovirales	-	-	-	-	-	-	-	-	-	-	-	-	-	-	-
15_LNODE_1_length_37843_30	1499683.CCFF01000005_gene69	4.66e-58	197	2BZ9Z@1|root,2Z97E@2|Bacteria,1U6NR@1239|Firmicutes,24FZN@186801|Clostridia,36GJA@31979|Clostridiaceae	186801|Clostridia	-	-	-	-	-	-	-	-	-	-	-	-	-	-	-
15_LNODE_1_length_37843_44	426114.THI_1963	6.85e-36	132	COG4672@1|root,COG4672@2|Bacteria,1N0JB@1224|Proteobacteria,2VMSX@28216|Betaproteobacteria	28216|Betaproteobacteria	S	tail protein	-	-	-	-	-	-	-	-	-	-	-	-	Phage_tail_L
15_LNODE_1_length_37843_45	1120999.JONM01000029_gene3366	1.85e-51	174	COG0791@1|root,COG1310@1|root,COG0791@2|Bacteria,COG1310@2|Bacteria,1N05J@1224|Proteobacteria,2VNRK@28216|Betaproteobacteria,2KTXS@206351|Neisseriales	206351|Neisseriales	M	JAB/MPN domain	-	-	-	-	-	-	-	-	-	-	-	-	NLPC_P60,Prok-JAB
15_LNODE_1_length_37843_48	445693.E3SND3_9CAUD	9.99e-34	145	4QAK6@10239|Viruses,4QUP9@35237|dsDNA viruses no RNA stage,4QPBY@28883|Caudovirales,4QNBD@10744|Podoviridae	10744|Podoviridae	S	outer membrane	-	-	-	-	-	-	-	-	-	-	-	-	-
15_LNODE_1_length_37843_50	1589733.A0A0C5AIV6_9CAUD	4.88e-51	171	4QHBT@10239|Viruses,4QQXF@28883|Caudovirales,4QI3F@10662|Myoviridae	10662|Myoviridae	-	-	-	-	-	-	-	-	-	-	-	-	-	-	-
15_LNODE_1_length_37843_51	1137745.H6WG25_9CAUD	1.01e-31	117	4QBKF@10239|Viruses,4QW0F@35237|dsDNA viruses no RNA stage,4QRGA@28883|Caudovirales,4QIZG@10662|Myoviridae	10662|Myoviridae	-	-	-	-	-	-	-	-	-	-	-	-	-	-	-
15_LNODE_1_length_37843_52	444859.E3SIH6_9CAUD	7.38e-31	116	4QGNS@10239|Viruses,4QTQZ@28883|Caudovirales,4QJ6U@10662|Myoviridae	10662|Myoviridae	-	-	-	-	-	-	-	-	-	-	-	-	-	-	-
15_LNODE_1_length_37843_58	1117958.PE143B_0121610	1.1e-13	77.8	2CHG1@1|root,32YZS@2|Bacteria,1NBVV@1224|Proteobacteria,1RYDN@1236|Gammaproteobacteria	1236|Gammaproteobacteria	-	-	-	-	-	-	-	-	-	-	-	-	-	-	-
15_LNODE_1_length_37843_59	909297.G8CLD3_9CAUD	2.08e-58	194	4QBP3@10239|Viruses,4QVAZ@35237|dsDNA viruses no RNA stage,4QPEQ@28883|Caudovirales,4QM06@10699|Siphoviridae	10699|Siphoviridae	S	PDDEXK-like domain of unknown function (DUF3799)	-	-	-	-	-	-	-	-	-	-	-	-	-
15_LNODE_1_length_37843_68	909297.G8CLD8_9CAUD	5.42e-33	120	4QB0C@10239|Viruses,4QW7S@35237|dsDNA viruses no RNA stage,4QPK3@28883|Caudovirales,4QKQC@10699|Siphoviridae	10699|Siphoviridae	S	magnesium ion binding	-	-	-	-	-	-	-	-	-	-	-	-	-
16_LNODE_1_length_35721_12	497964.CfE428DRAFT_2529	9.01e-16	78.2	2DSBU@1|root,33FEQ@2|Bacteria	2|Bacteria	-	-	-	-	-	-	-	-	-	-	-	-	-	-	-
16_LNODE_1_length_35721_22	869662.M4PY29_9CAUD	2.86e-21	91.3	4QDU7@10239|Viruses,4QXZ8@35237|dsDNA viruses no RNA stage,4QPYQ@28883|Caudovirales	28883|Caudovirales	S	Staphylococcal nuclease homologue	-	-	-	-	-	-	-	-	-	-	-	-	-
16_LNODE_1_length_35721_33	469381.Dpep_0394	2.26e-16	79	COG0817@1|root,COG0817@2|Bacteria,3TCBE@508458|Synergistetes	508458|Synergistetes	L	Nuclease that resolves Holliday junction intermediates in genetic recombination. Cleaves the cruciform structure in supercoiled DNA by nicking to strands with the same polarity at sites symmetrically opposed at the junction in the homologous arms and leaves a 5'-terminal phosphate and a 3'-terminal hydroxyl group	-	-	-	-	-	-	-	-	-	-	-	-	-
16_LNODE_1_length_35721_36	1335760.ASTG01000033_gene19	2.66e-25	108	COG4712@1|root,COG4712@2|Bacteria,1N9U1@1224|Proteobacteria,2UVCK@28211|Alphaproteobacteria	28211|Alphaproteobacteria	S	Rad52/22 family double-strand break repair protein	-	-	-	-	-	-	-	-	-	-	-	-	Rad52_Rad22
16_LNODE_1_length_35721_41	1250232.JQNJ01000001_gene2906	1.2e-65	234	COG5283@1|root,COG5283@2|Bacteria,4NIZH@976|Bacteroidetes	976|Bacteroidetes	D	domain protein	-	-	-	-	-	-	-	-	-	-	-	-	PhageMin_Tail
16_LNODE_1_length_35721_53	1242864.D187_008762	1.95e-10	60.5	2DMJ8@1|root,32RY9@2|Bacteria,1RD1Q@1224|Proteobacteria	1224|Proteobacteria	-	-	-	-	-	-	-	-	-	-	-	-	-	-	Rho_N
16_LNODE_1_length_35721_54	1197951.I6S295_9CAUD	1.58e-27	102	4QCEX@10239|Viruses,4QV7Q@35237|dsDNA viruses no RNA stage,4QU8B@28883|Caudovirales	28883|Caudovirales	-	-	-	-	-	-	-	-	-	-	-	-	-	-	-
16_LNODE_1_length_35721_56	411464.DESPIG_01133	1.8e-17	83.6	COG3926@1|root,COG3926@2|Bacteria,1MVXW@1224|Proteobacteria,42X4V@68525|delta/epsilon subdivisions,2WSN4@28221|Deltaproteobacteria,2MD5R@213115|Desulfovibrionales	28221|Deltaproteobacteria	S	Predicted Peptidoglycan domain	-	-	-	-	-	-	-	-	-	-	-	-	Glyco_hydro_108,PG_binding_3
16_LNODE_2_length_35229_12	497964.CfE428DRAFT_2529	9.01e-16	78.2	2DSBU@1|root,33FEQ@2|Bacteria	2|Bacteria	-	-	-	-	-	-	-	-	-	-	-	-	-	-	-
16_LNODE_2_length_35229_22	869662.M4PY29_9CAUD	2.86e-21	91.3	4QDU7@10239|Viruses,4QXZ8@35237|dsDNA viruses no RNA stage,4QPYQ@28883|Caudovirales	28883|Caudovirales	S	Staphylococcal nuclease homologue	-	-	-	-	-	-	-	-	-	-	-	-	-
16_LNODE_2_length_35229_33	469381.Dpep_0394	2.26e-16	79	COG0817@1|root,COG0817@2|Bacteria,3TCBE@508458|Synergistetes	508458|Synergistetes	L	Nuclease that resolves Holliday junction intermediates in genetic recombination. Cleaves the cruciform structure in supercoiled DNA by nicking to strands with the same polarity at sites symmetrically opposed at the junction in the homologous arms and leaves a 5'-terminal phosphate and a 3'-terminal hydroxyl group	-	-	-	-	-	-	-	-	-	-	-	-	-
16_LNODE_2_length_35229_36	1335760.ASTG01000033_gene19	2.66e-25	108	COG4712@1|root,COG4712@2|Bacteria,1N9U1@1224|Proteobacteria,2UVCK@28211|Alphaproteobacteria	28211|Alphaproteobacteria	S	Rad52/22 family double-strand break repair protein	-	-	-	-	-	-	-	-	-	-	-	-	Rad52_Rad22
16_LNODE_2_length_35229_41	1250232.JQNJ01000001_gene2906	1.2e-65	234	COG5283@1|root,COG5283@2|Bacteria,4NIZH@976|Bacteroidetes	976|Bacteroidetes	D	domain protein	-	-	-	-	-	-	-	-	-	-	-	-	PhageMin_Tail
16_LNODE_2_length_35229_53	1242864.D187_008762	1.95e-10	60.5	2DMJ8@1|root,32RY9@2|Bacteria,1RD1Q@1224|Proteobacteria	1224|Proteobacteria	-	-	-	-	-	-	-	-	-	-	-	-	-	-	Rho_N
16_LNODE_2_length_35229_54	1197951.I6S295_9CAUD	1.58e-27	102	4QCEX@10239|Viruses,4QV7Q@35237|dsDNA viruses no RNA stage,4QU8B@28883|Caudovirales	28883|Caudovirales	-	-	-	-	-	-	-	-	-	-	-	-	-	-	-
16_LNODE_2_length_35229_56	411464.DESPIG_01133	1.8e-17	83.6	COG3926@1|root,COG3926@2|Bacteria,1MVXW@1224|Proteobacteria,42X4V@68525|delta/epsilon subdivisions,2WSN4@28221|Deltaproteobacteria,2MD5R@213115|Desulfovibrionales	28221|Deltaproteobacteria	S	Predicted Peptidoglycan domain	-	-	-	-	-	-	-	-	-	-	-	-	Glyco_hydro_108,PG_binding_3
17_LNODE_1_length_32477_5	981383.AEWH01000015_gene3818	3.33e-14	70.9	2EAAJ@1|root,334EW@2|Bacteria,1VHS4@1239|Firmicutes,4HQYC@91061|Bacilli	91061|Bacilli	-	-	-	-	-	-	-	-	-	-	-	-	-	-	-
17_LNODE_1_length_32477_9	348824.LPU83_1721	9.75e-132	400	COG0507@1|root,COG0507@2|Bacteria,1R1AT@1224|Proteobacteria,2U1ZX@28211|Alphaproteobacteria,4BAYZ@82115|Rhizobiaceae	28211|Alphaproteobacteria	L	A helicase nuclease that prepares dsDNA breaks (DSB) for recombinational DNA repair. Binds to DSBs and unwinds DNA via a highly rapid and processive ATP-dependent bidirectional helicase activity. Unwinds dsDNA until it encounters a Chi (crossover hotspot instigator) sequence from the 3' direction. Cuts ssDNA a few nucleotides 3' to the Chi site. The properties and activities of the enzyme are cha…	-	-	-	-	-	-	-	-	-	-	-	-	Terminase_6
17_LNODE_1_length_32477_11	979525.F1D1E8_9CAUD	2.39e-12	68.2	4QCE9@10239|Viruses,4QXGI@35237|dsDNA viruses no RNA stage,4QPHG@28883|Caudovirales,4QK00@10662|Myoviridae	10662|Myoviridae	S	Pfam:Peptidase_S78_2	-	-	-	-	-	-	-	-	-	-	-	-	-
17_LNODE_1_length_32477_17	1230476.C207_01154	4.62e-25	110	COG3064@1|root,COG3064@2|Bacteria,1MW64@1224|Proteobacteria,2U2QJ@28211|Alphaproteobacteria,3JWQR@41294|Bradyrhizobiaceae	28211|Alphaproteobacteria	M	Belongs to the acetyltransferase family. ArgA subfamily	-	-	-	-	-	-	-	-	-	-	-	-	-
17_LNODE_1_length_32477_22	398525.KB900701_gene6144	4.42e-64	212	28PTM@1|root,2ZCEU@2|Bacteria,1R5DD@1224|Proteobacteria,2TVG7@28211|Alphaproteobacteria,3JU4C@41294|Bradyrhizobiaceae	28211|Alphaproteobacteria	S	Family of unknown function (DUF5309)	-	-	-	-	-	-	-	-	-	-	-	-	DUF5309
17_LNODE_1_length_32477_28	1218075.BAYA01000001_gene414	1.5e-16	75.9	298WI@1|root,2ZW0H@2|Bacteria,1PAQ0@1224|Proteobacteria	1224|Proteobacteria	-	-	-	-	-	-	-	-	-	-	-	-	-	-	-
17_LNODE_1_length_32477_44	1452718.JBOY01000124_gene1273	1.23e-16	79	COG3772@1|root,COG3772@2|Bacteria,1N0ZQ@1224|Proteobacteria,1S9AE@1236|Gammaproteobacteria	1236|Gammaproteobacteria	S	lysozyme	-	-	3.2.1.17	ko:K01185	-	-	-	-	ko00000,ko01000	-	-	-	Phage_lysozyme
17_LNODE_1_length_32477_46	1192868.CAIU01000008_gene966	1.26e-49	166	2A4D4@1|root,30SYX@2|Bacteria,1PCIM@1224|Proteobacteria,2USSQ@28211|Alphaproteobacteria	28211|Alphaproteobacteria	-	-	-	-	-	-	-	-	-	-	-	-	-	-	-
17_LNODE_1_length_32477_48	1220714.L7TN03_9CAUD	4.83e-40	140	4QBY9@10239|Viruses,4QXKT@35237|dsDNA viruses no RNA stage,4QQRZ@28883|Caudovirales	28883|Caudovirales	-	-	-	-	-	-	-	-	-	-	-	-	-	-	-
17_LNODE_1_length_32477_51	1123368.AUIS01000020_gene1078	4.68e-22	97.1	28XPA@1|root,2ZJK5@2|Bacteria,1P9T2@1224|Proteobacteria	1224|Proteobacteria	-	-	-	-	-	-	-	-	-	-	-	-	-	-	-
17_LNODE_1_length_32477_52	1244869.H261_10537	1.15e-67	219	COG0175@1|root,COG0175@2|Bacteria,1PZ96@1224|Proteobacteria	1224|Proteobacteria	EH	3'-phosphoadenosine 5'-phosphosulfate sulfotransferase (PAPS reductase) FAD synthetase and related enzymes	-	-	-	-	-	-	-	-	-	-	-	-	PAPS_reduct
17_LNODE_2_length_32687_4	1244869.H261_10537	1.15e-67	219	COG0175@1|root,COG0175@2|Bacteria,1PZ96@1224|Proteobacteria	1224|Proteobacteria	EH	3'-phosphoadenosine 5'-phosphosulfate sulfotransferase (PAPS reductase) FAD synthetase and related enzymes	-	-	-	-	-	-	-	-	-	-	-	-	PAPS_reduct
17_LNODE_2_length_32687_5	1123368.AUIS01000020_gene1078	4.68e-22	97.1	28XPA@1|root,2ZJK5@2|Bacteria,1P9T2@1224|Proteobacteria	1224|Proteobacteria	-	-	-	-	-	-	-	-	-	-	-	-	-	-	-
17_LNODE_2_length_32687_8	1220714.L7TN03_9CAUD	4.83e-40	140	4QBY9@10239|Viruses,4QXKT@35237|dsDNA viruses no RNA stage,4QQRZ@28883|Caudovirales	28883|Caudovirales	-	-	-	-	-	-	-	-	-	-	-	-	-	-	-
17_LNODE_2_length_32687_10	1192868.CAIU01000008_gene966	1.26e-49	166	2A4D4@1|root,30SYX@2|Bacteria,1PCIM@1224|Proteobacteria,2USSQ@28211|Alphaproteobacteria	28211|Alphaproteobacteria	-	-	-	-	-	-	-	-	-	-	-	-	-	-	-
17_LNODE_2_length_32687_12	1452718.JBOY01000124_gene1273	1.23e-16	79	COG3772@1|root,COG3772@2|Bacteria,1N0ZQ@1224|Proteobacteria,1S9AE@1236|Gammaproteobacteria	1236|Gammaproteobacteria	S	lysozyme	-	-	3.2.1.17	ko:K01185	-	-	-	-	ko00000,ko01000	-	-	-	Phage_lysozyme
17_LNODE_2_length_32687_28	1218075.BAYA01000001_gene414	1.5e-16	75.9	298WI@1|root,2ZW0H@2|Bacteria,1PAQ0@1224|Proteobacteria	1224|Proteobacteria	-	-	-	-	-	-	-	-	-	-	-	-	-	-	-
17_LNODE_2_length_32687_34	398525.KB900701_gene6144	4.42e-64	212	28PTM@1|root,2ZCEU@2|Bacteria,1R5DD@1224|Proteobacteria,2TVG7@28211|Alphaproteobacteria,3JU4C@41294|Bradyrhizobiaceae	28211|Alphaproteobacteria	S	Family of unknown function (DUF5309)	-	-	-	-	-	-	-	-	-	-	-	-	DUF5309
17_LNODE_2_length_32687_39	398525.KB900701_gene6147	1.3e-26	115	COG3064@1|root,COG3064@2|Bacteria,1MW64@1224|Proteobacteria,2U2QJ@28211|Alphaproteobacteria,3JWQR@41294|Bradyrhizobiaceae	28211|Alphaproteobacteria	M	Belongs to the acetyltransferase family. ArgA subfamily	-	-	-	-	-	-	-	-	-	-	-	-	-
17_LNODE_2_length_32687_45	979525.F1D1E8_9CAUD	2.39e-12	68.2	4QCE9@10239|Viruses,4QXGI@35237|dsDNA viruses no RNA stage,4QPHG@28883|Caudovirales,4QK00@10662|Myoviridae	10662|Myoviridae	S	Pfam:Peptidase_S78_2	-	-	-	-	-	-	-	-	-	-	-	-	-
17_LNODE_2_length_32687_47	348824.LPU83_1721	9.75e-132	400	COG0507@1|root,COG0507@2|Bacteria,1R1AT@1224|Proteobacteria,2U1ZX@28211|Alphaproteobacteria,4BAYZ@82115|Rhizobiaceae	28211|Alphaproteobacteria	L	A helicase nuclease that prepares dsDNA breaks (DSB) for recombinational DNA repair. Binds to DSBs and unwinds DNA via a highly rapid and processive ATP-dependent bidirectional helicase activity. Unwinds dsDNA until it encounters a Chi (crossover hotspot instigator) sequence from the 3' direction. Cuts ssDNA a few nucleotides 3' to the Chi site. The properties and activities of the enzyme are cha…	-	-	-	-	-	-	-	-	-	-	-	-	Terminase_6
17_LNODE_2_length_32687_51	981383.AEWH01000015_gene3818	3.33e-14	70.9	2EAAJ@1|root,334EW@2|Bacteria,1VHS4@1239|Firmicutes,4HQYC@91061|Bacilli	91061|Bacilli	-	-	-	-	-	-	-	-	-	-	-	-	-	-	-
1_LNODE_1_length_13274_1	1230476.C207_00003	6.76e-44	148	COG0640@1|root,COG0640@2|Bacteria,1RJSB@1224|Proteobacteria,2UDRF@28211|Alphaproteobacteria	28211|Alphaproteobacteria	K	Helix-turn-helix domain	-	-	-	-	-	-	-	-	-	-	-	-	HTH_36
1_LNODE_1_length_13274_2	666684.AfiDRAFT_2597	9.4e-128	368	28J7N@1|root,2Z931@2|Bacteria,1MU88@1224|Proteobacteria,2U33G@28211|Alphaproteobacteria	28211|Alphaproteobacteria	L	Restriction endonuclease BglII	-	-	-	-	-	-	-	-	-	-	-	-	Endonuc-BglII
1_LNODE_1_length_13274_6	158500.BV97_05716	1.29e-124	387	COG3505@1|root,COG3505@2|Bacteria,1PWIG@1224|Proteobacteria,2U1RH@28211|Alphaproteobacteria,2K199@204457|Sphingomonadales	204457|Sphingomonadales	U	TraM recognition site of TraD and TraG	-	-	-	-	-	-	-	-	-	-	-	-	TrwB_AAD_bind
1_LNODE_1_length_13274_7	158500.BV97_05717	6.47e-287	826	COG0507@1|root,COG0507@2|Bacteria,1MUTR@1224|Proteobacteria,2U1IW@28211|Alphaproteobacteria,2K0T3@204457|Sphingomonadales	204457|Sphingomonadales	L	TrwC protein	-	-	-	-	-	-	-	-	-	-	-	-	AAA_30,TrwC,Viral_helicase1
1_LNODE_1_length_13274_8	1442598.JABW01000009_gene177	5.84e-53	174	COG1961@1|root,COG1961@2|Bacteria,1MXXT@1224|Proteobacteria	1224|Proteobacteria	L	Site-specific recombinases DNA invertase Pin homologs	-	-	-	-	-	-	-	-	-	-	-	-	HTH_7,Resolvase
1_LNODE_1_length_13274_9	414684.RC1_2681	4.51e-117	340	COG4725@1|root,COG4725@2|Bacteria,1R553@1224|Proteobacteria,2TRP6@28211|Alphaproteobacteria,2JTUK@204441|Rhodospirillales	204441|Rhodospirillales	KT	MT-A70	-	-	-	-	-	-	-	-	-	-	-	-	MT-A70
1_LNODE_1_length_13274_10	1461694.ATO9_22835	1.06e-22	90.1	298XF@1|root,2ZW1A@2|Bacteria,1PA5X@1224|Proteobacteria,2UZ59@28211|Alphaproteobacteria	28211|Alphaproteobacteria	-	-	-	-	-	-	-	-	-	-	-	-	-	-	-
1_LNODE_1_length_13274_11	1461694.ATO9_22840	7.43e-112	325	COG1192@1|root,COG1192@2|Bacteria,1MWRE@1224|Proteobacteria,2TSJZ@28211|Alphaproteobacteria,2PFSV@252301|Oceanicola	28211|Alphaproteobacteria	D	VirC1 protein	-	-	-	ko:K03496	-	-	-	-	ko00000,ko03036,ko04812	-	-	-	AAA_31
1_LNODE_1_length_13274_12	376733.IT41_17870	1.79e-175	497	COG5534@1|root,COG5534@2|Bacteria,1MXQ0@1224|Proteobacteria,2TRBV@28211|Alphaproteobacteria,2PYKZ@265|Paracoccus	28211|Alphaproteobacteria	L	Replication initiator protein A	-	-	-	-	-	-	-	-	-	-	-	-	RPA
20_LNODE_1_length_1048_1	589865.DaAHT2_2431	7.28e-116	350	COG3344@1|root,COG3344@2|Bacteria,1MVI1@1224|Proteobacteria,42RS8@68525|delta/epsilon subdivisions,2X5QK@28221|Deltaproteobacteria,2MPFP@213118|Desulfobacterales	28221|Deltaproteobacteria	L	Reverse transcriptase (RNA-dependent DNA polymerase)	-	-	-	-	-	-	-	-	-	-	-	-	GIIM,RVT_1
21_LNODE_1_length_1048_1	1305735.JAFT01000005_gene747	5.06e-139	404	COG2358@1|root,COG2358@2|Bacteria,1Q6GH@1224|Proteobacteria,2U1DH@28211|Alphaproteobacteria,2PEG1@252301|Oceanicola	28211|Alphaproteobacteria	S	NMT1-like family	-	-	-	ko:K07080	-	-	-	-	ko00000	-	-	-	NMT1_3
258_RNODE_2_length_3153_1	1265756.AWZW01000011_gene542	7.03e-174	529	COG3210@1|root,COG3391@1|root,COG3210@2|Bacteria,COG3391@2|Bacteria,1QUXB@1224|Proteobacteria	1224|Proteobacteria	U	6-phosphogluconolactonase activity	-	-	-	-	-	-	-	-	-	-	-	-	Autotransporter,Cadherin_3,DUF11,DUF4347,He_PIG,PATR
258_RNODE_3_length_2301_7	444860.E3SIW4_9CAUD	1.12e-85	266	4QFU0@10239|Viruses,4QW3E@35237|dsDNA viruses no RNA stage,4QUG7@28883|Caudovirales,4QI5N@10662|Myoviridae	10662|Myoviridae	-	-	-	-	-	-	-	-	-	-	-	-	-	-	-
259_NODE_2_length_1126_1	444862.E3SLW8_9CAUD	1.58e-45	147	4QF5D@10239|Viruses,4QYGY@35237|dsDNA viruses no RNA stage,4QS05@28883|Caudovirales,4QIQ9@10662|Myoviridae	10662|Myoviridae	-	-	-	-	-	-	-	-	-	-	-	-	-	-	-
259_RNODE_2_length_1739_2	313598.MED152_12354	6.82e-35	127	COG3603@1|root,COG3603@2|Bacteria	2|Bacteria	S	ACT domain	-	-	-	-	-	-	-	-	-	-	-	-	-
259_RNODE_6_length_2874_2	981384.AEYW01000023_gene3836	0	879	COG0318@1|root,COG0318@2|Bacteria,1MU6G@1224|Proteobacteria,2TR2W@28211|Alphaproteobacteria,4NCYD@97050|Ruegeria	28211|Alphaproteobacteria	IQ	AMP-binding enzyme C-terminal domain	-	-	6.2.1.3	ko:K00666,ko:K01897	ko00061,ko00071,ko01100,ko01212,ko02024,ko03320,ko04146,ko04216,ko04714,ko04920,map00061,map00071,map01100,map01212,map02024,map03320,map04146,map04216,map04714,map04920	M00086	R01280	RC00004,RC00014	ko00000,ko00001,ko00002,ko01000,ko01004,ko04147	4.C.1.1	-	-	AMP-binding,AMP-binding_C
259_RNODE_6_length_2874_3	744980.TRICHSKD4_5207	1.24e-164	463	COG1024@1|root,COG1024@2|Bacteria,1NDT7@1224|Proteobacteria,2U2R9@28211|Alphaproteobacteria	28211|Alphaproteobacteria	I	Belongs to the enoyl-CoA hydratase isomerase family	-	-	4.2.1.17	ko:K01692	ko00071,ko00280,ko00281,ko00310,ko00360,ko00362,ko00380,ko00410,ko00627,ko00640,ko00650,ko00903,ko00930,ko01100,ko01110,ko01120,ko01130,ko01212,map00071,map00280,map00281,map00310,map00360,map00362,map00380,map00410,map00627,map00640,map00650,map00903,map00930,map01100,map01110,map01120,map01130,map01212	M00032,M00087	R03026,R03045,R04137,R04170,R04204,R04224,R04738,R04740,R04744,R04746,R04749,R05595,R06411,R06412,R06942,R08093	RC00831,RC00834,RC01086,RC01095,RC01098,RC01103,RC01217,RC02115	ko00000,ko00001,ko00002,ko01000	-	-	-	ECH_1
259_RNODE_8_length_1824_1	1265756.AWZW01000012_gene549	7.94e-50	189	COG3210@1|root,COG3391@1|root,COG3210@2|Bacteria,COG3391@2|Bacteria,1QUXB@1224|Proteobacteria	1224|Proteobacteria	U	6-phosphogluconolactonase activity	-	-	-	-	-	-	-	-	-	-	-	-	Autotransporter,Cadherin_3,DUF11,DUF4347,He_PIG,PATR
260_RNODE_1_length_62428_36	869213.JCM21142_104045	8.25e-49	161	2DT8X@1|root,32UUQ@2|Bacteria,4NSYW@976|Bacteroidetes,47SF7@768503|Cytophagia	976|Bacteroidetes	-	-	-	-	-	-	-	-	-	-	-	-	-	-	-
260_RNODE_1_length_62428_50	508419.F8J181_9CAUD	2.34e-27	110	4QDRF@10239|Viruses,4QW5Y@35237|dsDNA viruses no RNA stage,4QU1J@28883|Caudovirales,4QMT8@10699|Siphoviridae	10699|Siphoviridae	-	-	-	-	-	-	-	-	-	-	-	-	-	-	-
260_RNODE_1_length_62428_60	398720.MED217_08440	5.02e-99	299	COG0568@1|root,COG0568@2|Bacteria,4NEBF@976|Bacteroidetes,1HZ5R@117743|Flavobacteriia,2XIR2@283735|Leeuwenhoekiella	976|Bacteroidetes	K	Sigma-70 region 3	rpoD	-	-	ko:K03086	-	-	-	-	ko00000,ko03021	-	-	-	Sigma70_r1_2,Sigma70_r2,Sigma70_r3,Sigma70_r4
262_RNODE_1_length_1050_1	1471522.JFNU01000169_gene830	1.26e-28	105	2B7IT@1|root,320PC@2|Bacteria,1GRM5@1117|Cyanobacteria,1MNWA@1212|Prochloraceae	1117|Cyanobacteria	-	-	-	-	-	-	-	-	-	-	-	-	-	-	-
262_RNODE_1_length_1050_2	146891.A9601_12481	9.89e-83	244	COG2044@1|root,COG2044@2|Bacteria,1GGH9@1117|Cyanobacteria,1MME7@1212|Prochloraceae	1117|Cyanobacteria	S	Alternative locus ID	-	-	-	-	-	-	-	-	-	-	-	-	DrsE
263_RNODE_1_length_1090_3	1211640.K4JVS3_9CAUD	3.01e-13	70.1	4QEJG@10239|Viruses,4R02Y@35237|dsDNA viruses no RNA stage,4QU8Z@28883|Caudovirales	28883|Caudovirales	-	-	-	-	-	-	-	-	-	-	-	-	-	-	-
263_RNODE_2_length_3087_1	146891.A9601_12471	1.39e-31	110	2DGQZ@1|root,2ZWZ0@2|Bacteria,1GGH7@1117|Cyanobacteria,1MN5C@1212|Prochloraceae	1117|Cyanobacteria	S	Alternative locus ID	-	-	-	-	-	-	-	-	-	-	-	-	DUF3721
263_RNODE_2_length_3087_2	166318.Syn8016DRAFT_0474	3.94e-262	729	COG0380@1|root,COG0380@2|Bacteria,1G0BN@1117|Cyanobacteria,1GZ08@1129|Synechococcus	1117|Cyanobacteria	G	synthase	ggpS	GO:0003674,GO:0003824,GO:0003825,GO:0005575,GO:0005622,GO:0005623,GO:0005737,GO:0005829,GO:0005975,GO:0005984,GO:0005991,GO:0005992,GO:0006793,GO:0006796,GO:0006950,GO:0008150,GO:0008152,GO:0008194,GO:0009058,GO:0009311,GO:0009312,GO:0009987,GO:0016051,GO:0016311,GO:0016740,GO:0016757,GO:0016758,GO:0016787,GO:0016788,GO:0016791,GO:0033554,GO:0034637,GO:0035251,GO:0042578,GO:0044237,GO:0044238,GO:…	2.4.1.213	ko:K03692	-	-	-	-	ko00000,ko01000	-	GT20	-	Glyco_transf_20
263_RNODE_2_length_3087_3	74546.PMT9312_1499	1.54e-45	148	COG0724@1|root,COG0724@2|Bacteria	2|Bacteria	K	RNA recognition motif	rbpA	-	-	-	-	-	-	-	-	-	-	-	RRM_1
264_NODE_2_length_1149_1	1280390.CBQR020000069_gene1425	5.2e-17	90.9	COG4886@1|root,COG5184@1|root,COG4886@2|Bacteria,COG5184@2|Bacteria	2|Bacteria	DZ	guanyl-nucleotide exchange factor activity	-	-	-	ko:K20276	ko02024,map02024	-	-	-	ko00000,ko00001	-	-	-	SLH
264_RNODE_2_length_1467_1	4530.OS09T0441625-00	8.14e-10	67.4	COG2124@1|root,KOG0156@2759|Eukaryota,37HQJ@33090|Viridiplantae,3GC9K@35493|Streptophyta,3KTUE@4447|Liliopsida,3I91E@38820|Poales	35493|Streptophyta	Q	Belongs to the cytochrome P450 family	-	GO:0005575,GO:0005622,GO:0005623,GO:0005737,GO:0005783,GO:0005789,GO:0012505,GO:0016020,GO:0031090,GO:0031984,GO:0042175,GO:0043226,GO:0043227,GO:0043229,GO:0043231,GO:0044422,GO:0044424,GO:0044425,GO:0044432,GO:0044444,GO:0044446,GO:0044464,GO:0098827	-	ko:K20623	ko00905,ko01100,ko01110,map00905,map01100,map01110	-	R07470,R07474	RC00661	ko00000,ko00001,ko00199	-	-	-	p450
264_RNODE_5_length_1468_2	1298865.H978DRAFT_2941	1.42e-113	326	COG0655@1|root,COG0655@2|Bacteria,1N1EV@1224|Proteobacteria,1SAJF@1236|Gammaproteobacteria	1236|Gammaproteobacteria	S	COG0655 Multimeric flavodoxin WrbA	-	-	-	-	-	-	-	-	-	-	-	-	FMN_red
265_RNODE_1_length_1099_1	1134474.O59_000708	1.73e-169	483	COG1088@1|root,COG1088@2|Bacteria,1MU5E@1224|Proteobacteria,1RP7G@1236|Gammaproteobacteria,1FGWD@10|Cellvibrio	1236|Gammaproteobacteria	M	Male sterility protein	rfbB	GO:0000271,GO:0003674,GO:0003824,GO:0005488,GO:0005515,GO:0005575,GO:0005622,GO:0005623,GO:0005737,GO:0005829,GO:0005975,GO:0005976,GO:0006139,GO:0006629,GO:0006725,GO:0006807,GO:0008150,GO:0008152,GO:0008460,GO:0008610,GO:0008653,GO:0009058,GO:0009059,GO:0009103,GO:0009225,GO:0009226,GO:0009987,GO:0016051,GO:0016829,GO:0016835,GO:0016836,GO:0018130,GO:0019438,GO:0033692,GO:0034637,GO:0034641,GO:…	4.2.1.46	ko:K01710	ko00521,ko00523,ko00525,ko01055,ko01130,map00521,map00523,map00525,map01055,map01130	M00793	R06513	RC00402	ko00000,ko00001,ko00002,ko01000	-	-	iB21_1397.B21_01936,iECBD_1354.ECBD_1614,iECB_1328.ECB_01947,iECD_1391.ECD_01947,iECIAI39_1322.ECIAI39_0974,iECO26_1355.ECO26_2952,iECSF_1327.ECSF_1930	GDP_Man_Dehyd
266_NODE_2_length_3037_3	1121459.AQXE01000004_gene1777	6.34e-47	170	COG0223@1|root,COG0726@1|root,COG0223@2|Bacteria,COG0726@2|Bacteria,1QX04@1224|Proteobacteria,43AMY@68525|delta/epsilon subdivisions	1224|Proteobacteria	J	Formyl transferase, C-terminal domain	-	-	-	-	-	-	-	-	-	-	-	-	Formyl_trans_C,Formyl_trans_N
266_RNODE_11_length_1392_1	696747.NIES39_Q02170	2.75e-89	301	COG1520@1|root,COG1520@2|Bacteria,1GR6J@1117|Cyanobacteria,1HI8I@1150|Oscillatoriales	1117|Cyanobacteria	S	Domain of unknown function (DUF5122) beta-propeller	-	-	-	-	-	-	-	-	-	-	-	-	Calx-beta,DUF5122,PPC,SBBP
266_RNODE_12_length_12414_1	467661.RKLH11_2381	4.52e-135	391	COG1737@1|root,COG1737@2|Bacteria,1MW2B@1224|Proteobacteria,2U0K3@28211|Alphaproteobacteria,3ZHWD@58840|unclassified Rhodobacteraceae	28211|Alphaproteobacteria	K	COG1737 Transcriptional regulators	-	-	-	-	-	-	-	-	-	-	-	-	HTH_6,SIS
266_RNODE_12_length_12414_2	1096769.Pelub83DRAFT_0483	8.94e-230	640	COG0006@1|root,COG0006@2|Bacteria,1MVX5@1224|Proteobacteria,2TRMK@28211|Alphaproteobacteria,4BPMH@82117|unclassified Alphaproteobacteria	28211|Alphaproteobacteria	E	PFAM Metallopeptidase family M24	dddP	GO:0003674,GO:0003824,GO:0005488,GO:0005515,GO:0016829,GO:0016846,GO:0042802,GO:0042803,GO:0046983,GO:0047869	-	-	-	-	-	-	-	-	-	-	Creatinase_N,Peptidase_M24
266_RNODE_12_length_12414_3	467661.RKLH11_591	3.54e-180	510	COG4638@1|root,COG4638@2|Bacteria,1MWXW@1224|Proteobacteria,2TSJ5@28211|Alphaproteobacteria,3ZI8M@58840|unclassified Rhodobacteraceae	28211|Alphaproteobacteria	P	Ring hydroxylating alpha subunit (catalytic domain)	-	-	1.14.13.239	ko:K22443	-	-	-	-	ko00000,ko01000	-	-	-	Rieske,Ring_hydroxyl_A
266_RNODE_12_length_12414_4	1366046.HIMB11_00438	1.73e-142	408	2CGYR@1|root,33RY3@2|Bacteria,1NT3H@1224|Proteobacteria,2UQ6S@28211|Alphaproteobacteria	28211|Alphaproteobacteria	-	-	-	-	-	-	-	-	-	-	-	-	-	-	-
266_RNODE_12_length_12414_5	1002340.AFCF01000003_gene2816	5.14e-129	372	2C3PP@1|root,2Z954@2|Bacteria,1MXGR@1224|Proteobacteria,2TS01@28211|Alphaproteobacteria	28211|Alphaproteobacteria	S	Branched-chain amino acid aminotransferase	-	-	-	-	-	-	-	-	-	-	-	-	-
266_RNODE_12_length_12414_6	909943.HIMB100_00017610	1.05e-254	709	COG1012@1|root,COG1012@2|Bacteria,1MU1V@1224|Proteobacteria,2TQR1@28211|Alphaproteobacteria,4BPJF@82117|unclassified Alphaproteobacteria	28211|Alphaproteobacteria	C	Aldehyde dehydrogenase family	-	-	1.2.1.3	ko:K00128	ko00010,ko00053,ko00071,ko00280,ko00310,ko00330,ko00340,ko00380,ko00410,ko00561,ko00620,ko00625,ko00903,ko00981,ko01100,ko01110,ko01120,ko01130,map00010,map00053,map00071,map00280,map00310,map00330,map00340,map00380,map00410,map00561,map00620,map00625,map00903,map00981,map01100,map01110,map01120,map01130	M00135	R00264,R00631,R00710,R00904,R01752,R01986,R02549,R02678,R02940,R02957,R03283,R03869,R04065,R04506,R04903,R05050,R05237,R05238,R05286,R06366,R08146	RC00047,RC00071,RC00080,RC00186,RC00218,RC00242,RC00816,RC01500	ko00000,ko00001,ko00002,ko01000	-	-	-	Aldedh
266_RNODE_12_length_12414_7	314262.MED193_18299	1.28e-190	536	COG0604@1|root,COG0604@2|Bacteria,1MX8A@1224|Proteobacteria,2TUVG@28211|Alphaproteobacteria,2P4EQ@2433|Roseobacter	28211|Alphaproteobacteria	C	COG0604 NADPH quinone reductase and related Zn-dependent oxidoreductases	-	-	-	-	-	-	-	-	-	-	-	-	ADH_N,ADH_zinc_N
266_RNODE_12_length_12414_8	1288298.rosmuc_01211	0	1278	COG0404@1|root,COG0665@1|root,COG0404@2|Bacteria,COG0665@2|Bacteria,1MUXJ@1224|Proteobacteria,2U2F4@28211|Alphaproteobacteria,46RKJ@74030|Roseovarius	28211|Alphaproteobacteria	H	FAD dependent oxidoreductase central domain	-	-	-	-	-	-	-	-	-	-	-	-	DAO,FAO_M,GCV_T,GCV_T_C
266_RNODE_12_length_12414_9	909943.HIMB100_00017540	2.25e-218	612	COG0001@1|root,COG0001@2|Bacteria,1MUY5@1224|Proteobacteria,2TT6G@28211|Alphaproteobacteria,4BQM9@82117|unclassified Alphaproteobacteria	28211|Alphaproteobacteria	H	Aminotransferase class-III	hemL	-	5.4.3.8	ko:K01845	ko00860,ko01100,ko01110,ko01120,map00860,map01100,map01110,map01120	M00121	R02272	RC00677	ko00000,ko00001,ko00002,ko01000,ko01007	-	-	-	Aminotran_3
266_RNODE_12_length_12414_10	909943.HIMB100_00017560	4.68e-217	604	COG4948@1|root,COG4948@2|Bacteria,1MU8R@1224|Proteobacteria,2U0W7@28211|Alphaproteobacteria,4BR7X@82117|unclassified Alphaproteobacteria	28211|Alphaproteobacteria	M	PFAM Mandelate racemase muconate lactonizing enzyme, C-terminal domain	-	-	-	-	-	-	-	-	-	-	-	-	MR_MLE_C,MR_MLE_N
266_RNODE_18_length_4493_3	1380600.AUYN01000001_gene2416	1.87e-68	211	COG2080@1|root,COG2080@2|Bacteria,4NM72@976|Bacteroidetes,1I17D@117743|Flavobacteriia	976|Bacteroidetes	C	Aerobic-type carbon monoxide dehydrogenase small subunit CoxS	-	-	1.3.99.16	ko:K07302	-	-	-	-	ko00000,ko01000	-	-	-	Fer2,Fer2_2
266_RNODE_18_length_4493_4	1123368.AUIS01000019_gene1214	8.72e-236	679	COG1529@1|root,COG1529@2|Bacteria,1QTTJ@1224|Proteobacteria,1RNCM@1236|Gammaproteobacteria,2NE5Q@225057|Acidithiobacillales	1236|Gammaproteobacteria	C	Aldehyde oxidase and xanthine dehydrogenase, a/b hammerhead domain	-	-	1.3.99.16	ko:K07303	-	-	-	-	ko00000,ko01000	-	-	-	Ald_Xan_dh_C,Ald_Xan_dh_C2
266_RNODE_18_length_4493_5	398579.Spea_1583	6.05e-48	155	2E8CC@1|root,332QZ@2|Bacteria,1NE5W@1224|Proteobacteria,1SD96@1236|Gammaproteobacteria,2QD1K@267890|Shewanellaceae	1236|Gammaproteobacteria	-	-	-	-	-	-	-	-	-	-	-	-	-	-	-
266_RNODE_2_length_1617_1	1207063.P24_04644	1.82e-161	462	COG0834@1|root,COG0834@2|Bacteria,1MV5D@1224|Proteobacteria,2TSRF@28211|Alphaproteobacteria,2JQ3B@204441|Rhodospirillales	204441|Rhodospirillales	ET	general L-amino acid-binding periplasmic protein AapJ	-	-	-	ko:K09969	ko02010,map02010	M00232	-	-	ko00000,ko00001,ko00002,ko02000	3.A.1.3.18,3.A.1.3.7,3.A.1.3.8	-	-	SBP_bac_3
266_RNODE_4_length_11633_1	1449063.JMLS01000013_gene6007	7.39e-54	179	COG3363@1|root,COG3363@2|Bacteria,1TRA7@1239|Firmicutes,4HURJ@91061|Bacilli,26RB6@186822|Paenibacillaceae	91061|Bacilli	F	IMP cyclohydrolase-like protein	-	-	-	-	-	-	-	-	-	-	-	-	IMP_cyclohyd
266_RNODE_4_length_11633_4	1123368.AUIS01000003_gene1665	1.08e-11	67	COG1846@1|root,COG1846@2|Bacteria,1N0TY@1224|Proteobacteria,1SADN@1236|Gammaproteobacteria,2NDA0@225057|Acidithiobacillales	225057|Acidithiobacillales	K	MarR family	-	-	-	-	-	-	-	-	-	-	-	-	HTH_24
266_RNODE_4_length_11633_6	1397528.Q671_11790	3.63e-22	90.5	COG2337@1|root,COG2337@2|Bacteria,1NEGA@1224|Proteobacteria,1T1BP@1236|Gammaproteobacteria	1236|Gammaproteobacteria	T	PemK-like, MazF-like toxin of type II toxin-antitoxin system	-	-	-	ko:K07171	-	-	-	-	ko00000,ko01000,ko02048	-	-	-	PemK_toxin
266_RNODE_4_length_11633_9	1562701.BBOF01000043_gene1403	2.16e-30	109	2CJBP@1|root,32XA7@2|Bacteria,1N4A3@1224|Proteobacteria,2VYKP@28216|Betaproteobacteria,1KDX5@119060|Burkholderiaceae	28216|Betaproteobacteria	-	-	-	-	-	-	-	-	-	-	-	-	-	-	-
266_RNODE_4_length_11633_10	1070319.CAGGBEG34_380007	1.99e-86	262	28MI1@1|root,2ZAUV@2|Bacteria,1R8Y2@1224|Proteobacteria,2VSPZ@28216|Betaproteobacteria,1K8NZ@119060|Burkholderiaceae	28216|Betaproteobacteria	S	Nucleotidyl transferase AbiEii toxin, Type IV TA system	-	-	-	-	-	-	-	-	-	-	-	-	AbiEii
266_RNODE_4_length_11633_11	338963.Pcar_2584	7.58e-89	279	COG1530@1|root,COG1530@2|Bacteria,1MV65@1224|Proteobacteria,42M5E@68525|delta/epsilon subdivisions,2WIV6@28221|Deltaproteobacteria,43S03@69541|Desulfuromonadales	28221|Deltaproteobacteria	J	Ribonuclease E/G family	cafA	-	3.1.26.12	ko:K08300,ko:K08301	ko03018,map03018	M00394	-	-	ko00000,ko00001,ko00002,ko01000,ko03009,ko03019	-	-	-	RNase_E_G,S1
266_RNODE_4_length_11633_13	383372.Rcas_2227	1.98e-35	122	COG2827@1|root,COG2827@2|Bacteria,2G99F@200795|Chloroflexi,3777V@32061|Chloroflexia	32061|Chloroflexia	L	PFAM Excinuclease ABC C subunit domain protein	-	-	-	ko:K07461	-	-	-	-	ko00000	-	-	-	GIY-YIG
266_RNODE_4_length_11633_15	331678.Cphamn1_1962	1.4e-18	79.7	2DRMH@1|root,33CAH@2|Bacteria	2|Bacteria	-	-	-	-	-	-	-	-	-	-	-	-	-	-	-
266_RNODE_4_length_11633_16	56780.SYN_01507	8.61e-72	238	COG1373@1|root,COG1373@2|Bacteria,1MWBT@1224|Proteobacteria,42NJU@68525|delta/epsilon subdivisions,2X9WU@28221|Deltaproteobacteria,2MRQN@213462|Syntrophobacterales	68525|delta/epsilon subdivisions	S	AAA domain	-	-	-	ko:K07133	-	-	-	-	ko00000	-	-	-	AAA_14,DUF4143
266_RNODE_8_length_2636_1	1493509.A0A0E3EV04_9CAUD	1.78e-23	112	4QBNE@10239|Viruses,4QPE9@28883|Caudovirales,4QIF4@10662|Myoviridae	10662|Myoviridae	S	Pfam:Carbam_trans_C	-	-	-	-	-	-	-	-	-	-	-	-	-
267_NODE_1_length_1158_1	1479239.JQMU01000001_gene1801	6.26e-08	61.6	COG1344@1|root,COG1344@2|Bacteria,1MV1N@1224|Proteobacteria,2TT8X@28211|Alphaproteobacteria,2K02D@204457|Sphingomonadales	204457|Sphingomonadales	N	Flagellin is the subunit protein which polymerizes to form the filaments of bacterial flagella	fliC	-	-	ko:K02406	ko02020,ko02040,ko04621,ko04626,ko05132,ko05134,map02020,map02040,map04621,map04626,map05132,map05134	-	-	-	ko00000,ko00001,ko02035	-	-	-	Flagellin_C,Flagellin_N
267_RNODE_10_length_1981_1	28229.ND2E_1941	1.46e-21	97.4	COG0751@1|root,COG0751@2|Bacteria,1MV2F@1224|Proteobacteria,1RNR3@1236|Gammaproteobacteria,2Q607@267889|Colwelliaceae	1236|Gammaproteobacteria	J	Glycyl-tRNA synthetase beta subunit	glyS	GO:0003674,GO:0003824,GO:0004812,GO:0004820,GO:0005575,GO:0005622,GO:0005623,GO:0005737,GO:0005829,GO:0006082,GO:0006139,GO:0006399,GO:0006412,GO:0006418,GO:0006426,GO:0006518,GO:0006520,GO:0006725,GO:0006807,GO:0008150,GO:0008152,GO:0009058,GO:0009059,GO:0009987,GO:0010467,GO:0016070,GO:0016874,GO:0016875,GO:0019538,GO:0019752,GO:0034641,GO:0034645,GO:0034660,GO:0043038,GO:0043039,GO:0043043,GO:…	6.1.1.14	ko:K01879	ko00970,map00970	M00360	R03654	RC00055,RC00523	ko00000,ko00001,ko00002,ko01000,ko01007,ko03016	-	-	iAPECO1_1312.APECO1_2891,iE2348C_1286.E2348C_3810,iECABU_c1320.ECABU_c40010,iECED1_1282.ECED1_4242,iECH74115_1262.ECH74115_4934,iECNA114_1301.ECNA114_3710,iECOK1_1307.ECOK1_4005,iECP_1309.ECP_3661,iECS88_1305.ECS88_3976,iECSF_1327.ECSF_3393,iECSP_1301.ECSP_4554,iECs_1301.ECs4442,iG2583_1286.G2583_4300,iUMN146_1321.UM146_17960,iUTI89_1310.UTI89_C4099,ic_1306.c4378	DALR_1,tRNA_synt_2f
267_RNODE_10_length_1981_2	1123368.AUIS01000022_gene1037	5.05e-59	189	COG0241@1|root,COG0241@2|Bacteria,1RDGR@1224|Proteobacteria,1S3UD@1236|Gammaproteobacteria,2NBS8@225057|Acidithiobacillales	225057|Acidithiobacillales	E	D,D-heptose 1,7-bisphosphate phosphatase	-	-	3.1.3.82,3.1.3.83	ko:K03273	ko00540,ko01100,map00540,map01100	M00064	R05647,R09771	RC00017	ko00000,ko00001,ko00002,ko01000,ko01005	-	-	-	Hydrolase_like
267_RNODE_10_length_1981_3	318161.Sden_1464	6.52e-33	117	COG2863@1|root,COG2863@2|Bacteria,1N7W9@1224|Proteobacteria,1S90Z@1236|Gammaproteobacteria,2QE2W@267890|Shewanellaceae	1236|Gammaproteobacteria	C	Cytochrome C oxidase, cbb3-type, subunit III	-	-	-	-	-	-	-	-	-	-	-	-	Cytochrom_C,Cytochrome_CBB3
267_RNODE_11_length_54952_19	762982.HMPREF9442_00551	6.39e-55	179	2CS3D@1|root,32SQ7@2|Bacteria,4NUJ9@976|Bacteroidetes,2FT0K@200643|Bacteroidia	976|Bacteroidetes	S	Erf family	-	-	-	-	-	-	-	-	-	-	-	-	ERF
267_RNODE_11_length_54952_22	243275.TDE_1155	1.09e-11	62.8	2ANIJ@1|root,31DHJ@2|Bacteria,2JAIW@203691|Spirochaetes	203691|Spirochaetes	-	-	-	-	-	-	-	-	-	-	-	-	-	-	-
267_RNODE_11_length_54952_37	1347393.HG726021_gene279	7.23e-31	115	COG3108@1|root,COG3108@2|Bacteria,4NW30@976|Bacteroidetes,2FSX2@200643|Bacteroidia,4AR8E@815|Bacteroidaceae	976|Bacteroidetes	S	Peptidase M15	-	-	-	-	-	-	-	-	-	-	-	-	Peptidase_M15_3
267_RNODE_11_length_54952_50	1197951.I6S295_9CAUD	1.12e-11	63.2	4QCEX@10239|Viruses,4QV7Q@35237|dsDNA viruses no RNA stage,4QU8B@28883|Caudovirales	28883|Caudovirales	-	-	-	-	-	-	-	-	-	-	-	-	-	-	-
267_RNODE_1_length_1074_1	706587.Desti_1791	1.21e-55	204	COG0726@1|root,COG3391@1|root,COG0726@2|Bacteria,COG3391@2|Bacteria,1QWRQ@1224|Proteobacteria	1224|Proteobacteria	M	6-phosphogluconolactonase activity	-	-	-	-	-	-	-	-	-	-	-	-	ASH,Abhydrolase_3,Cadherin-like,Cadherin_3,TIG,VCBS
267_RNODE_6_length_2796_3	313606.M23134_02972	4.07e-63	199	COG2258@1|root,COG2258@2|Bacteria,4NQSE@976|Bacteroidetes,47Q91@768503|Cytophagia	976|Bacteroidetes	S	MOSC domain	-	-	-	-	-	-	-	-	-	-	-	-	MOSC
267_RNODE_8_length_1944_1	1265756.AWZW01000011_gene542	7.63e-120	377	COG3210@1|root,COG3391@1|root,COG3210@2|Bacteria,COG3391@2|Bacteria,1QUXB@1224|Proteobacteria	1224|Proteobacteria	U	6-phosphogluconolactonase activity	-	-	-	-	-	-	-	-	-	-	-	-	Autotransporter,Cadherin_3,DUF11,DUF4347,He_PIG,PATR
267_RNODE_9_length_1244_1	264203.ZMO0399	1.46e-10	65.9	2DNY5@1|root,32ZRU@2|Bacteria,1QY15@1224|Proteobacteria,2TXF7@28211|Alphaproteobacteria,2KEHY@204457|Sphingomonadales	204457|Sphingomonadales	S	Chaperone of endosialidase	-	-	-	-	-	-	-	-	-	-	-	-	Peptidase_S74
269_RNODE_1_length_1919_1	1537994.JQFW01000057_gene273	0	964	COG1785@1|root,COG1785@2|Bacteria,1MXI2@1224|Proteobacteria,1RNG8@1236|Gammaproteobacteria,4666G@72275|Alteromonadaceae	1236|Gammaproteobacteria	P	Belongs to the alkaline phosphatase family	phoA	-	3.1.3.1	ko:K01077	ko00730,ko00790,ko01100,ko02020,map00730,map00790,map01100,map02020	M00126	R02135,R04620	RC00017	ko00000,ko00001,ko00002,ko00537,ko01000,ko04147	-	-	-	Alk_phosphatase
269_RNODE_2_length_1029_1	1002672.SAR11G3_01399	1.96e-86	288	COG4625@1|root,COG4625@2|Bacteria,1R23M@1224|Proteobacteria,2U6XF@28211|Alphaproteobacteria,4BSR3@82117|unclassified Alphaproteobacteria	28211|Alphaproteobacteria	S	Autotransporter beta-domain	-	-	-	-	-	-	-	-	-	-	-	-	Autotransporter,Big_5,DUF285
270_RNODE_1_length_2691_3	1506583.JQJY01000005_gene2478	1.17e-125	383	COG1228@1|root,COG1228@2|Bacteria,4NEV0@976|Bacteroidetes,1HZW4@117743|Flavobacteriia,2NUD9@237|Flavobacterium	976|Bacteroidetes	Q	Amidohydrolase family	-	-	-	-	-	-	-	-	-	-	-	-	Amidohydro_1
270_RNODE_1_length_2691_4	1397666.RS24_00577	3.02e-111	319	2DZPA@1|root,32VFB@2|Bacteria,1NG0R@1224|Proteobacteria,2UJ8R@28211|Alphaproteobacteria	28211|Alphaproteobacteria	-	-	-	-	-	-	-	-	-	-	-	-	-	-	-
270_RNODE_6_length_1348_2	1056820.KB900681_gene2859	1.34e-188	534	COG3385@1|root,COG3385@2|Bacteria,1PMXF@1224|Proteobacteria,1RMHK@1236|Gammaproteobacteria	1236|Gammaproteobacteria	L	COG3385 FOG Transposase and inactivated derivatives	-	-	-	-	-	-	-	-	-	-	-	-	DDE_Tnp_1,DUF4372
271_NODE_1_length_1064_1	1131266.ARWQ01000002_gene518	5.7e-43	145	arCOG08754@1|root,arCOG08754@2157|Archaea,41SUV@651137|Thaumarchaeota	651137|Thaumarchaeota	-	-	-	-	-	-	-	-	-	-	-	-	-	-	-
271_NODE_1_length_1064_2	436308.Nmar_0996	2.79e-29	109	arCOG05565@1|root,arCOG05565@2157|Archaea	2157|Archaea	-	-	-	-	-	-	-	-	-	-	-	-	-	-	-
271_RNODE_10_length_1521_2	869210.Marky_2117	3.8e-14	71.6	COG2128@1|root,COG2128@2|Bacteria,1WMUS@1297|Deinococcus-Thermus	1297|Deinococcus-Thermus	C	Carboxymuconolactone decarboxylase family	-	-	-	-	-	-	-	-	-	-	-	-	CMD
271_RNODE_12_length_3112_1	1123355.JHYO01000032_gene4	5.53e-165	473	COG1260@1|root,COG1260@2|Bacteria,1N0D9@1224|Proteobacteria,2TSH8@28211|Alphaproteobacteria,36ZW8@31993|Methylocystaceae	28211|Alphaproteobacteria	I	Myo-inositol-1-phosphate synthase	-	-	5.5.1.4	ko:K01858	ko00521,ko00562,ko01100,ko01130,map00521,map00562,map01100,map01130	-	R07324	RC01804	ko00000,ko00001,ko01000	-	-	-	Inos-1-P_synth
271_RNODE_12_length_3112_2	944480.ATUV01000002_gene132	4.5e-85	275	COG0558@1|root,COG1213@1|root,COG0558@2|Bacteria,COG1213@2|Bacteria,1NN43@1224|Proteobacteria,432HN@68525|delta/epsilon subdivisions,2WYCV@28221|Deltaproteobacteria,2M7MC@213113|Desulfurellales	28221|Deltaproteobacteria	IM	CDP-alcohol phosphatidyltransferase	-	-	-	-	-	-	-	-	-	-	-	-	CDP-OH_P_transf
272_RNODE_10_length_52560_1	318161.Sden_3268	3.64e-59	193	COG1396@1|root,COG2932@1|root,COG1396@2|Bacteria,COG2932@2|Bacteria,1RE69@1224|Proteobacteria,1SYTZ@1236|Gammaproteobacteria	1236|Gammaproteobacteria	K	Peptidase S24-like	-	-	-	-	-	-	-	-	-	-	-	-	HTH_3,Peptidase_S24
272_RNODE_10_length_52560_8	1397284.AYMN01000002_gene2298	6.31e-78	248	COG3723@1|root,COG3723@2|Bacteria,1R6DB@1224|Proteobacteria,1RZZ3@1236|Gammaproteobacteria	1236|Gammaproteobacteria	L	COG3723 Recombinational DNA repair protein (RecE pathway)	recT	GO:0000724,GO:0000725,GO:0000731,GO:0003674,GO:0003676,GO:0003677,GO:0003697,GO:0005488,GO:0005575,GO:0006139,GO:0006259,GO:0006281,GO:0006302,GO:0006310,GO:0006725,GO:0006807,GO:0006950,GO:0006974,GO:0006996,GO:0008150,GO:0008152,GO:0009058,GO:0009059,GO:0009987,GO:0016043,GO:0018130,GO:0019438,GO:0032392,GO:0032508,GO:0032991,GO:0032993,GO:0033554,GO:0034641,GO:0034645,GO:0034654,GO:0043150,GO:…	-	ko:K07455	-	-	-	-	ko00000,ko03400	-	-	-	RecT
272_RNODE_10_length_52560_9	1190603.AJYD01000005_gene4029	3.02e-129	395	COG4913@1|root,COG4913@2|Bacteria,1QW0C@1224|Proteobacteria,1T2PZ@1236|Gammaproteobacteria,1XVNJ@135623|Vibrionales	135623|Vibrionales	L	YqaJ-like viral recombinase domain	-	-	-	-	-	-	-	-	-	-	-	-	YqaJ
272_RNODE_10_length_52560_11	29486.NJ56_17775	1.09e-11	64.7	2A7EB@1|root,30WBS@2|Bacteria,1N8YH@1224|Proteobacteria,1S4F3@1236|Gammaproteobacteria,41GGU@629|Yersinia	1236|Gammaproteobacteria	-	-	yfdP	GO:0006950,GO:0006979,GO:0008150,GO:0050896	-	-	-	-	-	-	-	-	-	-	-
272_RNODE_10_length_52560_21	1129794.C427_2410	1.24e-67	208	2CPEB@1|root,32SIW@2|Bacteria,1MZE0@1224|Proteobacteria,1SARU@1236|Gammaproteobacteria	1236|Gammaproteobacteria	-	-	-	-	-	-	-	-	-	-	-	-	-	-	-
272_RNODE_10_length_52560_32	1144664.F973_01743	4.88e-103	306	COG0863@1|root,COG0863@2|Bacteria,1QN45@1224|Proteobacteria,1S1V3@1236|Gammaproteobacteria,3NSV6@468|Moraxellaceae	1236|Gammaproteobacteria	L	DNA methylase	-	-	-	-	-	-	-	-	-	-	-	-	N6_N4_Mtase
272_RNODE_10_length_52560_33	1484158.PSNIH1_00725	3.92e-43	149	2CDFK@1|root,2Z8BH@2|Bacteria,1R6SX@1224|Proteobacteria,1RZJS@1236|Gammaproteobacteria	1236|Gammaproteobacteria	S	DNA methylase	-	-	-	-	-	-	-	-	-	-	-	-	Dam
272_RNODE_10_length_52560_37	1111732.AZOD01000009_gene1222	1.11e-23	102	COG0640@1|root,COG0640@2|Bacteria,1PR7B@1224|Proteobacteria,1RUV1@1236|Gammaproteobacteria,1XBB9@135614|Xanthomonadales	135614|Xanthomonadales	K	Helix-turn-helix domain	-	-	-	-	-	-	-	-	-	-	-	-	HTH_36
272_RNODE_10_length_52560_38	927677.ALVU02000001_gene3447	3.05e-10	62	COG1403@1|root,COG1403@2|Bacteria,1G52D@1117|Cyanobacteria	1117|Cyanobacteria	L	PFAM HNH endonuclease	-	-	-	-	-	-	-	-	-	-	-	-	HNH_5
272_RNODE_10_length_52560_39	318586.Pden_3765	1.89e-40	136	2D1MV@1|root,32TAZ@2|Bacteria,1N45A@1224|Proteobacteria,2UEJT@28211|Alphaproteobacteria	28211|Alphaproteobacteria	S	Phage protein (N4 Gp49/phage Sf6 gene 66) family	-	-	-	-	-	-	-	-	-	-	-	-	Phage_gp49_66
272_RNODE_10_length_52560_45	349521.HCH_00596	2.44e-16	72.4	COG4197@1|root,COG4197@2|Bacteria,1QRXC@1224|Proteobacteria,1RV55@1236|Gammaproteobacteria,1XQQ6@135619|Oceanospirillales	135619|Oceanospirillales	S	DNA-binding transcriptional regulator Cro	-	-	-	ko:K22302	-	-	-	-	ko00000,ko03000	-	-	-	P22_Cro
272_RNODE_10_length_52560_46	1236542.BALM01000007_gene3438	1.44e-101	314	COG0582@1|root,COG0582@2|Bacteria,1MU23@1224|Proteobacteria,1RNE0@1236|Gammaproteobacteria,2QEIJ@267890|Shewanellaceae	1236|Gammaproteobacteria	L	Phage integrase family	-	-	-	-	-	-	-	-	-	-	-	-	Arm-DNA-bind_3,Phage_int_SAM_3,Phage_integrase
272_RNODE_10_length_52560_47	768066.HELO_2629	6.64e-192	663	COG0454@1|root,COG0456@2|Bacteria,1RJ9R@1224|Proteobacteria	1224|Proteobacteria	K	Muramidase (Phage lambda lysozyme)	-	-	-	-	-	-	-	-	-	-	-	-	-
272_RNODE_10_length_52560_66	1046714.AMRX01000006_gene3189	6.93e-63	201	2CABR@1|root,32TG1@2|Bacteria,1N041@1224|Proteobacteria,1S4Q8@1236|Gammaproteobacteria,46BGC@72275|Alteromonadaceae	1236|Gammaproteobacteria	-	-	-	-	-	-	-	-	-	-	-	-	-	-	-
272_RNODE_10_length_52560_68	1046714.AMRX01000006_gene3191	4.23e-144	415	28JC4@1|root,2Z96S@2|Bacteria,1RI8W@1224|Proteobacteria,1S6FI@1236|Gammaproteobacteria	1236|Gammaproteobacteria	S	P22 coat protein-protein 5 domain protein	-	-	-	-	-	-	-	-	-	-	-	-	-
272_RNODE_10_length_52560_71	1046714.AMRX01000006_gene3194	1.49e-227	654	28P6A@1|root,2ZC10@2|Bacteria,1RBZE@1224|Proteobacteria,1RRNS@1236|Gammaproteobacteria,46B6N@72275|Alteromonadaceae	1236|Gammaproteobacteria	-	-	-	-	-	-	-	-	-	-	-	-	-	-	-
272_RNODE_10_length_52560_72	1121921.KB898706_gene3039	6.4e-136	408	COG1783@1|root,COG1783@2|Bacteria,1R66A@1224|Proteobacteria,1RQFD@1236|Gammaproteobacteria	1236|Gammaproteobacteria	S	Phage terminase, large subunit	Z012_12305	-	-	ko:K06909	-	-	-	-	ko00000	-	-	-	Terminase_3,Terminase_3C
272_RNODE_10_length_52560_73	1117958.PE143B_0129250	4.67e-43	149	COG3728@1|root,COG3728@2|Bacteria	2|Bacteria	L	DNA packaging	-	-	-	ko:K07474	-	-	-	-	ko00000	-	-	-	Terminase_2
272_RNODE_6_length_1722_1	686340.Metal_1505	3.47e-53	200	COG2931@1|root,COG2931@2|Bacteria,1MU7T@1224|Proteobacteria,1RNK8@1236|Gammaproteobacteria,1XFUS@135618|Methylococcales	135618|Methylococcales	QU	COG2931 RTX toxins and related Ca2 -binding proteins	-	-	-	-	-	-	-	-	-	-	-	-	DUF4347
275_RNODE_1_length_1427_1	313625.BL107_15525	1.6e-13	66.6	COG2002@1|root,COG2002@2|Bacteria,1G5PU@1117|Cyanobacteria,1H0GZ@1129|Synechococcus	1117|Cyanobacteria	K	AbrB-like transcriptional regulator	-	-	-	-	-	-	-	-	-	-	-	-	AbrB-like
275_RNODE_1_length_1427_6	268747.Q58LN0_BPPRS	1.53e-30	108	4QDK6@10239|Viruses,4QWNN@35237|dsDNA viruses no RNA stage,4QTNI@28883|Caudovirales,4QIXF@10662|Myoviridae	10662|Myoviridae	-	-	-	-	-	-	-	-	-	-	-	-	-	-	-
275_RNODE_2_length_1151_1	1400524.KL370779_gene350	1.98e-194	546	COG1304@1|root,COG1304@2|Bacteria,1MUEZ@1224|Proteobacteria,2TQNW@28211|Alphaproteobacteria,4BPX6@82117|unclassified Alphaproteobacteria	28211|Alphaproteobacteria	C	L-lactate dehydrogenase	-	-	1.1.2.3	ko:K00101	ko00620,ko01100,map00620,map01100	-	R00196	RC00044	ko00000,ko00001,ko01000	-	-	-	FMN_dh
275_RNODE_2_length_1151_2	565045.NOR51B_2162	6.01e-12	62.4	COG1304@1|root,COG1304@2|Bacteria,1MUEZ@1224|Proteobacteria	1224|Proteobacteria	C	L-lactate dehydrogenase	-	-	1.1.2.3	ko:K00101	ko00620,ko01100,map00620,map01100	-	R00196	RC00044	ko00000,ko00001,ko01000	-	-	-	FMN_dh
276_RNODE_2_length_2476_1	1379698.RBG1_1C00001G0393	1.58e-153	444	COG0472@1|root,COG0472@2|Bacteria,2NNQW@2323|unclassified Bacteria	2|Bacteria	M	First step of the lipid cycle reactions in the biosynthesis of the cell wall peptidoglycan	mraY	GO:0000270,GO:0003674,GO:0003824,GO:0005488,GO:0005515,GO:0005575,GO:0005623,GO:0005886,GO:0006022,GO:0006023,GO:0006024,GO:0006807,GO:0008150,GO:0008152,GO:0008963,GO:0009058,GO:0009059,GO:0009252,GO:0009273,GO:0009987,GO:0016020,GO:0016740,GO:0016772,GO:0016780,GO:0030203,GO:0034645,GO:0040007,GO:0042546,GO:0042802,GO:0043170,GO:0044036,GO:0044038,GO:0044085,GO:0044237,GO:0044249,GO:0044260,GO:…	2.7.8.13	ko:K01000	ko00550,ko01100,ko01502,map00550,map01100,map01502	-	R05629,R05630	RC00002,RC02753	ko00000,ko00001,ko01000,ko01011	9.B.146	-	iAF987.Gmet_0409,iEC042_1314.EC042_0088,iECABU_c1320.ECABU_c00920,iECED1_1282.ECED1_0088,iECH74115_1262.ECH74115_0095,iECSP_1301.ECSP_0090,iECs_1301.ECs0091,iG2583_1286.G2583_0091,iSDY_1059.SDY_0117,iZ_1308.Z0097,ic_1306.c0105	Glycos_transf_4,MraY_sig1
276_RNODE_2_length_2476_2	504487.JCM19302_2308	7.19e-30	124	COG0770@1|root,COG0770@2|Bacteria,4NDWD@976|Bacteroidetes,1HY7Q@117743|Flavobacteriia	976|Bacteroidetes	M	Involved in cell wall formation. Catalyzes the final step in the synthesis of UDP-N-acetylmuramoyl-pentapeptide, the precursor of murein	murF	-	6.3.2.10	ko:K01929	ko00300,ko00550,ko01100,ko01502,map00300,map00550,map01100,map01502	-	R04573,R04617	RC00064,RC00141	ko00000,ko00001,ko01000,ko01011	-	-	-	Mur_ligase,Mur_ligase_C,Mur_ligase_M
276_RNODE_3_length_1853_1	1089455.MOPEL_042_00010	6.93e-261	728	COG5421@1|root,COG5421@2|Bacteria,2GK2A@201174|Actinobacteria,4F7IP@85018|Dermatophilaceae	201174|Actinobacteria	L	Transposase DDE domain	-	-	-	-	-	-	-	-	-	-	-	-	DDE_Tnp_1
277_RNODE_1_length_2097_1	1121104.AQXH01000003_gene329	1.86e-224	648	COG5276@1|root,COG5276@2|Bacteria	2|Bacteria	-	-	-	-	-	-	-	-	-	-	-	-	-	-	Big_2,DUF1566,LVIVD,Pec_lyase_C,Pectinesterase
277_RNODE_3_length_2102_2	443255.SCLAV_1208	4.79e-10	63.2	COG3409@1|root,COG3409@2|Bacteria,2GR1Q@201174|Actinobacteria	201174|Actinobacteria	M	N-Acetylmuramoyl-L-alanine amidase	-	-	-	-	-	-	-	-	-	-	-	-	Amidase_2,LAGLIDADG_3,PG_binding_1
277_RNODE_3_length_2102_5	243164.DET1186	3.25e-17	77.4	COG0826@1|root,COG0826@2|Bacteria,2GAVB@200795|Chloroflexi,34DF3@301297|Dehalococcoidia	301297|Dehalococcoidia	O	peptidase U32	-	-	-	-	-	-	-	-	-	-	-	-	-
277_RNODE_5_length_3912_2	861299.J421_1753	0	914	COG0446@1|root,COG4888@1|root,COG0446@2|Bacteria,COG4888@2|Bacteria	2|Bacteria	G	ASPIC UnbV domain protein	-	-	-	-	-	-	-	-	-	-	-	-	FG-GAP,Pyr_redox_2,UnbV_ASPIC,VCBS
278_RNODE_12_length_14603_1	225937.HP15_1381	2.38e-112	322	2DT31@1|root,33IGN@2|Bacteria,1NEEY@1224|Proteobacteria,1SG8Z@1236|Gammaproteobacteria	1236|Gammaproteobacteria	-	-	-	-	-	-	-	-	-	-	-	-	-	-	-
278_RNODE_12_length_14603_2	225937.HP15_1380	7.27e-145	408	2C3U6@1|root,348IH@2|Bacteria	2|Bacteria	S	Outer membrane protein beta-barrel domain	-	-	-	-	-	-	-	-	-	-	-	-	OMP_b-brl
278_RNODE_12_length_14603_3	351348.Maqu_1038	1.17e-42	139	COG3130@1|root,COG3130@2|Bacteria,1N761@1224|Proteobacteria,1SCIC@1236|Gammaproteobacteria,468Z0@72275|Alteromonadaceae	1236|Gammaproteobacteria	J	During stationary phase, converts 70S ribosomes to an inactive dimeric form (100S ribosomes)	rmf	GO:0003674,GO:0003676,GO:0003723,GO:0005488,GO:0005575,GO:0005622,GO:0005623,GO:0005737,GO:0006412,GO:0006417,GO:0006518,GO:0006807,GO:0006950,GO:0008135,GO:0008150,GO:0008152,GO:0009058,GO:0009059,GO:0009889,GO:0009890,GO:0009892,GO:0009987,GO:0010467,GO:0010468,GO:0010556,GO:0010558,GO:0010605,GO:0010608,GO:0010629,GO:0017148,GO:0019222,GO:0019538,GO:0031323,GO:0031324,GO:0031326,GO:0031327,GO:…	-	ko:K03812	-	-	-	-	ko00000,ko03009	-	-	-	RMF
278_RNODE_12_length_14603_4	225937.HP15_1375	3.43e-207	581	COG0053@1|root,COG0053@2|Bacteria,1MUDS@1224|Proteobacteria,1RNS2@1236|Gammaproteobacteria,467E4@72275|Alteromonadaceae	1236|Gammaproteobacteria	P	Belongs to the cation diffusion facilitator (CDF) transporter (TC 2.A.4) family	fieF	-	-	-	-	-	-	-	-	-	-	-	Cation_efflux,ZT_dimer
278_RNODE_12_length_14603_5	225937.HP15_1373	3.74e-264	724	COG0454@1|root,COG0456@2|Bacteria,1MVZ2@1224|Proteobacteria,1RSC5@1236|Gammaproteobacteria,465P6@72275|Alteromonadaceae	1236|Gammaproteobacteria	K	COG0456 Acetyltransferases	-	-	-	-	-	-	-	-	-	-	-	-	Acetyltransf_1,Acetyltransf_10,DUF3335
278_RNODE_12_length_14603_6	225937.HP15_1371	1.35e-284	777	COG0436@1|root,COG0436@2|Bacteria,1MW0Z@1224|Proteobacteria,1RNN0@1236|Gammaproteobacteria,467I6@72275|Alteromonadaceae	1236|Gammaproteobacteria	E	COG0436 Aspartate tyrosine aromatic aminotransferase	aspC	-	2.6.1.1,2.6.1.84	ko:K00812,ko:K12252	ko00220,ko00250,ko00270,ko00330,ko00350,ko00360,ko00400,ko00401,ko00950,ko00960,ko01100,ko01110,ko01130,ko01210,ko01230,map00220,map00250,map00270,map00330,map00350,map00360,map00400,map00401,map00950,map00960,map01100,map01110,map01130,map01210,map01230	-	R00355,R00694,R00734,R00896,R02433,R02619,R05052,R08197	RC00006,RC00008	ko00000,ko00001,ko01000,ko01007	-	-	-	Aminotran_1_2
278_RNODE_12_length_14603_7	225937.HP15_1382	9.72e-303	827	COG1362@1|root,COG1362@2|Bacteria,1NT1D@1224|Proteobacteria,1RPHR@1236|Gammaproteobacteria,46614@72275|Alteromonadaceae	1236|Gammaproteobacteria	E	M18 family aminopeptidase	apeB	GO:0003674,GO:0003824,GO:0004177,GO:0005488,GO:0006508,GO:0006807,GO:0008150,GO:0008152,GO:0008233,GO:0008238,GO:0008270,GO:0016787,GO:0019538,GO:0043167,GO:0043169,GO:0043170,GO:0044238,GO:0046872,GO:0046914,GO:0070011,GO:0071704,GO:0140096,GO:1901564	3.4.11.21	ko:K01267	-	-	-	-	ko00000,ko01000,ko01002,ko04131	-	-	-	Peptidase_M18
278_RNODE_12_length_14603_8	225937.HP15_1379	0	1362	COG0116@1|root,COG1092@1|root,COG0116@2|Bacteria,COG1092@2|Bacteria,1MUQM@1224|Proteobacteria,1RNMH@1236|Gammaproteobacteria,4657X@72275|Alteromonadaceae	1236|Gammaproteobacteria	J	Specifically methylates the guanine in position 2445 (m2G2445) and the guanine in position 2069 (m7G2069) of 23S rRNA	rlmL	GO:0000154,GO:0001510,GO:0003674,GO:0003824,GO:0005575,GO:0005622,GO:0005623,GO:0005737,GO:0005829,GO:0006139,GO:0006364,GO:0006396,GO:0006725,GO:0006807,GO:0008150,GO:0008152,GO:0008168,GO:0008170,GO:0008173,GO:0008649,GO:0008757,GO:0008990,GO:0009451,GO:0009987,GO:0010467,GO:0016070,GO:0016072,GO:0016435,GO:0016740,GO:0016741,GO:0022613,GO:0031167,GO:0032259,GO:0034470,GO:0034641,GO:0034660,GO:…	2.1.1.173,2.1.1.264	ko:K12297	-	-	R07234	RC00003	ko00000,ko01000,ko03009	-	-	-	Methyltrans_SAM,THUMP,UPF0020
278_RNODE_12_length_14603_9	1318628.MARLIPOL_16104	7.32e-211	586	COG0167@1|root,COG0167@2|Bacteria,1MU7C@1224|Proteobacteria,1RMCP@1236|Gammaproteobacteria,464DT@72275|Alteromonadaceae	1236|Gammaproteobacteria	F	Catalyzes the conversion of dihydroorotate to orotate with quinone as electron acceptor	pyrD	GO:0000166,GO:0003674,GO:0003824,GO:0004152,GO:0004158,GO:0005488,GO:0005575,GO:0005622,GO:0005623,GO:0005737,GO:0005829,GO:0005886,GO:0006139,GO:0006206,GO:0006207,GO:0006220,GO:0006221,GO:0006725,GO:0006753,GO:0006793,GO:0006796,GO:0006807,GO:0008150,GO:0008152,GO:0009058,GO:0009112,GO:0009117,GO:0009165,GO:0009218,GO:0009220,GO:0009259,GO:0009260,GO:0009987,GO:0010181,GO:0016020,GO:0016491,GO:…	1.3.5.2	ko:K00254	ko00240,ko01100,map00240,map01100	M00051	R01868	RC00051	ko00000,ko00001,ko00002,ko01000	-	-	iEC042_1314.EC042_1029,iECIAI39_1322.ECIAI39_2202,iECUMN_1333.ECUMN_1134,iEcSMS35_1347.EcSMS35_2174,iPC815.YPO1415,iYL1228.KPN_00974	DHO_dh
278_RNODE_12_length_14603_10	225937.HP15_1374	0	986	COG0189@1|root,COG0189@2|Bacteria,1MX5X@1224|Proteobacteria,1RNXP@1236|Gammaproteobacteria,464RX@72275|Alteromonadaceae	1236|Gammaproteobacteria	HJ	Glutathione synthase ribosomal protein S6 modification enzyme (Glutaminyl transferase)	-	-	-	-	-	-	-	-	-	-	-	-	Dala_Dala_lig_C,RLAN,RimK
278_RNODE_12_length_14603_11	225937.HP15_1372	0	1293	COG0556@1|root,COG0556@2|Bacteria,1MUFK@1224|Proteobacteria,1RN6Z@1236|Gammaproteobacteria,4645B@72275|Alteromonadaceae	1236|Gammaproteobacteria	L	damaged site, the DNA wraps around one UvrB monomer. DNA wrap is dependent on ATP binding by UvrB and probably causes local melting of the DNA helix, facilitating insertion of UvrB beta-hairpin between the DNA strands. Then UvrB probes one DNA strand for the presence of a lesion. If a lesion is found the UvrA subunits dissociate and the UvrB-DNA preincision complex is formed. This complex is subs…	uvrB	GO:0003674,GO:0005488,GO:0005515,GO:0005575,GO:0005622,GO:0005623,GO:0005737,GO:0008150,GO:0009314,GO:0009380,GO:0009628,GO:0032991,GO:0042802,GO:0044424,GO:0044464,GO:0050896,GO:1902494,GO:1905347,GO:1905348,GO:1990391	-	ko:K03702	ko03420,map03420	-	-	-	ko00000,ko00001,ko03400	-	-	-	Helicase_C,ResIII,UVR,UvrB
278_RNODE_13_length_6693_2	1000565.METUNv1_03409	3.06e-110	328	COG4977@1|root,COG4977@2|Bacteria,1MXZQ@1224|Proteobacteria,2WHBR@28216|Betaproteobacteria,2KX7A@206389|Rhodocyclales	206389|Rhodocyclales	K	helix_turn_helix, arabinose operon control protein	-	-	-	-	-	-	-	-	-	-	-	-	HTH_18
278_RNODE_13_length_6693_3	925775.XVE_4624	4.72e-17	80.1	COG2963@1|root,COG2963@2|Bacteria	2|Bacteria	L	transposase activity	-	-	-	ko:K07483	-	-	-	-	ko00000	-	-	-	HTH_Tnp_1
278_RNODE_13_length_6693_4	626887.J057_18455	9.91e-42	139	COG2801@1|root,COG2801@2|Bacteria	2|Bacteria	L	transposition	-	GO:0008150,GO:0009987,GO:0032196	-	ko:K07497	-	-	-	-	ko00000	-	-	-	HTH_21,rve,rve_2
278_RNODE_13_length_6693_5	864051.BurJ1DRAFT_1188	6.65e-186	528	COG1680@1|root,COG1680@2|Bacteria,1MVPR@1224|Proteobacteria,2VKAP@28216|Betaproteobacteria,1KMZX@119065|unclassified Burkholderiales	28216|Betaproteobacteria	V	Beta-lactamase	-	-	-	-	-	-	-	-	-	-	-	-	Beta-lactamase
278_RNODE_13_length_6693_6	305700.B447_08328	3.88e-284	789	COG2072@1|root,COG2072@2|Bacteria,1MUQH@1224|Proteobacteria,2VHFH@28216|Betaproteobacteria,2KYAN@206389|Rhodocyclales	206389|Rhodocyclales	C	Flavin-binding monooxygenase-like	-	-	-	-	-	-	-	-	-	-	-	-	FMO-like
278_RNODE_13_length_6693_7	1415754.JQMK01000013_gene25	4.11e-57	184	COG2197@1|root,COG2197@2|Bacteria,1PXTY@1224|Proteobacteria,1RMPW@1236|Gammaproteobacteria,466JI@72275|Alteromonadaceae	1236|Gammaproteobacteria	K	COG2197 Response regulator containing a CheY-like receiver domain and an HTH DNA-binding domain	agmR	-	-	ko:K07684	ko02020,map02020	M00471	-	-	ko00000,ko00001,ko00002,ko02022	-	-	-	GerE,Response_reg
278_RNODE_14_length_3322_1	435908.IDSA_10475	0	1625	COG1629@1|root,COG4771@2|Bacteria,1N6JG@1224|Proteobacteria,1RP10@1236|Gammaproteobacteria,2QFA2@267893|Idiomarinaceae	1236|Gammaproteobacteria	P	Carboxypeptidase regulatory-like domain	-	-	-	-	-	-	-	-	-	-	-	-	CarboxypepD_reg,Plug,TonB_dep_Rec
278_RNODE_1_length_1540_2	1121448.DGI_2643	9.22e-189	538	COG1861@1|root,COG1861@2|Bacteria,1QU5J@1224|Proteobacteria,43EAS@68525|delta/epsilon subdivisions,2X7TI@28221|Deltaproteobacteria	28221|Deltaproteobacteria	L	Transposase DDE domain group 1	-	-	-	-	-	-	-	-	-	-	-	-	DDE_Tnp_1_4
278_RNODE_2_length_1484_2	247639.MGP2080_01916	9.56e-81	243	29PI0@1|root,30AG5@2|Bacteria,1RE5S@1224|Proteobacteria	1224|Proteobacteria	-	-	-	-	-	-	-	-	-	-	-	-	-	-	-
278_RNODE_4_length_3289_5	1046714.AMRX01000007_gene2059	1.88e-62	208	2F2PR@1|root,33VK6@2|Bacteria,1NVPD@1224|Proteobacteria,1SPAH@1236|Gammaproteobacteria,46AWK@72275|Alteromonadaceae	1236|Gammaproteobacteria	-	-	-	-	-	-	-	-	-	-	-	-	-	-	-
279_RNODE_4_length_1070_1	59926.EV02_1912	1.09e-140	398	2A365@1|root,30RMI@2|Bacteria,1GMXN@1117|Cyanobacteria,1MND5@1212|Prochloraceae	1117|Cyanobacteria	-	-	-	-	-	-	-	-	-	-	-	-	-	-	-
27_LNODE_1_length_57223_12	1205680.CAKO01000006_gene3229	5.89e-31	121	2C9JF@1|root,32RPD@2|Bacteria,1N8CG@1224|Proteobacteria,2UNF7@28211|Alphaproteobacteria	28211|Alphaproteobacteria	S	ERF superfamily	-	-	-	-	-	-	-	-	-	-	-	-	ERF
27_LNODE_1_length_57223_13	749222.Nitsa_1200	4.57e-09	63.5	2DBI5@1|root,2Z9EN@2|Bacteria,1PMHG@1224|Proteobacteria,42PJZ@68525|delta/epsilon subdivisions,2YN9T@29547|Epsilonproteobacteria	29547|Epsilonproteobacteria	L	PDDEXK-like domain of unknown function (DUF3799)	-	-	-	-	-	-	-	-	-	-	-	-	DUF3799
27_LNODE_1_length_57223_17	1236508.BAKF01000018_gene1547	6.94e-66	222	COG0305@1|root,COG0305@2|Bacteria,4NF8P@976|Bacteroidetes,2FNG7@200643|Bacteroidia	976|Bacteroidetes	L	Participates in initiation and elongation during chromosome replication	dnaB	-	3.6.4.12	ko:K02314	ko03030,ko04112,map03030,map04112	-	-	-	ko00000,ko00001,ko01000,ko03032	-	-	-	DnaB,DnaB_C
27_LNODE_1_length_57223_29	944547.ABLL_1875	2.38e-14	73.6	2EPDH@1|root,33H03@2|Bacteria	2|Bacteria	-	-	-	-	-	-	-	-	-	-	-	-	-	-	-
27_LNODE_1_length_57223_30	1347393.HG726021_gene279	4.31e-33	120	COG3108@1|root,COG3108@2|Bacteria,4NW30@976|Bacteroidetes,2FSX2@200643|Bacteroidia,4AR8E@815|Bacteroidaceae	976|Bacteroidetes	S	Peptidase M15	-	-	-	-	-	-	-	-	-	-	-	-	Peptidase_M15_3
27_LNODE_1_length_57223_35	1242864.D187_008762	8.82e-14	68.9	2DMJ8@1|root,32RY9@2|Bacteria,1RD1Q@1224|Proteobacteria	1224|Proteobacteria	-	-	-	-	-	-	-	-	-	-	-	-	-	-	Rho_N
27_LNODE_1_length_57223_36	753084.F4YCM7_9CAUD	3.94e-39	132	4QCEX@10239|Viruses,4QV7Q@35237|dsDNA viruses no RNA stage,4QU8B@28883|Caudovirales	28883|Caudovirales	-	-	-	-	-	-	-	-	-	-	-	-	-	-	-
27_LNODE_1_length_57223_45	1042163.BRLA_c025010	2.17e-18	86.7	COG4227@1|root,COG4227@2|Bacteria,1UY3K@1239|Firmicutes,4HQTV@91061|Bacilli,26UHS@186822|Paenibacillaceae	91061|Bacilli	L	Domain of unknown function (DUF1738)	-	-	-	-	-	-	-	-	-	-	-	-	DUF1738
27_LNODE_2_length_56570_3	1205680.CAKO01000006_gene3229	5.89e-31	121	2C9JF@1|root,32RPD@2|Bacteria,1N8CG@1224|Proteobacteria,2UNF7@28211|Alphaproteobacteria	28211|Alphaproteobacteria	S	ERF superfamily	-	-	-	-	-	-	-	-	-	-	-	-	ERF
27_LNODE_2_length_56570_4	749222.Nitsa_1200	4.57e-09	63.5	2DBI5@1|root,2Z9EN@2|Bacteria,1PMHG@1224|Proteobacteria,42PJZ@68525|delta/epsilon subdivisions,2YN9T@29547|Epsilonproteobacteria	29547|Epsilonproteobacteria	L	PDDEXK-like domain of unknown function (DUF3799)	-	-	-	-	-	-	-	-	-	-	-	-	DUF3799
27_LNODE_2_length_56570_8	1236508.BAKF01000018_gene1547	6.94e-66	222	COG0305@1|root,COG0305@2|Bacteria,4NF8P@976|Bacteroidetes,2FNG7@200643|Bacteroidia	976|Bacteroidetes	L	Participates in initiation and elongation during chromosome replication	dnaB	-	3.6.4.12	ko:K02314	ko03030,ko04112,map03030,map04112	-	-	-	ko00000,ko00001,ko01000,ko03032	-	-	-	DnaB,DnaB_C
27_LNODE_2_length_56570_38	944547.ABLL_1875	2.38e-14	73.6	2EPDH@1|root,33H03@2|Bacteria	2|Bacteria	-	-	-	-	-	-	-	-	-	-	-	-	-	-	-
27_LNODE_2_length_56570_39	1347393.HG726021_gene279	4.31e-33	120	COG3108@1|root,COG3108@2|Bacteria,4NW30@976|Bacteroidetes,2FSX2@200643|Bacteroidia,4AR8E@815|Bacteroidaceae	976|Bacteroidetes	S	Peptidase M15	-	-	-	-	-	-	-	-	-	-	-	-	Peptidase_M15_3
27_LNODE_2_length_56570_44	1242864.D187_008762	8.82e-14	68.9	2DMJ8@1|root,32RY9@2|Bacteria,1RD1Q@1224|Proteobacteria	1224|Proteobacteria	-	-	-	-	-	-	-	-	-	-	-	-	-	-	Rho_N
27_LNODE_2_length_56570_45	753084.F4YCM7_9CAUD	3.94e-39	132	4QCEX@10239|Viruses,4QV7Q@35237|dsDNA viruses no RNA stage,4QU8B@28883|Caudovirales	28883|Caudovirales	-	-	-	-	-	-	-	-	-	-	-	-	-	-	-
27_LNODE_2_length_56570_54	1042163.BRLA_c025010	2.17e-18	86.7	COG4227@1|root,COG4227@2|Bacteria,1UY3K@1239|Firmicutes,4HQTV@91061|Bacilli,26UHS@186822|Paenibacillaceae	91061|Bacilli	L	Domain of unknown function (DUF1738)	-	-	-	-	-	-	-	-	-	-	-	-	DUF1738
280_RNODE_4_length_24641_24	1547445.LO80_03300	1.83e-72	240	COG1783@1|root,COG1783@2|Bacteria,1MWGP@1224|Proteobacteria,1S8D6@1236|Gammaproteobacteria	1236|Gammaproteobacteria	S	Terminase-like family	-	-	-	-	-	-	-	-	-	-	-	-	Terminase_6,Terminase_6C
281_RNODE_10_length_143244_1	445686.E3SKS6_9CAUD	6.61e-41	139	4QDXQ@10239|Viruses,4QV9C@35237|dsDNA viruses no RNA stage,4QQF2@28883|Caudovirales,4QIMB@10662|Myoviridae	10662|Myoviridae	-	-	-	-	-	-	-	-	-	-	-	-	-	-	-
281_RNODE_10_length_143244_2	1357423.S5MCZ1_9CAUD	2.3e-55	181	4QDKB@10239|Viruses,4QVIT@35237|dsDNA viruses no RNA stage,4QPPF@28883|Caudovirales,4QINJ@10662|Myoviridae	10662|Myoviridae	-	-	-	-	-	-	-	-	-	-	-	-	-	-	-
281_RNODE_10_length_143244_7	1161401.ASJA01000013_gene675	1.37e-15	72	COG5425@1|root,COG5425@2|Bacteria,1N08I@1224|Proteobacteria,2UBVR@28211|Alphaproteobacteria	28211|Alphaproteobacteria	E	PFAM Usg family protein	usg	-	-	-	-	-	-	-	-	-	-	-	Usg
281_RNODE_10_length_143244_9	1283076.M1ICV9_9CAUD	5.33e-189	541	4QAWG@10239|Viruses,4QV6X@35237|dsDNA viruses no RNA stage,4QPII@28883|Caudovirales,4QI76@10662|Myoviridae	10662|Myoviridae	S	DNA helicase activity	-	-	-	-	-	-	-	-	-	-	-	-	-
281_RNODE_10_length_143244_11	1283076.M1HLX1_9CAUD	1.3e-142	414	4QASV@10239|Viruses,4QWD9@35237|dsDNA viruses no RNA stage,4QQ4N@28883|Caudovirales,4QIBN@10662|Myoviridae	10662|Myoviridae	S	recA bacterial DNA recombination protein	-	-	-	-	-	-	-	-	-	-	-	-	-
281_RNODE_10_length_143244_14	1198232.CYCME_2338	1.34e-42	142	COG2151@1|root,COG2151@2|Bacteria,1NFJY@1224|Proteobacteria	1224|Proteobacteria	S	Iron-sulfur cluster assembly protein	-	-	-	-	-	-	-	-	-	-	-	-	FeS_assembly_P
281_RNODE_10_length_143244_16	1079998.H8ZMR6_9CAUD	7.27e-301	854	4QB40@10239|Viruses,4QV3M@35237|dsDNA viruses no RNA stage	10239|Viruses	S	DNA polymerase family B	-	GO:0003674,GO:0003824,GO:0003887,GO:0004518,GO:0004519,GO:0004521,GO:0004523,GO:0004527,GO:0004540,GO:0005575,GO:0006139,GO:0006259,GO:0006725,GO:0006807,GO:0008150,GO:0008152,GO:0008408,GO:0008409,GO:0009058,GO:0009059,GO:0009987,GO:0016032,GO:0016070,GO:0016740,GO:0016772,GO:0016779,GO:0016787,GO:0016788,GO:0016891,GO:0016893,GO:0018130,GO:0018995,GO:0019058,GO:0019079,GO:0019438,GO:0033643,GO:…	-	-	-	-	-	-	-	-	-	-	-
281_RNODE_10_length_143244_18	586413.CCDL010000002_gene2116	1.55e-13	74.7	COG1283@1|root,COG1283@2|Bacteria,1TP4K@1239|Firmicutes,4HAZ0@91061|Bacilli,23J1I@182709|Oceanobacillus	91061|Bacilli	P	Na+/Pi-cotransporter	yjbB	-	-	ko:K03324	-	-	-	-	ko00000,ko02000	2.A.58.2	-	-	Na_Pi_cotrans,PhoU
281_RNODE_10_length_143244_19	862908.BMS_1356	2.67e-24	96.7	COG1607@1|root,COG1607@2|Bacteria,1MZAZ@1224|Proteobacteria,42RJS@68525|delta/epsilon subdivisions,2WQSB@28221|Deltaproteobacteria	28221|Deltaproteobacteria	I	Thioesterase superfamily	yciA	-	-	ko:K10806	ko01040,map01040	-	-	-	ko00000,ko00001,ko01000,ko01004	-	-	-	4HBT
281_RNODE_10_length_143244_22	1096769.Pelub83DRAFT_1092	3.21e-35	127	COG0071@1|root,COG0071@2|Bacteria,1R9Y1@1224|Proteobacteria,2UA1J@28211|Alphaproteobacteria,4BQNT@82117|unclassified Alphaproteobacteria	28211|Alphaproteobacteria	O	Belongs to the small heat shock protein (HSP20) family	hspH	-	-	ko:K04080	-	-	-	-	ko00000,ko03110	-	-	-	HSP20
281_RNODE_10_length_143244_23	335992.SAR11_0011	3.08e-51	165	COG4696@1|root,COG4696@2|Bacteria,1N92T@1224|Proteobacteria,2UJMN@28211|Alphaproteobacteria	28211|Alphaproteobacteria	S	Phosphoribosyl-ATP pyrophosphohydrolase	-	-	-	-	-	-	-	-	-	-	-	-	PRA-PH
281_RNODE_10_length_143244_24	238854.Q5GQK8_BPSYP	3.64e-56	178	4QBKQ@10239|Viruses,4QVKF@35237|dsDNA viruses no RNA stage,4QQM7@28883|Caudovirales,4QIAS@10662|Myoviridae	10662|Myoviridae	S	Bacteriophage translational regulator	-	-	-	-	-	-	-	-	-	-	-	-	-
281_RNODE_10_length_143244_25	445688.E3SNS8_9CAUD	4.66e-39	135	4QBC7@10239|Viruses,4QUQW@35237|dsDNA viruses no RNA stage,4QPGT@28883|Caudovirales,4QIH8@10662|Myoviridae	10662|Myoviridae	S	Pfam:Phage_clamp_A	-	GO:0008150,GO:0016032,GO:0019058,GO:0019079,GO:0039686,GO:0039693,GO:0044403,GO:0044419,GO:0051704	-	-	-	-	-	-	-	-	-	-	-
281_RNODE_10_length_143244_26	313594.PI23P_06515	2.46e-54	174	COG0615@1|root,COG0615@2|Bacteria,4NM74@976|Bacteroidetes,1I1PT@117743|Flavobacteriia,3VWG7@52959|Polaribacter	976|Bacteroidetes	IM	Cytidylyltransferase-like	-	-	2.7.7.39	ko:K00980	ko00564,map00564	-	R00856	RC00002	ko00000,ko00001,ko01000	-	-	-	CTP_transf_like
281_RNODE_10_length_143244_28	1283076.M1ICV0_9CAUD	5.94e-120	354	4QAR1@10239|Viruses,4QUNA@35237|dsDNA viruses no RNA stage,4QPJE@28883|Caudovirales,4QI9Y@10662|Myoviridae	10662|Myoviridae	S	ATPase family associated with various cellular activities (AAA)	-	GO:0008150,GO:0016032,GO:0019058,GO:0019079,GO:0039686,GO:0039693,GO:0044403,GO:0044419,GO:0051704	-	-	-	-	-	-	-	-	-	-	-
281_RNODE_10_length_143244_29	1283076.M1HLW3_9CAUD	4.46e-62	200	4QB2Z@10239|Viruses,4QWQN@35237|dsDNA viruses no RNA stage,4QPYN@28883|Caudovirales,4QHWJ@10662|Myoviridae	10662|Myoviridae	S	gp45 sliding clamp, C terminal	-	GO:0008150,GO:0016032,GO:0019058,GO:0019079,GO:0039686,GO:0039693,GO:0044403,GO:0044419,GO:0051704	-	-	-	-	-	-	-	-	-	-	-
281_RNODE_10_length_143244_30	1357714.A0A067XQW1_9CAUD	2.92e-113	335	4QBX5@10239|Viruses,4QVS2@35237|dsDNA viruses no RNA stage,4QQR3@28883|Caudovirales,4QHZ6@10662|Myoviridae	10662|Myoviridae	-	-	-	-	-	-	-	-	-	-	-	-	-	-	-
281_RNODE_10_length_143244_32	1493507.A0A0E3FCH7_9CAUD	9.92e-115	345	4QAR1@10239|Viruses,4QUNA@35237|dsDNA viruses no RNA stage,4QPJE@28883|Caudovirales	28883|Caudovirales	S	ATPase activity	-	-	-	-	-	-	-	-	-	-	-	-	-
281_RNODE_10_length_143244_35	1247963.JPHU01000001_gene1874	5.29e-30	114	COG0242@1|root,COG0242@2|Bacteria,1RA2P@1224|Proteobacteria,2U797@28211|Alphaproteobacteria	28211|Alphaproteobacteria	J	Removes the formyl group from the N-terminal Met of newly synthesized proteins. Requires at least a dipeptide for an efficient rate of reaction. N-terminal L-methionine is a prerequisite for activity but the enzyme has broad specificity at other positions	def	GO:0003674,GO:0003824,GO:0006464,GO:0006807,GO:0008150,GO:0008152,GO:0009987,GO:0016787,GO:0016810,GO:0016811,GO:0018193,GO:0018206,GO:0019538,GO:0031365,GO:0036211,GO:0042586,GO:0043170,GO:0043412,GO:0043686,GO:0044237,GO:0044238,GO:0044260,GO:0044267,GO:0071704,GO:1901564	3.5.1.31,3.5.1.88	ko:K01450,ko:K01462	ko00270,ko00630,map00270,map00630	-	R00653	RC00165,RC00323	ko00000,ko00001,ko01000	-	-	-	Pep_deformylase
281_RNODE_10_length_143244_36	984262.SGRA_3600	5.9e-131	383	COG1089@1|root,COG1089@2|Bacteria,4NEB6@976|Bacteroidetes,1IQAV@117747|Sphingobacteriia	976|Bacteroidetes	M	Catalyzes the conversion of GDP-D-mannose to GDP-4- dehydro-6-deoxy-D-mannose	gmd	-	4.2.1.47	ko:K01711	ko00051,ko00520,ko01100,map00051,map00520,map01100	-	R00888	RC00402	ko00000,ko00001,ko01000	-	-	-	GDP_Man_Dehyd
281_RNODE_10_length_143244_38	394221.Mmar10_0195	6.22e-12	70.1	COG0223@1|root,COG0223@2|Bacteria,1R6XR@1224|Proteobacteria,2TTKX@28211|Alphaproteobacteria,43ZW9@69657|Hyphomonadaceae	28211|Alphaproteobacteria	J	Formyl transferase	-	-	-	-	-	-	-	-	-	-	-	-	Formyl_trans_N
281_RNODE_10_length_143244_40	251229.Chro_4830	4.21e-13	69.7	2BWTW@1|root,315N7@2|Bacteria,1G5TV@1117|Cyanobacteria,3VMQC@52604|Pleurocapsales	1117|Cyanobacteria	-	-	-	-	-	-	-	-	-	-	-	-	-	-	-
281_RNODE_10_length_143244_42	1283076.M1I7V7_9CAUD	2.09e-152	456	4QAKZ@10239|Viruses,4QUSW@35237|dsDNA viruses no RNA stage,4QPYH@28883|Caudovirales,4QIYN@10662|Myoviridae	10662|Myoviridae	S	exonuclease activity	-	-	-	-	-	-	-	-	-	-	-	-	-
281_RNODE_10_length_143244_43	1357423.S5MAP1_9CAUD	1.27e-102	313	4QAIK@10239|Viruses,4QUPH@35237|dsDNA viruses no RNA stage,4QPEB@28883|Caudovirales,4QHXI@10662|Myoviridae	10662|Myoviridae	S	hydrolase activity	-	-	-	-	-	-	-	-	-	-	-	-	-
281_RNODE_10_length_143244_44	268746.Q58ML0_BPPRM	2.44e-51	169	4QC5H@10239|Viruses,4QVHT@35237|dsDNA viruses no RNA stage,4QPNZ@28883|Caudovirales,4QHUK@10662|Myoviridae	10662|Myoviridae	S	sigma factor activity	-	-	-	-	-	-	-	-	-	-	-	-	-
281_RNODE_10_length_143244_46	445686.E3SL70_9CAUD	3.51e-162	475	4QB5I@10239|Viruses,4QUT2@35237|dsDNA viruses no RNA stage,4QPQ9@28883|Caudovirales,4QI9F@10662|Myoviridae	10662|Myoviridae	S	Type III restriction enzyme, res subunit	-	-	-	-	-	-	-	-	-	-	-	-	-
281_RNODE_10_length_143244_49	444860.E3SJ15_9CAUD	1.14e-37	135	4QAQQ@10239|Viruses,4QVZX@35237|dsDNA viruses no RNA stage,4QPBX@28883|Caudovirales,4QIBM@10662|Myoviridae	10662|Myoviridae	S	T4-like virus tail tube protein gp19	-	-	-	-	-	-	-	-	-	-	-	-	-
281_RNODE_10_length_143244_50	445686.E3SL66_9CAUD	9.16e-188	538	4QAJ5@10239|Viruses,4QUS9@35237|dsDNA viruses no RNA stage,4QPY5@28883|Caudovirales,4QHUT@10662|Myoviridae	10662|Myoviridae	S	Major capsid protein Gp23	-	GO:0005575,GO:0019012,GO:0019028,GO:0044423	-	-	-	-	-	-	-	-	-	-	-
281_RNODE_10_length_143244_51	445683.E3SK24_9CAUD	8.51e-41	155	4QE33@10239|Viruses,4QXJ2@35237|dsDNA viruses no RNA stage,4QT98@28883|Caudovirales,4QKJM@10662|Myoviridae	10662|Myoviridae	-	-	-	-	-	-	-	-	-	-	-	-	-	-	-
281_RNODE_10_length_143244_52	238854.Q5GQN2_BPSYP	4.25e-84	255	4QAWI@10239|Viruses,4QW40@35237|dsDNA viruses no RNA stage,4QPUX@28883|Caudovirales,4QINW@10662|Myoviridae	10662|Myoviridae	S	Pfam:Peptidase_S77	-	-	-	-	-	-	-	-	-	-	-	-	-
281_RNODE_10_length_143244_58	444862.E3SM21_9CAUD	1.68e-191	554	4QBAK@10239|Viruses,4QY34@35237|dsDNA viruses no RNA stage,4QQBQ@28883|Caudovirales,4QIQI@10662|Myoviridae	10662|Myoviridae	S	Bacteriophage T4-like capsid assembly protein (Gp20)	-	GO:0005575,GO:0019012	-	-	-	-	-	-	-	-	-	-	-
281_RNODE_10_length_143244_59	1079999.H8ZNA5_9CAUD	4.28e-37	134	4QAQQ@10239|Viruses,4QVZX@35237|dsDNA viruses no RNA stage,4QPBX@28883|Caudovirales,4QIBM@10662|Myoviridae	10662|Myoviridae	S	T4-like virus tail tube protein gp19	-	-	-	-	-	-	-	-	-	-	-	-	-
281_RNODE_10_length_143244_60	1283076.M1IP93_9CAUD	2.7e-192	564	4QAZ6@10239|Viruses,4QUU8@35237|dsDNA viruses no RNA stage,4QPHV@28883|Caudovirales,4QI4H@10662|Myoviridae	10662|Myoviridae	S	Phage tail sheath protein	-	GO:0005575,GO:0019012,GO:0044423,GO:0098015,GO:0098027	-	-	-	-	-	-	-	-	-	-	-
281_RNODE_10_length_143244_61	1283076.M1ICR4_9CAUD	1.28e-226	643	4QHDM@10239|Viruses,4QYV6@35237|dsDNA viruses no RNA stage,4QRD0@28883|Caudovirales,4QI2W@10662|Myoviridae	10662|Myoviridae	S	Terminase-like family	-	GO:0003674,GO:0003824,GO:0004518,GO:0005575,GO:0006139,GO:0006725,GO:0006807,GO:0008150,GO:0008152,GO:0009987,GO:0016032,GO:0016043,GO:0016787,GO:0016788,GO:0019058,GO:0019068,GO:0019069,GO:0019072,GO:0019075,GO:0022607,GO:0032991,GO:0034641,GO:0043170,GO:0043493,GO:0044085,GO:0044237,GO:0044238,GO:0044403,GO:0044419,GO:0046483,GO:0046797,GO:0051704,GO:0071704,GO:0071840,GO:0090304,GO:0090305,GO:…	-	-	-	-	-	-	-	-	-	-	-
281_RNODE_10_length_143244_62	754038.G8EXP0_9CAUD	1.31e-27	106	4QAND@10239|Viruses,4QPBN@28883|Caudovirales,4QI03@10662|Myoviridae	10662|Myoviridae	S	Terminase DNA packaging enzyme	-	GO:0005575,GO:0032991,GO:0043493	-	-	-	-	-	-	-	-	-	-	-
281_RNODE_10_length_143244_63	1283076.M1ICQ7_9CAUD	1.02e-66	216	4QASK@10239|Viruses,4QVVS@35237|dsDNA viruses no RNA stage,4QQFF@28883|Caudovirales,4QIHH@10662|Myoviridae	10662|Myoviridae	S	Pfam:T4-gp15_tss	-	GO:0005575,GO:0019012	-	-	-	-	-	-	-	-	-	-	-
281_RNODE_10_length_143244_64	1589733.A0A0C5AAX8_9CAUD	1.03e-49	172	4QDJF@10239|Viruses,4QR89@28883|Caudovirales,4QICF@10662|Myoviridae	10662|Myoviridae	S	Virus neck protein	-	GO:0005575,GO:0019012	-	-	-	-	-	-	-	-	-	-	-
281_RNODE_10_length_143244_65	1357714.A0A067XRI9_9CAUD	1.22e-86	264	4QCS3@10239|Viruses,4QY7T@35237|dsDNA viruses no RNA stage,4QU2E@28883|Caudovirales,4QKJF@10662|Myoviridae	10662|Myoviridae	-	-	-	-	-	-	-	-	-	-	-	-	-	-	-
281_RNODE_10_length_143244_72	329726.AM1_2424	1.18e-22	97.8	COG3128@1|root,COG3128@2|Bacteria	2|Bacteria	O	pkhd-type hydroxylase	-	-	-	ko:K07336	-	-	-	-	ko00000,ko01000	-	-	-	2OG-FeII_Oxy_3
281_RNODE_10_length_143244_73	366394.Smed_5140	2.24e-53	179	28Q4W@1|root,2ZCMZ@2|Bacteria,1MX8J@1224|Proteobacteria,2U0AB@28211|Alphaproteobacteria,4BCDN@82115|Rhizobiaceae	28211|Alphaproteobacteria	-	-	-	-	-	-	-	-	-	-	-	-	-	-	-
281_RNODE_10_length_143244_80	1125863.JAFN01000001_gene1263	1.51e-43	149	2E8ZK@1|root,33394@2|Bacteria,1NFCZ@1224|Proteobacteria	1224|Proteobacteria	-	-	-	-	-	-	-	-	-	-	-	-	-	-	-
281_RNODE_10_length_143244_86	1540095.A0A0A0YP95_9CAUD	9.88e-18	94	4QCR0@10239|Viruses,4QPFK@28883|Caudovirales,4QI4N@10662|Myoviridae	10662|Myoviridae	S	cell wall macromolecule catabolic process	-	GO:0003674,GO:0003796,GO:0003824,GO:0004553,GO:0005488,GO:0005515,GO:0005575,GO:0008150,GO:0009405,GO:0009987,GO:0016043,GO:0016787,GO:0016798,GO:0019012,GO:0022607,GO:0033922,GO:0042802,GO:0043933,GO:0044085,GO:0044403,GO:0044409,GO:0044411,GO:0044419,GO:0044423,GO:0051259,GO:0051260,GO:0051701,GO:0051704,GO:0051828,GO:0051830,GO:0061783,GO:0065003,GO:0070206,GO:0070207,GO:0071840,GO:0085027,GO:…	-	-	-	-	-	-	-	-	-	-	-
281_RNODE_10_length_143244_90	444860.E3SIQ0_9CAUD	9.57e-117	345	4QAJD@10239|Viruses,4QW4M@35237|dsDNA viruses no RNA stage,4QQ7U@28883|Caudovirales,4QIAP@10662|Myoviridae	10662|Myoviridae	S	gp32 DNA binding protein like	-	GO:0008150,GO:0016032,GO:0019058,GO:0019079,GO:0039686,GO:0039693,GO:0044403,GO:0044419,GO:0051704	-	-	-	-	-	-	-	-	-	-	-
281_RNODE_10_length_143244_97	234267.Acid_6395	6.59e-16	82.4	COG3751@1|root,COG3751@2|Bacteria	2|Bacteria	O	2OG-Fe(II) oxygenase superfamily	-	-	-	ko:K07394	-	-	-	-	ko00000	-	-	-	2OG-FeII_Oxy_3,2OG-FeII_Oxy_4
281_RNODE_10_length_143244_98	1246995.AFR_21710	9.07e-13	68.6	COG2267@1|root,COG2267@2|Bacteria,2II1K@201174|Actinobacteria,4DJ4H@85008|Micromonosporales	201174|Actinobacteria	I	carboxylic ester hydrolase activity	-	-	-	-	-	-	-	-	-	-	-	-	Abhydrolase_6,Glyoxalase
281_RNODE_10_length_143244_99	247634.GPB2148_2578	9.05e-40	137	COG3223@1|root,COG3223@2|Bacteria,1N0MS@1224|Proteobacteria,1S9SN@1236|Gammaproteobacteria,1J7BB@118884|unclassified Gammaproteobacteria	1236|Gammaproteobacteria	S	Phosphate-starvation-inducible E	-	-	-	ko:K13256	-	-	-	-	ko00000	-	-	-	PsiE
281_RNODE_10_length_143244_100	1249627.D779_1814	7.76e-36	130	COG3773@1|root,COG3773@2|Bacteria,1MWX3@1224|Proteobacteria,1S73A@1236|Gammaproteobacteria,1WYN0@135613|Chromatiales	135613|Chromatiales	M	PFAM Cell wall hydrolase	-	-	-	-	-	-	-	-	-	-	-	-	Hydrolase_2
281_RNODE_10_length_143244_103	1493509.A0A0E3HNJ5_9CAUD	8.64e-38	138	4QHG7@10239|Viruses,4QRS2@28883|Caudovirales,4QJ56@10662|Myoviridae	10662|Myoviridae	S	exonuclease activity	-	-	-	-	-	-	-	-	-	-	-	-	-
281_RNODE_10_length_143244_104	268747.Q58LA1_BPPRS	4.31e-68	218	4QCHF@10239|Viruses,4QW57@35237|dsDNA viruses no RNA stage,4QPIH@28883|Caudovirales,4QHVS@10662|Myoviridae	10662|Myoviridae	S	PhoH-like protein	-	-	-	-	-	-	-	-	-	-	-	-	-
281_RNODE_10_length_143244_106	1283076.M1HM36_9CAUD	8.72e-52	171	4QCXM@10239|Viruses,4QZZ5@35237|dsDNA viruses no RNA stage,4QT8U@28883|Caudovirales,4QJ27@10662|Myoviridae	10662|Myoviridae	-	-	-	-	-	-	-	-	-	-	-	-	-	-	-
281_RNODE_10_length_143244_107	1555202.A0A097EYG0_9CAUD	1.59e-48	164	4QH9H@10239|Viruses,4QTW5@28883|Caudovirales,4QKJS@10662|Myoviridae	10662|Myoviridae	S	kinase activity	-	-	-	-	-	-	-	-	-	-	-	-	-
281_RNODE_10_length_143244_109	488538.SAR116_2426	9.99e-31	111	2ESM8@1|root,33K5T@2|Bacteria,1NIPR@1224|Proteobacteria,2UM1Z@28211|Alphaproteobacteria,4BT5Z@82117|unclassified Alphaproteobacteria	28211|Alphaproteobacteria	-	-	-	-	-	-	-	-	-	-	-	-	-	-	-
281_RNODE_10_length_143244_115	926550.CLDAP_28640	2.5e-75	240	COG0540@1|root,COG0540@2|Bacteria,2G6GU@200795|Chloroflexi	200795|Chloroflexi	F	Belongs to the ATCase OTCase family	pyrB	GO:0003674,GO:0003824,GO:0004070,GO:0005575,GO:0005622,GO:0005623,GO:0005737,GO:0006139,GO:0006220,GO:0006221,GO:0006725,GO:0006753,GO:0006793,GO:0006796,GO:0006807,GO:0008150,GO:0008152,GO:0009058,GO:0009117,GO:0009165,GO:0009218,GO:0009220,GO:0009259,GO:0009260,GO:0009987,GO:0016740,GO:0016741,GO:0016743,GO:0018130,GO:0019438,GO:0019637,GO:0019693,GO:0034641,GO:0034654,GO:0044237,GO:0044238,GO:…	2.1.3.2	ko:K00609	ko00240,ko00250,ko01100,map00240,map00250,map01100	M00051	R01397	RC00064,RC02850	ko00000,ko00001,ko00002,ko01000	-	-	-	OTCace,OTCace_N
281_RNODE_10_length_143244_122	497321.C664_10068	5.46e-18	80.5	COG0316@1|root,COG0316@2|Bacteria,1RHCW@1224|Proteobacteria,2VR2M@28216|Betaproteobacteria,2KWB8@206389|Rhodocyclales	206389|Rhodocyclales	C	Required for insertion of 4Fe-4S clusters	erpA	-	-	ko:K15724	-	-	-	-	ko00000	-	-	-	Fe-S_biosyn
281_RNODE_10_length_143244_131	484022.Fphi_0780	4.28e-43	152	COG0167@1|root,COG0167@2|Bacteria,1MU7C@1224|Proteobacteria,1RMCP@1236|Gammaproteobacteria,461IC@72273|Thiotrichales	72273|Thiotrichales	F	Catalyzes the conversion of dihydroorotate to orotate with quinone as electron acceptor	pyrD	-	1.3.5.2	ko:K00254	ko00240,ko01100,map00240,map01100	M00051	R01868	RC00051	ko00000,ko00001,ko00002,ko01000	-	-	-	DHO_dh
281_RNODE_10_length_143244_136	868864.Dester_1377	2.64e-70	227	COG1087@1|root,COG1087@2|Bacteria,2G3QB@200783|Aquificae	200783|Aquificae	M	Belongs to the NAD(P)-dependent epimerase dehydratase family	galE	-	5.1.3.2	ko:K01784	ko00052,ko00520,ko01100,map00052,map00520,map01100	M00361,M00362,M00632	R00291,R02984	RC00289	ko00000,ko00001,ko00002,ko01000	-	-	-	Epimerase,GDP_Man_Dehyd
281_RNODE_10_length_143244_142	238854.Q5GQF2_BPSYP	9.45e-94	285	4QAM2@10239|Viruses,4QV3W@35237|dsDNA viruses no RNA stage,4QPGK@28883|Caudovirales,4QIRV@10662|Myoviridae	10662|Myoviridae	S	5'-3' exonuclease, N-terminal resolvase-like domain	-	-	-	-	-	-	-	-	-	-	-	-	-
281_RNODE_10_length_143244_145	1218084.BBJK01000061_gene4715	9.48e-85	265	COG0438@1|root,COG0438@2|Bacteria,1PH94@1224|Proteobacteria,2WE2W@28216|Betaproteobacteria,1KBHS@119060|Burkholderiaceae	28216|Betaproteobacteria	M	Glycosyl transferases group 1	-	-	-	-	-	-	-	-	-	-	-	-	Glycos_transf_1
281_RNODE_10_length_143244_153	483219.LILAB_32550	2.25e-43	173	COG2114@1|root,COG2114@2|Bacteria,1MV1V@1224|Proteobacteria,42SUQ@68525|delta/epsilon subdivisions,2WPIY@28221|Deltaproteobacteria,2Z0N9@29|Myxococcales	28221|Deltaproteobacteria	T	Adenylyl- / guanylyl cyclase, catalytic domain	-	-	4.6.1.1	ko:K01768	ko00230,ko02025,ko04113,ko04213,map00230,map02025,map04113,map04213	M00695	R00089,R00434	RC00295	ko00000,ko00001,ko00002,ko01000	-	-	-	Guanylate_cyc,HAMP
281_RNODE_10_length_143244_158	1335760.ASTG01000015_gene3246	4.96e-62	206	COG1462@1|root,COG1462@2|Bacteria,1MVZM@1224|Proteobacteria,2TRZG@28211|Alphaproteobacteria,2K2XJ@204457|Sphingomonadales	204457|Sphingomonadales	M	protein involved in formation of curli polymers	-	-	-	-	-	-	-	-	-	-	-	-	CsgG
281_RNODE_10_length_143244_167	998674.ATTE01000001_gene1884	1.08e-69	221	COG1442@1|root,COG1442@2|Bacteria,1NJ1J@1224|Proteobacteria,1S14E@1236|Gammaproteobacteria	1236|Gammaproteobacteria	M	glycosyl transferase family 8	-	-	-	-	-	-	-	-	-	-	-	-	Glyco_transf_8
281_RNODE_10_length_143244_168	909663.KI867150_gene2141	2.32e-14	75.5	COG0662@1|root,COG0662@2|Bacteria,1NESW@1224|Proteobacteria,43AWH@68525|delta/epsilon subdivisions,2WW1I@28221|Deltaproteobacteria,2MSKD@213462|Syntrophobacterales	28221|Deltaproteobacteria	G	Mannose-6-phosphate isomerase	-	-	-	-	-	-	-	-	-	-	-	-	MannoseP_isomer
281_RNODE_10_length_143244_170	111781.Lepto7376_4587	3.9e-25	100	COG1525@1|root,COG1525@2|Bacteria	2|Bacteria	L	nuclease	-	-	3.1.31.1	ko:K01174	-	-	-	-	ko00000,ko01000	-	-	-	Ada_Zn_binding,Excalibur,SNase
281_RNODE_10_length_143244_171	444862.E3SM97_9CAUD	2.47e-45	152	4QAUK@10239|Viruses,4QWEQ@35237|dsDNA viruses no RNA stage,4QQ1Z@28883|Caudovirales,4QIGD@10662|Myoviridae	10662|Myoviridae	-	-	-	-	-	-	-	-	-	-	-	-	-	-	-
281_RNODE_10_length_143244_173	1198232.CYCME_2339	1.35e-134	391	COG3396@1|root,COG3396@2|Bacteria,1MVQ7@1224|Proteobacteria,1TA6N@1236|Gammaproteobacteria,4634I@72273|Thiotrichales	72273|Thiotrichales	S	Phenylacetic acid catabolic protein	-	-	1.14.13.149	ko:K02609	ko00360,ko01120,map00360,map01120	-	R09838	RC02690	ko00000,ko00001,ko01000	-	-	-	PaaA_PaaC
281_RNODE_10_length_143244_174	573569.F7308_1262	2.22e-203	573	COG0208@1|root,COG0695@1|root,COG0208@2|Bacteria,COG0695@2|Bacteria,1MWUS@1224|Proteobacteria,1RMJC@1236|Gammaproteobacteria,45ZQV@72273|Thiotrichales	72273|Thiotrichales	F	Provides the precursors necessary for DNA synthesis. Catalyzes the biosynthesis of deoxyribonucleotides from the corresponding ribonucleotides	-	-	1.17.4.1	ko:K00526,ko:K03676	ko00230,ko00240,ko01100,map00230,map00240,map01100	M00053	R02017,R02018,R02019,R02024	RC00613	ko00000,ko00001,ko00002,ko01000,ko03110,ko03400	-	-	-	Glutaredoxin,Ribonuc_red_sm
281_RNODE_10_length_143244_175	484022.Fphi_1619	0	855	COG0209@1|root,COG0209@2|Bacteria,1MUJ8@1224|Proteobacteria,1RMPV@1236|Gammaproteobacteria,4606X@72273|Thiotrichales	72273|Thiotrichales	F	Provides the precursors necessary for DNA synthesis. Catalyzes the biosynthesis of deoxyribonucleotides from the corresponding ribonucleotides	nrdA	-	1.17.4.1	ko:K00525	ko00230,ko00240,ko01100,map00230,map00240,map01100	M00053	R02017,R02018,R02019,R02024	RC00613	ko00000,ko00001,ko00002,ko01000,ko03400	-	-	-	ATP-cone,LAGLIDADG_3,Ribonuc_red_lgC,Ribonuc_red_lgN
281_RNODE_10_length_143244_176	130081.XP_005702333.1	3.26e-58	191	COG1351@1|root,2SRAF@2759|Eukaryota	2759|Eukaryota	F	Thymidylate synthase complementing protein	-	GO:0003674,GO:0003824,GO:0006139,GO:0006220,GO:0006221,GO:0006231,GO:0006725,GO:0006753,GO:0006793,GO:0006796,GO:0006807,GO:0008150,GO:0008152,GO:0008168,GO:0009058,GO:0009117,GO:0009123,GO:0009124,GO:0009129,GO:0009130,GO:0009157,GO:0009162,GO:0009165,GO:0009176,GO:0009177,GO:0009219,GO:0009221,GO:0009262,GO:0009263,GO:0009265,GO:0009394,GO:0009987,GO:0016740,GO:0016741,GO:0018130,GO:0019438,GO:…	2.1.1.148	ko:K03465	ko00240,ko00670,ko01100,map00240,map00670,map01100	-	R06613	RC00022,RC00332	ko00000,ko00001,ko01000	-	-	-	Thy1
281_RNODE_10_length_143244_180	457405.FSDG_01290	2.63e-09	60.1	2C4D9@1|root,31A0X@2|Bacteria,37AFK@32066|Fusobacteria	32066|Fusobacteria	S	Protein of unknown function (DUF1353)	-	-	-	-	-	-	-	-	-	-	-	-	DUF1353
281_RNODE_10_length_143244_184	1283076.M1IPE1_9CAUD	1.54e-22	97.1	4QAJ5@10239|Viruses,4QUS9@35237|dsDNA viruses no RNA stage,4QPY5@28883|Caudovirales,4QHUT@10662|Myoviridae	10662|Myoviridae	S	Major capsid protein Gp23	-	-	-	-	-	-	-	-	-	-	-	-	-
281_RNODE_10_length_143244_185	444862.E3SM17_9CAUD	2.36e-21	85.5	4QCZI@10239|Viruses,4QS4H@28883|Caudovirales,4QIW7@10662|Myoviridae	10662|Myoviridae	-	-	-	-	-	-	-	-	-	-	-	-	-	-	-
281_RNODE_10_length_143244_186	238854.Q5GQJ1_BPSYP	8.15e-23	93.2	4QBJ6@10239|Viruses,4QV6F@35237|dsDNA viruses no RNA stage,4QQXP@28883|Caudovirales,4QK0B@10662|Myoviridae	10662|Myoviridae	-	-	-	-	-	-	-	-	-	-	-	-	-	-	-
281_RNODE_10_length_143244_189	1493510.A0A0E3HAY9_9CAUD	2.63e-13	74.7	4QGQK@10239|Viruses,4QT59@28883|Caudovirales,4QK1C@10662|Myoviridae	10662|Myoviridae	-	-	-	-	-	-	-	-	-	-	-	-	-	-	-
281_RNODE_10_length_143244_194	1493512.A0A0E3FDH3_9CAUD	2.6e-39	158	4QJ6D@10662|Myoviridae	10662|Myoviridae	S	transferase activity	-	-	-	-	-	-	-	-	-	-	-	-	-
281_RNODE_1_length_1001_1	391589.RGAI101_4036	2.54e-76	238	COG4608@1|root,COG4608@2|Bacteria,1NU4K@1224|Proteobacteria,2TQTV@28211|Alphaproteobacteria,2P261@2433|Roseobacter	28211|Alphaproteobacteria	P	COG4608 ABC-type oligopeptide transport system, ATPase component	-	-	-	ko:K02032	ko02024,map02024	M00239	-	-	ko00000,ko00001,ko00002,ko02000	3.A.1.5	-	-	ABC_tran,oligo_HPY
281_RNODE_1_length_1001_2	391589.RGAI101_4036	1.47e-74	233	COG4608@1|root,COG4608@2|Bacteria,1NU4K@1224|Proteobacteria,2TQTV@28211|Alphaproteobacteria,2P261@2433|Roseobacter	28211|Alphaproteobacteria	P	COG4608 ABC-type oligopeptide transport system, ATPase component	-	-	-	ko:K02032	ko02024,map02024	M00239	-	-	ko00000,ko00001,ko00002,ko02000	3.A.1.5	-	-	ABC_tran,oligo_HPY
281_RNODE_3_length_2264_6	1245814.M4HZJ8_9CAUD	4.81e-15	73.2	4QGDB@10239|Viruses,4QZHU@35237|dsDNA viruses no RNA stage,4QSG0@28883|Caudovirales	28883|Caudovirales	-	-	-	-	-	-	-	-	-	-	-	-	-	-	-
281_RNODE_8_length_2091_1	314275.MADE_000001022295	2.73e-301	822	COG3344@1|root,COG3344@2|Bacteria,1MVI1@1224|Proteobacteria,1RQP7@1236|Gammaproteobacteria,466C8@72275|Alteromonadaceae	1236|Gammaproteobacteria	L	COG3344 Retron-type reverse transcriptase	-	-	-	-	-	-	-	-	-	-	-	-	GIIM,RVT_1
282_RNODE_1_length_1563_2	1313172.YM304_08640	3.27e-230	645	COG4638@1|root,COG4638@2|Bacteria,2GMB2@201174|Actinobacteria	201174|Actinobacteria	P	Rieske 2Fe-2S	-	-	-	-	-	-	-	-	-	-	-	-	Rieske,Ring_hydroxyl_A
283_RNODE_12_length_6080_1	981223.AIED01000104_gene736	1.51e-281	769	COG2946@1|root,COG2946@2|Bacteria,1RDKM@1224|Proteobacteria,1S46D@1236|Gammaproteobacteria,3NSUS@468|Moraxellaceae	1236|Gammaproteobacteria	L	Evidence 3 Function proposed based on presence of conserved amino acid motif, structural feature or limited homology	-	-	-	ko:K07467	-	-	-	-	ko00000	-	-	-	Rep_trans
283_RNODE_12_length_6080_2	40215.BBOS01000131_gene2671	2.58e-66	201	2AZ9K@1|root,31RGQ@2|Bacteria,1QP06@1224|Proteobacteria,1TMP3@1236|Gammaproteobacteria,3NP3D@468|Moraxellaceae	1236|Gammaproteobacteria	-	-	-	-	-	-	-	-	-	-	-	-	-	-	-
283_RNODE_12_length_6080_9	40373.F991_02089	1.24e-48	155	2A1JK@1|root,30PTH@2|Bacteria,1Q6XZ@1224|Proteobacteria,1TMWH@1236|Gammaproteobacteria,3NPK1@468|Moraxellaceae	1236|Gammaproteobacteria	-	-	-	-	-	-	-	-	-	-	-	-	-	-	-
283_RNODE_12_length_6080_10	40373.F991_02088	5.3e-40	132	2AZF3@1|root,31RNW@2|Bacteria,1QP68@1224|Proteobacteria,1TMV9@1236|Gammaproteobacteria,3NPGT@468|Moraxellaceae	1236|Gammaproteobacteria	-	-	-	-	-	-	-	-	-	-	-	-	-	-	-
283_RNODE_3_length_1131_1	1231190.NA8A_12235	1.27e-19	86.3	COG1309@1|root,COG1309@2|Bacteria,1PH6T@1224|Proteobacteria,2V7Y7@28211|Alphaproteobacteria,43QPG@69277|Phyllobacteriaceae	28211|Alphaproteobacteria	K	AefR-like transcriptional repressor, C-terminal region	-	-	-	-	-	-	-	-	-	-	-	-	TetR_C_7,TetR_N
283_RNODE_3_length_1131_2	316273.XCV2352	2.5e-90	266	COG0599@1|root,COG0599@2|Bacteria	2|Bacteria	S	peroxiredoxin activity	-	-	4.1.1.44	ko:K01607	ko00362,ko01100,ko01120,ko01220,map00362,map01100,map01120,map01220	-	R03470	RC00938	ko00000,ko00001,ko01000	-	-	-	CMD
283_RNODE_5_length_1224_1	1122138.AQUZ01000019_gene8167	4.15e-60	207	COG0683@1|root,COG0683@2|Bacteria,2GM00@201174|Actinobacteria	201174|Actinobacteria	E	PFAM Extracellular ligand-binding receptor	-	-	-	ko:K01999	ko02010,ko02024,map02010,map02024	M00237	-	-	ko00000,ko00001,ko00002,ko02000	3.A.1.4	-	-	Peripla_BP_6
283_RNODE_6_length_1329_1	234267.Acid_3772	7.73e-18	89.4	COG2010@1|root,COG2010@2|Bacteria,3Y8CD@57723|Acidobacteria	57723|Acidobacteria	C	Cytochrome c	-	-	-	-	-	-	-	-	-	-	-	-	-
283_RNODE_8_length_1449_1	40373.F991_02974	3.35e-50	178	2EG85@1|root,339ZY@2|Bacteria,1QV52@1224|Proteobacteria,1T28R@1236|Gammaproteobacteria,3NTMC@468|Moraxellaceae	1236|Gammaproteobacteria	-	-	-	-	-	-	-	-	-	-	-	-	-	-	-
283_RNODE_9_length_2029_1	1265756.AWZW01000008_gene929	7.4e-63	207	COG0768@1|root,COG0768@2|Bacteria	2|Bacteria	M	penicillin binding	-	-	3.2.1.21	ko:K05349,ko:K13735	ko00460,ko00500,ko00940,ko01100,ko01110,ko05100,map00460,map00500,map00940,map01100,map01110,map05100	-	R00026,R02558,R02887,R02985,R03527,R04949,R04998,R10035,R10039,R10040	RC00049,RC00059,RC00171,RC00262,RC00397,RC00451,RC00714,RC00746,RC01248	ko00000,ko00001,ko01000	-	GH3	-	IAT_beta,Transgly,Transpeptidase
284_RNODE_12_length_1001_1	700598.Niako_1649	1.1e-16	75.9	COG2329@1|root,COG2329@2|Bacteria	2|Bacteria	S	heme oxygenase (decyclizing) activity	-	-	1.14.99.57	ko:K21481	-	-	-	-	ko00000,ko01000	-	-	-	ABM
284_RNODE_13_length_5187_1	570952.ATVH01000018_gene3172	2.67e-71	226	COG3332@1|root,COG3332@2|Bacteria,1RDBS@1224|Proteobacteria,2TSN7@28211|Alphaproteobacteria,2JPCS@204441|Rhodospirillales	204441|Rhodospirillales	S	Transport and Golgi organisation 2	-	-	-	-	-	-	-	-	-	-	-	-	TANGO2
284_RNODE_13_length_5187_6	86106.I862_00070	3.53e-44	154	COG2518@1|root,COG2518@2|Bacteria,1MXQC@1224|Proteobacteria,2TVCY@28211|Alphaproteobacteria,47F9X@766|Rickettsiales	766|Rickettsiales	O	Catalyzes the methyl esterification of L-isoaspartyl residues in peptides and proteins that result from spontaneous decomposition of normal L-aspartyl and L-asparaginyl residues. It plays a role in the repair and or degradation of damaged proteins	pcm	-	2.1.1.77	ko:K00573	-	-	-	-	ko00000,ko01000	-	-	-	PCMT
284_RNODE_13_length_5187_7	349163.Acry_2680	1.14e-17	77.8	COG1254@1|root,COG1254@2|Bacteria,1PU46@1224|Proteobacteria,2UF7Z@28211|Alphaproteobacteria,2JTTR@204441|Rhodospirillales	204441|Rhodospirillales	C	Belongs to the acylphosphatase family	acyP	-	3.6.1.7	ko:K01512	ko00620,ko00627,ko01120,map00620,map00627,map01120	-	R00317,R01421,R01515	RC00043	ko00000,ko00001,ko01000	-	-	-	Acylphosphatase
284_RNODE_13_length_5187_8	123214.PERMA_0929	1.3e-54	184	COG0647@1|root,COG0647@2|Bacteria,2G4JV@200783|Aquificae	200783|Aquificae	G	Haloacid dehalogenase-like hydrolase	-	-	-	-	-	-	-	-	-	-	-	-	Hydrolase_6,Hydrolase_like
284_RNODE_13_length_5187_9	1002672.SAR11G3_00971	9.77e-57	179	2CNK3@1|root,32SH9@2|Bacteria,1N02U@1224|Proteobacteria	1224|Proteobacteria	S	Protein of Unknown function (DUF2784)	-	-	-	-	-	-	-	-	-	-	-	-	DUF2784
284_RNODE_13_length_5187_10	1121481.AUAS01000005_gene1948	1.92e-42	144	COG2905@1|root,COG2905@2|Bacteria,4NP1Y@976|Bacteroidetes,47PPN@768503|Cytophagia	976|Bacteroidetes	T	Domain in cystathionine beta-synthase and other proteins.	-	-	-	-	-	-	-	-	-	-	-	-	CBS
284_RNODE_14_length_1034_1	1131266.ARWQ01000010_gene29	1.58e-76	242	COG3794@1|root,arCOG02926@2157|Archaea	2157|Archaea	C	PFAM blue (type 1) copper domain protein	-	-	-	-	-	-	-	-	-	-	-	-	Copper-bind
284_RNODE_15_length_1183_1	2340.JV46_03320	3.92e-141	408	COG2826@1|root,COG2826@2|Bacteria,1MWI0@1224|Proteobacteria,1RRSE@1236|Gammaproteobacteria,1J63G@118884|unclassified Gammaproteobacteria	1236|Gammaproteobacteria	L	IS30 family	ISPlu1B	-	-	ko:K07482	-	-	-	-	ko00000	-	-	-	HTH_38,rve
284_RNODE_6_length_2582_1	1131266.ARWQ01000003_gene1565	4.9e-159	454	COG1088@1|root,arCOG01371@2157|Archaea,41T02@651137|Thaumarchaeota	651137|Thaumarchaeota	M	Male sterility protein	-	-	4.2.1.46	ko:K01710	ko00521,ko00523,ko00525,ko01055,ko01130,map00521,map00523,map00525,map01055,map01130	M00793	R06513	RC00402	ko00000,ko00001,ko00002,ko01000	-	-	-	GDP_Man_Dehyd
284_RNODE_6_length_2582_2	1131266.ARWQ01000003_gene1544	4.54e-167	484	COG2220@1|root,arCOG00497@2157|Archaea,41T9A@651137|Thaumarchaeota	651137|Thaumarchaeota	S	Beta-lactamase superfamily domain	-	-	-	ko:K14952	ko05152,map05152	-	-	-	ko00000,ko00001	-	-	-	Lactamase_B_3
285_RNODE_10_length_6949_1	290398.Csal_0167	8.04e-64	197	COG1917@1|root,COG1917@2|Bacteria,1MUY3@1224|Proteobacteria,1S148@1236|Gammaproteobacteria,1XQXB@135619|Oceanospirillales	135619|Oceanospirillales	S	Cupin 2, conserved barrel	-	-	-	-	-	-	-	-	-	-	-	-	-
285_RNODE_10_length_6949_2	1122614.JHZF01000017_gene2882	0	1281	COG0025@1|root,COG0664@1|root,COG0025@2|Bacteria,COG0664@2|Bacteria,1MW5T@1224|Proteobacteria,2TSHB@28211|Alphaproteobacteria,2PDQ2@252301|Oceanicola	28211|Alphaproteobacteria	PT	Cyclic nucleotide-monophosphate binding domain	-	-	-	ko:K03316	-	-	-	-	ko00000	2.A.36	-	-	Na_H_Exchanger,cNMP_binding
285_RNODE_10_length_6949_3	1305735.JAFT01000005_gene2401	8.06e-50	173	COG3119@1|root,COG3119@2|Bacteria,1MV0B@1224|Proteobacteria,2TRI6@28211|Alphaproteobacteria,2PDTG@252301|Oceanicola	28211|Alphaproteobacteria	P	Sulfatase	-	-	-	-	-	-	-	-	-	-	-	-	DUF4976,Sulfatase
285_RNODE_10_length_6949_4	1305735.JAFT01000005_gene2401	1.39e-45	162	COG3119@1|root,COG3119@2|Bacteria,1MV0B@1224|Proteobacteria,2TRI6@28211|Alphaproteobacteria,2PDTG@252301|Oceanicola	28211|Alphaproteobacteria	P	Sulfatase	-	-	-	-	-	-	-	-	-	-	-	-	DUF4976,Sulfatase
285_RNODE_10_length_6949_6	1231392.OCGS_0991	3.88e-48	163	COG3119@1|root,COG3119@2|Bacteria,1MV0B@1224|Proteobacteria,2TRI6@28211|Alphaproteobacteria	28211|Alphaproteobacteria	P	COG3119 Arylsulfatase A and related enzymes	-	-	-	-	-	-	-	-	-	-	-	-	DUF4976,Sulfatase
285_RNODE_10_length_6949_7	1305735.JAFT01000005_gene2398	1.68e-40	147	COG0277@1|root,COG0277@2|Bacteria,1MU6Y@1224|Proteobacteria,2TRYI@28211|Alphaproteobacteria,2PCIS@252301|Oceanicola	28211|Alphaproteobacteria	C	FAD linked oxidases, C-terminal domain	-	-	-	-	-	-	-	-	-	-	-	-	FAD-oxidase_C,FAD_binding_4
285_RNODE_10_length_6949_9	1305735.JAFT01000005_gene2395	3.25e-60	210	COG3333@1|root,COG3333@2|Bacteria,1MUKR@1224|Proteobacteria,2TR4Q@28211|Alphaproteobacteria,2PD3T@252301|Oceanicola	28211|Alphaproteobacteria	S	Tripartite tricarboxylate transporter TctA family	-	-	-	ko:K07793	ko02020,map02020	-	-	-	ko00000,ko00001,ko02000	2.A.80.1	-	-	TctA
285_RNODE_14_length_2634_1	557599.MKAN_17410	1.54e-96	293	2EE42@1|root,337YQ@2|Bacteria,2IA9N@201174|Actinobacteria	201174|Actinobacteria	-	-	-	-	-	-	-	-	-	-	-	-	-	-	-
285_RNODE_14_length_2634_2	557599.MKAN_17400	7.35e-52	170	2BXAD@1|root,33WG5@2|Bacteria,2IQGA@201174|Actinobacteria,23E44@1762|Mycobacteriaceae	201174|Actinobacteria	-	-	-	-	-	-	-	-	-	-	-	-	-	-	-
285_RNODE_16_length_58333_1	462590.A9J4Z1_BPPYU	1.68e-41	163	4QB5I@10239|Viruses,4QUT2@35237|dsDNA viruses no RNA stage,4QPQ9@28883|Caudovirales,4QKRP@10699|Siphoviridae	10699|Siphoviridae	S	helicase activity	-	-	-	-	-	-	-	-	-	-	-	-	-
285_RNODE_16_length_58333_25	1622193.A0A0E3T8C0_9CAUD	9.78e-23	93.6	4QFQN@10239|Viruses,4QTIP@28883|Caudovirales,4QKNU@10699|Siphoviridae	10699|Siphoviridae	-	-	-	-	-	-	-	-	-	-	-	-	-	-	-
285_RNODE_16_length_58333_43	391165.GbCGDNIH1_1552	6.41e-19	98.2	2DSRV@1|root,33H7G@2|Bacteria	2|Bacteria	-	-	-	-	-	-	-	-	-	-	-	-	-	-	Peptidase_S74
285_RNODE_16_length_58333_46	1468179.A0A0C4K5Y2_9VIRU	3.91e-32	139	4QAK6@10239|Viruses	10239|Viruses	S	N-acetylmuramoyl-L-alanine amidase activity	-	-	-	-	-	-	-	-	-	-	-	-	-
285_RNODE_16_length_58333_49	644968.DFW101_3033	2.12e-10	62.4	2CICW@1|root,346YY@2|Bacteria,1QEB4@1224|Proteobacteria,435YB@68525|delta/epsilon subdivisions,2X9DP@28221|Deltaproteobacteria,2MC47@213115|Desulfovibrionales	28221|Deltaproteobacteria	-	-	-	-	-	-	-	-	-	-	-	-	-	-	-
285_RNODE_16_length_58333_60	1283077.M1HLK5_9CAUD	2.1e-31	112	4QB53@10239|Viruses,4QW98@35237|dsDNA viruses no RNA stage,4QSJ1@28883|Caudovirales	28883|Caudovirales	-	-	-	-	-	-	-	-	-	-	-	-	-	-	-
285_RNODE_16_length_58333_63	1304275.C41B8_05408	7.85e-98	297	2DVPY@1|root,33WQ8@2|Bacteria,1N9VQ@1224|Proteobacteria	1224|Proteobacteria	-	-	-	-	-	-	-	-	-	-	-	-	-	-	-
285_RNODE_16_length_58333_67	390874.Tpet_0416	1.7e-10	61.2	COG0234@1|root,COG0234@2|Bacteria,2GD7H@200918|Thermotogae	200918|Thermotogae	O	Binds to Cpn60 in the presence of Mg-ATP and suppresses the ATPase activity of the latter	groS	GO:0003674,GO:0005488,GO:0005515,GO:0006457,GO:0006458,GO:0006950,GO:0006986,GO:0008150,GO:0009987,GO:0010033,GO:0035966,GO:0042221,GO:0043167,GO:0043169,GO:0046872,GO:0050896,GO:0051082,GO:0051084,GO:0051085,GO:0051087,GO:0061077	-	ko:K04078	-	-	-	-	ko00000,ko03029,ko03110	-	-	-	Cpn10
285_RNODE_16_length_58333_69	572265.HDEF_1700	5.84e-39	136	COG3108@1|root,COG3108@2|Bacteria,1RICX@1224|Proteobacteria,1S6D5@1236|Gammaproteobacteria	1236|Gammaproteobacteria	S	peptidase M15	-	-	-	ko:K17733	-	-	-	-	ko00000,ko01000,ko01002,ko01011	-	-	-	Peptidase_M15_4
285_RNODE_16_length_58333_75	1304275.C41B8_05453	3.42e-153	475	COG0234@1|root,COG0234@2|Bacteria,1NJKP@1224|Proteobacteria	1224|Proteobacteria	O	Binds to Cpn60 in the presence of Mg-ATP and suppresses the ATPase activity of the latter	-	-	-	ko:K04078	-	-	-	-	ko00000,ko03029,ko03110	-	-	-	-
285_RNODE_1_length_12329_1	1461694.ATO9_23665	1.69e-148	420	COG2801@1|root,COG2801@2|Bacteria,1MVC8@1224|Proteobacteria,2TRX0@28211|Alphaproteobacteria,2PCUS@252301|Oceanicola	28211|Alphaproteobacteria	L	COG2801 Transposase and inactivated derivatives	-	-	-	ko:K07497	-	-	-	-	ko00000	-	-	-	HTH_21,rve
285_RNODE_1_length_12329_2	391624.OIHEL45_17576	2.45e-58	180	COG2963@1|root,COG2963@2|Bacteria,1N06K@1224|Proteobacteria,2VEYA@28211|Alphaproteobacteria	28211|Alphaproteobacteria	L	COG2963 Transposase and inactivated derivatives	-	-	-	-	-	-	-	-	-	-	-	-	HTH_Tnp_1
285_RNODE_1_length_12329_3	1342301.JASD01000006_gene73	3.2e-189	526	COG2801@1|root,COG2801@2|Bacteria,1MVC8@1224|Proteobacteria,2TRX0@28211|Alphaproteobacteria,3ZY3P@60136|Sulfitobacter	28211|Alphaproteobacteria	L	COG2801 Transposase and inactivated derivatives	-	-	-	-	-	-	-	-	-	-	-	-	HTH_21,rve,rve_3
285_RNODE_1_length_12329_4	1535287.JP74_18130	2.42e-82	256	COG1409@1|root,COG1409@2|Bacteria,1MWKX@1224|Proteobacteria,2U5HA@28211|Alphaproteobacteria	28211|Alphaproteobacteria	G	Hydrolyzes cAMP to 5'-AMP. Plays an important regulatory role in modulating the intracellular concentration of cAMP, thereby influencing cAMP-dependent processes	-	-	3.1.4.53	ko:K03651	ko00230,ko02025,map00230,map02025	-	R00191	RC00296	ko00000,ko00001,ko01000	-	-	-	Metallophos
285_RNODE_1_length_12329_5	1082931.KKY_2758	5.86e-169	488	COG1653@1|root,COG1653@2|Bacteria,1P20V@1224|Proteobacteria,2TVPW@28211|Alphaproteobacteria	28211|Alphaproteobacteria	G	ABC transporter	-	-	-	ko:K02027	-	M00207	-	-	ko00000,ko00002,ko02000	3.A.1.1	-	-	SBP_bac_8
285_RNODE_1_length_12329_6	1535287.JP74_18110	3.61e-71	231	COG2365@1|root,COG2365@2|Bacteria,1R4XF@1224|Proteobacteria,2U0KA@28211|Alphaproteobacteria,3N88B@45401|Hyphomicrobiaceae	28211|Alphaproteobacteria	T	Tyrosine phosphatase family	-	-	3.1.3.48	ko:K01104	-	-	-	-	ko00000,ko01000	-	-	-	Y_phosphatase3
285_RNODE_1_length_12329_7	1082931.KKY_2762	4.41e-140	409	COG3842@1|root,COG3842@2|Bacteria,1MU3I@1224|Proteobacteria,2TQQJ@28211|Alphaproteobacteria,3N83C@45401|Hyphomicrobiaceae	28211|Alphaproteobacteria	E	TOBE domain	-	-	3.6.3.20	ko:K05816	ko02010,map02010	M00198	-	-	ko00000,ko00001,ko00002,ko01000,ko02000	3.A.1.1.3	-	-	ABC_tran,TOBE_2
285_RNODE_1_length_12329_9	1121271.AUCM01000007_gene3703	2.53e-27	106	COG1309@1|root,COG1309@2|Bacteria	2|Bacteria	K	transcriptional regulator	-	-	-	-	-	-	-	-	-	-	-	-	TetR_N
285_RNODE_1_length_12329_11	452662.SJA_C2-03850	1.32e-29	114	COG1024@1|root,COG1024@2|Bacteria,1N4N7@1224|Proteobacteria,2TS6T@28211|Alphaproteobacteria,2K1V0@204457|Sphingomonadales	204457|Sphingomonadales	I	enoyl-CoA hydratase	-	-	4.2.1.17	ko:K01692	ko00071,ko00280,ko00281,ko00310,ko00360,ko00362,ko00380,ko00410,ko00627,ko00640,ko00650,ko00903,ko00930,ko01100,ko01110,ko01120,ko01130,ko01212,map00071,map00280,map00281,map00310,map00360,map00362,map00380,map00410,map00627,map00640,map00650,map00903,map00930,map01100,map01110,map01120,map01130,map01212	M00032,M00087	R03026,R03045,R04137,R04170,R04204,R04224,R04738,R04740,R04744,R04746,R04749,R05595,R06411,R06412,R06942,R08093	RC00831,RC00834,RC01086,RC01095,RC01098,RC01103,RC01217,RC02115	ko00000,ko00001,ko00002,ko01000	-	-	-	ECH_1
285_RNODE_1_length_12329_12	744980.TRICHSKD4_6085	4.02e-162	459	COG2842@1|root,COG2842@2|Bacteria,1PSN7@1224|Proteobacteria,2TU9E@28211|Alphaproteobacteria	28211|Alphaproteobacteria	L	NTP-binding protein	-	-	-	-	-	-	-	-	-	-	-	-	TniB
285_RNODE_1_length_12329_13	1502724.FF80_01003	3.67e-297	821	COG2801@1|root,COG2801@2|Bacteria,1PH9R@1224|Proteobacteria,2VBBA@28211|Alphaproteobacteria,3N97B@45401|Hyphomicrobiaceae	28211|Alphaproteobacteria	L	Mu transposase, C-terminal	-	-	-	-	-	-	-	-	-	-	-	-	Mu-transpos_C,rve
285_RNODE_6_length_30387_1	1291050.JAGE01000001_gene480	1.1e-10	62.4	2C6KN@1|root,32Y69@2|Bacteria,1VANX@1239|Firmicutes,24MNG@186801|Clostridia,3WR17@541000|Ruminococcaceae	186801|Clostridia	S	VRR_NUC	-	-	-	-	-	-	-	-	-	-	-	-	VRR_NUC
285_RNODE_6_length_30387_34	1150626.PHAMO_80072	2.99e-101	314	COG1783@1|root,COG1783@2|Bacteria,1R66A@1224|Proteobacteria,2TV42@28211|Alphaproteobacteria,2JXEM@204441|Rhodospirillales	204441|Rhodospirillales	S	Terminase-like family	-	-	-	-	-	-	-	-	-	-	-	-	-
285_RNODE_6_length_30387_38	640081.Dsui_0187	5.12e-10	67	COG3756@1|root,COG3756@2|Bacteria,1N7P7@1224|Proteobacteria,2VTUI@28216|Betaproteobacteria,2KWQK@206389|Rhodocyclales	206389|Rhodocyclales	S	Protein of unknown function (DUF1376)	-	-	-	-	-	-	-	-	-	-	-	-	DUF1376
285_RNODE_6_length_30387_58	749222.Nitsa_1157	1.66e-17	80.1	2E645@1|root,330T3@2|Bacteria,1NEGX@1224|Proteobacteria,43352@68525|delta/epsilon subdivisions	1224|Proteobacteria	S	Holin of 3TMs, for gene-transfer release	-	-	-	-	-	-	-	-	-	-	-	-	GTA_holin_3TM
286_RNODE_15_length_57935_5	1366055.S5M3Y0_9CAUD	7.48e-18	81.3	4QB2U@10239|Viruses,4QVJC@35237|dsDNA viruses no RNA stage,4QTMH@28883|Caudovirales	28883|Caudovirales	S	Pfam:GTA_holin_3TM	-	-	-	-	-	-	-	-	-	-	-	-	-
286_RNODE_15_length_57935_6	305900.GV64_11145	8.28e-31	114	COG3772@1|root,COG3772@2|Bacteria,1N0ZQ@1224|Proteobacteria,1S9AE@1236|Gammaproteobacteria	1236|Gammaproteobacteria	S	lysozyme	-	-	3.2.1.17	ko:K01185	-	-	-	-	ko00000,ko01000	-	-	-	Phage_lysozyme
286_RNODE_15_length_57935_23	1304275.C41B8_05408	1.28e-101	306	2DVPY@1|root,33WQ8@2|Bacteria,1N9VQ@1224|Proteobacteria	1224|Proteobacteria	-	-	-	-	-	-	-	-	-	-	-	-	-	-	-
286_RNODE_15_length_57935_26	1283077.M1HLK5_9CAUD	1.9e-27	102	4QB53@10239|Viruses,4QW98@35237|dsDNA viruses no RNA stage,4QSJ1@28883|Caudovirales	28883|Caudovirales	-	-	-	-	-	-	-	-	-	-	-	-	-	-	-
286_RNODE_15_length_57935_37	596151.DesfrDRAFT_0443	1.04e-10	63.2	2CICW@1|root,346YY@2|Bacteria,1QEB4@1224|Proteobacteria,435YB@68525|delta/epsilon subdivisions,2X9DP@28221|Deltaproteobacteria,2MC47@213115|Desulfovibrionales	28221|Deltaproteobacteria	-	-	-	-	-	-	-	-	-	-	-	-	-	-	-
286_RNODE_15_length_57935_59	387092.NIS_0452	8.92e-11	61.2	COG1591@1|root,COG1591@2|Bacteria,1Q5F4@1224|Proteobacteria,432FJ@68525|delta/epsilon subdivisions,2YSHX@29547|Epsilonproteobacteria	29547|Epsilonproteobacteria	L	VRR_NUC	-	-	-	-	-	-	-	-	-	-	-	-	-
286_RNODE_6_length_1109_1	575588.ACPN01000168_gene1352	2.65e-52	166	2BG1Z@1|root,329Y7@2|Bacteria,1QNZA@1224|Proteobacteria,1TMN1@1236|Gammaproteobacteria,3NNZK@468|Moraxellaceae	1236|Gammaproteobacteria	S	Antitoxin Phd_YefM, type II toxin-antitoxin system	-	-	-	-	-	-	-	-	-	-	-	-	PhdYeFM_antitox
286_RNODE_6_length_1109_2	1133569.AHYZ01000056_gene957	3.77e-16	76.6	2EHZR@1|root,33BR8@2|Bacteria,1VQDB@1239|Firmicutes,4HRJT@91061|Bacilli,3F5IT@33958|Lactobacillaceae	91061|Bacilli	-	-	-	-	-	-	-	-	-	-	-	-	-	-	PemK_toxin
286_RNODE_7_length_1047_1	43989.cce_5197	1.24e-21	102	COG0226@1|root,COG0226@2|Bacteria,1FZZ0@1117|Cyanobacteria,3KGXQ@43988|Cyanothece	1117|Cyanobacteria	P	TIGRFAM phosphate binding protein	sphX	-	-	ko:K02040	ko02010,ko02020,ko05152,map02010,map02020,map05152	M00222	-	-	ko00000,ko00001,ko00002,ko02000	3.A.1.7	-	-	PBP_like,PBP_like_2
286_RNODE_8_length_30695_1	1291050.JAGE01000001_gene480	1.1e-10	62.4	2C6KN@1|root,32Y69@2|Bacteria,1VANX@1239|Firmicutes,24MNG@186801|Clostridia,3WR17@541000|Ruminococcaceae	186801|Clostridia	S	VRR_NUC	-	-	-	-	-	-	-	-	-	-	-	-	VRR_NUC
286_RNODE_8_length_30695_34	1150626.PHAMO_80072	1.37e-102	318	COG1783@1|root,COG1783@2|Bacteria,1R66A@1224|Proteobacteria,2TV42@28211|Alphaproteobacteria,2JXEM@204441|Rhodospirillales	204441|Rhodospirillales	S	Terminase-like family	-	-	-	-	-	-	-	-	-	-	-	-	-
286_RNODE_8_length_30695_38	640081.Dsui_0187	3.77e-10	67.4	COG3756@1|root,COG3756@2|Bacteria,1N7P7@1224|Proteobacteria,2VTUI@28216|Betaproteobacteria,2KWQK@206389|Rhodocyclales	206389|Rhodocyclales	S	Protein of unknown function (DUF1376)	-	-	-	-	-	-	-	-	-	-	-	-	DUF1376
287_RNODE_10_length_7154_1	1501268.EW14_1518	4.89e-300	819	COG0582@1|root,COG0582@2|Bacteria,1GI2B@1117|Cyanobacteria,1MN8M@1212|Prochloraceae	1117|Cyanobacteria	L	viral genome integration into host DNA	-	-	-	-	-	-	-	-	-	-	-	-	-
287_RNODE_10_length_7154_3	1501268.EW14_1520	2.2e-51	162	2A3SA@1|root,30SA6@2|Bacteria,1GH9Y@1117|Cyanobacteria,1MNYC@1212|Prochloraceae	1117|Cyanobacteria	-	-	-	-	-	-	-	-	-	-	-	-	-	-	-
287_RNODE_10_length_7154_4	1501268.EW14_1521	8.13e-147	423	2A1PU@1|root,30PY7@2|Bacteria,1GKVS@1117|Cyanobacteria,1MNIH@1212|Prochloraceae	1117|Cyanobacteria	-	-	-	-	-	-	-	-	-	-	-	-	-	-	-
287_RNODE_10_length_7154_5	1501268.EW14_1522	2.15e-224	629	2BJQ3@1|root,32E1S@2|Bacteria,1GIWK@1117|Cyanobacteria,1MNKG@1212|Prochloraceae	1117|Cyanobacteria	S	AAA domain	-	-	-	-	-	-	-	-	-	-	-	-	AAA_25
287_RNODE_10_length_7154_8	1501268.EW14_1559	1.35e-23	95.1	2BPJX@1|root,32ICT@2|Bacteria,1GRCU@1117|Cyanobacteria,1MP1I@1212|Prochloraceae	1117|Cyanobacteria	-	-	-	-	-	-	-	-	-	-	-	-	-	-	-
287_RNODE_10_length_7154_9	59925.EU91_1416	2.94e-54	173	2BNJ8@1|root,32H7Z@2|Bacteria,1GMEY@1117|Cyanobacteria,1MMFT@1212|Prochloraceae	1117|Cyanobacteria	J	Alternative locus ID	-	-	-	-	-	-	-	-	-	-	-	-	-
287_RNODE_14_length_32330_3	1121890.AUDO01000005_gene1593	2.16e-16	75.9	2DWKA@1|root,340UF@2|Bacteria,4P46C@976|Bacteroidetes,1I9PA@117743|Flavobacteriia,2NXEC@237|Flavobacterium	976|Bacteroidetes	-	-	-	-	-	-	-	-	-	-	-	-	-	-	-
287_RNODE_14_length_32330_13	398525.KB900701_gene4066	4.37e-09	62.4	COG5377@1|root,COG5377@2|Bacteria,1QTBF@1224|Proteobacteria,2TV6Z@28211|Alphaproteobacteria,3JSZ4@41294|Bradyrhizobiaceae	28211|Alphaproteobacteria	L	YqaJ-like viral recombinase domain	-	-	-	-	-	-	-	-	-	-	-	-	YqaJ
287_RNODE_14_length_32330_25	856793.MICA_1840	2.63e-11	61.2	2E5X1@1|root,31AKN@2|Bacteria,1Q5TM@1224|Proteobacteria,2VC44@28211|Alphaproteobacteria,4BT5X@82117|unclassified Alphaproteobacteria	28211|Alphaproteobacteria	-	-	-	-	-	-	-	-	-	-	-	-	-	-	-
287_RNODE_14_length_32330_26	1121033.AUCF01000015_gene1508	8.97e-76	238	28HS3@1|root,2Z7ZE@2|Bacteria,1QH9A@1224|Proteobacteria,2TVB0@28211|Alphaproteobacteria,2JPPD@204441|Rhodospirillales	204441|Rhodospirillales	-	-	-	-	-	-	-	-	-	-	-	-	-	-	-
287_RNODE_14_length_32330_32	1121456.ATVA01000014_gene632	2.47e-160	470	COG1783@1|root,COG1783@2|Bacteria,1RAGC@1224|Proteobacteria,42Z29@68525|delta/epsilon subdivisions,2WTUP@28221|Deltaproteobacteria,2MCJK@213115|Desulfovibrionales	28221|Deltaproteobacteria	S	phage Terminase large subunit	-	-	-	-	-	-	-	-	-	-	-	-	-
287_RNODE_14_length_32330_34	1090319.KE386571_gene1065	1.24e-19	84.7	2DMJ8@1|root,32RY9@2|Bacteria,1RD1Q@1224|Proteobacteria,2U7AU@28211|Alphaproteobacteria	28211|Alphaproteobacteria	-	-	-	-	-	-	-	-	-	-	-	-	-	-	Rho_N
287_RNODE_14_length_32330_40	572265.HDEF_1700	6.21e-36	129	COG3108@1|root,COG3108@2|Bacteria,1RICX@1224|Proteobacteria,1S6D5@1236|Gammaproteobacteria	1236|Gammaproteobacteria	S	peptidase M15	-	-	-	ko:K17733	-	-	-	-	ko00000,ko01000,ko01002,ko01011	-	-	-	Peptidase_M15_4
287_RNODE_14_length_32330_48	264203.ZMO0399	4.49e-16	86.7	2DNY5@1|root,32ZRU@2|Bacteria,1QY15@1224|Proteobacteria,2TXF7@28211|Alphaproteobacteria,2KEHY@204457|Sphingomonadales	204457|Sphingomonadales	S	Chaperone of endosialidase	-	-	-	-	-	-	-	-	-	-	-	-	Peptidase_S74
287_RNODE_18_length_145069_1	238854.Q5GQD4_BPSYP	2.21e-39	137	4QDXQ@10239|Viruses,4QV9C@35237|dsDNA viruses no RNA stage,4QQF2@28883|Caudovirales,4QIMB@10662|Myoviridae	10662|Myoviridae	-	-	-	-	-	-	-	-	-	-	-	-	-	-	-
287_RNODE_18_length_145069_3	1357423.S5MCZ1_9CAUD	2.19e-50	168	4QDKB@10239|Viruses,4QVIT@35237|dsDNA viruses no RNA stage,4QPPF@28883|Caudovirales,4QINJ@10662|Myoviridae	10662|Myoviridae	-	-	-	-	-	-	-	-	-	-	-	-	-	-	-
287_RNODE_18_length_145069_6	268746.Q58MY9_BPPRM	2.78e-12	61.2	4QDBG@10239|Viruses,4QU7H@28883|Caudovirales,4QI66@10662|Myoviridae	10662|Myoviridae	-	-	-	-	-	-	-	-	-	-	-	-	-	-	-
287_RNODE_18_length_145069_14	445696.E3SST2_9CAUD	2.09e-44	146	4QFH4@10239|Viruses,4QXMN@35237|dsDNA viruses no RNA stage,4QPFZ@28883|Caudovirales,4QIIX@10662|Myoviridae	10662|Myoviridae	-	-	-	-	-	-	-	-	-	-	-	-	-	-	-
287_RNODE_18_length_145069_20	1366055.S5MLS6_9CAUD	1.32e-23	97.4	4QE7X@10239|Viruses,4QVF0@35237|dsDNA viruses no RNA stage,4QPUM@28883|Caudovirales,4QN8I@10699|Siphoviridae	10699|Siphoviridae	S	Cytidine and deoxycytidylate deaminase zinc-binding region	-	-	-	-	-	-	-	-	-	-	-	-	-
287_RNODE_18_length_145069_24	1589746.A0A0B4ZZD6_9CAUD	8.25e-12	66.6	4QAQV@10239|Viruses,4QPCB@28883|Caudovirales,4QKM5@10699|Siphoviridae	10699|Siphoviridae	S	sequence-specific DNA binding	-	-	-	-	-	-	-	-	-	-	-	-	-
287_RNODE_18_length_145069_26	869724.H6BIC5_9CAUD	1.07e-232	681	4QB40@10239|Viruses,4QV3M@35237|dsDNA viruses no RNA stage,4QPWY@28883|Caudovirales,4QHVQ@10662|Myoviridae	10662|Myoviridae	S	nucleotide binding	-	GO:0003674,GO:0003824,GO:0003887,GO:0004518,GO:0004527,GO:0006139,GO:0006259,GO:0006725,GO:0006807,GO:0008150,GO:0008152,GO:0008408,GO:0009058,GO:0009059,GO:0009987,GO:0016032,GO:0016740,GO:0016772,GO:0016779,GO:0016787,GO:0016788,GO:0018130,GO:0019058,GO:0019079,GO:0019438,GO:0034061,GO:0034641,GO:0034645,GO:0034654,GO:0039686,GO:0039693,GO:0043170,GO:0044237,GO:0044238,GO:0044249,GO:0044260,GO:…	-	-	-	-	-	-	-	-	-	-	-
287_RNODE_18_length_145069_27	883078.HMPREF9695_04553	4.67e-23	95.9	COG0071@1|root,COG0071@2|Bacteria,1RH2X@1224|Proteobacteria,2U96D@28211|Alphaproteobacteria,3JY7Z@41294|Bradyrhizobiaceae	28211|Alphaproteobacteria	O	Hsp20/alpha crystallin family	ibpA	-	-	ko:K04080	-	-	-	-	ko00000,ko03110	-	-	-	HSP20
287_RNODE_18_length_145069_30	1122194.AUHU01000003_gene2056	1.75e-36	125	COG0760@1|root,COG0760@2|Bacteria,1MZDK@1224|Proteobacteria,1S9DN@1236|Gammaproteobacteria,467WN@72275|Alteromonadaceae	1236|Gammaproteobacteria	O	COG0760 Parvulin-like peptidyl-prolyl isomerase	ppiC	-	5.2.1.8	ko:K03769	-	-	-	-	ko00000,ko01000,ko03110	-	-	-	Rotamase,Rotamase_3
287_RNODE_18_length_145069_32	444861.E3SPN3_9CAUD	5.66e-58	183	4QBKQ@10239|Viruses,4QVKF@35237|dsDNA viruses no RNA stage,4QQM7@28883|Caudovirales	28883|Caudovirales	S	Bacteriophage translational regulator	-	-	-	-	-	-	-	-	-	-	-	-	-
287_RNODE_18_length_145069_34	1357714.A0A067XQH2_9CAUD	8.72e-25	98.6	4QBC7@10239|Viruses,4QUQW@35237|dsDNA viruses no RNA stage,4QPGT@28883|Caudovirales,4QIH8@10662|Myoviridae	10662|Myoviridae	S	Pfam:Phage_clamp_A	-	GO:0008150,GO:0016032,GO:0019058,GO:0019079,GO:0039686,GO:0039693,GO:0044403,GO:0044419,GO:0051704	-	-	-	-	-	-	-	-	-	-	-
287_RNODE_18_length_145069_38	1283076.M1ICV0_9CAUD	2.84e-120	355	4QAR1@10239|Viruses,4QUNA@35237|dsDNA viruses no RNA stage,4QPJE@28883|Caudovirales,4QI9Y@10662|Myoviridae	10662|Myoviridae	S	ATPase family associated with various cellular activities (AAA)	-	GO:0008150,GO:0016032,GO:0019058,GO:0019079,GO:0039686,GO:0039693,GO:0044403,GO:0044419,GO:0051704	-	-	-	-	-	-	-	-	-	-	-
287_RNODE_18_length_145069_40	1283076.M1HLW3_9CAUD	3.58e-53	177	4QB2Z@10239|Viruses,4QWQN@35237|dsDNA viruses no RNA stage,4QPYN@28883|Caudovirales,4QHWJ@10662|Myoviridae	10662|Myoviridae	S	gp45 sliding clamp, C terminal	-	GO:0008150,GO:0016032,GO:0019058,GO:0019079,GO:0039686,GO:0039693,GO:0044403,GO:0044419,GO:0051704	-	-	-	-	-	-	-	-	-	-	-
287_RNODE_18_length_145069_41	1493507.A0A0E3FCH7_9CAUD	3.38e-109	332	4QAR1@10239|Viruses,4QUNA@35237|dsDNA viruses no RNA stage,4QPJE@28883|Caudovirales	28883|Caudovirales	S	ATPase activity	-	-	-	-	-	-	-	-	-	-	-	-	-
287_RNODE_18_length_145069_44	1283076.M1I7V7_9CAUD	4.71e-140	424	4QAKZ@10239|Viruses,4QUSW@35237|dsDNA viruses no RNA stage,4QPYH@28883|Caudovirales,4QIYN@10662|Myoviridae	10662|Myoviridae	S	exonuclease activity	-	-	-	-	-	-	-	-	-	-	-	-	-
287_RNODE_18_length_145069_45	1283076.M1IPA8_9CAUD	3.16e-92	286	4QAIK@10239|Viruses,4QUPH@35237|dsDNA viruses no RNA stage,4QPEB@28883|Caudovirales,4QHXI@10662|Myoviridae	10662|Myoviridae	S	hydrolase activity	-	-	-	-	-	-	-	-	-	-	-	-	-
287_RNODE_18_length_145069_46	444861.E3SPL6_9CAUD	5.83e-40	140	4QC5H@10239|Viruses,4QVHT@35237|dsDNA viruses no RNA stage,4QPNZ@28883|Caudovirales	28883|Caudovirales	S	sigma factor activity	-	-	-	-	-	-	-	-	-	-	-	-	-
287_RNODE_18_length_145069_48	1283076.M1IDG4_9CAUD	1.65e-163	478	4QB5I@10239|Viruses,4QUT2@35237|dsDNA viruses no RNA stage,4QPQ9@28883|Caudovirales,4QI9F@10662|Myoviridae	10662|Myoviridae	S	Type III restriction enzyme, res subunit	-	-	-	-	-	-	-	-	-	-	-	-	-
287_RNODE_18_length_145069_53	268746.Q58ML9_BPPRM	1.2e-140	417	4QAJ5@10239|Viruses,4QUS9@35237|dsDNA viruses no RNA stage,4QPY5@28883|Caudovirales,4QHUT@10662|Myoviridae	10662|Myoviridae	S	Major capsid protein Gp23	-	GO:0005575,GO:0019012,GO:0019028,GO:0044423	-	-	-	-	-	-	-	-	-	-	-
287_RNODE_18_length_145069_55	444861.E3SPK7_9CAUD	8.76e-78	239	4QAWI@10239|Viruses,4QW40@35237|dsDNA viruses no RNA stage,4QPUX@28883|Caudovirales	28883|Caudovirales	S	Pfam:Peptidase_S77	-	-	-	-	-	-	-	-	-	-	-	-	-
287_RNODE_18_length_145069_57	444859.E3SID6_9CAUD	1.77e-175	511	4QBAK@10239|Viruses,4QY34@35237|dsDNA viruses no RNA stage,4QQBQ@28883|Caudovirales,4QIQI@10662|Myoviridae	10662|Myoviridae	S	Bacteriophage T4-like capsid assembly protein (Gp20)	-	GO:0005575,GO:0019012	-	-	-	-	-	-	-	-	-	-	-
287_RNODE_18_length_145069_58	1283076.M1IDF0_9CAUD	1.53e-57	185	4QAQQ@10239|Viruses,4QVZX@35237|dsDNA viruses no RNA stage,4QPBX@28883|Caudovirales,4QIBM@10662|Myoviridae	10662|Myoviridae	S	T4-like virus tail tube protein gp19	-	-	-	-	-	-	-	-	-	-	-	-	-
287_RNODE_18_length_145069_59	445696.E3SSW6_9CAUD	8.17e-102	335	4QAZ6@10239|Viruses,4QUU8@35237|dsDNA viruses no RNA stage,4QPHV@28883|Caudovirales,4QI4H@10662|Myoviridae	10662|Myoviridae	S	Phage tail sheath protein	-	GO:0005575,GO:0019012,GO:0044423,GO:0098015,GO:0098027	-	-	-	-	-	-	-	-	-	-	-
287_RNODE_18_length_145069_60	444878.E3SR03_9CAUD	5.94e-156	463	4QHDM@10239|Viruses,4QYV6@35237|dsDNA viruses no RNA stage,4QRD0@28883|Caudovirales	28883|Caudovirales	S	Terminase-like family	-	GO:0003674,GO:0003824,GO:0004518,GO:0005575,GO:0006139,GO:0006725,GO:0006807,GO:0008150,GO:0008152,GO:0009987,GO:0016032,GO:0016043,GO:0016787,GO:0016788,GO:0019058,GO:0019068,GO:0019069,GO:0019072,GO:0019075,GO:0022607,GO:0032991,GO:0034641,GO:0043170,GO:0043493,GO:0044085,GO:0044237,GO:0044238,GO:0044403,GO:0044419,GO:0046483,GO:0046797,GO:0051704,GO:0071704,GO:0071840,GO:0090304,GO:0090305,GO:…	-	-	-	-	-	-	-	-	-	-	-
287_RNODE_18_length_145069_61	268746.Q58MN0_BPPRM	1.54e-17	80.9	4QAND@10239|Viruses,4QVPE@35237|dsDNA viruses no RNA stage,4QPBN@28883|Caudovirales,4QI03@10662|Myoviridae	10662|Myoviridae	S	Terminase DNA packaging enzyme	-	GO:0005575,GO:0032991,GO:0043493	-	-	-	-	-	-	-	-	-	-	-
287_RNODE_18_length_145069_63	444862.E3SM01_9CAUD	5.02e-66	216	4QDJF@10239|Viruses,4QVQ0@35237|dsDNA viruses no RNA stage,4QR89@28883|Caudovirales,4QICF@10662|Myoviridae	10662|Myoviridae	S	Virus neck protein	-	GO:0005575,GO:0019012	-	-	-	-	-	-	-	-	-	-	-
287_RNODE_18_length_145069_64	760939.E5EPV5_9CAUD	9.51e-10	67	4QDYQ@10239|Viruses,4QVVQ@35237|dsDNA viruses no RNA stage,4QPVQ@28883|Caudovirales,4QIYM@10662|Myoviridae	10662|Myoviridae	-	-	-	-	-	-	-	-	-	-	-	-	-	-	-
287_RNODE_18_length_145069_66	1283076.M1IP77_9CAUD	3e-15	73.6	4QG02@10239|Viruses,4QZDU@35237|dsDNA viruses no RNA stage,4QTM9@28883|Caudovirales,4QJIP@10662|Myoviridae	10662|Myoviridae	-	-	-	-	-	-	-	-	-	-	-	-	-	-	-
287_RNODE_18_length_145069_69	444860.E3SJD0_9CAUD	7.57e-50	163	4QJID@10662|Myoviridae	10662|Myoviridae	S	Staphylococcal nuclease homologue	-	-	-	-	-	-	-	-	-	-	-	-	-
287_RNODE_18_length_145069_80	1283076.M1I7S7_9CAUD	3.49e-26	103	4QB1K@10239|Viruses,4QUUK@35237|dsDNA viruses no RNA stage,4QPBK@28883|Caudovirales,4QI9B@10662|Myoviridae	10662|Myoviridae	S	Gene 25-like lysozyme	-	GO:0005575,GO:0019012,GO:0044423,GO:0098015,GO:0098025	-	-	-	-	-	-	-	-	-	-	-
287_RNODE_18_length_145069_81	1327935.A0A060AH53_9CAUD	1.37e-21	102	4QCR0@10239|Viruses,4QVAV@35237|dsDNA viruses no RNA stage,4QPFK@28883|Caudovirales,4QI4N@10662|Myoviridae	10662|Myoviridae	S	cell wall macromolecule catabolic process	-	GO:0003674,GO:0003796,GO:0003824,GO:0004553,GO:0005488,GO:0005515,GO:0005575,GO:0008150,GO:0009405,GO:0009987,GO:0016043,GO:0016787,GO:0016798,GO:0019012,GO:0022607,GO:0033922,GO:0042802,GO:0043933,GO:0044085,GO:0044403,GO:0044409,GO:0044411,GO:0044419,GO:0044423,GO:0051259,GO:0051260,GO:0051701,GO:0051704,GO:0051828,GO:0051830,GO:0061783,GO:0065003,GO:0070206,GO:0070207,GO:0071840,GO:0085027,GO:…	-	-	-	-	-	-	-	-	-	-	-
287_RNODE_18_length_145069_85	444878.E3SQP4_9CAUD	2.99e-111	331	4QAJD@10239|Viruses,4QW4M@35237|dsDNA viruses no RNA stage,4QQ7U@28883|Caudovirales	28883|Caudovirales	S	gp32 DNA binding protein like	-	GO:0008150,GO:0016032,GO:0019058,GO:0019079,GO:0039686,GO:0039693,GO:0044403,GO:0044419,GO:0051704	-	-	-	-	-	-	-	-	-	-	-
287_RNODE_18_length_145069_92	1122182.KB903835_gene4579	1.36e-27	106	COG0615@1|root,COG0615@2|Bacteria,2HPY9@201174|Actinobacteria,4DGI6@85008|Micromonosporales	201174|Actinobacteria	IM	Cytidylyltransferase-like	-	-	-	-	-	-	-	-	-	-	-	-	CTP_transf_like
287_RNODE_18_length_145069_99	1173029.JH980292_gene1144	2.95e-20	89.7	COG3773@1|root,COG3773@2|Bacteria	2|Bacteria	M	sporulation resulting in formation of a cellular spore	cwlJ	-	3.5.1.28	ko:K01449	-	-	R04112	RC00064,RC00141	ko00000,ko01000	-	-	-	Hydrolase_2
287_RNODE_18_length_145069_113	1120949.KB903300_gene6246	1.89e-54	185	COG0451@1|root,COG0451@2|Bacteria,2IDW2@201174|Actinobacteria,4DCDP@85008|Micromonosporales	201174|Actinobacteria	GM	GDP-mannose 4,6 dehydratase	-	-	5.1.3.2	ko:K01784	ko00052,ko00520,ko01100,map00052,map00520,map01100	M00361,M00362,M00632	R00291,R02984	RC00289	ko00000,ko00001,ko00002,ko01000	-	-	-	Epimerase
287_RNODE_18_length_145069_119	1493509.A0A0E3HNJ5_9CAUD	3.16e-46	159	4QHG7@10239|Viruses,4QRS2@28883|Caudovirales,4QJ56@10662|Myoviridae	10662|Myoviridae	S	exonuclease activity	-	-	-	-	-	-	-	-	-	-	-	-	-
287_RNODE_18_length_145069_127	1283076.M1HM36_9CAUD	9.15e-45	153	4QCXM@10239|Viruses,4QZZ5@35237|dsDNA viruses no RNA stage,4QT8U@28883|Caudovirales,4QJ27@10662|Myoviridae	10662|Myoviridae	-	-	-	-	-	-	-	-	-	-	-	-	-	-	-
287_RNODE_18_length_145069_128	444878.E3SR14_9CAUD	5.2e-33	124	4QB25@10239|Viruses,4QUWW@35237|dsDNA viruses no RNA stage,4QPAW@28883|Caudovirales	28883|Caudovirales	S	2OG-Fe(II) oxygenase superfamily	-	-	-	-	-	-	-	-	-	-	-	-	-
287_RNODE_18_length_145069_130	1283076.M1IPH6_9CAUD	5.49e-76	240	4QAM2@10239|Viruses,4QV3W@35237|dsDNA viruses no RNA stage,4QPGK@28883|Caudovirales,4QIRV@10662|Myoviridae	10662|Myoviridae	S	5'-3' exonuclease, N-terminal resolvase-like domain	-	-	-	-	-	-	-	-	-	-	-	-	-
287_RNODE_18_length_145069_133	1357423.S5MBQ0_9CAUD	1.7e-35	126	4QAUK@10239|Viruses,4QWEQ@35237|dsDNA viruses no RNA stage,4QQ1Z@28883|Caudovirales,4QIGD@10662|Myoviridae	10662|Myoviridae	-	-	-	-	-	-	-	-	-	-	-	-	-	-	-
287_RNODE_18_length_145069_134	240292.Ava_1043	6.5e-31	120	COG2244@1|root,COG2244@2|Bacteria,1GR0U@1117|Cyanobacteria,1HQBS@1161|Nostocales	1117|Cyanobacteria	H	Methyltransferase FkbM domain	-	-	-	-	-	-	-	-	-	-	-	-	Methyltransf_21
287_RNODE_18_length_145069_138	1089550.ATTH01000001_gene1543	3.75e-234	662	COG0209@1|root,COG0209@2|Bacteria,4NEHQ@976|Bacteroidetes,1FK1F@1100069|Bacteroidetes Order II. Incertae sedis	976|Bacteroidetes	FL	Ribonucleotide reductase, barrel domain	nrdA	-	1.17.4.1	ko:K00525	ko00230,ko00240,ko01100,map00230,map00240,map01100	M00053	R02017,R02018,R02019,R02024	RC00613	ko00000,ko00001,ko00002,ko01000,ko03400	-	-	-	Ribonuc_red_lgC,Ribonuc_red_lgN
287_RNODE_18_length_145069_139	1220717.L7TP31_9VIRU	1.68e-119	353	4QC2G@10239|Viruses	10239|Viruses	S	Ribonucleotide reductase, small chain	-	-	-	-	-	-	-	-	-	-	-	-	-
287_RNODE_18_length_145069_141	1262539.V9LZN9_9CAUD	3.53e-14	74.3	4QAJ5@10239|Viruses,4QUS9@35237|dsDNA viruses no RNA stage,4QPY5@28883|Caudovirales,4QHUT@10662|Myoviridae	10662|Myoviridae	S	Major capsid protein Gp23	-	-	-	-	-	-	-	-	-	-	-	-	-
287_RNODE_18_length_145069_142	1283076.M1ICX5_9CAUD	2.87e-32	117	4QE3P@10239|Viruses,4QX79@35237|dsDNA viruses no RNA stage,4QSZ8@28883|Caudovirales,4QK0B@10662|Myoviridae	10662|Myoviridae	-	-	-	-	-	-	-	-	-	-	-	-	-	-	-
287_RNODE_18_length_145069_147	1204516.I6XLP6_9CAUD	6.26e-80	265	4QFN1@10239|Viruses,4QZT1@35237|dsDNA viruses no RNA stage,4QT0S@28883|Caudovirales,4QJPC@10662|Myoviridae	10662|Myoviridae	-	-	-	-	-	-	-	-	-	-	-	-	-	-	-
287_RNODE_18_length_145069_149	1026955.F5B402_9CAUD	1.3e-80	260	4QHGY@10239|Viruses,4QRJK@28883|Caudovirales,4QI22@10662|Myoviridae	10662|Myoviridae	-	-	-	-	-	-	-	-	-	-	-	-	-	-	-
287_RNODE_18_length_145069_154	444860.E3SJ48_9CAUD	1.28e-185	532	4QAWG@10239|Viruses,4QV6X@35237|dsDNA viruses no RNA stage,4QPII@28883|Caudovirales,4QI76@10662|Myoviridae	10662|Myoviridae	S	DNA helicase activity	-	-	-	-	-	-	-	-	-	-	-	-	-
287_RNODE_18_length_145069_156	1327935.A0A060ANF1_9CAUD	1.65e-128	379	4QASV@10239|Viruses,4QWD9@35237|dsDNA viruses no RNA stage,4QQ4N@28883|Caudovirales,4QIBN@10662|Myoviridae	10662|Myoviridae	S	recA bacterial DNA recombination protein	-	-	-	-	-	-	-	-	-	-	-	-	-
287_RNODE_18_length_145069_158	1121870.AUAA01000001_gene2741	2.27e-49	162	COG0615@1|root,COG0615@2|Bacteria,4NY37@976|Bacteroidetes,1IITK@117743|Flavobacteriia	976|Bacteroidetes	IM	Glycerol-3-phosphate cytidylyltransferase	-	-	2.7.7.39	ko:K00980	ko00564,map00564	-	R00856	RC00002	ko00000,ko00001,ko01000	-	-	-	CTP_transf_like,GFO_IDH_MocA
287_RNODE_18_length_145069_163	412965.COSY_0290	4.77e-40	139	COG2131@1|root,COG2131@2|Bacteria,1RD1P@1224|Proteobacteria,1SFR6@1236|Gammaproteobacteria	1236|Gammaproteobacteria	F	PFAM CMP dCMP deaminase zinc-binding	-	-	3.5.4.12	ko:K01493	ko00240,ko01100,map00240,map01100	M00429	R01663	RC00074	ko00000,ko00001,ko00002,ko01000,ko02044	-	-	-	dCMP_cyt_deam_1
287_RNODE_18_length_145069_164	1540095.A0A0A0YQN4_9CAUD	4.5e-96	288	4QBA2@10239|Viruses,4QPPI@28883|Caudovirales,4QIA3@10662|Myoviridae	10662|Myoviridae	S	Thymidylate synthase	-	-	-	-	-	-	-	-	-	-	-	-	-
287_RNODE_19_length_8486_1	84588.SYNW1346	4.54e-29	113	COG0582@1|root,COG0582@2|Bacteria,1GRR7@1117|Cyanobacteria,1H304@1129|Synechococcus	1117|Cyanobacteria	L	Phage integrase family	-	-	-	ko:K04763	-	-	-	-	ko00000,ko03036	-	-	-	Phage_integrase
287_RNODE_19_length_8486_2	69042.WH5701_06806	2.86e-71	258	COG3598@1|root,COG5545@1|root,COG3598@2|Bacteria,COG5545@2|Bacteria,1GG5Q@1117|Cyanobacteria,1H0EF@1129|Synechococcus	1117|Cyanobacteria	L	Psort location Cytoplasmic, score	-	-	-	-	-	-	-	-	-	-	-	-	AAA_25
287_RNODE_19_length_8486_7	110662.Syncc9605_0561	1.5e-23	96.3	2B9HH@1|root,322VJ@2|Bacteria,1GNHM@1117|Cyanobacteria,1H0Z5@1129|Synechococcus	1117|Cyanobacteria	-	-	-	-	-	-	-	-	-	-	-	-	-	-	-
287_RNODE_20_length_31728_28	227470.Q76YZ8_9CAUD	2.27e-83	262	4QF57@10239|Viruses,4QVID@35237|dsDNA viruses no RNA stage,4QSP7@28883|Caudovirales,4QIC6@10662|Myoviridae	10662|Myoviridae	-	-	-	-	-	-	-	-	-	-	-	-	-	-	-
287_RNODE_20_length_31728_30	1121406.JAEX01000047_gene2736	1.43e-40	149	COG0449@1|root,COG0449@2|Bacteria,1R77V@1224|Proteobacteria,42P01@68525|delta/epsilon subdivisions,2WKJE@28221|Deltaproteobacteria,2M9CY@213115|Desulfovibrionales	1224|Proteobacteria	M	Glutamine amidotransferase domain	-	-	-	-	-	-	-	-	-	-	-	-	GATase_6
287_RNODE_20_length_31728_31	144197.XP_008298813.1	5.51e-10	64.7	COG2105@1|root,KOG4450@2759|Eukaryota,3A0XK@33154|Opisthokonta,3BSMM@33208|Metazoa,3D6G4@33213|Bilateria,48E77@7711|Chordata,49B7Y@7742|Vertebrata,4A3T5@7898|Actinopterygii	33208|Metazoa	S	Gamma-glutamylamine cyclotransferase	GGACT	GO:0003674,GO:0003824,GO:0005198,GO:0006807,GO:0007275,GO:0007507,GO:0008150,GO:0008152,GO:0008307,GO:0009056,GO:0016829,GO:0016840,GO:0016842,GO:0032501,GO:0032502,GO:0042219,GO:0048513,GO:0048731,GO:0048856,GO:0061929,GO:0071704,GO:0072359,GO:1901564,GO:1901565,GO:1901575	-	ko:K19761	-	-	-	-	ko00000,ko01000	-	-	-	GGACT
287_RNODE_20_length_31728_51	753084.F4YCM7_9CAUD	4.57e-42	139	4QCEX@10239|Viruses,4QV7Q@35237|dsDNA viruses no RNA stage,4QU8B@28883|Caudovirales	28883|Caudovirales	-	-	-	-	-	-	-	-	-	-	-	-	-	-	-
287_RNODE_22_length_3248_3	2903.EOD36489	2.96e-16	81.6	2CY50@1|root,2S22Z@2759|Eukaryota	2759|Eukaryota	S	2OG-Fe(II) oxygenase superfamily	-	-	-	-	-	-	-	-	-	-	-	-	2OG-FeII_Oxy_3
287_RNODE_22_length_3248_4	1235793.C809_01933	1.28e-26	118	2DNY5@1|root,32ZRU@2|Bacteria,1VK1K@1239|Firmicutes,24T24@186801|Clostridia	186801|Clostridia	S	COG COG5295 Autotransporter adhesin	-	-	-	-	-	-	-	-	-	-	-	-	Peptidase_S74
287_RNODE_24_length_42733_16	517418.Ctha_0275	6.99e-48	157	2CPEB@1|root,32SIW@2|Bacteria	2|Bacteria	-	-	-	-	-	-	-	-	-	-	-	-	-	-	Peptidase_M15_4
287_RNODE_24_length_42733_23	753084.F4YCM7_9CAUD	2.29e-40	135	4QCEX@10239|Viruses,4QV7Q@35237|dsDNA viruses no RNA stage,4QU8B@28883|Caudovirales	28883|Caudovirales	-	-	-	-	-	-	-	-	-	-	-	-	-	-	-
287_RNODE_24_length_42733_26	1101191.KI912577_gene4056	5.64e-25	100	2DMJ8@1|root,32RY9@2|Bacteria,1RD1Q@1224|Proteobacteria,2U7AU@28211|Alphaproteobacteria,1JUPF@119045|Methylobacteriaceae	28211|Alphaproteobacteria	-	-	-	-	-	-	-	-	-	-	-	-	-	-	Rho_N
287_RNODE_24_length_42733_49	1183438.GKIL_2486	7.44e-26	102	298HN@1|root,2ZVNP@2|Bacteria	2|Bacteria	-	-	-	-	-	-	-	-	-	-	-	-	-	-	-
287_RNODE_26_length_57980_1	1331060.RLDS_08335	6.24e-19	99	2DNY5@1|root,32ZRU@2|Bacteria,1QY15@1224|Proteobacteria,2TXF7@28211|Alphaproteobacteria,2KEHY@204457|Sphingomonadales	204457|Sphingomonadales	S	Chaperone of endosialidase	-	-	-	-	-	-	-	-	-	-	-	-	Peptidase_S74
287_RNODE_26_length_57980_4	488538.SAR116_0383	9.46e-52	183	COG4675@1|root,COG4675@2|Bacteria,1Q0KH@1224|Proteobacteria,2UIYI@28211|Alphaproteobacteria	28211|Alphaproteobacteria	S	Phage Tail Collar Domain	-	-	-	-	-	-	-	-	-	-	-	-	Collar
287_RNODE_26_length_57980_17	1622193.A0A0E3T8C0_9CAUD	2.41e-20	87.4	4QFQN@10239|Viruses,4QTIP@28883|Caudovirales,4QKNU@10699|Siphoviridae	10699|Siphoviridae	-	-	-	-	-	-	-	-	-	-	-	-	-	-	-
287_RNODE_26_length_57980_22	172088.AUGA01000033_gene4641	3.51e-58	191	2CXZV@1|root,32T32@2|Bacteria,1N4R9@1224|Proteobacteria,2UM96@28211|Alphaproteobacteria	28211|Alphaproteobacteria	-	-	-	-	-	-	-	-	-	-	-	-	-	-	-
287_RNODE_26_length_57980_41	1304275.C41B8_05453	3.59e-161	496	COG0234@1|root,COG0234@2|Bacteria,1NJKP@1224|Proteobacteria	1224|Proteobacteria	O	Binds to Cpn60 in the presence of Mg-ATP and suppresses the ATPase activity of the latter	-	-	-	ko:K04078	-	-	-	-	ko00000,ko03029,ko03110	-	-	-	-
287_RNODE_26_length_57980_45	796620.VIBC2010_18609	4.8e-11	63.5	2AWQ6@1|root,31NM4@2|Bacteria,1QKBR@1224|Proteobacteria,1TIF6@1236|Gammaproteobacteria,1XZ0V@135623|Vibrionales	135623|Vibrionales	-	-	-	-	-	-	-	-	-	-	-	-	-	-	-
287_RNODE_26_length_57980_48	886293.Sinac_3081	3.5e-11	63.5	COG0234@1|root,COG0234@2|Bacteria,2J0E5@203682|Planctomycetes	203682|Planctomycetes	O	Binds to Cpn60 in the presence of Mg-ATP and suppresses the ATPase activity of the latter	-	GO:0003674,GO:0005488,GO:0005515,GO:0006457,GO:0006458,GO:0006950,GO:0006986,GO:0008150,GO:0009987,GO:0010033,GO:0035966,GO:0042221,GO:0043167,GO:0043169,GO:0046872,GO:0050896,GO:0051082,GO:0051084,GO:0051085,GO:0051087,GO:0061077	-	ko:K04078	-	-	-	-	ko00000,ko03029,ko03110	-	-	-	Cpn10
287_RNODE_26_length_57980_52	1304275.C41B8_05408	1.23e-94	289	2DVPY@1|root,33WQ8@2|Bacteria,1N9VQ@1224|Proteobacteria	1224|Proteobacteria	-	-	-	-	-	-	-	-	-	-	-	-	-	-	-
287_RNODE_26_length_57980_55	1283077.M1HLK5_9CAUD	3.34e-23	92	4QB53@10239|Viruses,4QW98@35237|dsDNA viruses no RNA stage,4QSJ1@28883|Caudovirales	28883|Caudovirales	-	-	-	-	-	-	-	-	-	-	-	-	-	-	-
287_RNODE_26_length_57980_67	1123508.JH636439_gene1604	5.05e-13	72.8	29XN2@1|root,30JDF@2|Bacteria,2J498@203682|Planctomycetes	203682|Planctomycetes	-	-	-	-	-	-	-	-	-	-	-	-	-	-	-
287_RNODE_28_length_31095_4	220341.16506051	2.98e-101	314	COG1783@1|root,COG1783@2|Bacteria,1MWGP@1224|Proteobacteria,1S8D6@1236|Gammaproteobacteria	1236|Gammaproteobacteria	S	Terminase-like family	-	-	-	-	-	-	-	-	-	-	-	-	Terminase_6,Terminase_6C
287_RNODE_28_length_31095_24	1283079.M1IDY0_9CAUD	1.4e-23	94	4QNYN@10744|Podoviridae	10744|Podoviridae	-	-	-	-	-	-	-	-	-	-	-	-	-	-	-
287_RNODE_28_length_31095_28	1283077.M1ID54_9CAUD	9.8e-36	124	4QDH6@10239|Viruses,4QYJE@35237|dsDNA viruses no RNA stage,4QU5S@28883|Caudovirales,4QNQJ@10744|Podoviridae	10744|Podoviridae	-	-	-	-	-	-	-	-	-	-	-	-	-	-	-
287_RNODE_28_length_31095_33	1151014.A0A067YBI1_9CAUD	2.44e-64	210	4QAIK@10239|Viruses,4QUPH@35237|dsDNA viruses no RNA stage,4QPEB@28883|Caudovirales,4QNC3@10744|Podoviridae	10744|Podoviridae	S	endonuclease activity	-	-	-	-	-	-	-	-	-	-	-	-	-
287_RNODE_28_length_31095_34	563192.HMPREF0179_02930	1.51e-12	63.5	2EI4V@1|root,33BW7@2|Bacteria,1NN3Z@1224|Proteobacteria,432C4@68525|delta/epsilon subdivisions,2WXM5@28221|Deltaproteobacteria,2MFUS@213115|Desulfovibrionales	1224|Proteobacteria	S	Protein of unknwon function (DUF3310)	-	-	-	-	-	-	-	-	-	-	-	-	DUF3310
287_RNODE_28_length_31095_37	1121459.AQXE01000001_gene2767	1.47e-49	162	COG3023@1|root,COG3023@2|Bacteria,1N032@1224|Proteobacteria,432MJ@68525|delta/epsilon subdivisions,2WX9X@28221|Deltaproteobacteria,2MCUI@213115|Desulfovibrionales	28221|Deltaproteobacteria	V	PFAM N-acetylmuramoyl-L-alanine amidase family 2	-	-	-	-	-	-	-	-	-	-	-	-	Amidase_2
287_RNODE_28_length_31095_40	439375.Oant_0212	1.63e-12	67	2EGVX@1|root,33AN5@2|Bacteria,1NP9T@1224|Proteobacteria,2UMSD@28211|Alphaproteobacteria	28211|Alphaproteobacteria	-	-	-	-	-	-	-	-	-	-	-	-	-	-	-
287_RNODE_29_length_28576_23	349521.HCH_00386	3.67e-50	168	COG3409@1|root,COG3409@2|Bacteria,1RDZG@1224|Proteobacteria,1S46M@1236|Gammaproteobacteria,1XPG6@135619|Oceanospirillales	135619|Oceanospirillales	M	Peptidoglycan-binding domain 1 protein	-	-	-	-	-	-	-	-	-	-	-	-	-
287_RNODE_29_length_28576_24	1121439.dsat_1925	1.35e-14	72.8	2EPDH@1|root,33H03@2|Bacteria,1NKYC@1224|Proteobacteria	1224|Proteobacteria	-	-	-	-	-	-	-	-	-	-	-	-	-	-	-
287_RNODE_29_length_28576_25	1327990.S0A059_9CAUD	2.45e-101	303	4QAIK@10239|Viruses,4QUPH@35237|dsDNA viruses no RNA stage,4QPEB@28883|Caudovirales,4QNC3@10744|Podoviridae	10744|Podoviridae	S	endonuclease activity	-	-	-	-	-	-	-	-	-	-	-	-	-
287_RNODE_29_length_28576_30	742767.HMPREF9456_03404	7.46e-60	194	COG0270@1|root,COG0270@2|Bacteria,4P351@976|Bacteroidetes	976|Bacteroidetes	L	DNA (cytosine-5-)-methyltransferase activity	-	-	2.1.1.37	ko:K00558	ko00270,ko01100,ko05206,map00270,map01100,map05206	M00035	R04858	RC00003,RC00332	ko00000,ko00001,ko00002,ko01000,ko02048,ko03032,ko03036	-	-	-	DNA_methylase
287_RNODE_29_length_28576_31	1414720.CBYM010000002_gene588	7.68e-13	67.4	2C6KN@1|root,32Y69@2|Bacteria,1VANX@1239|Firmicutes,24MNG@186801|Clostridia,36KM4@31979|Clostridiaceae	186801|Clostridia	S	VRR-NUC domain	-	-	-	-	-	-	-	-	-	-	-	-	VRR_NUC
287_RNODE_29_length_28576_37	909663.KI867149_gene3250	1.37e-37	147	COG0863@1|root,COG1475@1|root,COG0863@2|Bacteria,COG1475@2|Bacteria,1MVH7@1224|Proteobacteria,42X97@68525|delta/epsilon subdivisions,2WNMY@28221|Deltaproteobacteria	28221|Deltaproteobacteria	KL	Belongs to the N(4) N(6)-methyltransferase family	-	-	-	-	-	-	-	-	-	-	-	-	N6_N4_Mtase,ParBc
287_RNODE_29_length_28576_39	742767.HMPREF9456_03236	2.39e-92	289	COG1783@1|root,COG1783@2|Bacteria,4NHPB@976|Bacteroidetes,2FR95@200643|Bacteroidia,22WQM@171551|Porphyromonadaceae	976|Bacteroidetes	S	Terminase RNAseH like domain	-	-	-	ko:K06909	-	-	-	-	ko00000	-	-	-	Terminase_3,Terminase_3C
287_RNODE_30_length_28063_3	398578.Daci_4125	6.97e-31	119	2C9JF@1|root,32RPD@2|Bacteria,1N8CG@1224|Proteobacteria,2VXEV@28216|Betaproteobacteria	28216|Betaproteobacteria	S	ERF superfamily	-	-	-	-	-	-	-	-	-	-	-	-	ERF
287_RNODE_30_length_28063_10	1304885.AUEY01000070_gene1856	1.66e-71	230	COG0270@1|root,COG0270@2|Bacteria,1MV9H@1224|Proteobacteria,42TVH@68525|delta/epsilon subdivisions,2X5KU@28221|Deltaproteobacteria	28221|Deltaproteobacteria	H	C-5 cytosine-specific DNA methylase	-	-	2.1.1.37	ko:K00558	ko00270,ko01100,ko05206,map00270,map01100,map05206	M00035	R04858	RC00003,RC00332	ko00000,ko00001,ko00002,ko01000,ko02048,ko03032,ko03036	-	-	-	DNA_methylase
287_RNODE_30_length_28063_15	158189.SpiBuddy_1831	1.05e-13	71.2	COG1403@1|root,COG1403@2|Bacteria	2|Bacteria	V	endonuclease activity	-	-	2.3.1.51	ko:K00655,ko:K07451	ko00561,ko00564,ko01100,ko01110,map00561,map00564,map01100,map01110	M00089	R02241,R09381	RC00004,RC00037,RC00039	ko00000,ko00001,ko00002,ko01000,ko01004,ko02048	-	-	-	DUF262,DUF968,HNH
287_RNODE_30_length_28063_16	1331060.RLDS_11480	9.97e-87	266	COG0175@1|root,COG0175@2|Bacteria,1QZJ1@1224|Proteobacteria,2U233@28211|Alphaproteobacteria	28211|Alphaproteobacteria	EH	sulfate reduction	-	-	-	-	-	-	-	-	-	-	-	-	-
287_RNODE_30_length_28063_18	228399.appser1_5520	2.2e-12	62.8	COG4197@1|root,COG4197@2|Bacteria,1NF6D@1224|Proteobacteria,1SDR1@1236|Gammaproteobacteria,1Y9F1@135625|Pasteurellales	135625|Pasteurellales	S	protein conserved in bacteria, prophage-related	-	-	-	-	-	-	-	-	-	-	-	-	YdaS_antitoxin
287_RNODE_30_length_28063_24	644107.SL1157_1676	4.91e-19	97.8	COG1409@1|root,COG1409@2|Bacteria,1PKVU@1224|Proteobacteria,2UU3Q@28211|Alphaproteobacteria,4NDNP@97050|Ruegeria	28211|Alphaproteobacteria	S	Hydrolyzes cAMP to 5'-AMP. Plays an important regulatory role in modulating the intracellular concentration of cAMP, thereby influencing cAMP-dependent processes	-	-	-	-	-	-	-	-	-	-	-	-	-
287_RNODE_30_length_28063_35	753084.F4YCM7_9CAUD	2.66e-23	92.4	4QCEX@10239|Viruses,4QV7Q@35237|dsDNA viruses no RNA stage,4QU8B@28883|Caudovirales	28883|Caudovirales	-	-	-	-	-	-	-	-	-	-	-	-	-	-	-
287_RNODE_30_length_28063_41	220341.16506051	7.92e-116	351	COG1783@1|root,COG1783@2|Bacteria,1MWGP@1224|Proteobacteria,1S8D6@1236|Gammaproteobacteria	1236|Gammaproteobacteria	S	Terminase-like family	-	-	-	-	-	-	-	-	-	-	-	-	Terminase_6,Terminase_6C
287_RNODE_30_length_28063_45	1122137.AQXF01000002_gene208	4.16e-22	92	2E645@1|root,330T3@2|Bacteria,1NEGX@1224|Proteobacteria,2UJTA@28211|Alphaproteobacteria	28211|Alphaproteobacteria	S	Holin of 3TMs, for gene-transfer release	-	-	-	-	-	-	-	-	-	-	-	-	GTA_holin_3TM
287_RNODE_30_length_28063_46	1279017.AQYJ01000008_gene2558	4.06e-29	109	2BI7V@1|root,32CD5@2|Bacteria,1NEIV@1224|Proteobacteria,1T0WD@1236|Gammaproteobacteria	1236|Gammaproteobacteria	-	-	-	-	-	-	-	-	-	-	-	-	-	-	-
287_RNODE_32_length_6572_4	59925.EU91_1416	5.37e-58	182	2BNJ8@1|root,32H7Z@2|Bacteria,1GMEY@1117|Cyanobacteria,1MMFT@1212|Prochloraceae	1117|Cyanobacteria	J	Alternative locus ID	-	-	-	-	-	-	-	-	-	-	-	-	-
287_RNODE_32_length_6572_6	1471459.JFLJ01000130_gene1441	3.1e-43	143	2A1UP@1|root,30Q3U@2|Bacteria,1GKXV@1117|Cyanobacteria,1MNSE@1212|Prochloraceae	1117|Cyanobacteria	-	-	-	-	-	-	-	-	-	-	-	-	-	-	-
287_RNODE_32_length_6572_7	59925.EU91_1420	3.02e-146	429	2BJQ3@1|root,32E1S@2|Bacteria,1GIWK@1117|Cyanobacteria,1MNKG@1212|Prochloraceae	1117|Cyanobacteria	S	AAA domain	-	-	-	-	-	-	-	-	-	-	-	-	AAA_25
287_RNODE_32_length_6572_8	59925.EU91_1421	6.15e-130	379	2A1PU@1|root,30PY7@2|Bacteria,1GKVS@1117|Cyanobacteria,1MNIH@1212|Prochloraceae	1117|Cyanobacteria	-	-	-	-	-	-	-	-	-	-	-	-	-	-	-
287_RNODE_32_length_6572_9	59925.EU91_1422	2.28e-40	135	2A3SA@1|root,30SA6@2|Bacteria,1GH9Y@1117|Cyanobacteria,1MNYC@1212|Prochloraceae	1117|Cyanobacteria	-	-	-	-	-	-	-	-	-	-	-	-	-	-	-
287_RNODE_32_length_6572_10	59925.EU91_1424	1.49e-223	626	COG0582@1|root,COG0582@2|Bacteria,1GI2B@1117|Cyanobacteria,1MN8M@1212|Prochloraceae	1117|Cyanobacteria	L	viral genome integration into host DNA	-	-	-	-	-	-	-	-	-	-	-	-	-
287_RNODE_4_length_4324_1	622312.ROSEINA2194_01264	6.51e-33	125	COG0270@1|root,COG0270@2|Bacteria,1VSZI@1239|Firmicutes,24YBG@186801|Clostridia	186801|Clostridia	L	C-5 cytosine-specific DNA methylase	-	-	-	-	-	-	-	-	-	-	-	-	DNA_methylase
287_RNODE_6_length_1955_2	1283077.M1ID54_9CAUD	1.01e-21	89.4	4QDH6@10239|Viruses,4QYJE@35237|dsDNA viruses no RNA stage,4QU5S@28883|Caudovirales,4QNQJ@10744|Podoviridae	10744|Podoviridae	-	-	-	-	-	-	-	-	-	-	-	-	-	-	-
287_RNODE_6_length_1955_3	444876.E3SQP0_9CAUD	5.63e-26	117	4QAK6@10239|Viruses,4QUP9@35237|dsDNA viruses no RNA stage,4QPBY@28883|Caudovirales	28883|Caudovirales	S	N-acetylmuramoyl-L-alanine amidase activity	-	GO:0005575,GO:0019012,GO:0019028,GO:0019030,GO:0039617,GO:0044423,GO:0046729	-	-	-	-	-	-	-	-	-	-	-
288_RNODE_10_length_52816_24	312309.VF_2017	1.41e-52	169	2CPEB@1|root,32SIW@2|Bacteria,1MZE0@1224|Proteobacteria,1SARU@1236|Gammaproteobacteria	1236|Gammaproteobacteria	-	-	-	-	-	-	-	-	-	-	-	-	-	-	-
288_RNODE_13_length_1671_1	1298863.AUEP01000004_gene1911	9.55e-273	759	COG0318@1|root,COG0318@2|Bacteria,2GKZ6@201174|Actinobacteria,4DPDS@85009|Propionibacteriales	201174|Actinobacteria	IQ	AMP-binding enzyme C-terminal domain	fadD1	-	-	ko:K00666	-	-	-	-	ko00000,ko01000,ko01004	-	-	-	AMP-binding,AMP-binding_C
288_RNODE_20_length_31311_12	1195236.CTER_1773	5.38e-66	209	COG0270@1|root,COG0270@2|Bacteria,1VE3G@1239|Firmicutes,24NU5@186801|Clostridia	186801|Clostridia	L	DNA (cytosine-5-)-methyltransferase activity	-	-	-	-	-	-	-	-	-	-	-	-	-
288_RNODE_20_length_31311_15	1300345.LF41_2421	8.03e-14	76.3	COG0863@1|root,COG0863@2|Bacteria,1QN45@1224|Proteobacteria,1S1V3@1236|Gammaproteobacteria	1236|Gammaproteobacteria	L	DNA methylase	-	-	-	-	-	-	-	-	-	-	-	-	N6_N4_Mtase
288_RNODE_20_length_31311_32	1392490.JHZX01000001_gene3558	1.38e-23	95.5	2E645@1|root,330T3@2|Bacteria	2|Bacteria	S	Holin of 3TMs, for gene-transfer release	-	-	-	-	-	-	-	-	-	-	-	-	GTA_holin_3TM
288_RNODE_20_length_31311_33	1005999.GLGR_3796	8.24e-34	124	COG3926@1|root,COG3926@2|Bacteria,1MVXW@1224|Proteobacteria,1RRB6@1236|Gammaproteobacteria	1236|Gammaproteobacteria	S	secretion activating protein	-	-	-	-	-	-	-	-	-	-	-	-	Glyco_hydro_108,PG_binding_3
288_RNODE_20_length_31311_38	1197951.I6S295_9CAUD	3.62e-21	87.4	4QCEX@10239|Viruses,4QV7Q@35237|dsDNA viruses no RNA stage,4QU8B@28883|Caudovirales	28883|Caudovirales	-	-	-	-	-	-	-	-	-	-	-	-	-	-	-
288_RNODE_20_length_31311_46	1187851.A33M_1701	4.25e-43	171	COG1345@1|root,COG1511@1|root,COG1345@2|Bacteria,COG1511@2|Bacteria,1QW8I@1224|Proteobacteria,2TU4X@28211|Alphaproteobacteria	28211|Alphaproteobacteria	N	Required for morphogenesis and for the elongation of the flagellar filament by facilitating polymerization of the flagellin monomers at the tip of growing filament. Forms a capping structure, which prevents flagellin subunits (transported through the central channel of the flagellum) from leaking out without polymerization at the distal end	-	-	-	-	-	-	-	-	-	-	-	-	TMP_2
288_RNODE_20_length_31311_50	483219.LILAB_35100	1.98e-30	114	2DMJ8@1|root,32RY9@2|Bacteria,1RD1Q@1224|Proteobacteria	1224|Proteobacteria	-	-	-	-	-	-	-	-	-	-	-	-	-	-	Rho_N
288_RNODE_8_length_1065_1	247633.GP2143_09055	1.64e-84	261	COG2175@1|root,COG2175@2|Bacteria,1MV5K@1224|Proteobacteria,1RQRU@1236|Gammaproteobacteria,1J7PI@118884|unclassified Gammaproteobacteria	1236|Gammaproteobacteria	Q	Taurine catabolism dioxygenase TauD, TfdA family	-	-	1.14.11.17	ko:K03119,ko:K22303	ko00430,ko00920,map00430,map00920	-	R05320	RC01331	ko00000,ko00001,ko01000	-	-	-	TauD
289_NODE_3_length_4444_8	669262.COK_0848	1.63e-11	66.2	2CDFK@1|root,2Z8BH@2|Bacteria,1R6SX@1224|Proteobacteria,1RZJS@1236|Gammaproteobacteria,1Y8UW@135625|Pasteurellales	135625|Pasteurellales	H	DNA N-6-adenine-methyltransferase (Dam)	-	-	-	-	-	-	-	-	-	-	-	-	Dam
289_RNODE_10_length_1050_1	189753.AXAS01000011_gene7494	3.07e-41	162	COG2931@1|root,COG3209@1|root,COG2931@2|Bacteria,COG3209@2|Bacteria,1MU7T@1224|Proteobacteria,2TRVY@28211|Alphaproteobacteria,3JUXC@41294|Bradyrhizobiaceae	28211|Alphaproteobacteria	MQ	COG2931 RTX toxins and related Ca2 -binding proteins	-	-	-	-	-	-	-	-	-	-	-	-	HemolysinCabind
289_RNODE_18_length_28953_4	926692.AZYG01000066_gene2175	2.62e-38	139	COG3740@1|root,COG3740@2|Bacteria,1VH0Q@1239|Firmicutes,24R7W@186801|Clostridia	186801|Clostridia	S	Caudovirus prohead serine protease	-	-	-	ko:K06904	-	-	-	-	ko00000	-	-	-	Peptidase_S78
289_RNODE_18_length_28953_5	1132509.C447_09922	6.7e-12	72.4	COG2369@1|root,arCOG09510@2157|Archaea,2Y1VX@28890|Euryarchaeota	28890|Euryarchaeota	T	Phage Mu protein F like protein	-	-	-	-	-	-	-	-	-	-	-	-	Phage_Mu_F
289_RNODE_18_length_28953_19	500633.CLOHIR_01419	3.26e-29	114	2CS3D@1|root,32SQ7@2|Bacteria,1V7ZJ@1239|Firmicutes,24KWH@186801|Clostridia	186801|Clostridia	S	ERF superfamily	-	-	-	-	-	-	-	-	-	-	-	-	ERF
289_RNODE_18_length_28953_23	1506583.JQJY01000003_gene3390	8.14e-88	299	COG1196@1|root,COG1511@1|root,COG1196@2|Bacteria,COG1511@2|Bacteria	2|Bacteria	Q	domain protein	yjeP	-	-	ko:K01421,ko:K02004,ko:K02316,ko:K05802,ko:K10953,ko:K12684,ko:K22051	ko03030,ko05110,map03030,map05110	M00258	-	-	ko00000,ko00001,ko00002,ko01000,ko02000,ko02042,ko02044,ko03032	1.A.23.1.1,1.A.23.1.2,1.A.23.1.3,1.B.12.4,3.A.1	-	-	AAA_15,MS_channel,MscS_TM,MscS_porin
289_RNODE_18_length_28953_34	1122137.AQXF01000002_gene208	5.55e-23	94	2E645@1|root,330T3@2|Bacteria,1NEGX@1224|Proteobacteria,2UJTA@28211|Alphaproteobacteria	28211|Alphaproteobacteria	S	Holin of 3TMs, for gene-transfer release	-	-	-	-	-	-	-	-	-	-	-	-	GTA_holin_3TM
289_RNODE_18_length_28953_35	926562.Oweho_0361	8.26e-34	123	COG3108@1|root,COG3108@2|Bacteria,4NSZA@976|Bacteroidetes,1I46U@117743|Flavobacteriia	976|Bacteroidetes	S	Peptidase M15	-	-	-	-	-	-	-	-	-	-	-	-	Peptidase_M15_3
289_RNODE_2_length_28648_7	1347393.HG726021_gene279	4.3e-21	90.5	COG3108@1|root,COG3108@2|Bacteria,4NW30@976|Bacteroidetes,2FSX2@200643|Bacteroidia,4AR8E@815|Bacteroidaceae	976|Bacteroidetes	S	Peptidase M15	-	-	-	-	-	-	-	-	-	-	-	-	Peptidase_M15_3
289_RNODE_2_length_28648_9	1327990.S0A059_9CAUD	9.97e-85	261	4QAIK@10239|Viruses,4QUPH@35237|dsDNA viruses no RNA stage,4QPEB@28883|Caudovirales,4QNC3@10744|Podoviridae	10744|Podoviridae	S	endonuclease activity	-	-	-	-	-	-	-	-	-	-	-	-	-
289_RNODE_2_length_28648_15	511437.Lbuc_1442	4.03e-22	97.8	COG3935@1|root,COG3935@2|Bacteria,1VEQP@1239|Firmicutes	1239|Firmicutes	L	Domain of unknown function (DUF4373)	-	-	-	-	-	-	-	-	-	-	-	-	DUF4373,DnaB_2
289_RNODE_2_length_28648_16	642492.Clole_0728	6.49e-14	70.1	2C6KN@1|root,32Y69@2|Bacteria,1VANX@1239|Firmicutes,24MNG@186801|Clostridia	186801|Clostridia	S	VRR-NUC domain	-	-	-	-	-	-	-	-	-	-	-	-	VRR_NUC
289_RNODE_2_length_28648_24	1262449.CP6013_2066	1.21e-29	119	COG0863@1|root,COG1475@1|root,COG0863@2|Bacteria,COG1475@2|Bacteria,1TPHP@1239|Firmicutes,249MR@186801|Clostridia,36FKT@31979|Clostridiaceae	186801|Clostridia	KL	Belongs to the N(4) N(6)-methyltransferase family	-	-	-	-	-	-	-	-	-	-	-	-	N6_N4_Mtase,ParBc
289_RNODE_2_length_28648_25	344747.PM8797T_10219	1.93e-90	283	COG2401@1|root,COG2401@2|Bacteria,2IYZ0@203682|Planctomycetes	203682|Planctomycetes	K	acetyltransferase	-	-	-	-	-	-	-	-	-	-	-	-	-
289_RNODE_2_length_28648_27	742767.HMPREF9456_03236	5.27e-92	288	COG1783@1|root,COG1783@2|Bacteria,4NHPB@976|Bacteroidetes,2FR95@200643|Bacteroidia,22WQM@171551|Porphyromonadaceae	976|Bacteroidetes	S	Terminase RNAseH like domain	-	-	-	ko:K06909	-	-	-	-	ko00000	-	-	-	Terminase_3,Terminase_3C
28_LNODE_1_length_1692_1	1294273.roselon_02026	1.38e-240	680	COG0747@1|root,COG0747@2|Bacteria,1MUP8@1224|Proteobacteria,2TQXX@28211|Alphaproteobacteria	28211|Alphaproteobacteria	E	ABC-type dipeptide transport system periplasmic component	MA20_20695	-	-	ko:K02035	ko02024,map02024	M00239	-	-	ko00000,ko00001,ko00002,ko02000	3.A.1.5	-	-	SBP_bac_5
290_RNODE_10_length_2172_1	1191460.F959_01174	0	1164	COG3540@1|root,COG3540@2|Bacteria,1MWAF@1224|Proteobacteria,1RNY4@1236|Gammaproteobacteria,3NKJ5@468|Moraxellaceae	1236|Gammaproteobacteria	P	PhoD-like phosphatase	phoD	-	3.1.3.1	ko:K01113	ko00790,ko01100,ko02020,map00790,map01100,map02020	M00126	R04620	RC00017	ko00000,ko00001,ko00002,ko01000	-	-	-	PhoD,PhoD_N
290_RNODE_2_length_5070_2	32057.KB217478_gene4376	3.16e-86	263	COG1793@1|root,COG1793@2|Bacteria	2|Bacteria	L	dna ligase	ligD	GO:0000166,GO:0000287,GO:0000726,GO:0003674,GO:0003676,GO:0003677,GO:0003824,GO:0003887,GO:0003896,GO:0003899,GO:0003909,GO:0003910,GO:0004518,GO:0004527,GO:0004529,GO:0004536,GO:0004652,GO:0005488,GO:0005524,GO:0005575,GO:0005623,GO:0005886,GO:0006139,GO:0006259,GO:0006260,GO:0006261,GO:0006266,GO:0006269,GO:0006281,GO:0006302,GO:0006303,GO:0006725,GO:0006807,GO:0006950,GO:0006974,GO:0008144,GO:…	6.5.1.1,6.5.1.6,6.5.1.7	ko:K01971,ko:K10747	ko03030,ko03410,ko03420,ko03430,ko03450,map03030,map03410,map03420,map03430,map03450	-	R00381,R00382,R10822,R10823	RC00005	ko00000,ko00001,ko01000,ko03032,ko03400	-	-	-	DNA_ligase_A_C,DNA_ligase_A_M,LigD_N
290_RNODE_2_length_5070_4	439481.Aboo_0482	5.1e-40	145	COG0299@1|root,arCOG02825@2157|Archaea,2Y838@28890|Euryarchaeota,3F2Y7@33867|unclassified Euryarchaeota	28890|Euryarchaeota	F	Formyl transferase	-	-	2.1.2.2	ko:K11175	ko00230,ko00670,ko01100,ko01110,ko01130,map00230,map00670,map01100,map01110,map01130	M00048	R04325,R04326	RC00026,RC00197,RC01128	ko00000,ko00001,ko00002,ko01000	-	-	-	Formyl_trans_N
290_RNODE_2_length_5070_5	760568.Desku_0762	6.3e-35	144	COG0863@1|root,COG0863@2|Bacteria,1TRDZ@1239|Firmicutes,249ZT@186801|Clostridia,2652N@186807|Peptococcaceae	186801|Clostridia	H	DNA methylase	-	-	2.1.1.72	ko:K00571	-	-	-	-	ko00000,ko01000,ko02048	-	-	-	N6_N4_Mtase
290_RNODE_6_length_65206_2	460265.Mnod_3550	4.13e-114	339	COG4834@1|root,COG4834@2|Bacteria,1MZ5H@1224|Proteobacteria,2U21M@28211|Alphaproteobacteria	28211|Alphaproteobacteria	S	Uncharacterized protein conserved in bacteria (DUF2184)	-	-	-	-	-	-	-	-	-	-	-	-	DUF2184
290_RNODE_6_length_65206_5	1070319.CAGGBEG34_810004	1.47e-27	108	2DCUZ@1|root,32U0D@2|Bacteria,1N2Q6@1224|Proteobacteria,2WFUD@28216|Betaproteobacteria,1K9HD@119060|Burkholderiaceae	28216|Betaproteobacteria	-	-	-	-	-	-	-	-	-	-	-	-	-	-	-
290_RNODE_6_length_65206_7	395019.Bmul_1818	5.67e-34	127	29I28@1|root,304ZA@2|Bacteria,1RETH@1224|Proteobacteria,2VZG6@28216|Betaproteobacteria,1K77X@119060|Burkholderiaceae	28216|Betaproteobacteria	-	-	-	-	-	-	-	-	-	-	-	-	-	-	-
290_RNODE_6_length_65206_8	1437882.AZRU01000151_gene3933	3.05e-158	466	2DBB8@1|root,2Z867@2|Bacteria,1NDFK@1224|Proteobacteria,1S055@1236|Gammaproteobacteria	1236|Gammaproteobacteria	S	Protein of unknown function (DUF3383)	-	-	-	-	-	-	-	-	-	-	-	-	DUF3383
290_RNODE_6_length_65206_9	395019.Bmul_1816	6.05e-36	128	29FIV@1|root,302GH@2|Bacteria,1RE02@1224|Proteobacteria,2VV79@28216|Betaproteobacteria,1K9CF@119060|Burkholderiaceae	28216|Betaproteobacteria	S	Protein of unknown function (DUF3277)	-	-	-	-	-	-	-	-	-	-	-	-	DUF3277
290_RNODE_6_length_65206_12	1262513.K7YIR2_9CAUD	1.77e-15	80.5	4QAKE@10239|Viruses,4QUP7@35237|dsDNA viruses no RNA stage,4QPCE@28883|Caudovirales,4QI56@10662|Myoviridae	10662|Myoviridae	S	nucleic acid binding	-	-	-	-	-	-	-	-	-	-	-	-	-
290_RNODE_6_length_65206_13	1510531.JQJJ01000011_gene2892	3.74e-39	141	28MWT@1|root,2ZB42@2|Bacteria,1N0UP@1224|Proteobacteria,2UTRC@28211|Alphaproteobacteria	28211|Alphaproteobacteria	-	-	-	-	-	-	-	-	-	-	-	-	-	-	-
290_RNODE_6_length_65206_14	1096546.WYO_5462	2.72e-48	156	2EAD1@1|root,334GX@2|Bacteria,1NCIG@1224|Proteobacteria,2UWIK@28211|Alphaproteobacteria	28211|Alphaproteobacteria	-	-	-	-	-	-	-	-	-	-	-	-	-	-	-
290_RNODE_6_length_65206_15	426355.Mrad2831_1987	1.51e-99	303	2DC0H@1|root,2ZC7P@2|Bacteria,1RB77@1224|Proteobacteria,2U8GK@28211|Alphaproteobacteria,1JY0A@119045|Methylobacteriaceae	28211|Alphaproteobacteria	-	-	-	-	-	-	-	-	-	-	-	-	-	-	-
290_RNODE_6_length_65206_16	316057.RPD_1804	2.27e-16	87.8	COG3103@1|root,COG4991@2|Bacteria,1R6W3@1224|Proteobacteria,2U2GA@28211|Alphaproteobacteria,3JW6V@41294|Bradyrhizobiaceae	28211|Alphaproteobacteria	T	sh3 domain protein	-	-	-	-	-	-	-	-	-	-	-	-	SH3_3
290_RNODE_6_length_65206_17	1510531.JQJJ01000011_gene2889	3.35e-23	99.4	COG4540@1|root,COG4540@2|Bacteria,1R8K2@1224|Proteobacteria,2UKTC@28211|Alphaproteobacteria	28211|Alphaproteobacteria	S	Baseplate assembly protein	-	-	-	-	-	-	-	-	-	-	-	-	-
290_RNODE_6_length_65206_19	264198.Reut_A2409	2.11e-33	120	2DMKS@1|root,32S9G@2|Bacteria,1MZXW@1224|Proteobacteria,2VUFM@28216|Betaproteobacteria,1K9FK@119060|Burkholderiaceae	28216|Betaproteobacteria	-	-	-	-	-	-	-	-	-	-	-	-	-	-	-
290_RNODE_6_length_65206_20	1510531.JQJJ01000011_gene2887	3.27e-107	328	COG3299@1|root,COG3299@2|Bacteria,1MW2X@1224|Proteobacteria,2VG8T@28211|Alphaproteobacteria	28211|Alphaproteobacteria	S	homolog of phage Mu protein gp47	-	-	-	-	-	-	-	-	-	-	-	-	-
290_RNODE_6_length_65206_21	1510531.JQJJ01000011_gene2886	6.23e-48	166	28P50@1|root,2ZC04@2|Bacteria,1RC00@1224|Proteobacteria,2URYG@28211|Alphaproteobacteria	28211|Alphaproteobacteria	S	Protein of unknown function (DUF2612)	-	-	-	-	-	-	-	-	-	-	-	-	DUF2612
290_RNODE_6_length_65206_22	323097.Nham_2380	3.33e-63	221	COG5301@1|root,COG5301@2|Bacteria,1QWSJ@1224|Proteobacteria,2TX42@28211|Alphaproteobacteria,3K6RM@41294|Bradyrhizobiaceae	28211|Alphaproteobacteria	G	cellulose 1,4-beta-cellobiosidase activity	-	-	-	-	-	-	-	-	-	-	-	-	-
290_RNODE_6_length_65206_23	1038860.AXAP01000015_gene2027	1.93e-16	80.1	2EFNA@1|root,339EG@2|Bacteria,1NARJ@1224|Proteobacteria,2UH9X@28211|Alphaproteobacteria,3K0ZV@41294|Bradyrhizobiaceae	28211|Alphaproteobacteria	S	Domain of unknown function (DUF4376)	-	-	-	-	-	-	-	-	-	-	-	-	-
290_RNODE_6_length_65206_26	1123389.ATXJ01000001_gene752	2e-18	86.3	2CMWR@1|root,32SFR@2|Bacteria,1WMJ5@1297|Deinococcus-Thermus	1297|Deinococcus-Thermus	-	-	-	-	-	-	-	-	-	-	-	-	-	-	-
290_RNODE_6_length_65206_27	426355.Mrad2831_5673	2.46e-88	268	COG3179@1|root,COG3179@2|Bacteria,1R71F@1224|Proteobacteria,2UD1N@28211|Alphaproteobacteria,1JZ58@119045|Methylobacteriaceae	28211|Alphaproteobacteria	S	chitinase	-	-	-	-	-	-	-	-	-	-	-	-	Glyco_hydro_19
290_RNODE_6_length_65206_35	634452.APA01_02710	5.8e-15	79.7	COG3464@1|root,COG3464@2|Bacteria	2|Bacteria	-	-	-	-	-	ko:K07485	-	-	-	-	ko00000	-	-	-	DDE_Tnp_ISL3
290_RNODE_6_length_65206_43	932213.SPM24T3_19368	5.22e-35	134	COG3617@1|root,COG3617@2|Bacteria,1N09A@1224|Proteobacteria,1TATZ@1236|Gammaproteobacteria,405F2@613|Serratia	1236|Gammaproteobacteria	K	BRO family, N-terminal domain	-	-	-	-	-	-	-	-	-	-	-	-	Bro-N
290_RNODE_6_length_65206_47	1157708.KB907450_gene5414	8.68e-20	91.3	COG1403@1|root,COG1403@2|Bacteria	2|Bacteria	V	endonuclease activity	-	-	-	-	-	-	-	-	-	-	-	-	HNH,HNH_5
290_RNODE_6_length_65206_50	379066.GAU_1797	1.09e-36	129	2CA0E@1|root,349DP@2|Bacteria	2|Bacteria	-	-	-	-	-	-	-	-	-	-	-	-	-	-	-
290_RNODE_6_length_65206_52	460265.Mnod_3558	2.28e-45	155	COG0250@1|root,COG0250@2|Bacteria	2|Bacteria	K	Participates in transcription elongation, termination and antitermination	nusG	GO:0005575,GO:0005622,GO:0005623,GO:0005737,GO:0005829,GO:0006355,GO:0008150,GO:0009889,GO:0010468,GO:0010556,GO:0019219,GO:0019222,GO:0031323,GO:0031326,GO:0044424,GO:0044444,GO:0044464,GO:0050789,GO:0050794,GO:0051171,GO:0051252,GO:0060255,GO:0065007,GO:0080090,GO:1903506,GO:2000112,GO:2001141	-	ko:K02601	-	-	-	-	ko00000,ko03009,ko03021	-	-	-	KOW,NusG
290_RNODE_6_length_65206_59	1410620.SHLA_14c000300	2.77e-26	103	2AG43@1|root,3168R@2|Bacteria,1NGSP@1224|Proteobacteria,2UK3Y@28211|Alphaproteobacteria	28211|Alphaproteobacteria	-	-	-	-	-	ko:K07483	-	-	-	-	ko00000	-	-	-	-
290_RNODE_6_length_65206_60	1458697.W6E8I4_9CAUD	5.06e-206	592	4QFDB@10239|Viruses,4QVA2@35237|dsDNA viruses no RNA stage,4QTSF@28883|Caudovirales,4QN7V@10699|Siphoviridae	10699|Siphoviridae	-	-	-	-	-	-	-	-	-	-	-	-	-	-	-
290_RNODE_6_length_65206_61	1121028.ARQE01000006_gene4520	1.1e-130	398	COG3567@1|root,COG3567@2|Bacteria,1QNPU@1224|Proteobacteria,2U19C@28211|Alphaproteobacteria	28211|Alphaproteobacteria	S	TIGRFAM phage-associated protein, HI1409 family	-	-	-	ko:K09961	-	-	-	-	ko00000	-	-	-	DUF1073
290_RNODE_6_length_65206_62	246200.SPO1705	2.03e-13	78.6	COG2369@1|root,COG2369@2|Bacteria,1PERP@1224|Proteobacteria,2UJA0@28211|Alphaproteobacteria	28211|Alphaproteobacteria	S	Phage Mu protein F like protein	-	-	-	-	-	-	-	-	-	-	-	-	Phage_Mu_F
290_RNODE_6_length_65206_63	460265.Mnod_7001	6.23e-133	394	COG3566@1|root,COG3566@2|Bacteria,1REIQ@1224|Proteobacteria,2U9XH@28211|Alphaproteobacteria	28211|Alphaproteobacteria	S	Uncharacterized protein conserved in bacteria (DUF2213)	-	-	-	ko:K09960	-	-	-	-	ko00000	-	-	-	DUF2213
290_RNODE_6_length_65206_70	272630.MexAM1_META1p4019	5.18e-126	367	28N2S@1|root,2ZB8K@2|Bacteria,1R9VY@1224|Proteobacteria,2U8QS@28211|Alphaproteobacteria	28211|Alphaproteobacteria	S	P63C domain	-	-	-	-	-	-	-	-	-	-	-	-	P63C
290_RNODE_6_length_65206_77	1101191.KI912577_gene2591	1.28e-25	96.3	2AAM1@1|root,30ZYI@2|Bacteria,1PMYC@1224|Proteobacteria,2V0IW@28211|Alphaproteobacteria,1JW1K@119045|Methylobacteriaceae	28211|Alphaproteobacteria	-	-	-	-	-	-	-	-	-	-	-	-	-	-	-
290_RNODE_6_length_65206_78	864069.MicloDRAFT_00064230	1.06e-20	85.9	2967F@1|root,2ZTHH@2|Bacteria,1P7YD@1224|Proteobacteria,2UWCJ@28211|Alphaproteobacteria	28211|Alphaproteobacteria	-	-	-	-	-	-	-	-	-	-	-	-	-	-	-
290_RNODE_6_length_65206_84	69279.BG36_21085	3.36e-95	293	COG0582@1|root,COG0582@2|Bacteria,1R3TM@1224|Proteobacteria,2TS94@28211|Alphaproteobacteria,43KUK@69277|Phyllobacteriaceae	28211|Alphaproteobacteria	L	Phage integrase family	-	-	-	-	-	-	-	-	-	-	-	-	Phage_integrase
290_RNODE_6_length_65206_87	272630.MexAM1_META1p3983	7.71e-55	174	2CRRJ@1|root,32SPH@2|Bacteria,1NYMT@1224|Proteobacteria,2UTVD@28211|Alphaproteobacteria	28211|Alphaproteobacteria	S	Protein of unknown function (DUF3307)	-	-	-	-	-	-	-	-	-	-	-	-	DUF3307
290_RNODE_6_length_65206_89	1524882.A0A076G6W7_9CAUD	2.43e-48	171	4QBBI@10239|Viruses,4QSDK@28883|Caudovirales,4QM5V@10699|Siphoviridae	10699|Siphoviridae	S	Protein of unknown function (DUF550)	-	-	-	-	-	-	-	-	-	-	-	-	-
290_RNODE_6_length_65206_94	314278.NB231_00260	1.12e-39	146	KOG2165@1|root,2Z911@2|Bacteria,1N8JM@1224|Proteobacteria,1RR9Z@1236|Gammaproteobacteria,1WWIT@135613|Chromatiales	135613|Chromatiales	S	ubiquitin protein ligase binding	-	-	-	-	-	-	-	-	-	-	-	-	-
290_RNODE_6_length_65206_97	380358.XALC_0187	1.8e-58	193	2DTGW@1|root,33K9X@2|Bacteria	2|Bacteria	-	-	-	-	-	-	-	-	-	-	-	-	-	-	-
290_RNODE_6_length_65206_98	1096546.WYO_3659	3.27e-50	171	2CWYZ@1|root,32T0P@2|Bacteria,1MZEM@1224|Proteobacteria,2UCCZ@28211|Alphaproteobacteria,1JVRX@119045|Methylobacteriaceae	28211|Alphaproteobacteria	-	-	-	-	-	-	-	-	-	-	-	-	-	-	-
290_RNODE_6_length_65206_101	1244869.H261_03473	1.76e-50	165	COG2131@1|root,COG2131@2|Bacteria,1RD1P@1224|Proteobacteria,2UD7X@28211|Alphaproteobacteria,2JUU2@204441|Rhodospirillales	204441|Rhodospirillales	F	COG2131 Deoxycytidylate deaminase	-	-	3.5.4.12	ko:K01493	ko00240,ko01100,map00240,map01100	M00429	R01663	RC00074	ko00000,ko00001,ko00002,ko01000,ko02044	-	-	-	dCMP_cyt_deam_1
290_RNODE_6_length_65206_103	1161401.ASJA01000008_gene1631	1.22e-25	103	2C58H@1|root,32YYI@2|Bacteria,1N7UA@1224|Proteobacteria,2UHCE@28211|Alphaproteobacteria	28211|Alphaproteobacteria	S	NinB protein	-	-	-	-	-	-	-	-	-	-	-	-	NinB
290_RNODE_6_length_65206_104	1156919.QWC_31651	6.64e-30	117	2C9JF@1|root,32RPD@2|Bacteria,1N8CG@1224|Proteobacteria,2VXEV@28216|Betaproteobacteria	28216|Betaproteobacteria	S	ERF superfamily	-	-	-	-	-	-	-	-	-	-	-	-	ERF
290_RNODE_6_length_65206_110	420324.KI911948_gene9072	6.3e-32	117	COG1403@1|root,COG1403@2|Bacteria,1NGV5@1224|Proteobacteria,2UMQJ@28211|Alphaproteobacteria,1JWF5@119045|Methylobacteriaceae	28211|Alphaproteobacteria	V	HNH nucleases	-	-	-	-	-	-	-	-	-	-	-	-	HNH
290_RNODE_6_length_65206_111	397945.Aave_2330	6.62e-45	151	COG0565@1|root,COG0565@2|Bacteria,1QVUG@1224|Proteobacteria	1224|Proteobacteria	J	rRNA methylase (SpoU class)	-	-	-	-	-	-	-	-	-	-	-	-	SpoU_methylase
290_RNODE_7_length_2220_5	153721.MYP_285	1.04e-25	99.4	COG0316@1|root,COG0316@2|Bacteria,4NQC8@976|Bacteroidetes,47QAX@768503|Cytophagia	976|Bacteroidetes	S	Belongs to the HesB IscA family	iscA	-	-	ko:K13628	-	-	-	-	ko00000,ko03016	-	-	-	Fe-S_biosyn
291_NODE_1_length_29302_21	1327981.R9ZYG2_9CAUD	1.27e-12	74.3	4QB5I@10239|Viruses,4QUT2@35237|dsDNA viruses no RNA stage,4QPQ9@28883|Caudovirales,4QKRP@10699|Siphoviridae	10699|Siphoviridae	S	helicase activity	-	-	-	-	-	-	-	-	-	-	-	-	-
291_NODE_1_length_29302_26	585502.HMPREF0645_2608	3.34e-21	89.7	COG1403@1|root,COG1403@2|Bacteria,4NT6C@976|Bacteroidetes,2FSYF@200643|Bacteroidia	976|Bacteroidetes	V	Psort location Cytoplasmic, score 8.96	-	-	-	-	-	-	-	-	-	-	-	-	NinG
291_NODE_1_length_29302_30	563192.HMPREF0179_02932	1.47e-22	92.4	COG3108@1|root,COG3108@2|Bacteria,1NCZX@1224|Proteobacteria,42VTQ@68525|delta/epsilon subdivisions,2WMR2@28221|Deltaproteobacteria,2MB9M@213115|Desulfovibrionales	28221|Deltaproteobacteria	S	Peptidase M15	-	-	-	-	-	-	-	-	-	-	-	-	Peptidase_M15_3
291_NODE_1_length_29302_46	1158294.JOMI01000001_gene1670	2.36e-23	110	2BZ71@1|root,33Q1Y@2|Bacteria,4P0KG@976|Bacteroidetes,2FPQ1@200643|Bacteroidia	976|Bacteroidetes	S	Putative phage serine protease XkdF	-	-	-	-	-	-	-	-	-	-	-	-	Peptidase_S78_2
291_RNODE_11_length_104062_3	1123270.ATUR01000006_gene61	7.77e-105	309	COG5524@1|root,COG5524@2|Bacteria,1N49E@1224|Proteobacteria,2UDI4@28211|Alphaproteobacteria,2K32P@204457|Sphingomonadales	204457|Sphingomonadales	S	Bacteriorhodopsin-like protein	-	-	-	-	-	-	-	-	-	-	-	-	Bac_rhodopsin
291_RNODE_11_length_104062_4	161528.ED21_20079	4.84e-55	189	COG2207@1|root,COG2207@2|Bacteria,1N6FY@1224|Proteobacteria,2UEU0@28211|Alphaproteobacteria,2K6FI@204457|Sphingomonadales	204457|Sphingomonadales	K	Helix-turn-helix domain	-	-	-	-	-	-	-	-	-	-	-	-	HTH_18
291_RNODE_11_length_104062_5	1044.EH31_06390	2.44e-28	114	29Z44@1|root,30M1R@2|Bacteria,1NJK2@1224|Proteobacteria,2UKAH@28211|Alphaproteobacteria,2K854@204457|Sphingomonadales	204457|Sphingomonadales	-	-	-	-	-	-	-	-	-	-	-	-	-	-	-
291_RNODE_11_length_104062_6	161528.ED21_20039	1.23e-77	240	COG0810@1|root,COG0810@2|Bacteria,1RCAG@1224|Proteobacteria,2U664@28211|Alphaproteobacteria,2K187@204457|Sphingomonadales	204457|Sphingomonadales	M	Periplasmic protein TonB, links inner and outer membranes	-	-	-	ko:K03832	-	-	-	-	ko00000,ko02000	2.C.1.1	-	-	TonB_C
291_RNODE_11_length_104062_7	517722.AEUE01000002_gene2157	1.07e-124	362	COG0811@1|root,COG0811@2|Bacteria,1NMPB@1224|Proteobacteria,2TS4F@28211|Alphaproteobacteria,2K1P2@204457|Sphingomonadales	204457|Sphingomonadales	U	MotA TolQ ExbB proton channel	exbB	-	-	ko:K03561	-	-	-	-	ko00000,ko02000	1.A.30.2.1	-	-	MotA_ExbB
291_RNODE_11_length_104062_8	161528.ED21_20017	1.41e-102	299	COG0848@1|root,COG0848@2|Bacteria,1R64K@1224|Proteobacteria,2U4H6@28211|Alphaproteobacteria,2KD52@204457|Sphingomonadales	204457|Sphingomonadales	U	Biopolymer transport protein ExbD/TolR	-	-	-	ko:K03559	-	-	-	-	ko00000,ko02000	1.A.30.2.1	-	-	ExbD
291_RNODE_11_length_104062_9	517722.AEUE01000002_gene2155	1.4e-69	213	COG0848@1|root,COG0848@2|Bacteria,1RHDF@1224|Proteobacteria,2UEA0@28211|Alphaproteobacteria,2K55Z@204457|Sphingomonadales	204457|Sphingomonadales	U	Biopolymer transport protein	-	-	-	ko:K03559	-	-	-	-	ko00000,ko02000	1.A.30.2.1	-	-	ExbD
291_RNODE_11_length_104062_10	1219035.NT2_04_04420	5.37e-50	163	COG0848@1|root,COG0848@2|Bacteria,1RHDF@1224|Proteobacteria,2UEA0@28211|Alphaproteobacteria,2K55Z@204457|Sphingomonadales	204457|Sphingomonadales	U	Biopolymer transport protein	-	-	-	ko:K03559	-	-	-	-	ko00000,ko02000	1.A.30.2.1	-	-	ExbD
291_RNODE_11_length_104062_11	291985.CCSI01000002_gene1331	3.79e-146	417	COG0414@1|root,COG0414@2|Bacteria,1MV1S@1224|Proteobacteria,2TS2D@28211|Alphaproteobacteria,2K0S2@204457|Sphingomonadales	204457|Sphingomonadales	H	Catalyzes the condensation of pantoate with beta-alanine in an ATP-dependent reaction via a pantoyl-adenylate intermediate	panC	-	6.3.2.1	ko:K01918	ko00410,ko00770,ko01100,ko01110,map00410,map00770,map01100,map01110	M00119	R02473	RC00096,RC00141	ko00000,ko00001,ko00002,ko01000	-	-	-	Pantoate_ligase
291_RNODE_11_length_104062_12	685035.ADAE01000023_gene1676	9.14e-190	530	COG0175@1|root,COG0175@2|Bacteria,1MUCZ@1224|Proteobacteria,2TT2D@28211|Alphaproteobacteria,2K1HF@204457|Sphingomonadales	204457|Sphingomonadales	EH	sulfate adenylyltransferase	cysD	-	2.7.7.4	ko:K00957	ko00230,ko00261,ko00450,ko00920,ko01100,ko01120,ko01130,map00230,map00261,map00450,map00920,map01100,map01120,map01130	M00176,M00596	R00529,R04929	RC02809,RC02889	ko00000,ko00001,ko00002,ko01000	-	-	-	PAPS_reduct
291_RNODE_11_length_104062_13	291985.CCSI01000008_gene1052	0	977	COG0529@1|root,COG2895@1|root,COG0529@2|Bacteria,COG2895@2|Bacteria,1MUD9@1224|Proteobacteria,2TQNJ@28211|Alphaproteobacteria,2K22T@204457|Sphingomonadales	204457|Sphingomonadales	P	Belongs to the TRAFAC class translation factor GTPase superfamily. Classic translation factor GTPase family. CysN NodQ subfamily	cysC	-	2.7.1.25,2.7.7.4	ko:K00955,ko:K00956	ko00230,ko00261,ko00450,ko00920,ko01100,ko01120,ko01130,map00230,map00261,map00450,map00920,map01100,map01120,map01130	M00176,M00596	R00509,R00529,R04928,R04929	RC00002,RC00078,RC02809,RC02889	ko00000,ko00001,ko00002,ko01000	-	-	-	APS_kinase,GTP_EFTU,GTP_EFTU_D2
291_RNODE_11_length_104062_14	1479239.JQMU01000002_gene25	6.37e-111	326	COG1218@1|root,COG1218@2|Bacteria,1MY0Z@1224|Proteobacteria,2TQWF@28211|Alphaproteobacteria,2K0NZ@204457|Sphingomonadales	204457|Sphingomonadales	P	3'-Phosphoadenosine 5'-phosphosulfate (PAPS) 3'-phosphatase	-	-	3.1.3.7	ko:K01082	ko00920,ko01100,ko01120,ko01130,map00920,map01100,map01120,map01130	-	R00188,R00508	RC00078	ko00000,ko00001,ko01000,ko03016	-	-	-	Inositol_P
291_RNODE_11_length_104062_15	161528.ED21_19922	1.03e-135	390	COG0451@1|root,COG0451@2|Bacteria,1MWVJ@1224|Proteobacteria,2TRDY@28211|Alphaproteobacteria,2K1E4@204457|Sphingomonadales	204457|Sphingomonadales	GM	epimerase	-	-	-	-	-	-	-	-	-	-	-	-	-
291_RNODE_11_length_104062_16	412597.AEPN01000001_gene2986	7.11e-33	117	COG2388@1|root,COG2388@2|Bacteria,1N6YS@1224|Proteobacteria,2UG30@28211|Alphaproteobacteria,2PXH2@265|Paracoccus	28211|Alphaproteobacteria	S	GCN5-related N-acetyl-transferase	-	-	-	ko:K06975	-	-	-	-	ko00000	-	-	-	Acetyltransf_CG
291_RNODE_11_length_104062_17	1234595.C725_2927	1.39e-132	397	COG3307@1|root,COG3307@2|Bacteria,1Q6R8@1224|Proteobacteria,2VCTY@28211|Alphaproteobacteria,4BSUY@82117|unclassified Alphaproteobacteria	28211|Alphaproteobacteria	M	-O-antigen	-	-	-	-	-	-	-	-	-	-	-	-	Wzy_C
291_RNODE_11_length_104062_18	314225.ELI_13390	1.09e-113	332	COG1596@1|root,COG1596@2|Bacteria,1RE48@1224|Proteobacteria,2U75D@28211|Alphaproteobacteria,2K5VV@204457|Sphingomonadales	204457|Sphingomonadales	M	Periplasmic protein involved in polysaccharide export	-	-	-	ko:K01991	ko02026,map02026	-	-	-	ko00000,ko00001,ko02000	1.B.18	-	-	Poly_export,SLBB
291_RNODE_11_length_104062_19	685035.ADAE01000006_gene3076	0	953	COG0489@1|root,COG3206@1|root,COG0489@2|Bacteria,COG3206@2|Bacteria,1MVI9@1224|Proteobacteria,2TT1Y@28211|Alphaproteobacteria,2K00D@204457|Sphingomonadales	204457|Sphingomonadales	D	protein involved in exopolysaccharide biosynthesis	-	-	-	ko:K16554	ko05111,map05111	-	-	-	ko00000,ko00001,ko02000	8.A.3.1	-	-	AAA_31,CbiA,GNVR,ParA,Wzz
291_RNODE_11_length_104062_20	1346791.M529_22405	1.76e-98	307	COG0457@1|root,COG0457@2|Bacteria,1RFN9@1224|Proteobacteria,2VE56@28211|Alphaproteobacteria,2K2Z8@204457|Sphingomonadales	204457|Sphingomonadales	S	Tetratricopeptide repeat	-	-	-	-	-	-	-	-	-	-	-	-	-
291_RNODE_11_length_104062_23	161528.ED21_19882	7.85e-144	407	COG0588@1|root,COG0588@2|Bacteria,1MUVE@1224|Proteobacteria,2TSQ0@28211|Alphaproteobacteria,2K06W@204457|Sphingomonadales	204457|Sphingomonadales	G	Belongs to the phosphoglycerate mutase family. BPG- dependent PGAM subfamily	gpmA	-	5.4.2.11	ko:K01834	ko00010,ko00260,ko00680,ko01100,ko01110,ko01120,ko01130,ko01200,ko01230,ko04922,ko05230,map00010,map00260,map00680,map01100,map01110,map01120,map01130,map01200,map01230,map04922,map05230	M00001,M00002,M00003	R01518	RC00536	ko00000,ko00001,ko00002,ko01000,ko04131,ko04147	-	-	-	His_Phos_1
291_RNODE_11_length_104062_24	291985.CCSI01000002_gene1351	3.65e-80	241	COG0041@1|root,COG0041@2|Bacteria,1RCWJ@1224|Proteobacteria,2U58D@28211|Alphaproteobacteria,2K3Z8@204457|Sphingomonadales	204457|Sphingomonadales	F	Catalyzes the conversion of N5-carboxyaminoimidazole ribonucleotide (N5-CAIR) to 4-carboxy-5-aminoimidazole ribonucleotide (CAIR)	purE	-	5.4.99.18	ko:K01588	ko00230,ko01100,ko01110,ko01130,map00230,map01100,map01110,map01130	M00048	R07405	RC01947	ko00000,ko00001,ko00002,ko01000	-	-	-	AIRC
291_RNODE_11_length_104062_25	314225.ELI_13575	2.07e-161	462	COG0026@1|root,COG0026@2|Bacteria,1MU70@1224|Proteobacteria,2TRSV@28211|Alphaproteobacteria,2K0ZI@204457|Sphingomonadales	204457|Sphingomonadales	F	Catalyzes the ATP-dependent conversion of 5- aminoimidazole ribonucleotide (AIR) and HCO(3)(-) to N5- carboxyaminoimidazole ribonucleotide (N5-CAIR)	purK	-	6.3.4.18	ko:K01589	ko00230,ko01100,ko01110,ko01130,map00230,map01100,map01110,map01130	M00048	R07404	RC01927	ko00000,ko00001,ko00002,ko01000	-	-	-	ATP-grasp
291_RNODE_11_length_104062_26	291985.CCSI01000002_gene1353	4.83e-77	233	COG0262@1|root,COG0262@2|Bacteria,1RH0P@1224|Proteobacteria,2U9GC@28211|Alphaproteobacteria,2K4ET@204457|Sphingomonadales	204457|Sphingomonadales	H	Key enzyme in folate metabolism. Catalyzes an essential reaction for de novo glycine and purine synthesis, and for DNA precursor synthesis	folA	-	1.5.1.3	ko:K00287	ko00670,ko00790,ko01100,ko01523,map00670,map00790,map01100,map01523	M00126,M00840	R00936,R00937,R00939,R00940,R02235,R02236,R11765	RC00109,RC00110,RC00158	ko00000,ko00001,ko00002,ko01000	-	-	-	DHFR_1
291_RNODE_11_length_104062_27	383381.EH30_15445	1.22e-176	497	COG0196@1|root,COG0196@2|Bacteria,1MV9I@1224|Proteobacteria,2TTUY@28211|Alphaproteobacteria,2K0M2@204457|Sphingomonadales	204457|Sphingomonadales	H	Belongs to the ribF family	ribF	-	2.7.1.26,2.7.7.2	ko:K11753	ko00740,ko01100,ko01110,map00740,map01100,map01110	M00125	R00161,R00549	RC00002,RC00017	ko00000,ko00001,ko00002,ko01000	-	-	-	FAD_syn,Flavokinase
291_RNODE_11_length_104062_28	291985.CCSI01000002_gene1355	0	1457	COG0060@1|root,COG0060@2|Bacteria,1MVBQ@1224|Proteobacteria,2TR3N@28211|Alphaproteobacteria,2K0GR@204457|Sphingomonadales	204457|Sphingomonadales	J	amino acids such as valine, to avoid such errors it has two additional distinct tRNA(Ile)-dependent editing activities. One activity is designated as 'pretransfer' editing and involves the hydrolysis of activated Val-AMP. The other activity is designated 'posttransfer' editing and involves deacylation of mischarged Val-tRNA(Ile)	ileS	-	6.1.1.5	ko:K01870	ko00970,map00970	M00359,M00360	R03656	RC00055,RC00523	ko00000,ko00001,ko00002,ko01000,ko01007,ko03016	-	-	-	Anticodon_1,tRNA-synt_1,zf-FPG_IleRS
291_RNODE_11_length_104062_29	291985.CCSI01000002_gene1356	2.73e-80	243	COG0597@1|root,COG0597@2|Bacteria,1RGV9@1224|Proteobacteria,2UBUC@28211|Alphaproteobacteria,2K4K3@204457|Sphingomonadales	204457|Sphingomonadales	MU	This protein specifically catalyzes the removal of signal peptides from prolipoproteins	lspA	-	3.4.23.36	ko:K03101	ko03060,map03060	-	-	-	ko00000,ko00001,ko01000,ko01002	-	-	-	Peptidase_A8
291_RNODE_11_length_104062_30	161528.ED21_19847	7.57e-65	200	2C068@1|root,30N9J@2|Bacteria,1RG08@1224|Proteobacteria,2U9FG@28211|Alphaproteobacteria,2K56D@204457|Sphingomonadales	204457|Sphingomonadales	S	Protein of unknown function (DUF3035)	-	-	-	-	-	-	-	-	-	-	-	-	DUF3035
291_RNODE_11_length_104062_31	291985.CCSI01000002_gene1359	1.67e-82	252	COG2885@1|root,COG2885@2|Bacteria,1MYBP@1224|Proteobacteria,2U787@28211|Alphaproteobacteria,2K074@204457|Sphingomonadales	204457|Sphingomonadales	M	Belongs to the ompA family	-	-	-	-	-	-	-	-	-	-	-	-	Gly-zipper_Omp,OmpA
291_RNODE_11_length_104062_32	161528.ED21_19827	4.16e-256	719	COG0045@1|root,COG0045@2|Bacteria,1MVCE@1224|Proteobacteria,2TRXK@28211|Alphaproteobacteria,2K12N@204457|Sphingomonadales	204457|Sphingomonadales	C	Succinyl-CoA synthetase functions in the citric acid cycle (TCA), coupling the hydrolysis of succinyl-CoA to the synthesis of either ATP or GTP and thus represents the only step of substrate-level phosphorylation in the TCA. The beta subunit provides nucleotide specificity of the enzyme and binds the substrate succinate, while the binding sites for coenzyme A and phosphate are found in the alpha …	sucC	-	6.2.1.5	ko:K01903	ko00020,ko00640,ko00660,ko00720,ko01100,ko01110,ko01120,ko01130,ko01200,map00020,map00640,map00660,map00720,map01100,map01110,map01120,map01130,map01200	M00009,M00011,M00173,M00374,M00620	R00405,R02404	RC00004,RC00014	ko00000,ko00001,ko00002,ko01000	-	-	-	ATP-grasp_2,Ligase_CoA
291_RNODE_11_length_104062_33	291985.CCSI01000002_gene1363	5.11e-161	452	COG2086@1|root,COG2086@2|Bacteria,1MVH6@1224|Proteobacteria,2TR4J@28211|Alphaproteobacteria,2K0GH@204457|Sphingomonadales	204457|Sphingomonadales	C	Electron transfer flavoprotein	-	-	-	ko:K03521	-	-	-	-	ko00000	-	-	-	ETF
291_RNODE_11_length_104062_34	314225.ELI_13500	1.64e-192	537	COG2025@1|root,COG2025@2|Bacteria,1MUFI@1224|Proteobacteria,2TR10@28211|Alphaproteobacteria,2K1AU@204457|Sphingomonadales	204457|Sphingomonadales	C	Electron transfer flavoprotein	etfA	-	-	ko:K03522	-	-	-	-	ko00000,ko04147	-	-	-	ETF,ETF_alpha
291_RNODE_11_length_104062_37	291985.CCSI01000002_gene1373	4.56e-226	629	COG0482@1|root,COG0482@2|Bacteria,1MUT1@1224|Proteobacteria,2TQU7@28211|Alphaproteobacteria,2K1HV@204457|Sphingomonadales	204457|Sphingomonadales	J	Catalyzes the 2-thiolation of uridine at the wobble position (U34) of tRNA, leading to the formation of s(2)U34	mnmA	-	2.8.1.13	ko:K00566	ko04122,map04122	-	R08700	RC02313,RC02315	ko00000,ko00001,ko01000,ko03016	-	-	-	tRNA_Me_trans
291_RNODE_11_length_104062_39	1479239.JQMU01000001_gene1355	4.87e-198	557	COG1680@1|root,COG1680@2|Bacteria,1MY4Y@1224|Proteobacteria,2TYCG@28211|Alphaproteobacteria,2K2G5@204457|Sphingomonadales	204457|Sphingomonadales	V	COG1680 Beta-lactamase class C and other penicillin binding proteins	-	-	-	-	-	-	-	-	-	-	-	-	Beta-lactamase
291_RNODE_11_length_104062_41	291985.CCSI01000002_gene1381	1.06e-164	468	COG0484@1|root,COG2214@1|root,COG0484@2|Bacteria,COG2214@2|Bacteria,1MUZ4@1224|Proteobacteria,2TR01@28211|Alphaproteobacteria,2K1JP@204457|Sphingomonadales	204457|Sphingomonadales	O	molecular chaperone	dnaJ_2	-	-	-	-	-	-	-	-	-	-	-	DnaJ,DnaJ_C
291_RNODE_11_length_104062_42	291985.CCSI01000002_gene1382	4.34e-188	530	COG1295@1|root,COG1295@2|Bacteria,1MXQA@1224|Proteobacteria,2TTN5@28211|Alphaproteobacteria,2K0UY@204457|Sphingomonadales	204457|Sphingomonadales	S	ribonuclease BN	-	-	-	ko:K07058	-	-	-	-	ko00000	-	-	-	Virul_fac_BrkB
291_RNODE_11_length_104062_43	291985.CCSI01000002_gene1383	1.51e-172	483	COG0623@1|root,COG0623@2|Bacteria,1MV05@1224|Proteobacteria,2TSU4@28211|Alphaproteobacteria,2K0BH@204457|Sphingomonadales	204457|Sphingomonadales	I	Enoyl- acyl-carrier-protein reductase NADH	fabI	-	1.3.1.10,1.3.1.9	ko:K00208	ko00061,ko00333,ko00780,ko01100,ko01130,ko01212,map00061,map00333,map00780,map01100,map01130,map01212	M00083,M00572	R01404,R04429,R04430,R04724,R04725,R04955,R04956,R04958,R04959,R04961,R04962,R04966,R04967,R04969,R04970,R07765,R10118,R10122,R11671	RC00052,RC00076,RC00120	ko00000,ko00001,ko00002,ko01000,ko01004	-	-	-	adh_short_C2
291_RNODE_11_length_104062_44	314225.ELI_13370	5.7e-223	642	COG1086@1|root,COG1086@2|Bacteria,1MWKY@1224|Proteobacteria,2TT4K@28211|Alphaproteobacteria,2K0BA@204457|Sphingomonadales	204457|Sphingomonadales	GM	Polysaccharide biosynthesis protein	-	-	-	ko:K13013	-	-	-	-	ko00000,ko01005	-	-	-	CoA_binding_3,Polysacc_synt_2
291_RNODE_11_length_104062_45	517722.AEUE01000002_gene2047	8.06e-182	512	COG0451@1|root,COG0451@2|Bacteria,1MU7J@1224|Proteobacteria,2TSIP@28211|Alphaproteobacteria,2K0VH@204457|Sphingomonadales	204457|Sphingomonadales	M	epimerase dehydratase	-	-	5.1.3.6	ko:K08679	ko00520,ko01100,map00520,map01100	-	R01385	RC00289	ko00000,ko00001,ko01000	-	-	-	Epimerase,GDP_Man_Dehyd
291_RNODE_11_length_104062_47	314225.ELI_13870	2.28e-247	688	COG0004@1|root,COG0004@2|Bacteria,1NR9F@1224|Proteobacteria,2TT2J@28211|Alphaproteobacteria,2K0PX@204457|Sphingomonadales	204457|Sphingomonadales	P	Ammonium Transporter	amt	-	-	ko:K03320	-	-	-	-	ko00000,ko02000	1.A.11	-	-	Ammonium_transp
291_RNODE_11_length_104062_48	291985.CCSI01000002_gene1291	3.9e-66	202	COG0347@1|root,COG0347@2|Bacteria,1RGWK@1224|Proteobacteria,2U952@28211|Alphaproteobacteria,2K4EF@204457|Sphingomonadales	204457|Sphingomonadales	K	Belongs to the P(II) protein family	-	-	-	ko:K04752	-	-	-	-	ko00000	-	-	-	P-II
291_RNODE_11_length_104062_49	161528.ED21_20144	2.85e-191	533	COG2267@1|root,COG2267@2|Bacteria,1QTAP@1224|Proteobacteria,2TU8W@28211|Alphaproteobacteria,2K0IC@204457|Sphingomonadales	204457|Sphingomonadales	I	Alpha beta hydrolase	-	-	-	-	-	-	-	-	-	-	-	-	Abhydrolase_1
291_RNODE_11_length_104062_50	291985.CCSI01000002_gene1295	0	924	COG4108@1|root,COG4108@2|Bacteria,1MU7X@1224|Proteobacteria,2TRP5@28211|Alphaproteobacteria,2K0N8@204457|Sphingomonadales	204457|Sphingomonadales	J	Increases the formation of ribosomal termination complexes and stimulates activities of RF-1 and RF-2. It binds guanine nucleotides and has strong preference for UGA stop codons. It may interact directly with the ribosome. The stimulation of RF- 1 and RF-2 is significantly reduced by GTP and GDP, but not by GMP	prfC	-	-	ko:K02837	-	-	-	-	ko00000,ko03012	-	-	-	GTP_EFTU,GTP_EFTU_D2,RF3_C
291_RNODE_11_length_104062_51	161528.ED21_20134	1.91e-154	436	COG4221@1|root,COG4221@2|Bacteria,1MUF8@1224|Proteobacteria,2TR5S@28211|Alphaproteobacteria,2K1R4@204457|Sphingomonadales	204457|Sphingomonadales	S	Belongs to the short-chain dehydrogenases reductases (SDR) family	-	-	1.1.1.276	ko:K05886	-	-	-	-	ko00000,ko01000	-	-	-	adh_short
291_RNODE_11_length_104062_52	685035.ADAE01000023_gene1702	0	1266	COG0072@1|root,COG0073@1|root,COG0072@2|Bacteria,COG0073@2|Bacteria,1MWKS@1224|Proteobacteria,2TQV8@28211|Alphaproteobacteria,2K02I@204457|Sphingomonadales	204457|Sphingomonadales	J	Belongs to the phenylalanyl-tRNA synthetase beta subunit family. Type 1 subfamily	pheT	-	6.1.1.20	ko:K01890	ko00970,map00970	M00359,M00360	R03660	RC00055,RC00523	ko00000,ko00001,ko00002,ko01000,ko01007,ko03016	-	-	-	B3_4,B5,FDX-ACB,tRNA_bind
291_RNODE_11_length_104062_53	291985.CCSI01000002_gene1298	1.65e-230	638	COG0016@1|root,COG0016@2|Bacteria,1MVD7@1224|Proteobacteria,2TS2T@28211|Alphaproteobacteria,2K0XB@204457|Sphingomonadales	204457|Sphingomonadales	J	Belongs to the class-II aminoacyl-tRNA synthetase family. Phe-tRNA synthetase alpha subunit type 1 subfamily	pheS	-	6.1.1.20	ko:K01889	ko00970,map00970	M00359,M00360	R03660	RC00055,RC00523	ko00000,ko00001,ko00002,ko01000,ko01007,ko03016	-	-	-	Phe_tRNA-synt_N,tRNA-synt_2d
291_RNODE_11_length_104062_54	685035.ADAE01000023_gene1699	1.23e-71	216	COG0292@1|root,COG0292@2|Bacteria,1RGU2@1224|Proteobacteria,2U756@28211|Alphaproteobacteria,2K4FX@204457|Sphingomonadales	204457|Sphingomonadales	J	Binds directly to 23S ribosomal RNA and is necessary for the in vitro assembly process of the 50S ribosomal subunit. It is not involved in the protein synthesizing functions of that subunit	rplT	-	-	ko:K02887	ko03010,map03010	M00178	-	-	br01610,ko00000,ko00001,ko00002,ko03011	-	-	-	Ribosomal_L20
291_RNODE_11_length_104062_55	627192.SLG_38210	5.99e-37	124	COG0291@1|root,COG0291@2|Bacteria,1N6V4@1224|Proteobacteria,2UF6K@28211|Alphaproteobacteria,2K5YR@204457|Sphingomonadales	204457|Sphingomonadales	J	Belongs to the bacterial ribosomal protein bL35 family	rpmI	-	-	ko:K02916	ko03010,map03010	M00178	-	-	br01610,ko00000,ko00001,ko00002,ko03011	-	-	-	Ribosomal_L35p
291_RNODE_11_length_104062_56	291985.CCSI01000002_gene1303	8.48e-111	325	COG1028@1|root,COG1028@2|Bacteria,1MWB6@1224|Proteobacteria,2TTVF@28211|Alphaproteobacteria,2K2SE@204457|Sphingomonadales	204457|Sphingomonadales	IQ	Enoyl-(Acyl carrier protein) reductase	-	-	1.1.1.69	ko:K00046	-	-	-	-	ko00000,ko01000	-	-	-	adh_short_C2
291_RNODE_11_length_104062_57	291985.CCSI01000002_gene1304	1.49e-132	381	COG1028@1|root,COG1028@2|Bacteria,1MUAY@1224|Proteobacteria,2U6AS@28211|Alphaproteobacteria,2JZX9@204457|Sphingomonadales	204457|Sphingomonadales	IQ	COG1028 Dehydrogenases with different specificities (related to short-chain alcohol dehydrogenases)	-	-	-	-	-	-	-	-	-	-	-	-	adh_short_C2
291_RNODE_11_length_104062_58	314225.ELI_13805	9.44e-140	400	COG0483@1|root,COG0483@2|Bacteria,1PPJ0@1224|Proteobacteria,2TQTX@28211|Alphaproteobacteria,2K0WC@204457|Sphingomonadales	204457|Sphingomonadales	G	COG0483 Archaeal fructose-1,6-bisphosphatase and related enzymes of inositol monophosphatase family	-	-	-	-	-	-	-	-	-	-	-	-	Inositol_P
291_RNODE_11_length_104062_59	161528.ED21_20074	5.84e-203	564	COG0462@1|root,COG0462@2|Bacteria,1MW21@1224|Proteobacteria,2TR4Y@28211|Alphaproteobacteria,2K0MQ@204457|Sphingomonadales	204457|Sphingomonadales	F	Involved in the biosynthesis of the central metabolite phospho-alpha-D-ribosyl-1-pyrophosphate (PRPP) via the transfer of pyrophosphoryl group from ATP to 1-hydroxyl of ribose-5-phosphate (Rib-5-P)	prs	-	2.7.6.1	ko:K00948	ko00030,ko00230,ko01100,ko01110,ko01120,ko01130,ko01200,ko01230,map00030,map00230,map01100,map01110,map01120,map01130,map01200,map01230	M00005	R01049	RC00002,RC00078	ko00000,ko00001,ko00002,ko01000	-	-	-	Pribosyl_synth,Pribosyltran_N
291_RNODE_11_length_104062_60	291985.CCSI01000002_gene1310	5.03e-209	580	COG1494@1|root,COG1494@2|Bacteria,1MUB1@1224|Proteobacteria,2TSPE@28211|Alphaproteobacteria,2JZUH@204457|Sphingomonadales	204457|Sphingomonadales	G	in Escherichia coli this protein forms a dimer and binds manganese	glpX	-	3.1.3.11,3.1.3.37	ko:K11532	ko00010,ko00030,ko00051,ko00680,ko00710,ko01100,ko01110,ko01120,ko01130,ko01200,map00010,map00030,map00051,map00680,map00710,map01100,map01110,map01120,map01130,map01200	M00003,M00165,M00167	R00762,R01845,R04780	RC00017	ko00000,ko00001,ko00002,ko01000	-	-	-	FBPase_glpX
291_RNODE_11_length_104062_61	291985.CCSI01000002_gene1312	1.67e-231	647	COG0460@1|root,COG0460@2|Bacteria,1MUDC@1224|Proteobacteria,2TQWS@28211|Alphaproteobacteria,2K2BW@204457|Sphingomonadales	204457|Sphingomonadales	E	homoserine dehydrogenase	thrA	-	1.1.1.3	ko:K00003	ko00260,ko00270,ko00300,ko01100,ko01110,ko01120,ko01130,ko01230,map00260,map00270,map00300,map01100,map01110,map01120,map01130,map01230	M00017,M00018	R01773,R01775	RC00087	ko00000,ko00001,ko00002,ko01000	-	-	-	ACT,Homoserine_dh,NAD_binding_3
291_RNODE_11_length_104062_62	161528.ED21_20049	2.21e-53	172	COG0824@1|root,COG0824@2|Bacteria,1N4X2@1224|Proteobacteria,2VF3A@28211|Alphaproteobacteria,2KDVI@204457|Sphingomonadales	204457|Sphingomonadales	S	Thioesterase superfamily	-	-	-	ko:K07107	-	-	-	-	ko00000,ko01000	-	-	-	4HBT
291_RNODE_11_length_104062_63	161528.ED21_20044	1.48e-116	343	2CJQX@1|root,342E0@2|Bacteria,1REBQ@1224|Proteobacteria,2U7P6@28211|Alphaproteobacteria,2K1EX@204457|Sphingomonadales	204457|Sphingomonadales	-	-	-	-	-	-	-	-	-	-	-	-	-	-	-
291_RNODE_11_length_104062_64	291985.CCSI01000002_gene1321	0	1401	COG1201@1|root,COG1201@2|Bacteria,1MUSW@1224|Proteobacteria,2TR7V@28211|Alphaproteobacteria,2K0I6@204457|Sphingomonadales	204457|Sphingomonadales	L	helicase	lhr	-	-	ko:K03724	-	-	-	-	ko00000,ko01000,ko03400	-	-	-	DEAD,DEAD_assoc,Helicase_C
291_RNODE_11_length_104062_65	314225.ELI_13720	7.02e-73	232	2AG6V@1|root,3107V@2|Bacteria,1MZ2D@1224|Proteobacteria,2TVU5@28211|Alphaproteobacteria,2KE86@204457|Sphingomonadales	204457|Sphingomonadales	-	-	-	-	-	-	-	-	-	-	-	-	-	-	DUF2059
291_RNODE_11_length_104062_66	291985.CCSI01000002_gene1328	1.74e-285	786	COG1109@1|root,COG1109@2|Bacteria,1MUA5@1224|Proteobacteria,2TRIJ@28211|Alphaproteobacteria,2K0Q1@204457|Sphingomonadales	204457|Sphingomonadales	G	phosphomannomutase	-	-	5.4.2.8	ko:K01840	ko00051,ko00520,ko01100,ko01110,ko01130,map00051,map00520,map01100,map01110,map01130	M00114	R01818	RC00408	ko00000,ko00001,ko00002,ko01000	-	-	-	PGM_PMM_I,PGM_PMM_II,PGM_PMM_III,PGM_PMM_IV
291_RNODE_11_length_104062_67	685035.ADAE01000023_gene1679	2.82e-29	107	COG2214@1|root,COG2214@2|Bacteria,1Q626@1224|Proteobacteria,2VCAT@28211|Alphaproteobacteria,2K76N@204457|Sphingomonadales	204457|Sphingomonadales	O	DnaJ molecular chaperone homology domain	-	-	-	-	-	-	-	-	-	-	-	-	DnaJ
291_RNODE_11_length_104062_68	1122970.AUHC01000002_gene1295	4.79e-136	394	COG1192@1|root,COG1192@2|Bacteria,1MVKR@1224|Proteobacteria,2TRZY@28211|Alphaproteobacteria,2K06A@204457|Sphingomonadales	204457|Sphingomonadales	D	involved in chromosome partitioning	-	-	-	ko:K03496	-	-	-	-	ko00000,ko03036,ko04812	-	-	-	MipZ
291_RNODE_11_length_104062_69	983920.Y88_3107	1.32e-115	339	COG1482@1|root,COG1482@2|Bacteria,1P6JR@1224|Proteobacteria,2U30V@28211|Alphaproteobacteria,2K0Y1@204457|Sphingomonadales	204457|Sphingomonadales	G	isomerase	-	-	5.3.1.8	ko:K01809	ko00051,ko00520,ko01100,ko01110,ko01130,map00051,map00520,map01100,map01110,map01130	M00114	R01819	RC00376	ko00000,ko00001,ko00002,ko01000	-	-	-	-
291_RNODE_11_length_104062_70	1144305.PMI02_01502	4.04e-159	456	COG0836@1|root,COG0836@2|Bacteria,1MV39@1224|Proteobacteria,2TT0R@28211|Alphaproteobacteria,2K066@204457|Sphingomonadales	204457|Sphingomonadales	M	Mannose-1-phosphate guanylyltransferase	-	-	2.7.7.13	ko:K00971	ko00051,ko00520,ko01100,ko01110,map00051,map00520,map01100,map01110	M00114,M00361,M00362	R00885	RC00002	ko00000,ko00001,ko00002,ko01000	-	-	-	NTP_transferase
291_RNODE_11_length_104062_71	291985.CCSI01000002_gene1334	2.33e-49	166	COG2885@1|root,COG2885@2|Bacteria,1NDY2@1224|Proteobacteria,2UIJ6@28211|Alphaproteobacteria,2K4TE@204457|Sphingomonadales	204457|Sphingomonadales	M	COG2885 Outer membrane protein and related peptidoglycan-associated (lipo)proteins	-	-	-	ko:K03286	-	-	-	-	ko00000,ko02000	1.B.6	-	-	OmpA
291_RNODE_11_length_104062_72	161528.ED21_19957	0	992	COG0025@1|root,COG0569@1|root,COG0025@2|Bacteria,COG0569@2|Bacteria,1QTUE@1224|Proteobacteria,2TW3I@28211|Alphaproteobacteria,2K36K@204457|Sphingomonadales	204457|Sphingomonadales	P	antiporter	-	-	-	-	-	-	-	-	-	-	-	-	Na_H_Exchanger,TrkA_N
291_RNODE_11_length_104062_73	1248917.ANFX01000019_gene2371	3.18e-85	255	COG0503@1|root,COG0503@2|Bacteria,1MVZ6@1224|Proteobacteria,2TV7J@28211|Alphaproteobacteria,2K25N@204457|Sphingomonadales	204457|Sphingomonadales	F	Catalyzes a salvage reaction resulting in the formation of AMP, that is energically less costly than de novo synthesis	apt	-	2.4.2.7	ko:K00759	ko00230,ko01100,map00230,map01100	-	R00190,R01229,R04378	RC00063	ko00000,ko00001,ko01000,ko04147	-	-	-	Pribosyltran
291_RNODE_11_length_104062_74	291985.CCSI01000002_gene1337	4.65e-153	435	COG2857@1|root,COG2857@2|Bacteria,1QFU2@1224|Proteobacteria,2TUHX@28211|Alphaproteobacteria,2K07X@204457|Sphingomonadales	204457|Sphingomonadales	C	Cytochrome c1	petC	-	-	ko:K00413	ko00190,ko01100,ko02020,ko04260,ko04714,ko04932,ko05010,ko05012,ko05016,map00190,map01100,map02020,map04260,map04714,map04932,map05010,map05012,map05016	M00151,M00152	-	-	ko00000,ko00001,ko00002	-	-	-	Cytochrom_C1
291_RNODE_11_length_104062_75	161528.ED21_19942	6.11e-295	806	COG1290@1|root,COG1290@2|Bacteria,1MV97@1224|Proteobacteria,2TSZ3@28211|Alphaproteobacteria,2K0CE@204457|Sphingomonadales	204457|Sphingomonadales	C	Component of the ubiquinol-cytochrome c reductase complex (complex III or cytochrome b-c1 complex), which is a respiratory chain that generates an electrochemical potential coupled to ATP synthesis	petB	-	-	ko:K00412	ko00190,ko01100,ko02020,ko04260,ko04714,ko04932,ko05010,ko05012,ko05016,map00190,map01100,map02020,map04260,map04714,map04932,map05010,map05012,map05016	M00151,M00152	-	-	ko00000,ko00001,ko00002,ko03029	-	-	-	Cytochrom_B_C,Cytochrome_B
291_RNODE_11_length_104062_76	685035.ADAE01000023_gene1668	3.03e-106	310	COG0723@1|root,COG0723@2|Bacteria,1RAA2@1224|Proteobacteria,2TTT2@28211|Alphaproteobacteria,2K1YX@204457|Sphingomonadales	204457|Sphingomonadales	C	Component of the ubiquinol-cytochrome c reductase complex (complex III or cytochrome b-c1 complex), which is a respiratory chain that generates an electrochemical potential coupled to ATP synthesis	petA	-	1.10.2.2	ko:K00411	ko00190,ko01100,ko02020,ko04260,ko04714,ko04932,ko05010,ko05012,ko05016,map00190,map01100,map02020,map04260,map04714,map04932,map05010,map05012,map05016	M00151,M00152	-	-	ko00000,ko00001,ko00002,ko01000	-	-	-	Rieske,UCR_Fe-S_N
291_RNODE_11_length_104062_77	161528.ED21_19932	4.06e-87	263	COG1496@1|root,COG1496@2|Bacteria,1MW2H@1224|Proteobacteria,2TTXU@28211|Alphaproteobacteria,2K13X@204457|Sphingomonadales	204457|Sphingomonadales	S	Belongs to the multicopper oxidase YfiH RL5 family	-	-	-	ko:K05810	-	-	-	-	ko00000,ko01000	-	-	-	Cu-oxidase_4
291_RNODE_11_length_104062_78	291985.CCSI01000002_gene1341	0	1341	COG0308@1|root,COG0308@2|Bacteria,1MUCI@1224|Proteobacteria,2TRUM@28211|Alphaproteobacteria,2K072@204457|Sphingomonadales	204457|Sphingomonadales	E	aminopeptidase N	pepN	-	3.4.11.2	ko:K01256	ko00480,ko01100,map00480,map01100	-	R00899,R04951	RC00096,RC00141	ko00000,ko00001,ko01000,ko01002	-	-	-	DUF3458,DUF3458_C,Peptidase_M1
291_RNODE_11_length_104062_79	161528.ED21_19917	1.76e-164	467	COG0697@1|root,COG0697@2|Bacteria,1MXJY@1224|Proteobacteria,2TVBG@28211|Alphaproteobacteria,2K0J7@204457|Sphingomonadales	204457|Sphingomonadales	EG	Permeases of the drug metabolite transporter (DMT) superfamily	-	-	-	-	-	-	-	-	-	-	-	-	EamA
291_RNODE_11_length_104062_80	161528.ED21_19912	4e-181	510	COG2008@1|root,COG2008@2|Bacteria,1MWCR@1224|Proteobacteria,2TSUA@28211|Alphaproteobacteria,2K0EJ@204457|Sphingomonadales	204457|Sphingomonadales	E	Threonine aldolase	ltaA	-	4.1.2.48	ko:K01620	ko00260,ko01100,ko01110,ko01120,ko01130,ko01230,map00260,map01100,map01110,map01120,map01130,map01230	-	R00751,R06171	RC00312,RC00372	ko00000,ko00001,ko01000	-	-	-	Beta_elim_lyase
291_RNODE_11_length_104062_81	291985.CCSI01000002_gene1346	2.69e-202	578	COG3428@1|root,COG3428@2|Bacteria,1RAI7@1224|Proteobacteria,2VGGC@28211|Alphaproteobacteria,2KE3Q@204457|Sphingomonadales	204457|Sphingomonadales	S	Bacterial PH domain	-	-	-	-	-	-	-	-	-	-	-	-	bPH_2
291_RNODE_11_length_104062_82	291985.CCSI01000002_gene1347	1.61e-69	214	COG3402@1|root,COG3402@2|Bacteria,1N8GD@1224|Proteobacteria,2UEFP@28211|Alphaproteobacteria,2KE76@204457|Sphingomonadales	204457|Sphingomonadales	S	Bacterial PH domain	-	-	-	ko:K09167	-	-	-	-	ko00000	-	-	-	bPH_2
291_RNODE_11_length_104062_83	291985.CCSI01000002_gene1348	3.14e-244	675	COG1960@1|root,COG1960@2|Bacteria,1MX17@1224|Proteobacteria,2TTRE@28211|Alphaproteobacteria,2K20J@204457|Sphingomonadales	204457|Sphingomonadales	I	Acyl-CoA dehydrogenase, C-terminal domain	-	-	-	ko:K18244	-	-	-	-	ko00000,ko01000	-	-	-	Acyl-CoA_dh_1,Acyl-CoA_dh_M,Acyl-CoA_dh_N
291_RNODE_11_length_104062_85	291985.CCSI01000002_gene1358	2.03e-234	654	COG1253@1|root,COG1253@2|Bacteria,1MV3P@1224|Proteobacteria,2TS80@28211|Alphaproteobacteria,2K087@204457|Sphingomonadales	204457|Sphingomonadales	S	COG1253 Hemolysins and related proteins containing CBS domains	-	-	-	ko:K03699	-	-	-	-	ko00000,ko02042	-	-	-	CBS,CorC_HlyC,DUF21
291_RNODE_11_length_104062_86	291985.CCSI01000002_gene1367	8.97e-246	681	COG2733@1|root,COG2733@2|Bacteria,1MX3G@1224|Proteobacteria,2U15J@28211|Alphaproteobacteria,2K0FY@204457|Sphingomonadales	204457|Sphingomonadales	S	membrane	-	-	-	-	-	-	-	-	-	-	-	-	DUF445
291_RNODE_11_length_104062_87	314225.ELI_13490	0	1677	COG0841@1|root,COG0841@2|Bacteria,1MU48@1224|Proteobacteria,2TQT0@28211|Alphaproteobacteria,2K0BI@204457|Sphingomonadales	204457|Sphingomonadales	V	Belongs to the resistance-nodulation-cell division (RND) (TC 2.A.6) family	-	-	-	-	-	-	-	-	-	-	-	-	ACR_tran
291_RNODE_11_length_104062_88	291985.CCSI01000002_gene1369	1.93e-156	453	COG0845@1|root,COG0845@2|Bacteria,1MXGH@1224|Proteobacteria,2U18A@28211|Alphaproteobacteria,2K0EM@204457|Sphingomonadales	204457|Sphingomonadales	M	Belongs to the membrane fusion protein (MFP) (TC 8.A.1) family	-	-	-	-	-	-	-	-	-	-	-	-	HlyD_D23
291_RNODE_11_length_104062_89	314225.ELI_13480	6.91e-50	159	COG2261@1|root,COG2261@2|Bacteria,1N3E3@1224|Proteobacteria,2UEBF@28211|Alphaproteobacteria,2K6UA@204457|Sphingomonadales	204457|Sphingomonadales	S	Transglycosylase associated protein	-	-	-	-	-	-	-	-	-	-	-	-	Transgly_assoc
291_RNODE_11_length_104062_90	237727.NAP1_12613	9.17e-60	184	2AMHV@1|root,31CDG@2|Bacteria,1RGVA@1224|Proteobacteria,2U98Q@28211|Alphaproteobacteria,2K54G@204457|Sphingomonadales	204457|Sphingomonadales	S	Protein of unknown function (DUF1153)	-	-	-	-	-	-	-	-	-	-	-	-	DUF1153
291_RNODE_11_length_104062_92	314225.ELI_13455	3.17e-38	131	COG1680@1|root,COG1680@2|Bacteria,1NDM0@1224|Proteobacteria,2UIS6@28211|Alphaproteobacteria,2KEFZ@204457|Sphingomonadales	204457|Sphingomonadales	V	COG1680 Beta-lactamase class C and other penicillin binding	-	-	-	-	-	-	-	-	-	-	-	-	-
291_RNODE_11_length_104062_93	291985.CCSI01000002_gene1378	2.62e-155	439	COG0384@1|root,COG0384@2|Bacteria,1R9X4@1224|Proteobacteria,2U4TZ@28211|Alphaproteobacteria,2K01E@204457|Sphingomonadales	204457|Sphingomonadales	S	PhzC PhzF	-	-	-	-	-	-	-	-	-	-	-	-	PhzC-PhzF
291_RNODE_11_length_104062_94	685035.ADAE01000005_gene2038	8.97e-119	349	COG0053@1|root,COG0053@2|Bacteria,1MUDS@1224|Proteobacteria,2TT78@28211|Alphaproteobacteria,2K09U@204457|Sphingomonadales	204457|Sphingomonadales	P	Belongs to the cation diffusion facilitator (CDF) transporter (TC 2.A.4) family	fieF	-	-	ko:K13283	-	-	-	-	ko00000,ko02000	2.A.4.7.1	-	-	Cation_efflux,ZT_dimer
291_RNODE_11_length_104062_95	1044.EH31_06050	5.5e-246	682	COG0677@1|root,COG0677@2|Bacteria,1MUC6@1224|Proteobacteria,2TR5F@28211|Alphaproteobacteria,2K04J@204457|Sphingomonadales	204457|Sphingomonadales	M	Belongs to the UDP-glucose GDP-mannose dehydrogenase family	wecC	-	1.1.1.336	ko:K02472	ko00520,ko05111,map00520,map05111	-	R03317	RC00291	ko00000,ko00001,ko01000	-	-	-	UDPG_MGDP_dh,UDPG_MGDP_dh_C,UDPG_MGDP_dh_N
291_RNODE_11_length_104062_96	291985.CCSI01000002_gene1385	3.22e-224	623	COG0381@1|root,COG0381@2|Bacteria,1MWZN@1224|Proteobacteria,2TTGZ@28211|Alphaproteobacteria,2K0V2@204457|Sphingomonadales	204457|Sphingomonadales	M	Belongs to the UDP-N-acetylglucosamine 2-epimerase family	wecB	-	5.1.3.14	ko:K01791	ko00520,ko01100,ko05111,map00520,map01100,map05111	M00362	R00420	RC00290	ko00000,ko00001,ko00002,ko01000,ko01005	-	-	-	Epimerase_2
291_RNODE_11_length_104062_97	1122970.AUHC01000010_gene1575	5.07e-53	176	2BJB4@1|root,32DM3@2|Bacteria,1N0RM@1224|Proteobacteria,2UA4A@28211|Alphaproteobacteria,2K51P@204457|Sphingomonadales	204457|Sphingomonadales	-	-	-	-	-	-	-	-	-	-	-	-	-	-	-
291_RNODE_11_length_104062_98	314225.ELI_13255	1.55e-100	294	COG2941@1|root,COG2941@2|Bacteria,1RAK4@1224|Proteobacteria,2U85I@28211|Alphaproteobacteria,2K46W@204457|Sphingomonadales	204457|Sphingomonadales	H	Oxygenase that introduces the hydroxyl group at carbon five of 2-nonaprenyl-3-methyl-6-methoxy-1,4-benzoquinol resulting in the formation of 2-nonaprenyl-3-methyl-5-hydroxy-6-methoxy-1,4- benzoquinol	coq7	-	-	ko:K06134	ko00130,ko01100,ko01110,map00130,map01100,map01110	M00128	R04984,R08775	RC01254	ko00000,ko00001,ko00002,ko01000	-	-	-	COQ7
291_RNODE_11_length_104062_99	685035.ADAE01000023_gene1579	2.3e-67	209	COG1495@1|root,COG1495@2|Bacteria,1N89I@1224|Proteobacteria,2UF49@28211|Alphaproteobacteria,2K59V@204457|Sphingomonadales	204457|Sphingomonadales	O	Disulfide bond formation protein	-	-	-	-	-	-	-	-	-	-	-	-	DsbB
291_RNODE_11_length_104062_100	291985.CCSI01000002_gene1389	6.78e-258	714	COG0793@1|root,COG0793@2|Bacteria,1MU39@1224|Proteobacteria,2TRW2@28211|Alphaproteobacteria,2K0TK@204457|Sphingomonadales	204457|Sphingomonadales	M	Belongs to the peptidase S41A family	ctpA	-	3.4.21.102	ko:K03797	-	-	-	-	ko00000,ko01000,ko01002	-	-	-	PDZ_2,Peptidase_S41
291_RNODE_11_length_104062_101	161528.ED21_19682	1.8e-96	301	COG4942@1|root,COG4942@2|Bacteria,1MY3E@1224|Proteobacteria,2TUSP@28211|Alphaproteobacteria,2K22Y@204457|Sphingomonadales	204457|Sphingomonadales	D	Membrane-bound metallopeptidase	-	-	-	-	-	-	-	-	-	-	-	-	Peptidase_M23
291_RNODE_11_length_104062_102	161528.ED21_19677	1.26e-81	243	COG1576@1|root,COG1576@2|Bacteria,1R9Z2@1224|Proteobacteria,2U95Q@28211|Alphaproteobacteria,2K4F0@204457|Sphingomonadales	204457|Sphingomonadales	J	Specifically methylates the pseudouridine at position 1915 (m3Psi1915) in 23S rRNA	rlmH	-	2.1.1.177	ko:K00783	-	-	-	-	ko00000,ko01000,ko03009	-	-	-	SPOUT_MTase
291_RNODE_12_length_1279_1	1122918.KB907249_gene3893	1.04e-127	381	COG1804@1|root,COG1804@2|Bacteria,1TP54@1239|Firmicutes,4HABI@91061|Bacilli,26WSQ@186822|Paenibacillaceae	91061|Bacilli	C	CoA-transferase family III	frc	-	2.8.3.16	ko:K07749	-	-	-	-	ko00000,ko01000	-	-	-	CoA_transf_3
291_RNODE_14_length_32436_5	1548905.A0A0A1IVS4_9CAUD	6.04e-110	328	4QH9I@10239|Viruses,4QTW6@28883|Caudovirales,4QMZW@10699|Siphoviridae	10699|Siphoviridae	-	-	-	-	-	-	-	-	-	-	-	-	-	-	-
291_RNODE_14_length_32436_12	1283078.M1ID83_9CAUD	7.37e-68	236	4QFBI@10239|Viruses,4QY1R@35237|dsDNA viruses no RNA stage,4QRAS@28883|Caudovirales	28883|Caudovirales	-	-	-	-	-	-	-	-	-	-	-	-	-	-	-
291_RNODE_14_length_32436_18	1176423.I6S774_9VIRU	7.07e-29	108	4QCQM@10239|Viruses,4QYGI@35237|dsDNA viruses no RNA stage	10239|Viruses	-	-	-	-	-	-	-	-	-	-	-	-	-	-	-
291_RNODE_14_length_32436_19	1190606.AJYG01000064_gene1360	2.79e-35	127	COG3108@1|root,COG3108@2|Bacteria,1RICX@1224|Proteobacteria,1S6D5@1236|Gammaproteobacteria,1XZ27@135623|Vibrionales	135623|Vibrionales	S	D-alanyl-D-alanine carboxypeptidase	-	-	-	ko:K17733	-	-	-	-	ko00000,ko01000,ko01002,ko01011	-	-	-	Peptidase_M15_4
291_RNODE_14_length_32436_21	521000.PROVRETT_05969	3.88e-37	135	2DIG9@1|root,3036R@2|Bacteria,1RBPA@1224|Proteobacteria,1S2FC@1236|Gammaproteobacteria	1236|Gammaproteobacteria	L	YqaJ-like viral recombinase domain	-	-	-	-	-	-	-	-	-	-	-	-	YqaJ
291_RNODE_14_length_32436_25	1273707.L7TH85_9CAUD	9.4e-36	131	4QEMB@10239|Viruses,4QVSG@35237|dsDNA viruses no RNA stage,4QQ55@28883|Caudovirales,4QP45@10744|Podoviridae	10744|Podoviridae	S	Bacteriophage Lambda NinG protein	-	-	-	-	-	-	-	-	-	-	-	-	-
291_RNODE_14_length_32436_38	1437824.BN940_02906	4.82e-106	327	COG0863@1|root,COG1475@1|root,COG0863@2|Bacteria,COG1475@2|Bacteria,1MVH7@1224|Proteobacteria,2VKJR@28216|Betaproteobacteria,3T6AP@506|Alcaligenaceae	28216|Betaproteobacteria	KL	DNA methylase	yhdJ	-	-	-	-	-	-	-	-	-	-	-	N6_N4_Mtase,ParBc
291_RNODE_14_length_32436_39	314264.ROS217_19822	6.11e-26	101	2E2I7@1|root,32XMZ@2|Bacteria,1N66Y@1224|Proteobacteria,2UETQ@28211|Alphaproteobacteria	28211|Alphaproteobacteria	-	-	-	-	-	-	-	-	-	-	-	-	-	-	-
291_RNODE_14_length_32436_40	1380387.JADM01000008_gene942	1.62e-164	476	COG1783@1|root,COG1783@2|Bacteria,1MWGP@1224|Proteobacteria,1RMTH@1236|Gammaproteobacteria	1236|Gammaproteobacteria	S	Terminase RNaseH-like domain	-	-	-	-	-	-	-	-	-	-	-	-	Terminase_6,Terminase_6C
291_RNODE_14_length_32436_41	157783.LK03_15025	1.29e-113	350	28KYW@1|root,2ZAE8@2|Bacteria,1MX3D@1224|Proteobacteria,1RQQR@1236|Gammaproteobacteria	1236|Gammaproteobacteria	S	Domain of unknown function (DUF4055)	-	-	-	-	-	-	-	-	-	-	-	-	DUF4055
291_RNODE_14_length_32436_45	753084.F4YCM7_9CAUD	1.17e-40	136	4QCEX@10239|Viruses,4QV7Q@35237|dsDNA viruses no RNA stage,4QU8B@28883|Caudovirales	28883|Caudovirales	-	-	-	-	-	-	-	-	-	-	-	-	-	-	-
291_RNODE_14_length_32436_49	1458697.W6EBZ8_9CAUD	4.39e-97	302	4QBD3@10239|Viruses,4QXFU@35237|dsDNA viruses no RNA stage,4QQ7Z@28883|Caudovirales,4QM04@10699|Siphoviridae	10699|Siphoviridae	S	viral capsid	-	-	-	-	-	-	-	-	-	-	-	-	-
291_RNODE_15_length_1542_1	172088.AUGA01000096_gene3486	6.96e-09	66.2	COG4932@1|root,COG5625@1|root,COG4932@2|Bacteria,COG5625@2|Bacteria,1QUEG@1224|Proteobacteria	1224|Proteobacteria	M	Part of the outer membrane protein assembly complex, which is involved in assembly and insertion of beta-barrel proteins into the outer membrane	-	-	3.4.24.40	ko:K01406	ko01503,map01503	-	-	-	ko00000,ko00001,ko01000,ko01002	-	-	-	Cadherin,Cadherin_3,Calx-beta
291_RNODE_17_length_1401_1	1122176.KB903587_gene4522	5.58e-73	256	COG0739@1|root,COG3291@1|root,COG0739@2|Bacteria,COG3291@2|Bacteria,4PKU5@976|Bacteroidetes,1J0XQ@117747|Sphingobacteriia	976|Bacteroidetes	M	heme binding	-	-	-	-	-	-	-	-	-	-	-	-	-
291_RNODE_21_length_1068_1	1131269.AQVV01000023_gene2374	1.25e-162	465	COG0667@1|root,COG0667@2|Bacteria	2|Bacteria	C	Aldo Keto reductase	tas	-	-	-	-	-	-	-	-	-	-	-	Aldo_ket_red
291_RNODE_22_length_56982_5	471856.Jden_2148	1.73e-19	84	2E46I@1|root,332GH@2|Bacteria,2I85D@201174|Actinobacteria	201174|Actinobacteria	-	-	-	-	-	-	-	-	-	-	-	-	-	-	-
291_RNODE_22_length_56982_6	748247.AZKH_1409	9.32e-11	68.6	COG1403@1|root,COG1403@2|Bacteria,1RATU@1224|Proteobacteria,2VPZS@28216|Betaproteobacteria,2KZEN@206389|Rhodocyclales	206389|Rhodocyclales	L	HNH nucleases	-	-	-	ko:K07451	-	-	-	-	ko00000,ko01000,ko02048	-	-	-	HNH
291_RNODE_22_length_56982_30	1304275.C41B8_05453	9.27e-153	474	COG0234@1|root,COG0234@2|Bacteria,1NJKP@1224|Proteobacteria	1224|Proteobacteria	O	Binds to Cpn60 in the presence of Mg-ATP and suppresses the ATPase activity of the latter	-	-	-	ko:K04078	-	-	-	-	ko00000,ko03029,ko03110	-	-	-	-
291_RNODE_22_length_56982_34	292414.TM1040_0792	3.03e-60	192	COG0827@1|root,COG0827@2|Bacteria,1N8I1@1224|Proteobacteria,2UIBZ@28211|Alphaproteobacteria	28211|Alphaproteobacteria	L	DNA restriction-modification system	-	-	-	-	-	-	-	-	-	-	-	-	-
291_RNODE_22_length_56982_36	1122137.AQXF01000002_gene208	4.77e-26	102	2E645@1|root,330T3@2|Bacteria,1NEGX@1224|Proteobacteria,2UJTA@28211|Alphaproteobacteria	28211|Alphaproteobacteria	S	Holin of 3TMs, for gene-transfer release	-	-	-	-	-	-	-	-	-	-	-	-	GTA_holin_3TM
291_RNODE_22_length_56982_37	572265.HDEF_1700	2.19e-40	140	COG3108@1|root,COG3108@2|Bacteria,1RICX@1224|Proteobacteria,1S6D5@1236|Gammaproteobacteria	1236|Gammaproteobacteria	S	peptidase M15	-	-	-	ko:K17733	-	-	-	-	ko00000,ko01000,ko01002,ko01011	-	-	-	Peptidase_M15_4
291_RNODE_22_length_56982_38	1207058.L53_16095	8.42e-75	233	2ER24@1|root,33IMP@2|Bacteria,1NEVV@1224|Proteobacteria,2UI85@28211|Alphaproteobacteria	28211|Alphaproteobacteria	S	Putative 2OG-Fe(II) oxygenase	-	-	-	-	-	-	-	-	-	-	-	-	2OG-FeII_Oxy_5
291_RNODE_22_length_56982_45	1304275.C41B8_05408	2.08e-95	291	2DVPY@1|root,33WQ8@2|Bacteria,1N9VQ@1224|Proteobacteria	1224|Proteobacteria	-	-	-	-	-	-	-	-	-	-	-	-	-	-	-
291_RNODE_22_length_56982_49	1283077.M1HLK5_9CAUD	5.38e-32	114	4QB53@10239|Viruses,4QW98@35237|dsDNA viruses no RNA stage,4QSJ1@28883|Caudovirales	28883|Caudovirales	-	-	-	-	-	-	-	-	-	-	-	-	-	-	-
291_RNODE_22_length_56982_75	10224.XP_006822007.1	6.47e-15	79.7	COG0553@1|root,KOG0388@2759|Eukaryota	2759|Eukaryota	KL	DNA helicase ino80	INO80	GO:0000070,GO:0000226,GO:0000228,GO:0000278,GO:0000280,GO:0000724,GO:0000725,GO:0000785,GO:0000790,GO:0000819,GO:0001067,GO:0001558,GO:0003674,GO:0003676,GO:0003677,GO:0003824,GO:0005488,GO:0005515,GO:0005575,GO:0005622,GO:0005623,GO:0005634,GO:0005654,GO:0005694,GO:0005700,GO:0005856,GO:0005886,GO:0006139,GO:0006259,GO:0006275,GO:0006281,GO:0006302,GO:0006310,GO:0006325,GO:0006338,GO:0006355,GO:…	3.6.4.12	ko:K11665	-	-	-	-	ko00000,ko01000,ko03036	-	-	-	DBINO,Helicase_C,SNF2_N
291_RNODE_23_length_1383_1	1280948.HY36_15585	2.61e-111	356	COG2182@1|root,COG2182@2|Bacteria,1MU3H@1224|Proteobacteria,2U0ZI@28211|Alphaproteobacteria,43WPN@69657|Hyphomonadaceae	28211|Alphaproteobacteria	G	Parallel beta-helix repeats	-	-	-	-	-	-	-	-	-	-	-	-	-
291_RNODE_28_length_55192_2	753084.F4YCI6_9CAUD	1.34e-57	199	4QAIJ@10239|Viruses,4QVZ9@35237|dsDNA viruses no RNA stage,4QPXI@28883|Caudovirales,4QM02@10699|Siphoviridae	10699|Siphoviridae	S	C-5 cytosine-specific DNA methylase	-	-	-	-	-	-	-	-	-	-	-	-	-
291_RNODE_28_length_55192_20	349521.HCH_01990	4.64e-11	63.9	COG1525@1|root,COG1525@2|Bacteria,1N0I9@1224|Proteobacteria,1S8DU@1236|Gammaproteobacteria,1XQ4E@135619|Oceanospirillales	135619|Oceanospirillales	L	Staphylococcal nuclease homologue	-	-	-	-	-	-	-	-	-	-	-	-	SNase
291_RNODE_28_length_55192_21	313612.L8106_16054	5.08e-40	142	COG3409@1|root,COG3772@1|root,COG3409@2|Bacteria,COG3772@2|Bacteria,1G7YF@1117|Cyanobacteria,1HASB@1150|Oscillatoriales	1117|Cyanobacteria	M	Phage lysozyme	-	-	-	-	-	-	-	-	-	-	-	-	PG_binding_1,Phage_lysozyme
291_RNODE_28_length_55192_24	1304275.C41B8_05453	2.65e-153	476	COG0234@1|root,COG0234@2|Bacteria,1NJKP@1224|Proteobacteria	1224|Proteobacteria	O	Binds to Cpn60 in the presence of Mg-ATP and suppresses the ATPase activity of the latter	-	-	-	ko:K04078	-	-	-	-	ko00000,ko03029,ko03110	-	-	-	-
291_RNODE_28_length_55192_31	1304275.C41B8_05408	2.01e-106	319	2DVPY@1|root,33WQ8@2|Bacteria,1N9VQ@1224|Proteobacteria	1224|Proteobacteria	-	-	-	-	-	-	-	-	-	-	-	-	-	-	-
291_RNODE_28_length_55192_47	644968.DFW101_3033	2.06e-10	62.4	2CICW@1|root,346YY@2|Bacteria,1QEB4@1224|Proteobacteria,435YB@68525|delta/epsilon subdivisions,2X9DP@28221|Deltaproteobacteria,2MC47@213115|Desulfovibrionales	28221|Deltaproteobacteria	-	-	-	-	-	-	-	-	-	-	-	-	-	-	-
291_RNODE_28_length_55192_55	467661.RKLH11_4306	5.41e-22	94.4	2AMPA@1|root,30UYQ@2|Bacteria,1NNCE@1224|Proteobacteria,2UKZN@28211|Alphaproteobacteria	28211|Alphaproteobacteria	-	-	-	-	-	-	-	-	-	-	-	-	-	-	-
291_RNODE_28_length_55192_56	259536.Psyc_0469	1.35e-23	110	COG4643@1|root,COG4643@2|Bacteria,1QV6T@1224|Proteobacteria,1T2W4@1236|Gammaproteobacteria,3NPFQ@468|Moraxellaceae	1236|Gammaproteobacteria	S	TOPRIM	-	-	-	ko:K06919	-	-	-	-	ko00000	-	-	-	Prim_Zn_Ribbon,Toprim_3,Toprim_4
291_RNODE_28_length_55192_57	268746.Q58MW3_BPPRM	2.76e-113	338	4QB5I@10239|Viruses,4QUT2@35237|dsDNA viruses no RNA stage,4QPQ9@28883|Caudovirales	28883|Caudovirales	S	N-methyltransferase activity	-	-	-	-	-	-	-	-	-	-	-	-	-
291_RNODE_28_length_55192_58	1149133.ppKF707_0745	4.07e-97	302	COG0863@1|root,COG0863@2|Bacteria,1QXR3@1224|Proteobacteria,1T3H2@1236|Gammaproteobacteria	1236|Gammaproteobacteria	L	Belongs to the N(4) N(6)-methyltransferase family	-	-	2.1.1.72	ko:K07319	-	-	-	-	ko00000,ko01000,ko02048	-	-	-	N6_N4_Mtase
291_RNODE_28_length_55192_62	1244869.H261_10537	7.96e-92	281	COG0175@1|root,COG0175@2|Bacteria,1PZ96@1224|Proteobacteria	1224|Proteobacteria	EH	3'-phosphoadenosine 5'-phosphosulfate sulfotransferase (PAPS reductase) FAD synthetase and related enzymes	-	-	-	-	-	-	-	-	-	-	-	-	PAPS_reduct
291_RNODE_28_length_55192_63	1415780.JPOG01000001_gene2036	7.55e-19	86.7	COG3128@1|root,COG3128@2|Bacteria,1PM05@1224|Proteobacteria,1SII5@1236|Gammaproteobacteria	1236|Gammaproteobacteria	S	Prolyl 4-hydroxylase alpha subunit homologues.	-	-	-	ko:K07336	-	-	-	-	ko00000,ko01000	-	-	-	2OG-FeII_Oxy_3
291_RNODE_28_length_55192_75	227720.Q858M9_9CAUD	1.79e-17	77	4QAZF@10239|Viruses,4QUTY@35237|dsDNA viruses no RNA stage,4QPH6@28883|Caudovirales,4QNEM@10744|Podoviridae	10744|Podoviridae	S	Protein of unknwon function (DUF3310)	-	-	-	-	-	-	-	-	-	-	-	-	-
291_RNODE_28_length_55192_76	472175.EL18_02118	7.54e-19	89.4	2A5SG@1|root,30UHK@2|Bacteria,1Q0JJ@1224|Proteobacteria,2UZWA@28211|Alphaproteobacteria,43QJP@69277|Phyllobacteriaceae	28211|Alphaproteobacteria	-	-	-	-	-	-	-	-	-	-	-	-	-	-	-
291_RNODE_30_length_59530_9	1225184.ALXE01000019_gene4148	7.76e-26	109	COG0863@1|root,COG0863@2|Bacteria	2|Bacteria	L	N-4 methylation of cytosine	-	-	2.1.1.72	ko:K00571	-	-	-	-	ko00000,ko01000,ko02048	-	-	-	N6_N4_Mtase
291_RNODE_30_length_59530_10	445686.E3SLA4_9CAUD	1.59e-21	85.1	4QFC7@10239|Viruses,4QXMC@35237|dsDNA viruses no RNA stage,4QTWM@28883|Caudovirales,4QKHP@10662|Myoviridae	10662|Myoviridae	-	-	-	-	-	-	-	-	-	-	-	-	-	-	-
291_RNODE_30_length_59530_13	398578.Daci_3225	9.81e-13	64.7	2EI4V@1|root,33BW7@2|Bacteria,1NN3Z@1224|Proteobacteria	1224|Proteobacteria	S	Protein of unknwon function (DUF3310)	-	-	-	-	-	-	-	-	-	-	-	-	DUF3310
291_RNODE_30_length_59530_18	444862.E3SLV1_9CAUD	1.15e-115	346	4QB5I@10239|Viruses,4QUT2@35237|dsDNA viruses no RNA stage,4QPQ9@28883|Caudovirales,4QII1@10662|Myoviridae	10662|Myoviridae	S	N-methyltransferase activity	-	-	-	-	-	-	-	-	-	-	-	-	-
291_RNODE_30_length_59530_20	1499967.BAYZ01000171_gene5586	1.5e-23	99	COG1403@1|root,COG1403@2|Bacteria	2|Bacteria	V	endonuclease activity	-	-	-	ko:K06877,ko:K07451	-	-	-	-	ko00000,ko01000,ko02048	-	-	-	HNH,Intron_maturas2,RVT_1
291_RNODE_30_length_59530_33	1304275.C41B8_05453	1.5e-156	483	COG0234@1|root,COG0234@2|Bacteria,1NJKP@1224|Proteobacteria	1224|Proteobacteria	O	Binds to Cpn60 in the presence of Mg-ATP and suppresses the ATPase activity of the latter	-	-	-	ko:K04078	-	-	-	-	ko00000,ko03029,ko03110	-	-	-	-
291_RNODE_30_length_59530_36	757424.Hsero_0230	2.26e-15	74.7	2E645@1|root,330T3@2|Bacteria,1NEGX@1224|Proteobacteria,2VY99@28216|Betaproteobacteria	28216|Betaproteobacteria	S	Holin of 3TMs, for gene-transfer release	-	-	-	-	-	-	-	-	-	-	-	-	GTA_holin_3TM
291_RNODE_30_length_59530_43	1304275.C41B8_05408	1.04e-115	342	2DVPY@1|root,33WQ8@2|Bacteria,1N9VQ@1224|Proteobacteria	1224|Proteobacteria	-	-	-	-	-	-	-	-	-	-	-	-	-	-	-
291_RNODE_30_length_59530_46	1283077.M1HLK5_9CAUD	6.06e-21	86.7	4QB53@10239|Viruses,4QW98@35237|dsDNA viruses no RNA stage,4QSJ1@28883|Caudovirales	28883|Caudovirales	-	-	-	-	-	-	-	-	-	-	-	-	-	-	-
291_RNODE_30_length_59530_47	1283077.M1I7M3_9CAUD	2.53e-40	140	4QB6G@10239|Viruses,4QVYX@35237|dsDNA viruses no RNA stage,4QQS8@28883|Caudovirales	28883|Caudovirales	S	Peptidase M15	-	-	-	-	-	-	-	-	-	-	-	-	-
291_RNODE_30_length_59530_56	596151.DesfrDRAFT_0443	3.14e-14	72.4	2CICW@1|root,346YY@2|Bacteria,1QEB4@1224|Proteobacteria,435YB@68525|delta/epsilon subdivisions,2X9DP@28221|Deltaproteobacteria,2MC47@213115|Desulfovibrionales	28221|Deltaproteobacteria	-	-	-	-	-	-	-	-	-	-	-	-	-	-	-
291_RNODE_30_length_59530_61	1504672.669783590	1.2e-15	79	COG3128@1|root,COG3128@2|Bacteria,1Q0CT@1224|Proteobacteria,2W55R@28216|Betaproteobacteria	28216|Betaproteobacteria	S	2OG-Fe(II) oxygenase superfamily	-	-	-	-	-	-	-	-	-	-	-	-	2OG-FeII_Oxy_3
291_RNODE_30_length_59530_62	118168.MC7420_2498	2.33e-33	125	COG3751@1|root,COG3751@2|Bacteria,1GGCA@1117|Cyanobacteria	1117|Cyanobacteria	O	2OG-Fe(II) oxygenase superfamily	-	-	-	-	-	-	-	-	-	-	-	-	-
291_RNODE_30_length_59530_87	1550073.JROH01000035_gene2628	5.21e-53	182	COG4227@1|root,COG4227@2|Bacteria,1MU8I@1224|Proteobacteria,2TRIT@28211|Alphaproteobacteria,2K0G6@204457|Sphingomonadales	204457|Sphingomonadales	L	Antirestriction protein	-	-	-	-	-	-	-	-	-	-	-	-	DUF1738
291_RNODE_32_length_57835_1	1331060.RLDS_08335	6.24e-19	99	2DNY5@1|root,32ZRU@2|Bacteria,1QY15@1224|Proteobacteria,2TXF7@28211|Alphaproteobacteria,2KEHY@204457|Sphingomonadales	204457|Sphingomonadales	S	Chaperone of endosialidase	-	-	-	-	-	-	-	-	-	-	-	-	Peptidase_S74
291_RNODE_32_length_57835_4	488538.SAR116_0383	9.46e-52	183	COG4675@1|root,COG4675@2|Bacteria,1Q0KH@1224|Proteobacteria,2UIYI@28211|Alphaproteobacteria	28211|Alphaproteobacteria	S	Phage Tail Collar Domain	-	-	-	-	-	-	-	-	-	-	-	-	Collar
291_RNODE_32_length_57835_17	1622193.A0A0E3T8C0_9CAUD	2.41e-20	87.4	4QFQN@10239|Viruses,4QTIP@28883|Caudovirales,4QKNU@10699|Siphoviridae	10699|Siphoviridae	-	-	-	-	-	-	-	-	-	-	-	-	-	-	-
291_RNODE_32_length_57835_22	172088.AUGA01000033_gene4641	3.51e-58	191	2CXZV@1|root,32T32@2|Bacteria,1N4R9@1224|Proteobacteria,2UM96@28211|Alphaproteobacteria	28211|Alphaproteobacteria	-	-	-	-	-	-	-	-	-	-	-	-	-	-	-
291_RNODE_32_length_57835_41	1304275.C41B8_05453	3.59e-161	496	COG0234@1|root,COG0234@2|Bacteria,1NJKP@1224|Proteobacteria	1224|Proteobacteria	O	Binds to Cpn60 in the presence of Mg-ATP and suppresses the ATPase activity of the latter	-	-	-	ko:K04078	-	-	-	-	ko00000,ko03029,ko03110	-	-	-	-
291_RNODE_32_length_57835_45	796620.VIBC2010_18609	4.8e-11	63.5	2AWQ6@1|root,31NM4@2|Bacteria,1QKBR@1224|Proteobacteria,1TIF6@1236|Gammaproteobacteria,1XZ0V@135623|Vibrionales	135623|Vibrionales	-	-	-	-	-	-	-	-	-	-	-	-	-	-	-
291_RNODE_32_length_57835_48	886293.Sinac_3081	3.5e-11	63.5	COG0234@1|root,COG0234@2|Bacteria,2J0E5@203682|Planctomycetes	203682|Planctomycetes	O	Binds to Cpn60 in the presence of Mg-ATP and suppresses the ATPase activity of the latter	-	GO:0003674,GO:0005488,GO:0005515,GO:0006457,GO:0006458,GO:0006950,GO:0006986,GO:0008150,GO:0009987,GO:0010033,GO:0035966,GO:0042221,GO:0043167,GO:0043169,GO:0046872,GO:0050896,GO:0051082,GO:0051084,GO:0051085,GO:0051087,GO:0061077	-	ko:K04078	-	-	-	-	ko00000,ko03029,ko03110	-	-	-	Cpn10
291_RNODE_32_length_57835_52	1304275.C41B8_05408	1.23e-94	289	2DVPY@1|root,33WQ8@2|Bacteria,1N9VQ@1224|Proteobacteria	1224|Proteobacteria	-	-	-	-	-	-	-	-	-	-	-	-	-	-	-
291_RNODE_32_length_57835_55	1283077.M1HLK5_9CAUD	3.34e-23	92	4QB53@10239|Viruses,4QW98@35237|dsDNA viruses no RNA stage,4QSJ1@28883|Caudovirales	28883|Caudovirales	-	-	-	-	-	-	-	-	-	-	-	-	-	-	-
291_RNODE_32_length_57835_67	1123508.JH636439_gene1604	5.05e-13	72.8	29XN2@1|root,30JDF@2|Bacteria,2J498@203682|Planctomycetes	203682|Planctomycetes	-	-	-	-	-	-	-	-	-	-	-	-	-	-	-
291_RNODE_3_length_66459_3	1219077.VAZ01S_047_00010	9.82e-20	87	2E60A@1|root,330PQ@2|Bacteria,1PBCR@1224|Proteobacteria,1SVIN@1236|Gammaproteobacteria	1236|Gammaproteobacteria	-	-	-	-	-	-	-	-	-	-	-	-	-	-	-
291_RNODE_3_length_66459_20	1380600.AUYN01000009_gene2149	8.78e-15	72.4	2E12Q@1|root,32WIC@2|Bacteria,4NUJB@976|Bacteroidetes,1I4XC@117743|Flavobacteriia	976|Bacteroidetes	-	-	-	-	-	-	-	-	-	-	-	-	-	-	-
291_RNODE_3_length_66459_25	926562.Oweho_0361	6.73e-43	146	COG3108@1|root,COG3108@2|Bacteria,4NSZA@976|Bacteroidetes,1I46U@117743|Flavobacteriia	976|Bacteroidetes	S	Peptidase M15	-	-	-	-	-	-	-	-	-	-	-	-	Peptidase_M15_3
291_RNODE_3_length_66459_32	1283077.M1HLK5_9CAUD	1.01e-19	83.2	4QB53@10239|Viruses,4QW98@35237|dsDNA viruses no RNA stage,4QSJ1@28883|Caudovirales	28883|Caudovirales	-	-	-	-	-	-	-	-	-	-	-	-	-	-	-
291_RNODE_3_length_66459_41	224324.aq_2200	1.11e-128	392	COG0459@1|root,COG0459@2|Bacteria,2G3V0@200783|Aquificae	200783|Aquificae	O	Prevents misfolding and promotes the refolding and proper assembly of unfolded polypeptides generated under stress conditions	groL	GO:0003674,GO:0005488,GO:0005515,GO:0005575,GO:0005622,GO:0005623,GO:0005737,GO:0005829,GO:0006457,GO:0006458,GO:0008150,GO:0009987,GO:0016465,GO:0032991,GO:0044183,GO:0044424,GO:0044444,GO:0044445,GO:0044464,GO:0051082,GO:0061077,GO:0101031,GO:1990220	-	ko:K04077	ko03018,ko04212,ko04940,ko05134,ko05152,map03018,map04212,map04940,map05134,map05152	-	-	-	ko00000,ko00001,ko03019,ko03029,ko03110,ko04147	-	-	-	Cpn60_TCP1
291_RNODE_3_length_66459_48	1327990.S0A3Y5_9CAUD	6.59e-209	600	4QAXQ@10239|Viruses,4QUSY@35237|dsDNA viruses no RNA stage,4QRFY@28883|Caudovirales,4QNBK@10744|Podoviridae	10744|Podoviridae	S	Ribonucleotide reductase, barrel domain	-	-	-	-	-	-	-	-	-	-	-	-	-
291_RNODE_3_length_66459_51	1327990.S0A029_9CAUD	1.48e-104	315	4QC2G@10239|Viruses,4QV3V@35237|dsDNA viruses no RNA stage,4QPRR@28883|Caudovirales,4QNEU@10744|Podoviridae	10744|Podoviridae	S	deoxyribonucleotide biosynthetic process	-	-	-	-	-	-	-	-	-	-	-	-	-
291_RNODE_3_length_66459_57	1002809.SSIL_1410	8.88e-20	89	COG1694@1|root,COG1694@2|Bacteria,1V99P@1239|Firmicutes,4HK8D@91061|Bacilli	91061|Bacilli	S	MazG nucleotide pyrophosphohydrolase domain	-	-	-	-	-	-	-	-	-	-	-	-	MazG
291_RNODE_3_length_66459_58	1084719.G3MA60_9CAUD	3.71e-19	92	4QBA2@10239|Viruses,4QV98@35237|dsDNA viruses no RNA stage,4QPPI@28883|Caudovirales,4QIA3@10662|Myoviridae	10662|Myoviridae	S	Thymidylate synthase	-	-	-	-	-	-	-	-	-	-	-	-	-
291_RNODE_3_length_66459_60	1327981.S0A1J9_9CAUD	1.18e-143	436	4QAY9@10239|Viruses,4QWGZ@35237|dsDNA viruses no RNA stage,4QRJC@28883|Caudovirales	28883|Caudovirales	S	hydrolase activity, acting on acid anhydrides	-	-	-	-	-	-	-	-	-	-	-	-	-
291_RNODE_3_length_66459_64	1217708.F887_01971	1.41e-33	125	2CS3D@1|root,32SQ7@2|Bacteria,1N5BY@1224|Proteobacteria,1S9EX@1236|Gammaproteobacteria,3NKGG@468|Moraxellaceae	1236|Gammaproteobacteria	S	ERF superfamily	-	-	-	-	-	-	-	-	-	-	-	-	ERF
291_RNODE_8_length_33199_6	1072685.IX83_07155	7.21e-14	66.6	2EJST@1|root,33DHF@2|Bacteria	2|Bacteria	S	Helix-turn-helix domain	-	-	-	-	-	-	-	-	-	-	-	-	HTH_39
291_RNODE_8_length_33199_8	525897.Dbac_0893	3.15e-45	157	COG1961@1|root,COG1961@2|Bacteria,1R5CS@1224|Proteobacteria,43ADZ@68525|delta/epsilon subdivisions,2X5TZ@28221|Deltaproteobacteria,2MGW4@213115|Desulfovibrionales	28221|Deltaproteobacteria	L	Resolvase, N terminal domain	-	-	-	-	-	-	-	-	-	-	-	-	Resolvase
291_RNODE_8_length_33199_12	764291.STRUR_0809	3.48e-16	81.6	2C9JF@1|root,32RPD@2|Bacteria,1VC16@1239|Firmicutes,4HK64@91061|Bacilli	91061|Bacilli	S	ERF superfamily	-	-	-	-	-	-	-	-	-	-	-	-	ERF
291_RNODE_8_length_33199_16	1283079.M1IDA0_9CAUD	8.04e-22	87.8	4QAZF@10239|Viruses,4QUTY@35237|dsDNA viruses no RNA stage,4QPH6@28883|Caudovirales	28883|Caudovirales	S	Protein of unknwon function (DUF3310)	-	-	-	-	-	-	-	-	-	-	-	-	-
291_RNODE_8_length_33199_20	197783.Q859G4_9CAUD	1.99e-42	145	4QAK6@10239|Viruses,4QUP9@35237|dsDNA viruses no RNA stage,4QPBY@28883|Caudovirales,4QNX8@10744|Podoviridae	10744|Podoviridae	S	N-acetylmuramoyl-L-alanine amidase activity	-	GO:0001906,GO:0001907,GO:0003674,GO:0003824,GO:0008150,GO:0008745,GO:0016032,GO:0016787,GO:0016810,GO:0016811,GO:0019048,GO:0019058,GO:0019076,GO:0031640,GO:0032897,GO:0035821,GO:0035890,GO:0035891,GO:0039633,GO:0040011,GO:0043900,GO:0043901,GO:0043903,GO:0044003,GO:0044004,GO:0044364,GO:0044403,GO:0044419,GO:0044659,GO:0044661,GO:0046782,GO:0048519,GO:0048525,GO:0050789,GO:0050792,GO:0051701,GO:…	-	-	-	-	-	-	-	-	-	-	-
291_RNODE_8_length_33199_29	1283078.M1I882_9CAUD	8.89e-25	117	4QAK6@10239|Viruses,4QUP9@35237|dsDNA viruses no RNA stage,4QPBY@28883|Caudovirales,4QNBD@10744|Podoviridae	10744|Podoviridae	S	outer membrane	-	GO:0003674,GO:0003824,GO:0004553,GO:0005575,GO:0008150,GO:0016032,GO:0016787,GO:0016798,GO:0019012,GO:0019058,GO:0019062,GO:0022610,GO:0044403,GO:0044406,GO:0044409,GO:0044411,GO:0044419,GO:0044423,GO:0044650,GO:0051701,GO:0051704,GO:0051828,GO:0051830,GO:0085027,GO:0098015,GO:0098024	-	-	-	-	-	-	-	-	-	-	-
291_RNODE_8_length_33199_37	91604.ID47_02960	2.99e-87	268	28HS3@1|root,2Z7ZE@2|Bacteria,1QH9A@1224|Proteobacteria	1224|Proteobacteria	-	-	-	-	-	-	-	-	-	-	-	-	-	-	-
291_RNODE_8_length_33199_40	1110502.TMO_0053	1.56e-123	380	28HPK@1|root,2Z7XJ@2|Bacteria,1NBHR@1224|Proteobacteria,2TT3N@28211|Alphaproteobacteria,2JQ8P@204441|Rhodospirillales	204441|Rhodospirillales	S	Bacteriophage head to tail connecting protein	-	-	-	-	-	-	-	-	-	-	-	-	Head-tail_con
291_RNODE_8_length_33199_44	438482.A4ZRE0_9CAUD	1.07e-14	67	4QF1B@10239|Viruses,4QZDB@35237|dsDNA viruses no RNA stage,4QSTU@28883|Caudovirales,4QNQ1@10744|Podoviridae	10744|Podoviridae	-	-	-	-	-	-	-	-	-	-	-	-	-	-	-
291_RNODE_8_length_33199_52	498848.TaqDRAFT_3496	2.74e-10	60.1	2A1X1@1|root,30Q6G@2|Bacteria,1WMSS@1297|Deinococcus-Thermus	1297|Deinococcus-Thermus	-	-	-	-	-	-	-	-	-	-	-	-	-	-	-
291_RNODE_8_length_33199_54	1121456.ATVA01000014_gene632	3.38e-152	449	COG1783@1|root,COG1783@2|Bacteria,1RAGC@1224|Proteobacteria,42Z29@68525|delta/epsilon subdivisions,2WTUP@28221|Deltaproteobacteria,2MCJK@213115|Desulfovibrionales	28221|Deltaproteobacteria	S	phage Terminase large subunit	-	-	-	-	-	-	-	-	-	-	-	-	-
292_NODE_5_length_1293_1	1449351.RISW2_17110	1.5e-24	115	COG2931@1|root,COG3210@1|root,COG2931@2|Bacteria,COG3210@2|Bacteria,1R8UF@1224|Proteobacteria,2UGWH@28211|Alphaproteobacteria	28211|Alphaproteobacteria	QU	Parallel beta-helix repeats	-	-	-	-	-	-	-	-	-	-	-	-	-
292_NODE_6_length_1253_1	59926.EV02_1972	6.6e-104	313	COG3659@1|root,COG3659@2|Bacteria,1GQBW@1117|Cyanobacteria,1MMMT@1212|Prochloraceae	1117|Cyanobacteria	M	Alternative locus ID	-	-	-	-	-	-	-	-	-	-	-	-	OprB,Porin_4
292_RNODE_15_length_1017_1	909943.HIMB100_00003600	6.54e-101	319	COG3121@1|root,COG3468@1|root,COG3121@2|Bacteria,COG3468@2|Bacteria,1QUZ3@1224|Proteobacteria	1224|Proteobacteria	MU	heme binding	-	-	-	-	-	-	-	-	-	-	-	-	Autotransporter,Cadherin-like,He_PIG
292_RNODE_1_length_6878_2	1121438.JNJA01000003_gene2850	6.22e-63	218	COG3740@1|root,COG4653@1|root,COG3740@2|Bacteria,COG4653@2|Bacteria,1PDTT@1224|Proteobacteria,43A6Q@68525|delta/epsilon subdivisions,2X0ZB@28221|Deltaproteobacteria,2MDUB@213115|Desulfovibrionales	28221|Deltaproteobacteria	S	Phage capsid family	-	-	-	-	-	-	-	-	-	-	-	-	Phage_capsid
292_RNODE_22_length_5159_2	1380387.JADM01000006_gene1090	0	912	COG2225@1|root,COG2225@2|Bacteria,1MVEV@1224|Proteobacteria,1RPVI@1236|Gammaproteobacteria,1XHJX@135619|Oceanospirillales	135619|Oceanospirillales	C	Involved in the glycolate utilization. Catalyzes the condensation and subsequent hydrolysis of acetyl-coenzyme A (acetyl-CoA) and glyoxylate to form malate and CoA	glcB	-	2.3.3.9	ko:K01638	ko00620,ko00630,ko01100,ko01110,ko01120,ko01200,map00620,map00630,map01100,map01110,map01120,map01200	M00012	R00472	RC00004,RC00308,RC02747	ko00000,ko00001,ko00002,ko01000	-	-	-	Malate_synthase
292_RNODE_22_length_5159_3	384765.SIAM614_27612	2.83e-20	84.7	COG5470@1|root,COG5470@2|Bacteria,1N46K@1224|Proteobacteria,2UC6A@28211|Alphaproteobacteria	28211|Alphaproteobacteria	S	Domain of unknown function (DUF1330)	-	-	-	-	-	-	-	-	-	-	-	-	DUF1330
292_RNODE_22_length_5159_4	661478.OP10G_1182	7.31e-106	323	COG5274@1|root,COG5274@2|Bacteria	2|Bacteria	C	heme binding	-	-	1.13.11.52	ko:K00463	ko00380,ko01100,ko05143,map00380,map01100,map05143	M00038	R00678,R02702,R02909,R03628	RC00356	ko00000,ko00001,ko00002,ko01000	-	-	-	Cyt-b5,FAD_binding_1,IDO,NAD_binding_1
292_RNODE_25_length_2800_1	1400525.JNIU01000001_gene181	2.35e-187	570	COG4625@1|root,COG4625@2|Bacteria,1R23M@1224|Proteobacteria,2U6XF@28211|Alphaproteobacteria,4BSR3@82117|unclassified Alphaproteobacteria	28211|Alphaproteobacteria	S	Autotransporter beta-domain	-	-	-	-	-	-	-	-	-	-	-	-	Autotransporter,Big_5,DUF285
292_RNODE_28_length_3817_1	1411123.JQNH01000001_gene3509	8.13e-13	66.6	COG4274@1|root,COG4274@2|Bacteria,1RJBN@1224|Proteobacteria,2UIN0@28211|Alphaproteobacteria	28211|Alphaproteobacteria	S	GYD domain	-	-	-	-	-	-	-	-	-	-	-	-	GYD
292_RNODE_28_length_3817_3	859653.HIMB5_00009930	1.56e-43	145	COG5395@1|root,COG5395@2|Bacteria,1N0CF@1224|Proteobacteria,2UC5R@28211|Alphaproteobacteria,4BSSJ@82117|unclassified Alphaproteobacteria	28211|Alphaproteobacteria	S	Predicted membrane protein (DUF2306)	-	-	-	-	-	-	-	-	-	-	-	-	DUF2306
293_RNODE_14_length_1157_1	1038867.AXAY01000028_gene4714	4.17e-11	67.4	COG0412@1|root,COG0412@2|Bacteria,1RG6A@1224|Proteobacteria,2U7V6@28211|Alphaproteobacteria,3K6AI@41294|Bradyrhizobiaceae	28211|Alphaproteobacteria	Q	Dienelactone hydrolase family	-	-	-	-	-	-	-	-	-	-	-	-	DLH
293_RNODE_15_length_4864_8	709032.Sulku_1346	7.24e-28	107	COG3108@1|root,COG3108@2|Bacteria,1NCZX@1224|Proteobacteria,42VTQ@68525|delta/epsilon subdivisions,2YQTW@29547|Epsilonproteobacteria	29547|Epsilonproteobacteria	S	Peptidase M15	-	-	-	-	-	-	-	-	-	-	-	-	Peptidase_M15_3
293_RNODE_20_length_37280_1	1122173.AXVL01000063_gene379	2.98e-12	68.2	COG3935@1|root,COG3935@2|Bacteria	2|Bacteria	-	-	-	-	-	-	-	-	-	-	-	-	-	-	Phg_2220_C
293_RNODE_20_length_37280_10	1485543.JMME01000005_gene868	4.19e-15	82.4	2DBAI@1|root,2Z836@2|Bacteria,1UY0P@1239|Firmicutes	1239|Firmicutes	S	Family of unknown function (DUF5309)	-	-	-	-	-	-	-	-	-	-	-	-	DUF5309
293_RNODE_20_length_37280_23	1144275.COCOR_05844	7.49e-12	64.3	2DW4N@1|root,33YIC@2|Bacteria	2|Bacteria	-	-	-	-	-	-	-	-	-	-	-	-	-	-	-
293_RNODE_20_length_37280_42	1410620.SHLA_176c000020	4.52e-11	69.7	COG0305@1|root,COG0305@2|Bacteria,1MUG9@1224|Proteobacteria,2TSF9@28211|Alphaproteobacteria,4B7PD@82115|Rhizobiaceae	28211|Alphaproteobacteria	L	it exhibits DNA-dependent ATPase activity and contains distinct active sites for ATP binding, DNA binding, and interaction with DnaC protein, primase, and other prepriming proteins	-	-	3.6.4.12	ko:K02314	ko03030,ko04112,map03030,map04112	-	-	-	ko00000,ko00001,ko01000,ko03032	-	-	-	DnaB,DnaB_C
293_RNODE_20_length_37280_47	1114964.L485_16325	1.2e-49	178	COG0270@1|root,COG0270@2|Bacteria	2|Bacteria	L	DNA (cytosine-5-)-methyltransferase activity	ydiP	-	2.1.1.37	ko:K00558	ko00270,ko01100,ko05206,map00270,map01100,map05206	M00035	R04858	RC00003,RC00332	ko00000,ko00001,ko00002,ko01000,ko02048,ko03032,ko03036	-	-	-	DNA_methylase
293_RNODE_20_length_37280_50	342113.DM82_4351	7.64e-21	96.3	COG0258@1|root,COG0258@2|Bacteria,1MYSI@1224|Proteobacteria	1224|Proteobacteria	L	5'-3' exonuclease, N-terminal resolvase-like domain	-	-	2.7.7.7	ko:K02335	ko00230,ko00240,ko01100,ko03030,ko03410,ko03420,ko03440,map00230,map00240,map01100,map03030,map03410,map03420,map03440	-	R00375,R00376,R00377,R00378	RC02795	ko00000,ko00001,ko01000,ko03032,ko03400	-	-	-	5_3_exonuc_N
293_RNODE_2_length_28966_6	1158294.JOMI01000001_gene1670	2.36e-23	110	2BZ71@1|root,33Q1Y@2|Bacteria,4P0KG@976|Bacteroidetes,2FPQ1@200643|Bacteroidia	976|Bacteroidetes	S	Putative phage serine protease XkdF	-	-	-	-	-	-	-	-	-	-	-	-	Peptidase_S78_2
293_RNODE_2_length_28966_27	1327981.R9ZYG2_9CAUD	1.27e-12	74.3	4QB5I@10239|Viruses,4QUT2@35237|dsDNA viruses no RNA stage,4QPQ9@28883|Caudovirales,4QKRP@10699|Siphoviridae	10699|Siphoviridae	S	helicase activity	-	-	-	-	-	-	-	-	-	-	-	-	-
293_RNODE_2_length_28966_32	585502.HMPREF0645_2608	3.34e-21	89.7	COG1403@1|root,COG1403@2|Bacteria,4NT6C@976|Bacteroidetes,2FSYF@200643|Bacteroidia	976|Bacteroidetes	V	Psort location Cytoplasmic, score 8.96	-	-	-	-	-	-	-	-	-	-	-	-	NinG
293_RNODE_2_length_28966_36	563192.HMPREF0179_02932	1.47e-22	92.4	COG3108@1|root,COG3108@2|Bacteria,1NCZX@1224|Proteobacteria,42VTQ@68525|delta/epsilon subdivisions,2WMR2@28221|Deltaproteobacteria,2MB9M@213115|Desulfovibrionales	28221|Deltaproteobacteria	S	Peptidase M15	-	-	-	-	-	-	-	-	-	-	-	-	Peptidase_M15_3
293_RNODE_5_length_1384_1	59926.EV02_1972	1.51e-123	365	COG3659@1|root,COG3659@2|Bacteria,1GQBW@1117|Cyanobacteria,1MMMT@1212|Prochloraceae	1117|Cyanobacteria	M	Alternative locus ID	-	-	-	-	-	-	-	-	-	-	-	-	OprB,Porin_4
293_RNODE_7_length_1071_1	1131269.AQVV01000023_gene2374	6.9e-179	506	COG0667@1|root,COG0667@2|Bacteria	2|Bacteria	C	Aldo Keto reductase	tas	-	-	-	-	-	-	-	-	-	-	-	Aldo_ket_red
293_RNODE_9_length_30846_19	1458357.BG58_37610	1.8e-61	200	2C585@1|root,32RF8@2|Bacteria,1RHNI@1224|Proteobacteria,2WAZB@28216|Betaproteobacteria,1K4NE@119060|Burkholderiaceae	28216|Betaproteobacteria	G	Belongs to the queuine tRNA-ribosyltransferase family	-	-	-	-	-	-	-	-	-	-	-	-	TGT
293_RNODE_9_length_30846_20	1415755.JQLV01000001_gene2677	3.63e-15	78.2	COG0603@1|root,COG0603@2|Bacteria,1MU5V@1224|Proteobacteria,1RMG9@1236|Gammaproteobacteria,1XHZB@135619|Oceanospirillales	135619|Oceanospirillales	F	Catalyzes the ATP-dependent conversion of 7-carboxy-7- deazaguanine (CDG) to 7-cyano-7-deazaguanine (preQ(0))	queC	-	6.3.4.20	ko:K06920	ko00790,ko01100,map00790,map01100	-	R09978	RC00959	ko00000,ko00001,ko01000,ko03016	-	-	-	QueC
293_RNODE_9_length_30846_21	1211777.BN77_1009	3.58e-25	116	COG3598@1|root,COG5545@1|root,COG3598@2|Bacteria,COG5545@2|Bacteria,1MVGK@1224|Proteobacteria,2U0ID@28211|Alphaproteobacteria,4BFQU@82115|Rhizobiaceae	28211|Alphaproteobacteria	L	Virulence-associated protein E	-	-	-	-	-	-	-	-	-	-	-	-	Prim-Pol,Toprim_3,VirE
294_RNODE_12_length_52915_15	312309.VF_2017	1.41e-52	169	2CPEB@1|root,32SIW@2|Bacteria,1MZE0@1224|Proteobacteria,1SARU@1236|Gammaproteobacteria	1236|Gammaproteobacteria	-	-	-	-	-	-	-	-	-	-	-	-	-	-	-
294_RNODE_13_length_6372_2	537972.ABQU01000027_gene500	1.64e-49	164	COG1898@1|root,COG1898@2|Bacteria,1N5YT@1224|Proteobacteria,42PR2@68525|delta/epsilon subdivisions,2YNQT@29547|Epsilonproteobacteria	29547|Epsilonproteobacteria	M	dTDP-4-dehydrorhamnose 3,5-epimerase	-	-	5.1.3.13	ko:K01790	ko00521,ko00523,ko01130,map00521,map00523,map01130	M00793	R06514	RC01531	ko00000,ko00001,ko00002,ko01000	-	-	-	dTDP_sugar_isom
294_RNODE_13_length_6372_5	93060.P9215_14211	6.43e-61	205	COG0637@1|root,COG1209@1|root,COG0637@2|Bacteria,COG1209@2|Bacteria	2|Bacteria	M	Catalyzes the formation of dTDP-glucose, from dTTP and glucose 1-phosphate, as well as its pyrophosphorolysis	-	-	-	-	-	-	-	-	-	-	-	-	HAD_2,NTP_transf_3,NTP_transferase
294_RNODE_9_length_3656_1	146891.A9601_12471	1.57e-28	103	2DGQZ@1|root,2ZWZ0@2|Bacteria,1GGH7@1117|Cyanobacteria,1MN5C@1212|Prochloraceae	1117|Cyanobacteria	S	Alternative locus ID	-	-	-	-	-	-	-	-	-	-	-	-	DUF3721
294_RNODE_9_length_3656_2	74546.PMT9312_1499	1.54e-45	148	COG0724@1|root,COG0724@2|Bacteria	2|Bacteria	K	RNA recognition motif	rbpA	-	-	-	-	-	-	-	-	-	-	-	RRM_1
294_RNODE_9_length_3656_3	59919.PMM2014	2.8e-32	113	2BPJ8@1|root,32IC0@2|Bacteria,1GN9E@1117|Cyanobacteria,1MP29@1212|Prochloraceae	1117|Cyanobacteria	-	-	-	-	-	-	-	-	-	-	-	-	-	-	-
294_RNODE_9_length_3656_4	93057.EU95_0965	6.9e-114	328	COG0793@1|root,COG0793@2|Bacteria,1GIPB@1117|Cyanobacteria,1MMFG@1212|Prochloraceae	1117|Cyanobacteria	M	Alternative locus ID	-	-	3.4.21.102	ko:K03797	-	-	-	-	ko00000,ko01000,ko01002	-	-	-	PDZ,PDZ_2
294_RNODE_9_length_3656_5	59919.PMM0719	1.23e-67	204	2DG29@1|root,2ZU5M@2|Bacteria,1GGNQ@1117|Cyanobacteria,1MMPA@1212|Prochloraceae	1117|Cyanobacteria	S	Alternative locus ID	-	-	-	-	-	-	-	-	-	-	-	-	DUF3764
294_RNODE_9_length_3656_6	166318.Syn8016DRAFT_0474	3.94e-262	729	COG0380@1|root,COG0380@2|Bacteria,1G0BN@1117|Cyanobacteria,1GZ08@1129|Synechococcus	1117|Cyanobacteria	G	synthase	ggpS	GO:0003674,GO:0003824,GO:0003825,GO:0005575,GO:0005622,GO:0005623,GO:0005737,GO:0005829,GO:0005975,GO:0005984,GO:0005991,GO:0005992,GO:0006793,GO:0006796,GO:0006950,GO:0008150,GO:0008152,GO:0008194,GO:0009058,GO:0009311,GO:0009312,GO:0009987,GO:0016051,GO:0016311,GO:0016740,GO:0016757,GO:0016758,GO:0016787,GO:0016788,GO:0016791,GO:0033554,GO:0034637,GO:0035251,GO:0042578,GO:0044237,GO:0044238,GO:…	2.4.1.213	ko:K03692	-	-	-	-	ko00000,ko01000	-	GT20	-	Glyco_transf_20
295_RNODE_13_length_1731_1	1131266.ARWQ01000014_gene91	1.08e-158	478	COG5276@1|root,arCOG02565@2157|Archaea	2157|Archaea	O	LVIVD repeat-containing protein	-	-	-	-	-	-	-	-	-	-	-	-	LVIVD
295_RNODE_1_length_1699_3	255470.cbdbA1100	4.14e-15	70.9	COG0826@1|root,COG0826@2|Bacteria,2GAVB@200795|Chloroflexi,34DF3@301297|Dehalococcoidia	301297|Dehalococcoidia	O	peptidase U32	-	-	-	-	-	-	-	-	-	-	-	-	-
295_RNODE_8_length_1165_1	69042.WH5701_06346	6.86e-173	492	COG3335@1|root,COG3335@2|Bacteria,1G60T@1117|Cyanobacteria,1H3RV@1129|Synechococcus	1117|Cyanobacteria	L	COG3335 Transposase and inactivated derivatives	-	-	-	-	-	-	-	-	-	-	-	-	DDE_3,HTH_23
295_RNODE_9_length_1479_1	1331660.L313_1001	9.88e-33	115	2AZRI@1|root,31S0N@2|Bacteria,1QPHJ@1224|Proteobacteria,1TN7V@1236|Gammaproteobacteria,3NQ53@468|Moraxellaceae	1236|Gammaproteobacteria	-	-	-	-	-	-	-	-	-	-	-	-	-	-	-
295_RNODE_9_length_1479_2	1331660.L313_1002	3.66e-138	394	COG0325@1|root,COG0325@2|Bacteria,1MWN7@1224|Proteobacteria,1S0IW@1236|Gammaproteobacteria,3NKVI@468|Moraxellaceae	1236|Gammaproteobacteria	S	Pyridoxal 5'-phosphate (PLP)-binding protein, which is involved in PLP homeostasis	-	-	-	ko:K06997	-	-	-	-	ko00000	-	-	-	Ala_racemase_N
296_RNODE_11_length_1472_1	388399.SSE37_18025	8.55e-195	553	COG0438@1|root,COG0438@2|Bacteria,1P8MT@1224|Proteobacteria,2TRKC@28211|Alphaproteobacteria	28211|Alphaproteobacteria	M	glycosyl transferase group 1	-	-	-	-	-	-	-	-	-	-	-	-	Glyco_trans_1_4,Glyco_transf_4,Glycos_transf_1
296_RNODE_19_length_48402_5	1444310.JANV01000162_gene1220	4.46e-36	133	299WX@1|root,2ZWYS@2|Bacteria,1V4RB@1239|Firmicutes,4HRT6@91061|Bacilli,1ZHPN@1386|Bacillus	91061|Bacilli	S	ERF superfamily	-	-	-	-	-	-	-	-	-	-	-	-	ERF
296_RNODE_19_length_48402_6	1201290.M902_0516	4.29e-50	164	COG0629@1|root,COG0629@2|Bacteria,1RCWT@1224|Proteobacteria,42TV9@68525|delta/epsilon subdivisions,2MT2P@213481|Bdellovibrionales,2WNAN@28221|Deltaproteobacteria	213481|Bdellovibrionales	L	Plays an important role in DNA replication, recombination and repair. Binds to ssDNA and to an array of partner proteins to recruit them to their sites of action during DNA metabolism	ssb	-	-	ko:K03111	ko03030,ko03430,ko03440,map03030,map03430,map03440	-	-	-	ko00000,ko00001,ko03029,ko03032,ko03400	-	-	-	SSB
296_RNODE_19_length_48402_9	1380394.JADL01000006_gene5274	4.82e-69	241	COG0270@1|root,COG0270@2|Bacteria,1P5BJ@1224|Proteobacteria,2TVDQ@28211|Alphaproteobacteria,2JV2R@204441|Rhodospirillales	204441|Rhodospirillales	L	C-5 cytosine-specific DNA methylase	-	-	-	-	-	-	-	-	-	-	-	-	DNA_methylase
296_RNODE_19_length_48402_19	391625.PPSIR1_38144	8.12e-45	165	COG0582@1|root,COG0582@2|Bacteria,1N45B@1224|Proteobacteria,42TJC@68525|delta/epsilon subdivisions,2WQY6@28221|Deltaproteobacteria,2Z31N@29|Myxococcales	28221|Deltaproteobacteria	L	Belongs to the 'phage' integrase family	-	-	-	-	-	-	-	-	-	-	-	-	Phage_int_SAM_3,Phage_integrase
296_RNODE_19_length_48402_53	742823.HMPREF9465_00948	1.38e-136	409	COG5362@1|root,COG5410@1|root,COG5362@2|Bacteria,COG5410@2|Bacteria,1NKZK@1224|Proteobacteria,2W8M4@28216|Betaproteobacteria,4PRI2@995019|Sutterellaceae	28216|Betaproteobacteria	S	Terminase RNaseH-like domain	-	-	-	-	-	-	-	-	-	-	-	-	Terminase_6C
296_RNODE_8_length_1214_1	202952.BBLI01000010_gene917	4.19e-97	292	COG1073@1|root,COG1073@2|Bacteria,1NX86@1224|Proteobacteria,1S17M@1236|Gammaproteobacteria	1236|Gammaproteobacteria	S	hydrolases or acyltransferases (alpha beta hydrolase superfamily)	-	-	-	-	-	-	-	-	-	-	-	-	Abhydrolase_1
297_NODE_1_length_26932_1	314271.RB2654_11628	1.05e-164	469	COG0598@1|root,COG0598@2|Bacteria,1MW8W@1224|Proteobacteria,2U20B@28211|Alphaproteobacteria	28211|Alphaproteobacteria	P	Mg2 transporter protein, CorA family protein	-	-	-	ko:K16074	-	-	-	-	ko00000,ko02000	1.A.35.4	-	-	CorA
297_NODE_1_length_26932_2	314271.RB2654_11338	9.52e-49	159	COG3686@1|root,COG3686@2|Bacteria	2|Bacteria	S	Membrane	-	-	-	-	-	-	-	-	-	-	-	-	MAPEG
297_NODE_1_length_26932_3	314271.RB2654_11323	4.1e-79	265	2C40E@1|root,342Y4@2|Bacteria,1NZ1N@1224|Proteobacteria,2UTB2@28211|Alphaproteobacteria	28211|Alphaproteobacteria	-	-	-	-	-	-	-	-	-	-	-	-	-	-	-
297_NODE_1_length_26932_4	314271.RB2654_11318	7.56e-24	91.7	COG0690@1|root,COG0690@2|Bacteria	2|Bacteria	U	P-P-bond-hydrolysis-driven protein transmembrane transporter activity	secE	GO:0002790,GO:0003674,GO:0005215,GO:0005575,GO:0005623,GO:0005886,GO:0005887,GO:0006605,GO:0006612,GO:0006613,GO:0006614,GO:0006616,GO:0006810,GO:0006886,GO:0008104,GO:0008150,GO:0008320,GO:0008565,GO:0009306,GO:0009987,GO:0015031,GO:0015833,GO:0016020,GO:0016021,GO:0016043,GO:0022857,GO:0022884,GO:0031224,GO:0031226,GO:0031522,GO:0032940,GO:0032978,GO:0032991,GO:0033036,GO:0033365,GO:0034613,GO:…	-	ko:K03073	ko02024,ko03060,ko03070,map02024,map03060,map03070	M00335	-	-	ko00000,ko00001,ko00002,ko02044	3.A.5.1,3.A.5.2	-	-	SecE
297_NODE_1_length_26932_5	314271.RB2654_11313	3.81e-114	330	COG0250@1|root,COG0250@2|Bacteria,1MU14@1224|Proteobacteria,2TRID@28211|Alphaproteobacteria	28211|Alphaproteobacteria	K	Participates in transcription elongation, termination and antitermination	nusG	GO:0005575,GO:0005622,GO:0005623,GO:0005737,GO:0005829,GO:0006139,GO:0006351,GO:0006353,GO:0006355,GO:0006725,GO:0006807,GO:0008150,GO:0008152,GO:0009058,GO:0009059,GO:0009889,GO:0009987,GO:0010467,GO:0010468,GO:0010556,GO:0016070,GO:0018130,GO:0019219,GO:0019222,GO:0019438,GO:0031323,GO:0031326,GO:0032774,GO:0034641,GO:0034645,GO:0034654,GO:0043170,GO:0044237,GO:0044238,GO:0044249,GO:0044260,GO:…	-	ko:K02601	-	-	-	-	ko00000,ko03009,ko03021	-	-	-	KOW,NusG
297_NODE_1_length_26932_6	1188256.BASI01000001_gene415	9.18e-92	270	COG0080@1|root,COG0080@2|Bacteria,1RA2M@1224|Proteobacteria,2U760@28211|Alphaproteobacteria,3FD69@34008|Rhodovulum	28211|Alphaproteobacteria	J	Forms part of the ribosomal stalk which helps the ribosome interact with GTP-bound translation factors	rplK	GO:0000027,GO:0003674,GO:0003676,GO:0003723,GO:0003735,GO:0005198,GO:0005488,GO:0005575,GO:0005622,GO:0005623,GO:0005737,GO:0005829,GO:0005840,GO:0006412,GO:0006518,GO:0006807,GO:0006996,GO:0008150,GO:0008152,GO:0009058,GO:0009059,GO:0009987,GO:0010467,GO:0015934,GO:0016043,GO:0019538,GO:0019843,GO:0022607,GO:0022613,GO:0022618,GO:0022625,GO:0022626,GO:0032991,GO:0034622,GO:0034641,GO:0034645,GO:…	-	ko:K02867	ko03010,map03010	M00178,M00179	-	-	br01610,ko00000,ko00001,ko00002,ko03011	-	-	-	Ribosomal_L11,Ribosomal_L11_N
297_NODE_1_length_26932_7	314271.RB2654_11293	2.3e-140	399	COG0081@1|root,COG0081@2|Bacteria,1MUE6@1224|Proteobacteria,2TRXP@28211|Alphaproteobacteria	28211|Alphaproteobacteria	J	Binds directly to 23S rRNA. The L1 stalk is quite mobile in the ribosome, and is involved in E site tRNA release	rplA	GO:0000470,GO:0003674,GO:0003676,GO:0003723,GO:0005488,GO:0005575,GO:0005622,GO:0005623,GO:0005737,GO:0005829,GO:0005840,GO:0006139,GO:0006364,GO:0006396,GO:0006412,GO:0006518,GO:0006725,GO:0006807,GO:0008150,GO:0008152,GO:0009058,GO:0009059,GO:0009987,GO:0010467,GO:0015934,GO:0016070,GO:0016072,GO:0019538,GO:0022613,GO:0022625,GO:0022626,GO:0032991,GO:0034470,GO:0034641,GO:0034645,GO:0034660,GO:…	-	ko:K02863	ko03010,map03010	M00178,M00179	-	-	br01610,ko00000,ko00001,ko00002,ko03011	-	-	-	Ribosomal_L1
297_NODE_1_length_26932_9	34007.IT40_10480	1.27e-84	253	COG0244@1|root,COG0244@2|Bacteria,1RAN5@1224|Proteobacteria,2U592@28211|Alphaproteobacteria,2PUCV@265|Paracoccus	28211|Alphaproteobacteria	J	Forms part of the ribosomal stalk, playing a central role in the interaction of the ribosome with GTP-bound translation factors	rplJ	GO:0003674,GO:0003735,GO:0005198,GO:0005575,GO:0005622,GO:0005623,GO:0005737,GO:0005829,GO:0005840,GO:0006412,GO:0006518,GO:0006807,GO:0008150,GO:0008152,GO:0009058,GO:0009059,GO:0009987,GO:0010467,GO:0015934,GO:0019538,GO:0022625,GO:0022626,GO:0032991,GO:0034641,GO:0034645,GO:0043043,GO:0043170,GO:0043226,GO:0043228,GO:0043229,GO:0043232,GO:0043603,GO:0043604,GO:0044237,GO:0044238,GO:0044249,GO:…	-	ko:K02864	ko03010,map03010	M00178,M00179	-	-	br01610,ko00000,ko00001,ko00002,ko03011	-	-	-	Ribosomal_L10
297_NODE_1_length_26932_10	1415756.JQMY01000001_gene1133	1.29e-69	211	COG0222@1|root,COG0222@2|Bacteria,1RGU4@1224|Proteobacteria,2U9FX@28211|Alphaproteobacteria,2PE1T@252301|Oceanicola	28211|Alphaproteobacteria	J	Forms part of the ribosomal stalk which helps the ribosome interact with GTP-bound translation factors. Is thus essential for accurate translation	rplL	-	-	ko:K02935	ko03010,map03010	M00178	-	-	br01610,ko00000,ko00001,ko00002,ko03011	-	-	-	Ribosomal_L12,Ribosomal_L12_N
297_NODE_1_length_26932_11	314271.RB2654_11268	0	2557	COG0085@1|root,COG0085@2|Bacteria,1MUC4@1224|Proteobacteria,2TS7S@28211|Alphaproteobacteria	28211|Alphaproteobacteria	K	DNA-dependent RNA polymerase catalyzes the transcription of DNA into RNA using the four ribonucleoside triphosphates as substrates	rpoB	GO:0000428,GO:0005575,GO:0005622,GO:0005623,GO:0030880,GO:0032991,GO:0044424,GO:0044464,GO:0061695,GO:1902494,GO:1990234	2.7.7.6	ko:K03043	ko00230,ko00240,ko01100,ko03020,map00230,map00240,map01100,map03020	M00183	R00435,R00441,R00442,R00443	RC02795	br01611,ko00000,ko00001,ko00002,ko01000,ko03021,ko03400	-	-	-	RNA_pol_Rpb2_1,RNA_pol_Rpb2_2,RNA_pol_Rpb2_3,RNA_pol_Rpb2_45,RNA_pol_Rpb2_6,RNA_pol_Rpb2_7
297_NODE_1_length_26932_12	314271.RB2654_11263	0	2611	COG0086@1|root,COG0086@2|Bacteria,1MU3M@1224|Proteobacteria,2TRHV@28211|Alphaproteobacteria	28211|Alphaproteobacteria	K	DNA-dependent RNA polymerase catalyzes the transcription of DNA into RNA using the four ribonucleoside triphosphates as substrates	rpoC	GO:0000428,GO:0005575,GO:0005622,GO:0005623,GO:0030880,GO:0032991,GO:0044424,GO:0044464,GO:0061695,GO:1902494,GO:1990234	2.7.7.6	ko:K03046,ko:K13797	ko00230,ko00240,ko01100,ko03020,map00230,map00240,map01100,map03020	M00183	R00435,R00441,R00442,R00443	RC02795	br01611,ko00000,ko00001,ko00002,ko01000,ko03021,ko03400	-	-	-	RNA_pol_Rpb1_1,RNA_pol_Rpb1_2,RNA_pol_Rpb1_3,RNA_pol_Rpb1_4,RNA_pol_Rpb1_5
297_NODE_1_length_26932_13	314271.RB2654_11253	2.01e-81	241	COG0048@1|root,COG0048@2|Bacteria,1RCWY@1224|Proteobacteria,2U70K@28211|Alphaproteobacteria	28211|Alphaproteobacteria	J	Interacts with and stabilizes bases of the 16S rRNA that are involved in tRNA selection in the A site and with the mRNA backbone. Located at the interface of the 30S and 50S subunits, it traverses the body of the 30S subunit contacting proteins on the other side and probably holding the rRNA structure together. The combined cluster of proteins S8, S12 and S17 appears to hold together the shoulder…	rpsL	GO:0003674,GO:0003735,GO:0005198,GO:0005575,GO:0005622,GO:0005623,GO:0005737,GO:0005840,GO:0006412,GO:0006518,GO:0006807,GO:0008150,GO:0008152,GO:0009058,GO:0009059,GO:0009987,GO:0010467,GO:0019538,GO:0032991,GO:0034641,GO:0034645,GO:0043043,GO:0043170,GO:0043226,GO:0043228,GO:0043229,GO:0043232,GO:0043603,GO:0043604,GO:0044237,GO:0044238,GO:0044249,GO:0044260,GO:0044267,GO:0044271,GO:0044424,GO:…	-	ko:K02950	ko03010,map03010	M00178,M00179	-	-	br01610,ko00000,ko00001,ko00002,ko03011	-	-	-	Ribosom_S12_S23
297_NODE_1_length_26932_14	314271.RB2654_11248	1.75e-100	292	COG0049@1|root,COG0049@2|Bacteria,1MXC8@1224|Proteobacteria,2TSI8@28211|Alphaproteobacteria	28211|Alphaproteobacteria	J	One of the primary rRNA binding proteins, it binds directly to 16S rRNA where it nucleates assembly of the head domain of the 30S subunit. Is located at the subunit interface close to the decoding center, probably blocks exit of the E-site tRNA	rpsG	GO:0000028,GO:0003674,GO:0003676,GO:0003723,GO:0003729,GO:0003735,GO:0005198,GO:0005488,GO:0005575,GO:0005622,GO:0005623,GO:0005737,GO:0005829,GO:0005840,GO:0006412,GO:0006518,GO:0006807,GO:0006996,GO:0008150,GO:0008152,GO:0009058,GO:0009059,GO:0009987,GO:0010467,GO:0015935,GO:0016043,GO:0019538,GO:0019843,GO:0022607,GO:0022613,GO:0022618,GO:0022626,GO:0022627,GO:0032991,GO:0034622,GO:0034641,GO:…	-	ko:K02992	ko03010,map03010	M00178,M00179	-	-	br01610,ko00000,ko00001,ko00002,ko03011	-	-	-	Ribosomal_S7
297_NODE_1_length_26932_15	314271.RB2654_11243	0	1298	COG0480@1|root,COG0480@2|Bacteria,1MUCV@1224|Proteobacteria,2TQVI@28211|Alphaproteobacteria	28211|Alphaproteobacteria	J	Catalyzes the GTP-dependent ribosomal translocation step during translation elongation. During this step, the ribosome changes from the pre-translocational (PRE) to the post- translocational (POST) state as the newly formed A-site-bound peptidyl-tRNA and P-site-bound deacylated tRNA move to the P and E sites, respectively. Catalyzes the coordinated movement of the two tRNA molecules, the mRNA and…	fusA	-	-	ko:K02355	-	-	-	-	ko00000,ko03012,ko03029	-	-	-	EFG_C,EFG_II,EFG_IV,GTP_EFTU,GTP_EFTU_D2
297_NODE_1_length_26932_16	314271.RB2654_11238	4.11e-273	748	COG0050@1|root,COG0050@2|Bacteria,1MVC0@1224|Proteobacteria,2TQP8@28211|Alphaproteobacteria	28211|Alphaproteobacteria	J	This protein promotes the GTP-dependent binding of aminoacyl-tRNA to the A-site of ribosomes during protein biosynthesis	tuf	GO:0005575,GO:0005622,GO:0005623,GO:0005737,GO:0044424,GO:0044464	-	ko:K02358	-	-	-	-	ko00000,ko03012,ko03029,ko04147	-	-	-	GTP_EFTU,GTP_EFTU_D2,GTP_EFTU_D3
297_NODE_1_length_26932_17	314271.RB2654_11328	2.74e-70	223	COG0297@1|root,COG0297@2|Bacteria,1RH73@1224|Proteobacteria,2UA8P@28211|Alphaproteobacteria	28211|Alphaproteobacteria	G	transferase activity, transferring glycosyl groups	-	-	-	-	-	-	-	-	-	-	-	-	Methyltransf_24
297_NODE_1_length_26932_19	314271.RB2654_11308	6.89e-119	343	COG4430@1|root,COG4430@2|Bacteria,1RJGC@1224|Proteobacteria,2U3AS@28211|Alphaproteobacteria	28211|Alphaproteobacteria	S	Protein conserved in bacteria	-	-	-	-	-	-	-	-	-	-	-	-	DUF1801,OmdA
297_NODE_1_length_26932_20	314271.RB2654_11303	2.19e-66	203	COG0346@1|root,COG0346@2|Bacteria,1N0CH@1224|Proteobacteria,2UDI5@28211|Alphaproteobacteria	28211|Alphaproteobacteria	E	glyoxalase bleomycin resistance protein dioxygenase	-	-	-	-	-	-	-	-	-	-	-	-	Glyoxalase
297_NODE_1_length_26932_21	314271.RB2654_21393	1.75e-12	65.5	2EG71@1|root,339YX@2|Bacteria,1NGRD@1224|Proteobacteria,2UJGM@28211|Alphaproteobacteria	28211|Alphaproteobacteria	S	COG3847 Flp pilus assembly protein pilin Flp	-	-	-	-	-	-	-	-	-	-	-	-	-
297_NODE_1_length_26932_22	316058.RPB_3952	3.79e-50	164	COG1959@1|root,COG1959@2|Bacteria,1RGVW@1224|Proteobacteria,2UA5C@28211|Alphaproteobacteria,3JYGC@41294|Bradyrhizobiaceae	28211|Alphaproteobacteria	K	Transcriptional regulator	-	-	-	-	-	-	-	-	-	-	-	-	Rrf2
297_NODE_1_length_26932_23	1117958.PE143B_0111815	1.54e-21	91.7	COG3399@1|root,COG3399@2|Bacteria,1RHVS@1224|Proteobacteria,1SADD@1236|Gammaproteobacteria	1236|Gammaproteobacteria	S	protein conserved in bacteria	-	-	-	ko:K09943	-	-	-	-	ko00000	-	-	-	-
297_NODE_1_length_26932_24	1208323.B30_20868	2.73e-87	273	COG0463@1|root,COG0463@2|Bacteria,1R0DV@1224|Proteobacteria,2U0H6@28211|Alphaproteobacteria	28211|Alphaproteobacteria	M	Glycosyl transferase, group 2 family	-	-	-	-	-	-	-	-	-	-	-	-	Glyco_tranf_2_4
297_NODE_1_length_26932_25	314271.RB2654_11258	5.11e-42	147	2973T@1|root,2ZUBY@2|Bacteria,1PA4G@1224|Proteobacteria,2UY57@28211|Alphaproteobacteria	28211|Alphaproteobacteria	-	-	-	-	-	-	-	-	-	-	-	-	-	-	-
297_RNODE_13_length_755597_1	935261.JAGL01000010_gene1937	4.54e-197	553	COG2828@1|root,COG2828@2|Bacteria,1MXVV@1224|Proteobacteria,2TQMC@28211|Alphaproteobacteria,43GV4@69277|Phyllobacteriaceae	28211|Alphaproteobacteria	S	PrpF protein	fldA	-	5.3.2.8	ko:K16514	ko00362,ko01120,map00362,map01120	-	R07839	RC02426	ko00000,ko00001,ko01000	-	-	-	PrpF
297_RNODE_13_length_755597_2	314271.RB2654_21003	3.13e-192	535	COG3618@1|root,COG3618@2|Bacteria,1N2QM@1224|Proteobacteria,2TTZK@28211|Alphaproteobacteria	28211|Alphaproteobacteria	K	metal-dependent hydrolase of the TIM-barrel fold	ligI	-	3.1.1.57	ko:K10221	ko00362,ko00627,ko01120,map00362,map00627,map01120	-	R04277	RC03110	ko00000,ko00001,ko01000	-	-	-	Amidohydro_2
297_RNODE_13_length_755597_3	314271.RB2654_21013	4.46e-74	222	COG3384@1|root,COG3384@2|Bacteria,1RIBC@1224|Proteobacteria,2UET5@28211|Alphaproteobacteria	28211|Alphaproteobacteria	S	Protocatechuate 4,5-dioxygenase	-	-	1.13.11.8	ko:K04100	ko00362,ko00624,ko00627,ko01120,map00362,map00624,map00627,map01120	-	R01632,R03550,R04280,R09565	RC00233,RC00387,RC00535,RC02567,RC02694	br01602,ko00000,ko00001,ko01000	-	-	-	LigA
297_RNODE_13_length_755597_4	314271.RB2654_21018	3.08e-206	570	COG3384@1|root,COG3384@2|Bacteria,1MW77@1224|Proteobacteria,2TRP1@28211|Alphaproteobacteria	28211|Alphaproteobacteria	S	Extradiol catechol dioxygenase that catalyzes the oxidative cleavage of substituted catechols	mhpB	-	1.13.11.8	ko:K04101	ko00362,ko00624,ko00627,ko01120,map00362,map00624,map00627,map01120	-	R01632,R03550,R04280,R09565	RC00233,RC00387,RC00535,RC02567,RC02694	br01602,ko00000,ko00001,ko01000	-	-	-	LigB
297_RNODE_13_length_755597_5	314271.RB2654_06539	3.15e-98	292	COG0179@1|root,COG0179@2|Bacteria,1MVFA@1224|Proteobacteria,2TRTM@28211|Alphaproteobacteria	28211|Alphaproteobacteria	Q	COG0179 2-keto-4-pentenoate hydratase 2-oxohepta-3-ene-1,7-dioic acid hydratase (catechol pathway)	nagK	-	3.7.1.20	ko:K16165	ko00350,ko01100,ko01120,map00350,map01100,map01120	-	R01085	RC00326,RC00446	ko00000,ko00001,ko01000	-	-	-	FAA_hydrolase
297_RNODE_13_length_755597_7	314271.RB2654_06514	1.21e-147	422	COG1622@1|root,COG1622@2|Bacteria,1MWHZ@1224|Proteobacteria,2TRK6@28211|Alphaproteobacteria	28211|Alphaproteobacteria	C	Subunits I and II form the functional core of the enzyme complex. Electrons originating in cytochrome c are transferred via heme a and Cu(A) to the binuclear center formed by heme a3 and Cu(B)	coxB	-	1.9.3.1	ko:K02275	ko00190,ko01100,map00190,map01100	M00155	R00081	RC00016	ko00000,ko00001,ko00002,ko01000	3.D.4.2,3.D.4.4,3.D.4.6	-	-	COX2,COX2_TM
297_RNODE_13_length_755597_8	314271.RB2654_06509	7.6e-185	518	COG0109@1|root,COG0109@2|Bacteria,1MW3S@1224|Proteobacteria,2TRD8@28211|Alphaproteobacteria	28211|Alphaproteobacteria	O	Converts heme B (protoheme IX) to heme O by substitution of the vinyl group on carbon 2 of heme B porphyrin ring with a hydroxyethyl farnesyl side group	ctaB	GO:0003674,GO:0003824,GO:0004311,GO:0004659,GO:0005575,GO:0005623,GO:0005886,GO:0006091,GO:0006725,GO:0006778,GO:0006779,GO:0006783,GO:0006807,GO:0008150,GO:0008152,GO:0009058,GO:0009987,GO:0015980,GO:0016020,GO:0016740,GO:0016765,GO:0018130,GO:0019438,GO:0033013,GO:0033014,GO:0034641,GO:0042168,GO:0042440,GO:0044237,GO:0044249,GO:0044271,GO:0044464,GO:0045333,GO:0046148,GO:0046483,GO:0051186,GO:…	2.5.1.141	ko:K02257	ko00190,ko00860,ko01100,ko01110,ko04714,map00190,map00860,map01100,map01110,map04714	M00154	R07411	RC01786	ko00000,ko00001,ko00002,ko01000,ko01006,ko03029	-	-	-	UbiA
297_RNODE_13_length_755597_10	314271.RB2654_06499	7.45e-110	319	COG3175@1|root,COG3175@2|Bacteria,1RDTU@1224|Proteobacteria,2U6ZT@28211|Alphaproteobacteria	28211|Alphaproteobacteria	O	Exerts its effect at some terminal stage of cytochrome c oxidase synthesis, probably by being involved in the insertion of the copper B into subunit I	ctaG	GO:0008150,GO:0008535,GO:0009987,GO:0016043,GO:0017004,GO:0022607,GO:0034622,GO:0043933,GO:0044085,GO:0065003,GO:0071840	-	ko:K02258	ko00190,ko01100,ko04714,map00190,map01100,map04714	M00154	-	-	ko00000,ko00001,ko00002,ko03029	3.D.4.8	-	-	CtaG_Cox11
297_RNODE_13_length_755597_11	314271.RB2654_06494	2.94e-194	538	COG1845@1|root,COG1845@2|Bacteria,1MUCK@1224|Proteobacteria,2TQWA@28211|Alphaproteobacteria	28211|Alphaproteobacteria	C	heme copper-type cytochrome quinol oxidase, subunit 3	ctaE	GO:0005575,GO:0005623,GO:0005886,GO:0016020,GO:0044464,GO:0071944	1.9.3.1	ko:K02276	ko00190,ko01100,map00190,map01100	M00155	R00081	RC00016	ko00000,ko00001,ko00002,ko01000	3.D.4.4,3.D.4.6	-	-	COX3
297_RNODE_13_length_755597_12	314271.RB2654_06489	3.25e-113	330	COG3346@1|root,COG3346@2|Bacteria,1MWWG@1224|Proteobacteria,2U0N5@28211|Alphaproteobacteria	28211|Alphaproteobacteria	S	Surf1-like protein	surf1	-	-	ko:K14998	-	-	-	-	ko00000,ko03029	3.D.4.8	-	-	SURF1
297_RNODE_13_length_755597_13	314271.RB2654_06484	4.74e-280	771	COG0498@1|root,COG0498@2|Bacteria,1MUWQ@1224|Proteobacteria,2TT0D@28211|Alphaproteobacteria	28211|Alphaproteobacteria	E	Threonine synthase	thrC	-	4.2.3.1	ko:K01733	ko00260,ko00750,ko01100,ko01110,ko01120,ko01230,map00260,map00750,map01100,map01110,map01120,map01230	M00018	R01466,R05086	RC00017,RC00526	ko00000,ko00001,ko00002,ko01000	-	-	-	PALP,Thr_synth_N
297_RNODE_13_length_755597_14	314271.RB2654_06479	3.39e-243	675	COG0612@1|root,COG0612@2|Bacteria,1MVST@1224|Proteobacteria,2TR39@28211|Alphaproteobacteria	28211|Alphaproteobacteria	C	Belongs to the peptidase M16 family	mpp	-	-	-	-	-	-	-	-	-	-	-	Peptidase_M16,Peptidase_M16_C
297_RNODE_13_length_755597_15	314271.RB2654_06474	7.9e-111	321	COG1670@1|root,COG1670@2|Bacteria,1MVG4@1224|Proteobacteria,2TUIK@28211|Alphaproteobacteria	28211|Alphaproteobacteria	J	COG1670 acetyltransferases, including N-acetylases of ribosomal proteins	rimJ	-	2.3.1.128	ko:K03790	-	-	-	-	ko00000,ko01000,ko03009	-	-	-	Acetyltransf_3
297_RNODE_13_length_755597_16	314271.RB2654_07386	1.8e-117	347	COG3087@1|root,COG3087@2|Bacteria,1NC8R@1224|Proteobacteria,2TUYG@28211|Alphaproteobacteria	28211|Alphaproteobacteria	D	COG3087 Cell division protein	-	-	-	-	-	-	-	-	-	-	-	-	SPOR
297_RNODE_13_length_755597_17	314271.RB2654_07391	1.22e-199	564	COG1686@1|root,COG1686@2|Bacteria,1MUU7@1224|Proteobacteria,2TS1P@28211|Alphaproteobacteria	28211|Alphaproteobacteria	M	Belongs to the peptidase S11 family	dacC	-	3.4.16.4	ko:K07258	ko00550,ko01100,map00550,map01100	-	-	-	ko00000,ko00001,ko01000,ko01002,ko01011	-	-	-	PBP5_C,Peptidase_S11
297_RNODE_13_length_755597_18	314271.RB2654_07396	1.67e-114	332	COG0125@1|root,COG0125@2|Bacteria,1MV9C@1224|Proteobacteria,2U72D@28211|Alphaproteobacteria	28211|Alphaproteobacteria	F	Phosphorylation of dTMP to form dTDP in both de novo and salvage pathways of dTTP synthesis	tmk	GO:0003674,GO:0003824,GO:0004798,GO:0005575,GO:0005622,GO:0005623,GO:0005737,GO:0006139,GO:0006220,GO:0006221,GO:0006227,GO:0006233,GO:0006235,GO:0006725,GO:0006753,GO:0006793,GO:0006796,GO:0006807,GO:0008150,GO:0008152,GO:0009041,GO:0009058,GO:0009117,GO:0009123,GO:0009132,GO:0009133,GO:0009138,GO:0009139,GO:0009141,GO:0009142,GO:0009147,GO:0009148,GO:0009165,GO:0009186,GO:0009189,GO:0009196,GO:…	2.7.4.9	ko:K00943	ko00240,ko01100,map00240,map01100	M00053	R02094,R02098	RC00002	ko00000,ko00001,ko00002,ko01000	-	-	-	Thymidylate_kin
297_RNODE_13_length_755597_24	1188256.BASI01000001_gene835	1.68e-109	317	COG0231@1|root,COG0231@2|Bacteria,1MW2J@1224|Proteobacteria,2TUWE@28211|Alphaproteobacteria,3FDSX@34008|Rhodovulum	28211|Alphaproteobacteria	J	Involved in peptide bond synthesis. Stimulates efficient translation and peptide-bond synthesis on native or reconstituted 70S ribosomes in vitro. Probably functions indirectly by altering the affinity of the ribosome for aminoacyl-tRNA, thus increasing their reactivity as acceptors for peptidyl transferase	efp	GO:0003674,GO:0003676,GO:0003723,GO:0003746,GO:0005488,GO:0005575,GO:0005622,GO:0005623,GO:0005737,GO:0006412,GO:0006414,GO:0006518,GO:0006807,GO:0008135,GO:0008150,GO:0008152,GO:0009058,GO:0009059,GO:0009987,GO:0010467,GO:0019538,GO:0034641,GO:0034645,GO:0043043,GO:0043170,GO:0043603,GO:0043604,GO:0044237,GO:0044238,GO:0044249,GO:0044260,GO:0044267,GO:0044271,GO:0044424,GO:0044464,GO:0071704,GO:…	-	ko:K02356	-	-	-	-	ko00000,ko03012	-	-	-	EFP,EFP_N,Elong-fact-P_C
297_RNODE_13_length_755597_26	314271.RB2654_20408	0	868	COG0709@1|root,COG1252@1|root,COG0709@2|Bacteria,COG1252@2|Bacteria,1MWFG@1224|Proteobacteria,2TR91@28211|Alphaproteobacteria	28211|Alphaproteobacteria	E	Belongs to the selenophosphate synthase 1 family. Class I subfamily	selD	-	2.7.9.3	ko:K01008	ko00450,ko01100,map00450,map01100	-	R03595	RC00002,RC02878	ko00000,ko00001,ko01000,ko03016	-	-	-	AIRS,AIRS_C,Pyr_redox_2
297_RNODE_13_length_755597_27	314271.RB2654_21318	1.41e-117	340	COG1407@1|root,COG1407@2|Bacteria,1RC5G@1224|Proteobacteria,2TU2T@28211|Alphaproteobacteria	28211|Alphaproteobacteria	S	ICC-like phosphoesterases	MA20_22045	-	-	ko:K06953	-	-	-	-	ko00000	-	-	-	Metallophos
297_RNODE_13_length_755597_28	314271.RB2654_21313	1.25e-55	178	COG2050@1|root,COG2050@2|Bacteria,1RGVD@1224|Proteobacteria,2U9MH@28211|Alphaproteobacteria	28211|Alphaproteobacteria	Q	protein possibly involved in aromatic compounds catabolism	-	-	-	-	-	-	-	-	-	-	-	-	4HBT
297_RNODE_13_length_755597_29	314271.RB2654_21308	2.66e-138	396	COG1024@1|root,COG1024@2|Bacteria,1PJ4R@1224|Proteobacteria,2TSSU@28211|Alphaproteobacteria	28211|Alphaproteobacteria	I	Belongs to the enoyl-CoA hydratase isomerase family	MA20_16345	-	-	-	-	-	-	-	-	-	-	-	ECH_1
297_RNODE_13_length_755597_30	314271.RB2654_21038	4.51e-117	339	COG1943@1|root,COG1943@2|Bacteria,1P8IT@1224|Proteobacteria,2TRKV@28211|Alphaproteobacteria	28211|Alphaproteobacteria	L	Sulfotransferase family	-	-	-	-	-	-	-	-	-	-	-	-	Sulfotransfer_2
297_RNODE_13_length_755597_31	314271.RB2654_21043	8.56e-13	70.5	COG2931@1|root,COG2931@2|Bacteria,1QXYN@1224|Proteobacteria,2TXDY@28211|Alphaproteobacteria	28211|Alphaproteobacteria	Q	Hint domain	-	-	-	-	-	-	-	-	-	-	-	-	Hint_2
297_RNODE_13_length_755597_32	314271.RB2654_20648	2.15e-108	317	COG1802@1|root,COG1802@2|Bacteria,1R4P5@1224|Proteobacteria,2U6CA@28211|Alphaproteobacteria	28211|Alphaproteobacteria	K	Transcriptional regulator, gntR family	-	-	-	-	-	-	-	-	-	-	-	-	FCD,GntR
297_RNODE_13_length_755597_33	314271.RB2654_20653	8.01e-297	814	COG0161@1|root,COG0161@2|Bacteria,1MU2N@1224|Proteobacteria,2TQND@28211|Alphaproteobacteria	28211|Alphaproteobacteria	E	Belongs to the class-III pyridoxal-phosphate-dependent aminotransferase family	bioA	-	2.6.1.113	ko:K12256	ko00330,ko01100,map00330,map01100	-	R08714	RC00008,RC00062	ko00000,ko00001,ko01000,ko01007	-	-	-	Aminotran_3
297_RNODE_13_length_755597_34	314271.RB2654_20658	7e-224	628	COG0665@1|root,COG0665@2|Bacteria,1MVGP@1224|Proteobacteria,2TRX9@28211|Alphaproteobacteria	28211|Alphaproteobacteria	E	oxidoreductase	ordL	-	-	ko:K09471	ko00330,ko01100,map00330,map01100	M00136	R07415	RC00062	ko00000,ko00001,ko00002,ko01000	-	-	-	DAO
297_RNODE_13_length_755597_35	314271.RB2654_08022	6.75e-116	336	COG5482@1|root,COG5482@2|Bacteria,1MWIN@1224|Proteobacteria,2TS4R@28211|Alphaproteobacteria	28211|Alphaproteobacteria	S	Putative PD-(D/E)XK phosphodiesterase (DUF2161)	MA20_28540	-	-	-	-	-	-	-	-	-	-	-	DUF2161
297_RNODE_13_length_755597_36	314271.RB2654_08552	1.92e-96	287	2D1C5@1|root,32TAD@2|Bacteria,1N23F@1224|Proteobacteria,2U94F@28211|Alphaproteobacteria	28211|Alphaproteobacteria	S	Ceramidase	-	-	-	-	-	-	-	-	-	-	-	-	Ceramidase
297_RNODE_13_length_755597_37	314271.RB2654_08547	1.1e-56	176	COG0721@1|root,COG0721@2|Bacteria,1MZQP@1224|Proteobacteria,2UBSZ@28211|Alphaproteobacteria	28211|Alphaproteobacteria	J	Allows the formation of correctly charged Asn-tRNA(Asn) or Gln-tRNA(Gln) through the transamidation of misacylated Asp- tRNA(Asn) or Glu-tRNA(Gln) in organisms which lack either or both of asparaginyl-tRNA or glutaminyl-tRNA synthetases. The reaction takes place in the presence of glutamine and ATP through an activated phospho-Asp-tRNA(Asn) or phospho-Glu-tRNA(Gln)	gatC	-	6.3.5.6,6.3.5.7	ko:K02435	ko00970,ko01100,map00970,map01100	-	R03905,R04212	RC00010	ko00000,ko00001,ko01000,ko03029	-	-	-	Glu-tRNAGln
297_RNODE_13_length_755597_38	314271.RB2654_08542	0	874	COG0154@1|root,COG0154@2|Bacteria,1MUVQ@1224|Proteobacteria,2TRFY@28211|Alphaproteobacteria	28211|Alphaproteobacteria	J	Allows the formation of correctly charged Gln-tRNA(Gln) through the transamidation of misacylated Glu-tRNA(Gln) in organisms which lack glutaminyl-tRNA synthetase. The reaction takes place in the presence of glutamine and ATP through an activated gamma-phospho-Glu-tRNA(Gln)	gatA	-	6.3.5.6,6.3.5.7	ko:K02433	ko00970,ko01100,map00970,map01100	-	R03905,R04212	RC00010	ko00000,ko00001,ko01000,ko03029	-	-	-	Amidase
297_RNODE_13_length_755597_39	314271.RB2654_08537	2.74e-76	239	2AYG7@1|root,31QJH@2|Bacteria,1RE73@1224|Proteobacteria,2U6WH@28211|Alphaproteobacteria	28211|Alphaproteobacteria	-	-	-	-	-	-	-	-	-	-	-	-	-	-	-
297_RNODE_13_length_755597_40	314271.RB2654_08532	2.15e-93	278	COG3023@1|root,COG3023@2|Bacteria,1RDHU@1224|Proteobacteria,2TSW3@28211|Alphaproteobacteria	28211|Alphaproteobacteria	V	N-acetylmuramoyl-L-alanine amidase	ampD	GO:0000270,GO:0003674,GO:0003824,GO:0005488,GO:0005575,GO:0006022,GO:0006026,GO:0006027,GO:0006807,GO:0008150,GO:0008152,GO:0008270,GO:0008745,GO:0009056,GO:0009057,GO:0009253,GO:0009254,GO:0009392,GO:0016020,GO:0016787,GO:0016810,GO:0016811,GO:0019867,GO:0030203,GO:0043167,GO:0043169,GO:0043170,GO:0046872,GO:0046914,GO:0061783,GO:0071704,GO:1901135,GO:1901136,GO:1901564,GO:1901565,GO:1901575	2.5.1.3,3.5.1.28	ko:K00788,ko:K01447,ko:K03806,ko:K11066	ko00730,ko01100,map00730,map01100	M00127	R03223,R04112,R10712	RC00064,RC00141,RC00224,RC03255,RC03397	ko00000,ko00001,ko00002,ko01000,ko01011	-	-	-	Amidase_2,PG_binding_1
297_RNODE_13_length_755597_41	1208323.B30_14469	4.23e-98	298	COG2979@1|root,COG2979@2|Bacteria,1R95E@1224|Proteobacteria,2U3YT@28211|Alphaproteobacteria	28211|Alphaproteobacteria	S	protein conserved in bacteria	-	-	-	-	-	-	-	-	-	-	-	-	DUF533
297_RNODE_13_length_755597_42	1208323.B30_14454	4.78e-31	108	COG0267@1|root,COG0267@2|Bacteria,1N6QV@1224|Proteobacteria,2UF4D@28211|Alphaproteobacteria	28211|Alphaproteobacteria	J	Belongs to the bacterial ribosomal protein bL33 family	rpmG	GO:0005575,GO:0005622,GO:0005623,GO:0005737,GO:0005829,GO:0005840,GO:0015934,GO:0022625,GO:0022626,GO:0032991,GO:0043226,GO:0043228,GO:0043229,GO:0043232,GO:0044391,GO:0044422,GO:0044424,GO:0044444,GO:0044445,GO:0044446,GO:0044464,GO:1990904	-	ko:K02913	ko03010,map03010	M00178	-	-	br01610,ko00000,ko00001,ko00002,ko03011	-	-	-	Ribosomal_L33
297_RNODE_13_length_755597_43	314271.RB2654_08522	1.3e-78	239	COG0454@1|root,COG0456@2|Bacteria,1QWA8@1224|Proteobacteria,2TWUD@28211|Alphaproteobacteria	28211|Alphaproteobacteria	K	COG0454 Histone acetyltransferase HPA2 and related acetyltransferases	-	-	-	-	-	-	-	-	-	-	-	-	Acetyltransf_1,Acetyltransf_10
297_RNODE_13_length_755597_44	314271.RB2654_08477	6.51e-182	510	COG0583@1|root,COG0583@2|Bacteria,1PR6U@1224|Proteobacteria,2TUC6@28211|Alphaproteobacteria	28211|Alphaproteobacteria	K	transcriptional regulator	yofA	-	-	-	-	-	-	-	-	-	-	-	HTH_1,LysR_substrate
297_RNODE_13_length_755597_45	1461693.ATO10_14244	6.19e-69	209	COG1396@1|root,COG1396@2|Bacteria,1RDBW@1224|Proteobacteria,2U7CY@28211|Alphaproteobacteria	28211|Alphaproteobacteria	K	transcriptional regulator	-	-	-	-	-	-	-	-	-	-	-	-	HTH_19,HTH_3
297_RNODE_13_length_755597_46	1461694.ATO9_03105	7.28e-128	370	COG0483@1|root,COG0483@2|Bacteria,1PPJ0@1224|Proteobacteria,2TQTX@28211|Alphaproteobacteria,2PCXB@252301|Oceanicola	28211|Alphaproteobacteria	G	COG0483 Archaeal fructose-1,6-bisphosphatase and related enzymes of inositol monophosphatase family	hisN	-	3.1.3.15,3.1.3.25,3.1.3.93	ko:K01092,ko:K18649	ko00053,ko00340,ko00521,ko00562,ko01100,ko01110,ko01230,ko04070,map00053,map00340,map00521,map00562,map01100,map01110,map01230,map04070	M00026,M00114,M00131	R01185,R01186,R01187,R03013,R07674	RC00017,RC00078	ko00000,ko00001,ko00002,ko01000	-	-	-	Inositol_P
297_RNODE_13_length_755597_47	314271.RB2654_08457	3.6e-287	788	COG0402@1|root,COG0402@2|Bacteria,1MVPA@1224|Proteobacteria,2TSZ0@28211|Alphaproteobacteria	28211|Alphaproteobacteria	F	COG0402 Cytosine deaminase and related metal-dependent hydrolases	atzB	-	-	-	-	-	-	-	-	-	-	-	Amidohydro_1
297_RNODE_13_length_755597_48	314271.RB2654_08452	2.29e-88	266	COG0346@1|root,COG0346@2|Bacteria,1RD81@1224|Proteobacteria,2U7VR@28211|Alphaproteobacteria	28211|Alphaproteobacteria	E	Glyoxalase-like domain	-	-	-	-	-	-	-	-	-	-	-	-	Glyoxalase_3
297_RNODE_13_length_755597_49	314271.RB2654_08447	5.6e-120	347	COG1076@1|root,COG1076@2|Bacteria,1N270@1224|Proteobacteria,2TTX1@28211|Alphaproteobacteria	28211|Alphaproteobacteria	O	COG1076 DnaJ-domain-containing proteins 1	djlA	-	-	ko:K05801	-	-	-	-	ko00000,ko03110	-	-	-	DnaJ,TerB
297_RNODE_13_length_755597_50	314271.RB2654_08442	1.4e-196	550	COG2374@1|root,COG2374@2|Bacteria,1NTH6@1224|Proteobacteria,2TVN3@28211|Alphaproteobacteria	28211|Alphaproteobacteria	L	endonuclease	-	-	-	-	-	-	-	-	-	-	-	-	Exo_endo_phos
297_RNODE_13_length_755597_51	1415756.JQMY01000001_gene1855	3.33e-16	75.5	2E45M@1|root,32Z1N@2|Bacteria,1N788@1224|Proteobacteria,2UFVB@28211|Alphaproteobacteria,2PEJG@252301|Oceanicola	28211|Alphaproteobacteria	-	-	-	-	-	-	-	-	-	-	-	-	-	-	-
297_RNODE_13_length_755597_52	314271.RB2654_08407	6.4e-149	425	COG0252@1|root,COG0252@2|Bacteria,1MWIR@1224|Proteobacteria	1224|Proteobacteria	EJ	Belongs to the asparaginase 1 family	ansA	-	3.5.1.1	ko:K01424	ko00250,ko00460,ko01100,ko01110,map00250,map00460,map01100,map01110	-	R00485	RC00010,RC02798	ko00000,ko00001,ko01000	-	-	-	Asparaginase
297_RNODE_13_length_755597_53	314271.RB2654_08342	8.26e-108	323	2C1HX@1|root,2Z7MF@2|Bacteria,1R7CM@1224|Proteobacteria,2TRAS@28211|Alphaproteobacteria	28211|Alphaproteobacteria	S	Uncharacterized protein conserved in bacteria (DUF2219)	-	-	-	-	-	-	-	-	-	-	-	-	DUF2219
297_RNODE_13_length_755597_54	314271.RB2654_08337	1.96e-143	416	COG2931@1|root,COG2931@2|Bacteria,1R4PX@1224|Proteobacteria,2TUD5@28211|Alphaproteobacteria	28211|Alphaproteobacteria	Q	Hint domain	-	-	-	-	-	-	-	-	-	-	-	-	Hint_2
297_RNODE_13_length_755597_55	314271.RB2654_08327	9.1e-141	398	COG0522@1|root,COG0522@2|Bacteria,1MW0U@1224|Proteobacteria,2TRQH@28211|Alphaproteobacteria	28211|Alphaproteobacteria	J	One of the primary rRNA binding proteins, it binds directly to 16S rRNA where it nucleates assembly of the body of the 30S subunit	rpsD	GO:0003674,GO:0003676,GO:0003723,GO:0003735,GO:0005198,GO:0005488,GO:0005575,GO:0005622,GO:0005623,GO:0005737,GO:0005840,GO:0006417,GO:0006450,GO:0008150,GO:0009889,GO:0009891,GO:0009893,GO:0010468,GO:0010556,GO:0010557,GO:0010604,GO:0010608,GO:0010628,GO:0015935,GO:0019222,GO:0019843,GO:0031323,GO:0031325,GO:0031326,GO:0031328,GO:0032268,GO:0032270,GO:0032991,GO:0034248,GO:0034250,GO:0043226,GO:…	-	ko:K02986	ko03010,map03010	M00178,M00179	-	-	br01610,ko00000,ko00001,ko00002,ko03011	-	-	-	Ribosomal_S4,S4
297_RNODE_13_length_755597_57	314271.RB2654_08307	1.13e-223	621	COG0079@1|root,COG0079@2|Bacteria,1MW7I@1224|Proteobacteria,2TQPN@28211|Alphaproteobacteria	28211|Alphaproteobacteria	E	Belongs to the class-II pyridoxal-phosphate-dependent aminotransferase family. Histidinol-phosphate aminotransferase subfamily	hisC	-	2.6.1.9	ko:K00817	ko00340,ko00350,ko00360,ko00400,ko00401,ko00960,ko01100,ko01110,ko01130,ko01230,map00340,map00350,map00360,map00400,map00401,map00960,map01100,map01110,map01130,map01230	M00026	R00694,R00734,R03243	RC00006,RC00888	ko00000,ko00001,ko00002,ko01000,ko01007	-	-	-	Aminotran_1_2
297_RNODE_13_length_755597_58	1188256.BASI01000001_gene1407	6.75e-182	511	COG0287@1|root,COG0287@2|Bacteria,1QTZA@1224|Proteobacteria,2TS12@28211|Alphaproteobacteria,3FCMI@34008|Rhodovulum	28211|Alphaproteobacteria	E	Prephenate dehydrogenase	tyrC	GO:0000166,GO:0003674,GO:0003824,GO:0005488,GO:0005515,GO:0006082,GO:0006520,GO:0006570,GO:0006571,GO:0006725,GO:0006807,GO:0008150,GO:0008152,GO:0008652,GO:0008977,GO:0009058,GO:0009072,GO:0009073,GO:0009095,GO:0009987,GO:0016053,GO:0016491,GO:0016627,GO:0016628,GO:0019438,GO:0019752,GO:0036094,GO:0042802,GO:0042803,GO:0043167,GO:0043168,GO:0043436,GO:0044237,GO:0044238,GO:0044249,GO:0044281,GO:…	1.3.1.12,1.3.1.43	ko:K00210,ko:K00220,ko:K04517	ko00400,ko00401,ko01100,ko01110,ko01130,ko01230,map00400,map00401,map01100,map01110,map01130,map01230	M00025,M00040	R00732,R01728	RC00125	ko00000,ko00001,ko00002,ko01000	-	-	-	PDH
297_RNODE_13_length_755597_59	314271.RB2654_08297	5.71e-108	330	COG3921@1|root,COG3921@2|Bacteria,1PZMM@1224|Proteobacteria,2TR6H@28211|Alphaproteobacteria	28211|Alphaproteobacteria	S	protein conserved in bacteria	-	-	-	-	-	-	-	-	-	-	-	-	Extensin-like_C
297_RNODE_13_length_755597_60	314271.RB2654_08292	8.96e-218	607	COG0075@1|root,COG0075@2|Bacteria,1QM2D@1224|Proteobacteria,2TSQ5@28211|Alphaproteobacteria	28211|Alphaproteobacteria	E	COG0075 serine-pyruvate aminotransferase archaeal aspartate aminotransferase	-	-	-	-	-	-	-	-	-	-	-	-	Aminotran_5
297_RNODE_13_length_755597_61	1449350.OCH239_07200	1.22e-198	552	COG0412@1|root,COG0412@2|Bacteria,1MW7S@1224|Proteobacteria,2TTPH@28211|Alphaproteobacteria,4KNCU@93682|Roseivivax	28211|Alphaproteobacteria	Q	Dienelactone hydrolase family	-	-	3.1.1.45	ko:K01061	ko00361,ko00364,ko00623,ko01100,ko01110,ko01120,ko01130,map00361,map00364,map00623,map01100,map01110,map01120,map01130	-	R03893,R05510,R05511,R06835,R06838,R08120,R08121,R09136,R09220,R09222	RC01018,RC01906,RC01907,RC02441,RC02467,RC02468,RC02674,RC02675,RC02686	ko00000,ko00001,ko01000	-	-	-	DLH
297_RNODE_13_length_755597_62	314271.RB2654_08267	2.89e-120	347	COG1802@1|root,COG1802@2|Bacteria,1NDRT@1224|Proteobacteria,2TUKM@28211|Alphaproteobacteria	28211|Alphaproteobacteria	K	Transcriptional regulator, GntR family	-	-	-	-	-	-	-	-	-	-	-	-	FCD,GntR
297_RNODE_13_length_755597_63	314271.RB2654_08252	3.31e-75	228	COG1610@1|root,COG1610@2|Bacteria,1RGZS@1224|Proteobacteria,2U7DJ@28211|Alphaproteobacteria	28211|Alphaproteobacteria	S	GatB yqey	MA20_04985	-	-	ko:K09117	-	-	-	-	ko00000	-	-	-	YqeY
297_RNODE_13_length_755597_64	314271.RB2654_08237	1.84e-270	750	COG0477@1|root,COG2814@2|Bacteria,1MU1I@1224|Proteobacteria,2TVXT@28211|Alphaproteobacteria	28211|Alphaproteobacteria	EGP	Major facilitator Superfamily	-	-	-	ko:K18926	-	M00715	-	-	ko00000,ko00002,ko02000	2.A.1.3.30	-	-	MFS_1
297_RNODE_13_length_755597_66	314271.RB2654_08187	2.04e-49	164	COG5395@1|root,COG5395@2|Bacteria,1N0CF@1224|Proteobacteria,2UC5R@28211|Alphaproteobacteria	28211|Alphaproteobacteria	S	membrane	-	-	-	-	-	-	-	-	-	-	-	-	DUF2306
297_RNODE_13_length_755597_67	766499.C357_13877	2.45e-152	429	COG1788@1|root,COG1788@2|Bacteria,1MVEI@1224|Proteobacteria,2TTE6@28211|Alphaproteobacteria	28211|Alphaproteobacteria	I	COG1788 Acyl CoA acetate 3-ketoacid CoA transferase, alpha subunit	scoA	-	2.8.3.5	ko:K01028	ko00072,ko00280,ko00650,map00072,map00280,map00650	-	R00410	RC00014	ko00000,ko00001,ko01000	-	-	-	CoA_trans
297_RNODE_13_length_755597_68	391624.OIHEL45_09703	1.23e-134	382	COG2057@1|root,COG2057@2|Bacteria,1RA4V@1224|Proteobacteria,2TQS5@28211|Alphaproteobacteria	28211|Alphaproteobacteria	I	COG2057 Acyl CoA acetate 3-ketoacid CoA transferase, beta subunit	scoB	-	2.8.3.5	ko:K01029	ko00072,ko00280,ko00650,map00072,map00280,map00650	-	R00410	RC00014	ko00000,ko00001,ko01000	-	-	-	CoA_trans
297_RNODE_13_length_755597_70	388401.RB2150_14801	7.97e-24	98.6	2AJMH@1|root,31A8R@2|Bacteria,1Q54I@1224|Proteobacteria,2VBIC@28211|Alphaproteobacteria,3ZIN4@58840|unclassified Rhodobacteraceae	28211|Alphaproteobacteria	-	-	-	-	-	-	-	-	-	-	-	-	-	-	-
297_RNODE_13_length_755597_71	314271.RB2654_08147	9.64e-194	548	COG0019@1|root,COG0019@2|Bacteria,1MZ7Y@1224|Proteobacteria,2TSKB@28211|Alphaproteobacteria	28211|Alphaproteobacteria	E	Belongs to the Orn Lys Arg decarboxylase class-II family	ldc	-	4.1.1.17	ko:K01581	ko00330,ko00480,ko01100,ko01110,ko01130,map00330,map00480,map01100,map01110,map01130	M00134	R00670	RC00299	ko00000,ko00001,ko00002,ko01000	-	-	-	Orn_Arg_deC_N,Orn_DAP_Arg_deC
297_RNODE_13_length_755597_72	314271.RB2654_08142	0	1140	COG1529@1|root,COG1529@2|Bacteria,1MUEA@1224|Proteobacteria,2TQMW@28211|Alphaproteobacteria	28211|Alphaproteobacteria	C	COG1529 Aerobic-type carbon monoxide dehydrogenase large subunit CoxL CutL homologs	-	-	1.2.5.3	ko:K03520	-	-	R11168	RC02800	ko00000,ko01000	-	-	-	Ald_Xan_dh_C,Ald_Xan_dh_C2
297_RNODE_13_length_755597_73	314271.RB2654_08137	1.72e-184	523	COG3673@1|root,COG3673@2|Bacteria,1NFRW@1224|Proteobacteria,2TQTY@28211|Alphaproteobacteria	28211|Alphaproteobacteria	S	Conserved protein	-	-	-	-	-	-	-	-	-	-	-	-	DUF2235
297_RNODE_13_length_755597_74	1415756.JQMY01000001_gene3221	2.49e-53	168	COG0234@1|root,COG0234@2|Bacteria,1MZ2X@1224|Proteobacteria,2U9AQ@28211|Alphaproteobacteria,2PEIN@252301|Oceanicola	28211|Alphaproteobacteria	O	Binds to Cpn60 in the presence of Mg-ATP and suppresses the ATPase activity of the latter	groS	-	-	ko:K04078	-	-	-	-	ko00000,ko03029,ko03110	-	-	-	Cpn10
297_RNODE_13_length_755597_75	314271.RB2654_08117	0	959	COG0459@1|root,COG0459@2|Bacteria,1MURR@1224|Proteobacteria,2TS07@28211|Alphaproteobacteria	28211|Alphaproteobacteria	O	Prevents misfolding and promotes the refolding and proper assembly of unfolded polypeptides generated under stress conditions	groL	GO:0003674,GO:0005488,GO:0005515,GO:0005575,GO:0005622,GO:0005623,GO:0005737,GO:0005829,GO:0006457,GO:0006458,GO:0008150,GO:0009987,GO:0016465,GO:0032991,GO:0044183,GO:0044424,GO:0044444,GO:0044445,GO:0044464,GO:0051082,GO:0061077,GO:0101031,GO:1990220	-	ko:K04077	ko03018,ko04212,ko04940,ko05134,ko05152,map03018,map04212,map04940,map05134,map05152	-	-	-	ko00000,ko00001,ko03019,ko03029,ko03110,ko04147	-	-	-	Cpn60_TCP1
297_RNODE_13_length_755597_76	314271.RB2654_08107	1.77e-130	375	COG1075@1|root,COG1075@2|Bacteria,1N2W0@1224|Proteobacteria,2U0MD@28211|Alphaproteobacteria	28211|Alphaproteobacteria	S	acetyltransferases and hydrolases with the alpha beta hydrolase fold	-	-	-	-	-	-	-	-	-	-	-	-	Abhydrolase_1,Abhydrolase_6,Hydrolase_4
297_RNODE_13_length_755597_77	314271.RB2654_19838	1.96e-136	397	COG0739@1|root,COG0739@2|Bacteria,1PVZJ@1224|Proteobacteria,2TRAB@28211|Alphaproteobacteria	28211|Alphaproteobacteria	M	COG0739 Membrane proteins related to metalloendopeptidases	-	-	-	-	-	-	-	-	-	-	-	-	Peptidase_M23
297_RNODE_13_length_755597_79	314271.RB2654_19818	1.23e-102	313	COG4093@1|root,COG4093@2|Bacteria,1R5ZP@1224|Proteobacteria,2U3GC@28211|Alphaproteobacteria	28211|Alphaproteobacteria	S	Uncharacterized protein conserved in bacteria (DUF2125)	-	-	-	-	-	-	-	-	-	-	-	-	DUF2125
297_RNODE_13_length_755597_80	314271.RB2654_19858	2.48e-139	398	COG0500@1|root,COG2226@2|Bacteria,1NA7K@1224|Proteobacteria,2TT7T@28211|Alphaproteobacteria	28211|Alphaproteobacteria	Q	Methyltransferase	MA20_39625	-	-	-	-	-	-	-	-	-	-	-	Methyltransf_11
297_RNODE_13_length_755597_81	314271.RB2654_19863	1.4e-89	267	COG0712@1|root,COG0712@2|Bacteria,1MVRH@1224|Proteobacteria,2U5IC@28211|Alphaproteobacteria	28211|Alphaproteobacteria	C	F(1)F(0) ATP synthase produces ATP from ADP in the presence of a proton or sodium gradient. F-type ATPases consist of two structural domains, F(1) containing the extramembraneous catalytic core and F(0) containing the membrane proton channel, linked together by a central stalk and a peripheral stalk. During catalysis, ATP synthesis in the catalytic domain of F(1) is coupled via a rotary mechanism…	atpH	-	-	ko:K02113	ko00190,ko00195,ko01100,map00190,map00195,map01100	M00157	-	-	ko00000,ko00001,ko00002,ko00194	3.A.2.1	-	-	OSCP
297_RNODE_13_length_755597_82	314271.RB2654_19868	0	941	COG0056@1|root,COG0056@2|Bacteria,1MUG7@1224|Proteobacteria,2TQYK@28211|Alphaproteobacteria	28211|Alphaproteobacteria	C	Produces ATP from ADP in the presence of a proton gradient across the membrane. The alpha chain is a regulatory subunit	atpA	-	3.6.3.14	ko:K02111	ko00190,ko00195,ko01100,map00190,map00195,map01100	M00157	-	-	ko00000,ko00001,ko00002,ko00194,ko01000	3.A.2.1	-	-	ATP-synt_ab,ATP-synt_ab_C,ATP-synt_ab_N
297_RNODE_13_length_755597_83	314271.RB2654_19873	2.46e-165	467	COG0224@1|root,COG0224@2|Bacteria,1MU28@1224|Proteobacteria,2TR11@28211|Alphaproteobacteria	28211|Alphaproteobacteria	C	Produces ATP from ADP in the presence of a proton gradient across the membrane. The gamma chain is believed to be important in regulating ATPase activity and the flow of protons through the CF(0) complex	atpG	-	-	ko:K02115	ko00190,ko00195,ko01100,map00190,map00195,map01100	M00157	-	-	ko00000,ko00001,ko00002,ko00194	3.A.2.1	-	-	ATP-synt
297_RNODE_13_length_755597_84	314271.RB2654_19878	0	892	COG0055@1|root,COG0055@2|Bacteria,1MUFU@1224|Proteobacteria,2TRGP@28211|Alphaproteobacteria	28211|Alphaproteobacteria	C	Produces ATP from ADP in the presence of a proton gradient across the membrane. The catalytic sites are hosted primarily by the beta subunits	atpD	-	3.6.3.14	ko:K02112	ko00190,ko00195,ko01100,map00190,map00195,map01100	M00157	-	-	ko00000,ko00001,ko00002,ko00194,ko01000	3.A.2.1	-	-	ATP-synt_ab,ATP-synt_ab_N
297_RNODE_13_length_755597_85	314271.RB2654_19883	3.15e-73	221	COG0355@1|root,COG0355@2|Bacteria,1RHE4@1224|Proteobacteria,2UBXX@28211|Alphaproteobacteria	28211|Alphaproteobacteria	C	Produces ATP from ADP in the presence of a proton gradient across the membrane	atpC	GO:0005575,GO:0005622,GO:0005623,GO:0006139,GO:0006163,GO:0006164,GO:0006725,GO:0006753,GO:0006754,GO:0006793,GO:0006796,GO:0006807,GO:0006810,GO:0006811,GO:0006812,GO:0008150,GO:0008152,GO:0009058,GO:0009117,GO:0009123,GO:0009124,GO:0009126,GO:0009127,GO:0009141,GO:0009142,GO:0009144,GO:0009145,GO:0009150,GO:0009152,GO:0009156,GO:0009161,GO:0009165,GO:0009167,GO:0009168,GO:0009199,GO:0009201,GO:…	-	ko:K02113,ko:K02114	ko00190,ko00195,ko01100,map00190,map00195,map01100	M00157	-	-	ko00000,ko00001,ko00002,ko00194	3.A.2.1	-	-	ATP-synt_DE_N
297_RNODE_13_length_755597_86	314271.RB2654_19908	5.34e-63	194	2C112@1|root,32SUT@2|Bacteria,1N2WB@1224|Proteobacteria,2UC3U@28211|Alphaproteobacteria	28211|Alphaproteobacteria	S	ATP synthase	-	-	-	-	-	-	-	-	-	-	-	-	H_lectin
297_RNODE_13_length_755597_87	1121479.AUBS01000029_gene95	1.98e-75	233	COG2995@1|root,COG2995@2|Bacteria,1RAQ9@1224|Proteobacteria,2U6A1@28211|Alphaproteobacteria	28211|Alphaproteobacteria	S	paraquat-inducible protein A	-	-	-	ko:K03808	-	-	-	-	ko00000	-	-	-	PqiA
297_RNODE_13_length_755597_88	314265.R2601_27081	1.45e-77	239	COG2995@1|root,COG2995@2|Bacteria,1MWG1@1224|Proteobacteria,2TT3D@28211|Alphaproteobacteria	28211|Alphaproteobacteria	S	paraquat-inducible protein A	pqiA	-	-	ko:K03808	-	-	-	-	ko00000	-	-	-	PqiA
297_RNODE_13_length_755597_89	314271.RB2654_01960	9.51e-247	707	COG1463@1|root,COG3008@1|root,COG1463@2|Bacteria,COG3008@2|Bacteria,1MU1T@1224|Proteobacteria,2TSTX@28211|Alphaproteobacteria	28211|Alphaproteobacteria	Q	Paraquat-inducible protein B	pqiB	-	-	ko:K06192	-	-	-	-	ko00000	-	-	-	MlaD
297_RNODE_13_length_755597_90	1208323.B30_19682	3.05e-74	228	COG3009@1|root,COG3009@2|Bacteria,1RH03@1224|Proteobacteria,2U9EI@28211|Alphaproteobacteria	28211|Alphaproteobacteria	S	ABC-type transport auxiliary lipoprotein component	-	-	-	ko:K09857	-	-	-	-	ko00000	-	-	-	ABC_trans_aux
297_RNODE_13_length_755597_91	314271.RB2654_19918	1.24e-98	291	COG3917@1|root,COG3917@2|Bacteria,1MWB9@1224|Proteobacteria,2U07P@28211|Alphaproteobacteria	28211|Alphaproteobacteria	Q	2-hydroxychromene-2-carboxylate isomerase	nahD	-	-	-	-	-	-	-	-	-	-	-	DSBA
297_RNODE_13_length_755597_92	314271.RB2654_19923	2.72e-126	367	COG3208@1|root,COG3208@2|Bacteria,1QV6Y@1224|Proteobacteria,2TWBT@28211|Alphaproteobacteria	28211|Alphaproteobacteria	Q	hydrolases or acyltransferases (alpha beta hydrolase superfamily)	-	-	-	-	-	-	-	-	-	-	-	-	Abhydrolase_6
297_RNODE_13_length_755597_93	314271.RB2654_19938	9.1e-120	360	COG2200@1|root,COG2200@2|Bacteria,1MVJY@1224|Proteobacteria,2U1SU@28211|Alphaproteobacteria	28211|Alphaproteobacteria	T	COG2203 FOG GAF domain	-	-	-	-	-	-	-	-	-	-	-	-	EAL,GAF,GAF_2
297_RNODE_13_length_755597_94	1122614.JHZF01000013_gene3828	2.32e-218	605	COG2141@1|root,COG2141@2|Bacteria,1N899@1224|Proteobacteria,2TTZ7@28211|Alphaproteobacteria	28211|Alphaproteobacteria	C	COG2141 Coenzyme F420-dependent N5,N10-methylene tetrahydromethanopterin reductase and related flavin-dependent oxidoreductases	MA20_21690	-	-	-	-	-	-	-	-	-	-	-	Bac_luciferase
297_RNODE_13_length_755597_95	314271.RB2654_07571	5.57e-199	556	COG1638@1|root,COG1638@2|Bacteria,1MVHI@1224|Proteobacteria,2TQVT@28211|Alphaproteobacteria	28211|Alphaproteobacteria	G	COG1638 TRAP-type C4-dicarboxylate transport system, periplasmic component	-	-	-	-	-	-	-	-	-	-	-	-	DctP
297_RNODE_13_length_755597_96	314271.RB2654_07576	6.53e-99	290	COG3090@1|root,COG3090@2|Bacteria,1NDFB@1224|Proteobacteria,2U1K8@28211|Alphaproteobacteria	28211|Alphaproteobacteria	G	Tripartite ATP-independent periplasmic transporters, DctQ component	-	-	-	-	-	-	-	-	-	-	-	-	DctQ
297_RNODE_13_length_755597_97	314271.RB2654_07581	1.25e-250	694	COG1593@1|root,COG1593@2|Bacteria,1MU0F@1224|Proteobacteria,2TQNK@28211|Alphaproteobacteria	28211|Alphaproteobacteria	G	COG1593 TRAP-type C4-dicarboxylate transport system, large permease component	-	-	-	-	-	-	-	-	-	-	-	-	DctM
297_RNODE_13_length_755597_98	314271.RB2654_07586	7.02e-71	218	COG1846@1|root,COG1846@2|Bacteria,1N7PQ@1224|Proteobacteria,2UF5S@28211|Alphaproteobacteria	28211|Alphaproteobacteria	K	Transcriptional regulator, MarR family	-	-	-	-	-	-	-	-	-	-	-	-	MarR
297_RNODE_13_length_755597_99	314271.RB2654_07591	0	936	COG0318@1|root,COG0318@2|Bacteria,1MU6G@1224|Proteobacteria,2TR2W@28211|Alphaproteobacteria	28211|Alphaproteobacteria	IQ	COG0318 Acyl-CoA synthetases (AMP-forming) AMP-acid ligases II	-	-	-	ko:K00666	-	-	-	-	ko00000,ko01000,ko01004	-	-	-	AMP-binding,AMP-binding_C
297_RNODE_13_length_755597_100	314271.RB2654_07596	1.56e-135	390	COG1024@1|root,COG1024@2|Bacteria,1R3Q4@1224|Proteobacteria,2U3E5@28211|Alphaproteobacteria	28211|Alphaproteobacteria	I	Belongs to the enoyl-CoA hydratase isomerase family	-	-	4.2.1.17	ko:K01692	ko00071,ko00280,ko00281,ko00310,ko00360,ko00362,ko00380,ko00410,ko00627,ko00640,ko00650,ko00903,ko00930,ko01100,ko01110,ko01120,ko01130,ko01212,map00071,map00280,map00281,map00310,map00360,map00362,map00380,map00410,map00627,map00640,map00650,map00903,map00930,map01100,map01110,map01120,map01130,map01212	M00032,M00087	R03026,R03045,R04137,R04170,R04204,R04224,R04738,R04740,R04744,R04746,R04749,R05595,R06411,R06412,R06942,R08093	RC00831,RC00834,RC01086,RC01095,RC01098,RC01103,RC01217,RC02115	ko00000,ko00001,ko00002,ko01000	-	-	-	ECH_1
297_RNODE_13_length_755597_101	314271.RB2654_20003	1.66e-133	382	COG0745@1|root,COG0745@2|Bacteria,1MU67@1224|Proteobacteria,2TRTZ@28211|Alphaproteobacteria	28211|Alphaproteobacteria	T	COG0745 Response regulators consisting of a CheY-like receiver domain and a winged-helix DNA-binding domain	-	-	-	ko:K02483	-	-	-	-	ko00000,ko02022	-	-	-	Response_reg,Trans_reg_C
297_RNODE_13_length_755597_102	314271.RB2654_20008	1.44e-179	515	COG0642@1|root,COG2205@2|Bacteria,1MW8M@1224|Proteobacteria,2TUSJ@28211|Alphaproteobacteria	28211|Alphaproteobacteria	T	Histidine kinase	-	-	-	-	-	-	-	-	-	-	-	-	HATPase_c,HisKA
297_RNODE_13_length_755597_103	314271.RB2654_19808	1.08e-79	239	COG1522@1|root,COG1522@2|Bacteria,1RCYP@1224|Proteobacteria,2U799@28211|Alphaproteobacteria	28211|Alphaproteobacteria	K	Transcriptional Regulator, AsnC family	-	-	-	ko:K05800	-	-	-	-	ko00000,ko03000	-	-	-	AsnC_trans_reg,HTH_24,HTH_AsnC-type
297_RNODE_13_length_755597_104	314271.RB2654_19813	1.28e-88	261	COG1522@1|root,COG1522@2|Bacteria,1RAP6@1224|Proteobacteria,2U5FX@28211|Alphaproteobacteria	28211|Alphaproteobacteria	K	transcriptional regulator, AsnC family	-	-	-	ko:K05800	-	-	-	-	ko00000,ko03000	-	-	-	AsnC_trans_reg,HTH_24,HTH_AsnC-type
297_RNODE_13_length_755597_105	314271.RB2654_19073	0	1336	COG0209@1|root,COG0209@2|Bacteria,1MUJ8@1224|Proteobacteria,2TS19@28211|Alphaproteobacteria	28211|Alphaproteobacteria	F	Provides the precursors necessary for DNA synthesis. Catalyzes the biosynthesis of deoxyribonucleotides from the corresponding ribonucleotides	nrdZ	-	1.17.4.1	ko:K00525	ko00230,ko00240,ko01100,map00230,map00240,map01100	M00053	R02017,R02018,R02019,R02024	RC00613	ko00000,ko00001,ko00002,ko01000,ko03400	-	-	-	Ribonuc_red_lgC,Ribonuc_red_lgN
297_RNODE_13_length_755597_106	314271.RB2654_10813	4.79e-103	303	COG1309@1|root,COG1309@2|Bacteria,1R59A@1224|Proteobacteria,2U08S@28211|Alphaproteobacteria	28211|Alphaproteobacteria	K	transcriptional regulator	-	-	-	-	-	-	-	-	-	-	-	-	TetR_N
297_RNODE_13_length_755597_107	314271.RB2654_07636	5.09e-304	834	COG1012@1|root,COG1012@2|Bacteria,1MU1V@1224|Proteobacteria,2TRI3@28211|Alphaproteobacteria	28211|Alphaproteobacteria	C	Belongs to the aldehyde dehydrogenase family	-	-	-	-	-	-	-	-	-	-	-	-	Aldedh
297_RNODE_13_length_755597_108	314271.RB2654_07631	7.02e-269	738	COG0683@1|root,COG0683@2|Bacteria,1NHBN@1224|Proteobacteria,2TWTC@28211|Alphaproteobacteria	28211|Alphaproteobacteria	E	COG0683 ABC-type branched-chain amino acid transport systems, periplasmic component	-	-	-	ko:K01999	ko02010,ko02024,map02010,map02024	M00237	-	-	ko00000,ko00001,ko00002,ko02000	3.A.1.4	-	-	Peripla_BP_6
297_RNODE_13_length_755597_109	314271.RB2654_07626	6.72e-186	519	COG0559@1|root,COG0559@2|Bacteria,1N5XH@1224|Proteobacteria,2TSH5@28211|Alphaproteobacteria	28211|Alphaproteobacteria	E	Belongs to the binding-protein-dependent transport system permease family	-	-	-	ko:K01997	ko02010,ko02024,map02010,map02024	M00237	-	-	ko00000,ko00001,ko00002,ko02000	3.A.1.4	-	-	BPD_transp_2
297_RNODE_13_length_755597_110	314271.RB2654_07621	4.64e-204	566	COG4177@1|root,COG4177@2|Bacteria,1R9IW@1224|Proteobacteria,2TWGB@28211|Alphaproteobacteria	28211|Alphaproteobacteria	P	Belongs to the binding-protein-dependent transport system permease family	-	-	-	ko:K01998	ko02010,ko02024,map02010,map02024	M00237	-	-	ko00000,ko00001,ko00002,ko02000	3.A.1.4	-	-	BPD_transp_2
297_RNODE_13_length_755597_111	314271.RB2654_07616	7.61e-156	439	COG0411@1|root,COG0411@2|Bacteria,1MUFT@1224|Proteobacteria,2U22X@28211|Alphaproteobacteria	28211|Alphaproteobacteria	E	branched-chain amino acid	-	-	-	ko:K01995	ko02010,ko02024,map02010,map02024	M00237	-	-	ko00000,ko00001,ko00002,ko02000	3.A.1.4	-	-	ABC_tran,BCA_ABC_TP_C
297_RNODE_13_length_755597_112	314271.RB2654_07611	1.96e-173	498	COG0410@1|root,COG0410@2|Bacteria,1MVVC@1224|Proteobacteria,2TSCA@28211|Alphaproteobacteria	28211|Alphaproteobacteria	E	amino acid	MA20_29505	-	-	ko:K01996	ko02010,ko02024,map02010,map02024	M00237	-	-	ko00000,ko00001,ko00002,ko02000	3.A.1.4	-	-	ABC_tran,BCA_ABC_TP_C
297_RNODE_13_length_755597_113	314271.RB2654_07606	0	954	COG1012@1|root,COG1012@2|Bacteria,1MU1V@1224|Proteobacteria,2TRI3@28211|Alphaproteobacteria	28211|Alphaproteobacteria	C	Belongs to the aldehyde dehydrogenase family	-	-	1.2.1.67	ko:K21802	ko00627,ko01120,map00627,map01120	-	R05699	RC00075	ko00000,ko00001,ko01000	-	-	-	Aldedh
297_RNODE_13_length_755597_114	314271.RB2654_07601	6.19e-230	650	COG2268@1|root,COG2268@2|Bacteria,1P50K@1224|Proteobacteria,2TTVY@28211|Alphaproteobacteria	28211|Alphaproteobacteria	S	Protein conserved in bacteria	MA20_29840	GO:0005575,GO:0005622,GO:0005623,GO:0005737,GO:0005829,GO:0005886,GO:0016020,GO:0044424,GO:0044444,GO:0044464,GO:0071944	-	ko:K07192	ko04910,map04910	-	-	-	ko00000,ko00001,ko03036,ko04131,ko04147	-	-	-	Band_7,Flot
297_RNODE_13_length_755597_116	1280947.HY30_14925	4.99e-24	96.3	2AY4C@1|root,334CA@2|Bacteria,1NAAZ@1224|Proteobacteria,2UJFQ@28211|Alphaproteobacteria	28211|Alphaproteobacteria	S	Darcynin, domain of unknown function	-	-	-	-	-	-	-	-	-	-	-	-	Darcynin
297_RNODE_13_length_755597_117	391593.RCCS2_04414	4.29e-142	425	COG2244@1|root,COG2244@2|Bacteria,1R9I0@1224|Proteobacteria,2TTBK@28211|Alphaproteobacteria,2P3QB@2433|Roseobacter	28211|Alphaproteobacteria	S	COG2244 Membrane protein involved in the export of O-antigen and teichoic acid	pssL	-	-	-	-	-	-	-	-	-	-	-	Polysacc_synt_3
297_RNODE_13_length_755597_118	391593.RCCS2_04404	1.05e-67	213	2AVV8@1|root,31MP1@2|Bacteria,1N3GP@1224|Proteobacteria,2VBVR@28211|Alphaproteobacteria,2P56P@2433|Roseobacter	28211|Alphaproteobacteria	S	Sulfotransferase family	-	-	-	-	-	-	-	-	-	-	-	-	Sulfotransfer_2
297_RNODE_13_length_755597_119	991905.SL003B_3048	9.88e-80	250	COG2148@1|root,COG2148@2|Bacteria,1MV6W@1224|Proteobacteria,2TRZA@28211|Alphaproteobacteria,4BQ6M@82117|unclassified Alphaproteobacteria	28211|Alphaproteobacteria	M	Bacterial sugar transferase	-	-	-	-	-	-	-	-	-	-	-	-	Bac_transf
297_RNODE_13_length_755597_120	391593.RCCS2_04394	3.27e-122	366	COG0438@1|root,COG0438@2|Bacteria,1MUYN@1224|Proteobacteria,2U21B@28211|Alphaproteobacteria	28211|Alphaproteobacteria	M	glycosyl transferase group 1	-	-	-	-	-	-	-	-	-	-	-	-	Glyco_trans_4_4,Glyco_transf_4,Glycos_transf_1
297_RNODE_13_length_755597_123	391593.RCCS2_04399	5.24e-102	317	29X8G@1|root,30IXT@2|Bacteria,1RDXC@1224|Proteobacteria,2U92J@28211|Alphaproteobacteria	28211|Alphaproteobacteria	-	-	-	-	-	-	-	-	-	-	-	-	-	-	-
297_RNODE_13_length_755597_124	1208323.B30_10685	2.64e-210	589	COG1004@1|root,COG1004@2|Bacteria,1MW5U@1224|Proteobacteria,2TREV@28211|Alphaproteobacteria	28211|Alphaproteobacteria	M	Belongs to the UDP-glucose GDP-mannose dehydrogenase family	ugd	-	1.1.1.22	ko:K00012	ko00040,ko00053,ko00520,ko01100,map00040,map00053,map00520,map01100	M00014,M00129,M00361,M00362	R00286	RC00291	ko00000,ko00001,ko00002,ko01000	-	-	-	UDPG_MGDP_dh,UDPG_MGDP_dh_C,UDPG_MGDP_dh_N
297_RNODE_13_length_755597_125	1461693.ATO10_14569	1.19e-203	568	COG0451@1|root,COG0451@2|Bacteria,1MU7J@1224|Proteobacteria,2TSIP@28211|Alphaproteobacteria	28211|Alphaproteobacteria	M	NAD-dependent epimerase dehydratase	lspL	-	5.1.3.6	ko:K08679	ko00520,ko01100,map00520,map01100	-	R01385	RC00289	ko00000,ko00001,ko01000	-	-	-	Epimerase,GDP_Man_Dehyd
297_RNODE_13_length_755597_128	637390.AFOH01000123_gene515	4.15e-14	72.4	COG0514@1|root,COG0514@2|Bacteria,1MVGG@1224|Proteobacteria	1224|Proteobacteria	L	DNA helicase	-	-	3.6.4.12	ko:K03654	ko03018,map03018	-	-	-	ko00000,ko00001,ko01000,ko03400	-	-	-	AAA_19,DEAD,Helicase_C,UvrD-helicase,UvrD_C
297_RNODE_13_length_755597_129	1123501.KB902294_gene3509	1.08e-14	72.8	COG3544@1|root,COG3544@2|Bacteria,1N0KY@1224|Proteobacteria,2UC2H@28211|Alphaproteobacteria	28211|Alphaproteobacteria	S	Protein conserved in bacteria	-	-	-	-	-	-	-	-	-	-	-	-	DUF305
297_RNODE_13_length_755597_130	314271.RB2654_19583	3.46e-109	319	COG2518@1|root,COG2518@2|Bacteria,1RD6S@1224|Proteobacteria,2U704@28211|Alphaproteobacteria	28211|Alphaproteobacteria	O	O-methyltransferase	pcm2	-	2.1.1.77	ko:K00573	-	-	-	-	ko00000,ko01000	-	-	-	PCMT
297_RNODE_13_length_755597_131	314271.RB2654_19588	1.95e-210	597	COG1538@1|root,COG1538@2|Bacteria,1MWCJ@1224|Proteobacteria,2TR3S@28211|Alphaproteobacteria	28211|Alphaproteobacteria	MU	type I secretion outer membrane protein, TolC	bepC	-	-	ko:K12340,ko:K12535	ko01501,ko01503,ko02020,ko03070,ko04626,ko05133,map01501,map01503,map02020,map03070,map04626,map05133	M00325,M00326,M00327,M00339,M00571,M00575,M00646,M00647,M00696,M00697,M00709,M00720,M00821	-	-	ko00000,ko00001,ko00002,ko01504,ko02000,ko02044	1.B.17,2.A.6.2	-	-	OEP
297_RNODE_13_length_755597_132	314271.RB2654_19593	9.18e-47	169	2E3RB@1|root,32YP1@2|Bacteria,1N8H0@1224|Proteobacteria,2UF62@28211|Alphaproteobacteria	28211|Alphaproteobacteria	-	-	-	-	-	-	-	-	-	-	-	-	-	-	-
297_RNODE_13_length_755597_133	314271.RB2654_19618	8.43e-114	328	COG0231@1|root,COG0231@2|Bacteria,1MW2J@1224|Proteobacteria,2TUWE@28211|Alphaproteobacteria	28211|Alphaproteobacteria	J	Involved in peptide bond synthesis. Stimulates efficient translation and peptide-bond synthesis on native or reconstituted 70S ribosomes in vitro. Probably functions indirectly by altering the affinity of the ribosome for aminoacyl-tRNA, thus increasing their reactivity as acceptors for peptidyl transferase	efp	-	-	ko:K02356	-	-	-	-	ko00000,ko03012	-	-	-	EFP,EFP_N,Elong-fact-P_C
297_RNODE_13_length_755597_134	314271.RB2654_19638	9.98e-208	583	COG0075@1|root,COG0075@2|Bacteria,1MWHJ@1224|Proteobacteria,2TQSN@28211|Alphaproteobacteria	28211|Alphaproteobacteria	E	Serine-pyruvate aminotransferase archaeal aspartate aminotransferase	MA20_39235	-	2.6.1.44,2.6.1.45,2.6.1.51	ko:K00830	ko00250,ko00260,ko00630,ko00680,ko01100,ko01110,ko01120,ko01130,ko01200,ko04146,map00250,map00260,map00630,map00680,map01100,map01110,map01120,map01130,map01200,map04146	M00346,M00532	R00369,R00372,R00585,R00588	RC00006,RC00008,RC00018	ko00000,ko00001,ko00002,ko01000,ko01007	-	-	-	Aminotran_5
297_RNODE_13_length_755597_135	314271.RB2654_20858	8.82e-288	788	COG3408@1|root,COG3408@2|Bacteria,1MXU9@1224|Proteobacteria,2TXR3@28211|Alphaproteobacteria	28211|Alphaproteobacteria	G	COG3408 Glycogen debranching enzyme	-	-	-	-	-	-	-	-	-	-	-	-	-
297_RNODE_13_length_755597_136	314271.RB2654_20863	7.21e-306	882	COG0840@1|root,COG0840@2|Bacteria,1MU9B@1224|Proteobacteria,2TQR7@28211|Alphaproteobacteria	28211|Alphaproteobacteria	T	methyl-accepting chemotaxis protein	mcpE	-	-	ko:K03406	ko02020,ko02030,map02020,map02030	-	-	-	ko00000,ko00001,ko02035	-	-	-	CHASE3,HAMP,MCPsignal,NIT,PAS_9,dCache_1,sCache_2
297_RNODE_13_length_755597_137	1469613.JT55_17855	0	1620	COG0145@1|root,COG0146@1|root,COG0145@2|Bacteria,COG0146@2|Bacteria,1MU2Y@1224|Proteobacteria,2TQZ6@28211|Alphaproteobacteria,3FDT9@34008|Rhodovulum	28211|Alphaproteobacteria	EQ	Hydantoinase B/oxoprolinase	oplaH	-	3.5.2.9	ko:K01469	ko00480,map00480	-	R00251	RC00553	ko00000,ko00001,ko01000	-	-	-	Hydant_A_N,Hydantoinase_A,Hydantoinase_B
297_RNODE_13_length_755597_138	314271.RB2654_20873	2.7e-76	231	COG0735@1|root,COG0735@2|Bacteria,1MZIW@1224|Proteobacteria,2U9G4@28211|Alphaproteobacteria	28211|Alphaproteobacteria	P	Belongs to the Fur family	-	-	-	ko:K09823	ko02024,map02024	-	-	-	ko00000,ko00001,ko03000	-	-	-	FUR
297_RNODE_13_length_755597_139	314271.RB2654_20878	3.47e-117	342	COG1121@1|root,COG1121@2|Bacteria,1MUDW@1224|Proteobacteria,2TQUI@28211|Alphaproteobacteria	28211|Alphaproteobacteria	P	Part of the ABC transporter complex ZnuABC involved in zinc import. Responsible for energy coupling to the transport system	znuC	-	-	ko:K09817	ko02010,map02010	M00242	-	-	ko00000,ko00001,ko00002,ko01000,ko02000	3.A.1.15.3,3.A.1.15.5	-	-	ABC_tran
297_RNODE_13_length_755597_140	314271.RB2654_20883	4.85e-113	333	COG1108@1|root,COG1108@2|Bacteria,1MVC2@1224|Proteobacteria,2TS2V@28211|Alphaproteobacteria	28211|Alphaproteobacteria	P	ABC-type Mn2 Zn2 transport systems permease components	znuB	-	-	ko:K09816	ko02010,map02010	M00242	-	-	ko00000,ko00001,ko00002,ko02000	3.A.1.15.3,3.A.1.15.5	-	-	ABC-3
297_RNODE_13_length_755597_141	314271.RB2654_07726	3.91e-66	205	COG0745@1|root,COG0745@2|Bacteria,1RHCU@1224|Proteobacteria,2U98H@28211|Alphaproteobacteria	28211|Alphaproteobacteria	T	COG0745 Response regulators consisting of a CheY-like receiver domain and a winged-helix DNA-binding domain	tcrX	-	-	-	-	-	-	-	-	-	-	-	Response_reg
297_RNODE_13_length_755597_142	195105.CN97_10690	7.6e-12	63.2	2EG8D@1|root,33A07@2|Bacteria,1NH8P@1224|Proteobacteria,2UJQY@28211|Alphaproteobacteria	28211|Alphaproteobacteria	-	-	-	-	-	-	-	-	-	-	-	-	-	-	-
297_RNODE_13_length_755597_143	314271.RB2654_07716	0	1392	COG0591@1|root,COG0642@1|root,COG0591@2|Bacteria,COG2205@2|Bacteria,1MUY7@1224|Proteobacteria,2TR1M@28211|Alphaproteobacteria	28211|Alphaproteobacteria	T	Histidine kinase	resE	-	-	-	-	-	-	-	-	-	-	-	HATPase_c,HisKA,PAS_7,Response_reg,SSF
297_RNODE_13_length_755597_144	314271.RB2654_07711	2.4e-120	360	COG1868@1|root,COG1868@2|Bacteria,1RCV4@1224|Proteobacteria,2UAZ3@28211|Alphaproteobacteria	28211|Alphaproteobacteria	N	switch protein	-	-	-	ko:K02416	ko02030,ko02040,map02030,map02040	-	-	-	ko00000,ko00001,ko02035	-	-	-	FliMN_C
297_RNODE_13_length_755597_145	314271.RB2654_07706	1.69e-48	157	COG1734@1|root,COG1734@2|Bacteria,1N8K6@1224|Proteobacteria,2UCF1@28211|Alphaproteobacteria	28211|Alphaproteobacteria	T	DnaK suppressor protein	dskA	-	-	-	-	-	-	-	-	-	-	-	zf-dskA_traR
297_RNODE_13_length_755597_147	314271.RB2654_07696	1.26e-290	819	COG1024@1|root,COG1250@1|root,COG1024@2|Bacteria,COG1250@2|Bacteria,1MU9P@1224|Proteobacteria,2TS8E@28211|Alphaproteobacteria	28211|Alphaproteobacteria	I	enoyl-CoA hydratase	-	-	1.1.1.35	ko:K07516	ko00071,ko00362,ko00650,ko01100,ko01120,ko01200,ko01212,map00071,map00362,map00650,map01100,map01120,map01200,map01212	M00087	R01975,R04737,R04739,R04741,R04743,R04745,R04748,R05305	RC00029,RC00117	ko00000,ko00001,ko00002,ko01000	-	-	-	3HCDH,3HCDH_N,ECH_1
297_RNODE_13_length_755597_148	314271.RB2654_07686	7.62e-44	144	COG3750@1|root,COG3750@2|Bacteria,1N77J@1224|Proteobacteria,2UFX6@28211|Alphaproteobacteria	28211|Alphaproteobacteria	D	Belongs to the UPF0335 family	-	-	-	-	-	-	-	-	-	-	-	-	DUF2312
297_RNODE_13_length_755597_149	314271.RB2654_07676	0	871	COG1178@1|root,COG1178@2|Bacteria,1MWEV@1224|Proteobacteria,2TSTS@28211|Alphaproteobacteria	28211|Alphaproteobacteria	P	ABC-type Fe3 transport system, permease component	sfuB	-	-	ko:K02011	ko02010,map02010	M00190	-	-	ko00000,ko00001,ko00002,ko02000	3.A.1.10	-	-	BPD_transp_1
297_RNODE_13_length_755597_150	314271.RB2654_07671	2.31e-121	359	COG4976@1|root,COG4976@2|Bacteria,1RAIT@1224|Proteobacteria,2U5NY@28211|Alphaproteobacteria	28211|Alphaproteobacteria	S	Methyltransferase	MA20_22060	-	-	-	-	-	-	-	-	-	-	-	Methyltransf_11,Methyltransf_23,Methyltransf_25,TPR_16,TPR_19,TPR_2,TPR_8
297_RNODE_13_length_755597_151	314271.RB2654_06379	1.96e-149	424	COG1024@1|root,COG1024@2|Bacteria,1MVQN@1224|Proteobacteria,2TUXD@28211|Alphaproteobacteria	28211|Alphaproteobacteria	I	Enoyl-CoA hydratase	paaB	-	5.3.3.18	ko:K15866	ko00360,ko01120,map00360,map01120	-	R09837,R09839	RC00004,RC00326,RC02689,RC03003	ko00000,ko00001,ko01000	-	-	-	ECH_1
297_RNODE_13_length_755597_152	314271.RB2654_06374	4.23e-84	249	COG2050@1|root,COG2050@2|Bacteria,1RH35@1224|Proteobacteria,2U5QW@28211|Alphaproteobacteria	28211|Alphaproteobacteria	Q	phenylacetic acid degradation protein paaD	paaD	-	-	ko:K02614	ko00360,map00360	-	R09840	RC00004,RC00014	ko00000,ko00001,ko01000	-	-	-	4HBT
297_RNODE_13_length_755597_153	314271.RB2654_06369	6.61e-295	807	COG1541@1|root,COG1541@2|Bacteria,1MV1W@1224|Proteobacteria,2TRVF@28211|Alphaproteobacteria	28211|Alphaproteobacteria	H	Catalyzes the activation of phenylacetic acid (PA) to phenylacetyl-CoA (PA-CoA)	paaF	-	6.2.1.30	ko:K01912	ko00360,ko01120,ko05111,map00360,map01120,map05111	-	R02539	RC00004,RC00014	ko00000,ko00001,ko01000	-	-	-	AMP-binding,AMP-binding_C_2
297_RNODE_13_length_755597_154	644107.SL1157_0346	4.96e-87	261	COG1309@1|root,COG1309@2|Bacteria,1QYD4@1224|Proteobacteria,2TVBJ@28211|Alphaproteobacteria,4NBB1@97050|Ruegeria	28211|Alphaproteobacteria	K	Transcriptional regulator, TetR family	-	-	-	-	-	-	-	-	-	-	-	-	TetR_N
297_RNODE_13_length_755597_155	314271.RB2654_06324	6.26e-220	612	COG0402@1|root,COG0402@2|Bacteria,1MX34@1224|Proteobacteria,2U0IN@28211|Alphaproteobacteria	28211|Alphaproteobacteria	F	COG0402 Cytosine deaminase and related metal-dependent hydrolases	codA	-	3.5.4.1	ko:K01485	ko00240,ko00330,ko01100,map00240,map00330,map01100	-	R00974,R01411,R02922	RC00074,RC00514,RC00809	ko00000,ko00001,ko01000	-	-	-	Amidohydro_3
297_RNODE_13_length_755597_156	314271.RB2654_06319	3.1e-168	484	COG2124@1|root,COG2124@2|Bacteria,1MY5H@1224|Proteobacteria,2TTRR@28211|Alphaproteobacteria	28211|Alphaproteobacteria	Q	cytochrome P450	-	-	-	ko:K15468	-	-	-	-	ko00000,ko01008	-	-	-	p450
297_RNODE_13_length_755597_157	314271.RB2654_21463	0	921	COG0747@1|root,COG0747@2|Bacteria,1MUZH@1224|Proteobacteria,2TR1D@28211|Alphaproteobacteria	28211|Alphaproteobacteria	E	ABC-type dipeptide transport system periplasmic component	-	-	-	ko:K02035	ko02024,map02024	M00239	-	-	ko00000,ko00001,ko00002,ko02000	3.A.1.5	-	-	SBP_bac_5
297_RNODE_13_length_755597_158	314271.RB2654_21468	1.03e-198	553	COG0601@1|root,COG0601@2|Bacteria,1MU8Z@1224|Proteobacteria,2TRH6@28211|Alphaproteobacteria	28211|Alphaproteobacteria	P	COG0601 ABC-type dipeptide oligopeptide nickel transport systems, permease components	-	-	-	ko:K02033	ko02024,map02024	M00239	-	-	ko00000,ko00001,ko00002,ko02000	3.A.1.5	-	-	BPD_transp_1
297_RNODE_13_length_755597_159	314271.RB2654_21473	0	1050	COG0444@1|root,COG1173@1|root,COG0444@2|Bacteria,COG1173@2|Bacteria,1R4KB@1224|Proteobacteria,2TR0J@28211|Alphaproteobacteria	28211|Alphaproteobacteria	P	Belongs to the ABC transporter superfamily	-	-	-	ko:K02031,ko:K02034	ko02024,map02024	M00239	-	-	ko00000,ko00001,ko00002,ko02000	3.A.1.5	-	-	ABC_tran,BPD_transp_1,OppC_N,oligo_HPY
297_RNODE_13_length_755597_160	314271.RB2654_21478	2.09e-199	555	COG4608@1|root,COG4608@2|Bacteria,1NU4K@1224|Proteobacteria,2TQTV@28211|Alphaproteobacteria	28211|Alphaproteobacteria	P	Belongs to the ABC transporter superfamily	-	-	-	ko:K02032	ko02024,map02024	M00239	-	-	ko00000,ko00001,ko00002,ko02000	3.A.1.5	-	-	ABC_tran,oligo_HPY
297_RNODE_13_length_755597_161	314271.RB2654_21483	1.59e-138	396	COG2186@1|root,COG2186@2|Bacteria,1MXN5@1224|Proteobacteria,2U1II@28211|Alphaproteobacteria	28211|Alphaproteobacteria	K	transcriptional regulator	-	-	-	-	-	-	-	-	-	-	-	-	FCD,GntR
297_RNODE_13_length_755597_162	314271.RB2654_20413	1.12e-127	370	COG2220@1|root,COG2220@2|Bacteria,1NVME@1224|Proteobacteria,2U180@28211|Alphaproteobacteria	28211|Alphaproteobacteria	S	Zn-dependent hydrolases of the beta-lactamase fold	-	-	-	-	-	-	-	-	-	-	-	-	Lactamase_B_3
297_RNODE_13_length_755597_163	314271.RB2654_20418	1.31e-238	667	COG0277@1|root,COG0277@2|Bacteria,1MU6Y@1224|Proteobacteria,2TRYI@28211|Alphaproteobacteria	28211|Alphaproteobacteria	C	COG0277 FAD FMN-containing dehydrogenases	-	-	-	-	-	-	-	-	-	-	-	-	FAD-oxidase_C,FAD_binding_4
297_RNODE_13_length_755597_164	314271.RB2654_20448	0	879	COG0659@1|root,COG0659@2|Bacteria,1MVWV@1224|Proteobacteria,2TUH6@28211|Alphaproteobacteria	28211|Alphaproteobacteria	P	COG0659 Sulfate permease and related transporters (MFS superfamily	-	-	-	ko:K03321	-	-	-	-	ko00000,ko02000	2.A.53.3	-	-	STAS,Sulfate_transp
297_RNODE_13_length_755597_165	1121479.AUBS01000029_gene85	1.45e-71	220	COG3153@1|root,COG3153@2|Bacteria,1RD0C@1224|Proteobacteria,2U7AS@28211|Alphaproteobacteria	28211|Alphaproteobacteria	S	-acetyltransferase	MA20_06530	-	-	-	-	-	-	-	-	-	-	-	Acetyltransf_1,Acetyltransf_9
297_RNODE_13_length_755597_167	314271.RB2654_20523	2.86e-88	266	COG4544@1|root,COG4544@2|Bacteria,1MY56@1224|Proteobacteria,2U9GK@28211|Alphaproteobacteria	28211|Alphaproteobacteria	S	SOS response	-	-	-	ko:K14160	-	-	-	-	ko00000,ko03400	-	-	-	-
297_RNODE_13_length_755597_168	314271.RB2654_21488	4.87e-145	421	COG3180@1|root,COG3180@2|Bacteria,1MUFS@1224|Proteobacteria,2TUUX@28211|Alphaproteobacteria	28211|Alphaproteobacteria	S	Ammonia monooxygenase	-	-	-	ko:K07120	-	-	-	-	ko00000	-	-	-	AbrB
297_RNODE_13_length_755597_169	314271.RB2654_21533	5.81e-69	211	COG1607@1|root,COG1607@2|Bacteria,1MZAZ@1224|Proteobacteria,2U93J@28211|Alphaproteobacteria	28211|Alphaproteobacteria	I	Acyl-CoA hydrolase	yciA	GO:0003674,GO:0003824,GO:0005575,GO:0005622,GO:0005623,GO:0005737,GO:0005829,GO:0006082,GO:0006139,GO:0006163,GO:0006629,GO:0006631,GO:0006637,GO:0006725,GO:0006732,GO:0006753,GO:0006790,GO:0006793,GO:0006796,GO:0006807,GO:0008150,GO:0008152,GO:0009117,GO:0009150,GO:0009259,GO:0009987,GO:0016289,GO:0016787,GO:0016788,GO:0016790,GO:0019637,GO:0019693,GO:0019752,GO:0032787,GO:0033865,GO:0033875,GO:…	-	ko:K10806	ko01040,map01040	-	-	-	ko00000,ko00001,ko01000,ko01004	-	-	-	4HBT
297_RNODE_13_length_755597_170	314271.RB2654_21543	0	1275	COG0210@1|root,COG0210@2|Bacteria,1MU0G@1224|Proteobacteria,2TS2B@28211|Alphaproteobacteria	28211|Alphaproteobacteria	L	DNA helicase	uvrD	-	3.6.4.12	ko:K03657	ko03420,ko03430,map03420,map03430	-	-	-	ko00000,ko00001,ko01000,ko03400	-	-	-	UvrD-helicase,UvrD_C
297_RNODE_13_length_755597_172	1337093.MBE-LCI_0727	8.69e-160	459	COG0489@1|root,COG0489@2|Bacteria,1MU7R@1224|Proteobacteria,2TRDM@28211|Alphaproteobacteria,2P8JM@245186|Loktanella	28211|Alphaproteobacteria	D	Binds and transfers iron-sulfur (Fe-S) clusters to target apoproteins. Can hydrolyze ATP	mrp	-	-	ko:K03593	-	-	-	-	ko00000,ko03029,ko03036	-	-	-	FeS_assembly_P,ParA
297_RNODE_13_length_755597_173	391595.RLO149_c025810	1.4e-53	174	COG2001@1|root,COG2001@2|Bacteria,1RHCG@1224|Proteobacteria,2UD3W@28211|Alphaproteobacteria,2P2XE@2433|Roseobacter	28211|Alphaproteobacteria	K	Belongs to the MraZ family	mraZ	-	-	ko:K03925	-	-	-	-	ko00000	-	-	-	MraZ
297_RNODE_13_length_755597_174	314271.RB2654_00750	1.31e-183	516	COG0275@1|root,COG0275@2|Bacteria,1MUT4@1224|Proteobacteria,2TRQA@28211|Alphaproteobacteria	28211|Alphaproteobacteria	J	Specifically methylates the N4 position of cytidine in position 1402 (C1402) of 16S rRNA	rsmH	GO:0000154,GO:0001510,GO:0003674,GO:0003824,GO:0005575,GO:0005622,GO:0005623,GO:0005737,GO:0006139,GO:0006364,GO:0006396,GO:0006725,GO:0006807,GO:0008150,GO:0008152,GO:0008168,GO:0008170,GO:0008173,GO:0008649,GO:0008757,GO:0009451,GO:0009987,GO:0010467,GO:0016070,GO:0016072,GO:0016434,GO:0016740,GO:0016741,GO:0022613,GO:0031167,GO:0032259,GO:0034470,GO:0034641,GO:0034660,GO:0042254,GO:0043170,GO:…	2.1.1.199	ko:K03438	-	-	-	-	ko00000,ko01000,ko03009	-	-	-	Methyltransf_5
297_RNODE_13_length_755597_175	314271.RB2654_00755	1.13e-54	174	COG5462@1|root,COG5462@2|Bacteria,1N1DA@1224|Proteobacteria,2UBXT@28211|Alphaproteobacteria	28211|Alphaproteobacteria	S	secreted (Periplasmic) protein	-	-	-	-	-	-	-	-	-	-	-	-	-
297_RNODE_13_length_755597_176	314271.RB2654_00760	0	908	COG0768@1|root,COG0768@2|Bacteria,1MUNY@1224|Proteobacteria,2TSHQ@28211|Alphaproteobacteria	28211|Alphaproteobacteria	M	Cell division protein FtsI penicillin-binding protein 2	ftsI	-	3.4.16.4	ko:K03587	ko00550,ko01501,map00550,map01501	-	-	-	ko00000,ko00001,ko01000,ko01011,ko03036	-	-	-	PBP_dimer,Transpeptidase
297_RNODE_13_length_755597_177	314271.RB2654_00765	1.46e-296	816	COG0769@1|root,COG0769@2|Bacteria,1MU6P@1224|Proteobacteria,2TVXI@28211|Alphaproteobacteria	28211|Alphaproteobacteria	M	Catalyzes the addition of meso-diaminopimelic acid to the nucleotide precursor UDP-N-acetylmuramoyl-L-alanyl-D-glutamate (UMAG) in the biosynthesis of bacterial cell-wall peptidoglycan	murE	-	6.3.2.13	ko:K01928	ko00300,ko00550,map00300,map00550	-	R02788	RC00064,RC00090	ko00000,ko00001,ko01000,ko01011	-	-	-	Mur_ligase,Mur_ligase_C,Mur_ligase_M
297_RNODE_13_length_755597_178	314271.RB2654_00770	1.18e-247	691	COG0770@1|root,COG0770@2|Bacteria,1QTSF@1224|Proteobacteria,2TR0Q@28211|Alphaproteobacteria	28211|Alphaproteobacteria	M	Involved in cell wall formation. Catalyzes the final step in the synthesis of UDP-N-acetylmuramoyl-pentapeptide, the precursor of murein	murF	-	6.3.2.10,6.3.2.13	ko:K01928,ko:K01929,ko:K15792	ko00300,ko00550,ko01100,ko01502,map00300,map00550,map01100,map01502	-	R02788,R04573,R04617	RC00064,RC00090,RC00141	ko00000,ko00001,ko01000,ko01011	-	-	-	Mur_ligase,Mur_ligase_C,Mur_ligase_M
297_RNODE_13_length_755597_179	314271.RB2654_00775	1.42e-231	640	COG0472@1|root,COG0472@2|Bacteria,1MUTK@1224|Proteobacteria,2TRUG@28211|Alphaproteobacteria	28211|Alphaproteobacteria	M	First step of the lipid cycle reactions in the biosynthesis of the cell wall peptidoglycan	mraY	-	2.7.8.13	ko:K01000	ko00550,ko01100,ko01502,map00550,map01100,map01502	-	R05629,R05630	RC00002,RC02753	ko00000,ko00001,ko01000,ko01011	9.B.146	-	-	Glycos_transf_4,MraY_sig1
297_RNODE_13_length_755597_180	314271.RB2654_00785	2.67e-284	783	COG0771@1|root,COG0771@2|Bacteria,1MVYD@1224|Proteobacteria,2TTE8@28211|Alphaproteobacteria	28211|Alphaproteobacteria	M	Cell wall formation. Catalyzes the addition of glutamate to the nucleotide precursor UDP-N-acetylmuramoyl-L-alanine (UMA)	murD	-	6.3.2.9	ko:K01925	ko00471,ko00550,ko01100,map00471,map00550,map01100	-	R02783	RC00064,RC00141	ko00000,ko00001,ko01000,ko01011	-	-	-	Mur_ligase_C,Mur_ligase_M
297_RNODE_13_length_755597_181	314271.RB2654_00790	8.02e-136	395	COG0697@1|root,COG0697@2|Bacteria,1MZXM@1224|Proteobacteria,2TSZM@28211|Alphaproteobacteria	28211|Alphaproteobacteria	EG	COG0697 Permeases of the drug metabolite transporter (DMT) superfamily	-	-	-	-	-	-	-	-	-	-	-	-	EamA
297_RNODE_13_length_755597_182	314271.RB2654_00795	5.28e-236	654	COG0772@1|root,COG0772@2|Bacteria,1MVDB@1224|Proteobacteria,2TQSA@28211|Alphaproteobacteria	28211|Alphaproteobacteria	D	Belongs to the SEDS family	ftsW	-	-	ko:K03588	ko04112,map04112	-	-	-	ko00000,ko00001,ko02000,ko03036	2.A.103.1	-	-	FTSW_RODA_SPOVE
297_RNODE_13_length_755597_183	314271.RB2654_00800	3.99e-194	546	COG0707@1|root,COG0707@2|Bacteria,1MVIB@1224|Proteobacteria,2TSEY@28211|Alphaproteobacteria	28211|Alphaproteobacteria	M	Cell wall formation. Catalyzes the transfer of a GlcNAc subunit on undecaprenyl-pyrophosphoryl-MurNAc-pentapeptide (lipid intermediate I) to form undecaprenyl-pyrophosphoryl-MurNAc- (pentapeptide)GlcNAc (lipid intermediate II)	murG	-	2.4.1.227	ko:K02563	ko00550,ko01100,ko01502,ko04112,map00550,map01100,map01502,map04112	-	R05032,R05662	RC00005,RC00049	ko00000,ko00001,ko01000,ko01011	-	GT28	-	Glyco_tran_28_C,Glyco_transf_28
297_RNODE_13_length_755597_184	314271.RB2654_00805	7.36e-308	842	COG0773@1|root,COG0773@2|Bacteria,1MV68@1224|Proteobacteria,2TRT0@28211|Alphaproteobacteria	28211|Alphaproteobacteria	M	Belongs to the MurCDEF family	murC	-	6.3.2.8	ko:K01924	ko00471,ko00550,ko01100,map00471,map00550,map01100	-	R03193	RC00064,RC00141	ko00000,ko00001,ko01000,ko01011	-	-	-	Mur_ligase,Mur_ligase_C,Mur_ligase_M
297_RNODE_13_length_755597_185	314271.RB2654_13790	1.9e-91	273	COG1595@1|root,COG1595@2|Bacteria,1RHRR@1224|Proteobacteria,2U9G0@28211|Alphaproteobacteria	28211|Alphaproteobacteria	K	Belongs to the sigma-70 factor family. ECF subfamily	rpoE	-	-	ko:K03088	-	-	-	-	ko00000,ko03021	-	-	-	Sigma70_r2,Sigma70_r4,Sigma70_r4_2
297_RNODE_13_length_755597_186	314271.RB2654_13785	1.05e-104	308	COG3806@1|root,COG3806@2|Bacteria,1RI6T@1224|Proteobacteria,2TVH9@28211|Alphaproteobacteria	28211|Alphaproteobacteria	T	anti-sigma factor	chrR	-	-	ko:K07167	-	-	-	-	ko00000	-	-	-	Cupin_7,zf-HC2
297_RNODE_13_length_755597_187	314271.RB2654_13780	4.76e-232	642	COG4663@1|root,COG4663@2|Bacteria,1MVMD@1224|Proteobacteria,2TS4J@28211|Alphaproteobacteria	28211|Alphaproteobacteria	Q	Part of the tripartite ATP-independent periplasmic (TRAP) transport system	-	-	-	-	-	-	-	-	-	-	-	-	DctP
297_RNODE_13_length_755597_188	314271.RB2654_13775	5.47e-191	535	COG4665@1|root,COG4665@2|Bacteria,1R4T4@1224|Proteobacteria,2U2FK@28211|Alphaproteobacteria	28211|Alphaproteobacteria	Q	TRAP-type mannitol chloroaromatic compound transport system, small permease component	-	-	-	-	-	-	-	-	-	-	-	-	DctQ
297_RNODE_13_length_755597_189	314271.RB2654_13770	0	1263	COG4664@1|root,COG4664@2|Bacteria,1R4MZ@1224|Proteobacteria,2TQNR@28211|Alphaproteobacteria	28211|Alphaproteobacteria	Q	TRAP-type mannitol chloroaromatic compound transport system large permease component	-	-	-	-	-	-	-	-	-	-	-	-	DctM
297_RNODE_13_length_755597_190	314271.RB2654_13765	5.78e-107	313	2DN2G@1|root,32V5W@2|Bacteria,1N6AV@1224|Proteobacteria,2UC8Y@28211|Alphaproteobacteria	28211|Alphaproteobacteria	-	-	-	-	-	-	-	-	-	-	-	-	-	-	AAA_18
297_RNODE_13_length_755597_191	314271.RB2654_00815	1.62e-81	244	COG0454@1|root,COG0456@2|Bacteria,1RKG2@1224|Proteobacteria,2TXZ1@28211|Alphaproteobacteria	28211|Alphaproteobacteria	K	COG0454 Histone acetyltransferase HPA2 and related acetyltransferases	-	-	-	-	-	-	-	-	-	-	-	-	Acetyltransf_1
297_RNODE_13_length_755597_192	1443111.JASG01000004_gene2014	2.38e-14	68.9	2EBV1@1|root,335UH@2|Bacteria,1NAEP@1224|Proteobacteria,2UFVT@28211|Alphaproteobacteria,3ZXVR@60136|Sulfitobacter	28211|Alphaproteobacteria	S	Protein of unknown function (DUF2484)	-	-	-	-	-	-	-	-	-	-	-	-	DUF2484
297_RNODE_13_length_755597_193	314271.RB2654_00830	9.1e-162	460	COG0812@1|root,COG0812@2|Bacteria,1MXDH@1224|Proteobacteria,2TRQR@28211|Alphaproteobacteria	28211|Alphaproteobacteria	M	cell wall formation	murB	-	1.3.1.98	ko:K00075	ko00520,ko00550,ko01100,map00520,map00550,map01100	-	R03191,R03192	RC02639	ko00000,ko00001,ko01000,ko01011	-	-	-	FAD_binding_4,MurB_C
297_RNODE_13_length_755597_194	246200.SPO1201	4.98e-174	490	COG1181@1|root,COG1181@2|Bacteria,1MUTB@1224|Proteobacteria,2TREC@28211|Alphaproteobacteria,4NA3G@97050|Ruegeria	28211|Alphaproteobacteria	F	Cell wall formation	ddl	-	1.3.1.98,6.3.2.4	ko:K00075,ko:K01921	ko00473,ko00520,ko00550,ko01100,ko01502,map00473,map00520,map00550,map01100,map01502	-	R01150,R03191,R03192	RC00064,RC00141,RC02639	ko00000,ko00001,ko01000,ko01011	-	-	-	Dala_Dala_lig_C,Dala_Dala_lig_N
297_RNODE_13_length_755597_195	314271.RB2654_00840	2.24e-137	402	COG1589@1|root,COG1589@2|Bacteria,1MY1Q@1224|Proteobacteria,2TQPU@28211|Alphaproteobacteria	28211|Alphaproteobacteria	D	Cell division protein FtsQ	ftsQ	-	-	ko:K03589	ko04112,map04112	-	-	-	ko00000,ko00001,ko03036	-	-	-	FtsQ,POTRA_1
297_RNODE_13_length_755597_196	314271.RB2654_00845	1.35e-298	817	COG0849@1|root,COG0849@2|Bacteria,1MUSR@1224|Proteobacteria,2TQZB@28211|Alphaproteobacteria	28211|Alphaproteobacteria	D	Cell division protein that is involved in the assembly of the Z ring. May serve as a membrane anchor for the Z ring	ftsA	-	-	ko:K03590	ko04112,map04112	-	-	-	ko00000,ko00001,ko03036,ko04812	-	-	-	FtsA,SHS2_FTSA
297_RNODE_13_length_755597_197	314271.RB2654_00850	5.92e-268	748	COG0206@1|root,COG0206@2|Bacteria,1MV2X@1224|Proteobacteria,2TS1Q@28211|Alphaproteobacteria	28211|Alphaproteobacteria	D	Essential cell division protein that forms a contractile ring structure (Z ring) at the future cell division site. The regulation of the ring assembly controls the timing and the location of cell division. One of the functions of the FtsZ ring is to recruit other cell division proteins to the septum to produce a new cell wall between the dividing cells. Binds GTP and shows GTPase activity	ftsZ	-	-	ko:K03531	ko04112,map04112	-	-	-	ko00000,ko00001,ko02048,ko03036,ko04812	-	-	-	FtsZ_C,Tubulin
297_RNODE_13_length_755597_198	314271.RB2654_00855	2.69e-170	480	COG4105@1|root,COG4105@2|Bacteria,1MVS5@1224|Proteobacteria,2TRZ5@28211|Alphaproteobacteria	28211|Alphaproteobacteria	M	Part of the outer membrane protein assembly complex, which is involved in assembly and insertion of beta-barrel proteins into the outer membrane	bamD	-	-	ko:K05807	-	-	-	-	ko00000,ko02000	1.B.33.1	-	-	YfiO
297_RNODE_13_length_755597_199	314271.RB2654_00860	0	868	COG0497@1|root,COG0497@2|Bacteria,1MUNP@1224|Proteobacteria,2TREW@28211|Alphaproteobacteria	28211|Alphaproteobacteria	L	May be involved in recombinational repair of damaged DNA	recN	-	-	ko:K03631	-	-	-	-	ko00000,ko03400	-	-	-	SMC_N
297_RNODE_13_length_755597_200	314271.RB2654_00875	0	888	COG0038@1|root,COG0038@2|Bacteria,1MV4K@1224|Proteobacteria,2TTBG@28211|Alphaproteobacteria	28211|Alphaproteobacteria	P	Chloride channel	clcA	-	-	ko:K03281	-	-	-	-	ko00000	2.A.49	-	-	Voltage_CLC
297_RNODE_13_length_755597_201	318586.Pden_0330	6.29e-94	279	COG0431@1|root,COG0431@2|Bacteria,1MXQ8@1224|Proteobacteria,2TRI5@28211|Alphaproteobacteria,2PV41@265|Paracoccus	28211|Alphaproteobacteria	S	NADPH-dependent FMN reductase	-	-	-	-	-	-	-	-	-	-	-	-	FMN_red
297_RNODE_13_length_755597_202	314271.RB2654_00915	9.92e-91	269	COG1595@1|root,COG1595@2|Bacteria,1N00E@1224|Proteobacteria,2U6J3@28211|Alphaproteobacteria	28211|Alphaproteobacteria	K	Belongs to the sigma-70 factor family. ECF subfamily	MA20_09680	-	-	ko:K03088	-	-	-	-	ko00000,ko03021	-	-	-	Sigma70_r2,Sigma70_r4,Sigma70_r4_2
297_RNODE_13_length_755597_203	314271.RB2654_00920	4.85e-99	294	COG5343@1|root,COG5343@2|Bacteria,1N821@1224|Proteobacteria,2UF3V@28211|Alphaproteobacteria	28211|Alphaproteobacteria	S	Protein conserved in bacteria	-	-	-	-	-	-	-	-	-	-	-	-	RskA
297_RNODE_13_length_755597_204	314271.RB2654_00925	2.16e-96	284	COG2335@1|root,COG2335@2|Bacteria,1RD06@1224|Proteobacteria,2U7H5@28211|Alphaproteobacteria	28211|Alphaproteobacteria	M	COG2335, Secreted and surface protein containing fasciclin-like repeats	-	-	-	-	-	-	-	-	-	-	-	-	Fasciclin
297_RNODE_13_length_755597_205	314271.RB2654_00935	2.31e-134	385	COG1226@1|root,COG1226@2|Bacteria,1QYC1@1224|Proteobacteria,2TXMV@28211|Alphaproteobacteria	28211|Alphaproteobacteria	P	COG1226 Kef-type K transport systems	-	-	-	ko:K10716	-	-	-	-	ko00000,ko02000	1.A.1.1,1.A.1.13,1.A.1.17,1.A.1.24,1.A.1.25,1.A.1.6	-	-	Ion_trans,Ion_trans_2
297_RNODE_13_length_755597_206	314271.RB2654_00945	4.79e-42	139	COG0271@1|root,COG0271@2|Bacteria,1MZG5@1224|Proteobacteria,2UF6U@28211|Alphaproteobacteria	28211|Alphaproteobacteria	T	Belongs to the BolA IbaG family	bolA	GO:0006807,GO:0008150,GO:0008152,GO:0010467,GO:0019538,GO:0043170,GO:0044238,GO:0051604,GO:0071704,GO:0097428,GO:0106035,GO:1901564	-	ko:K05527,ko:K22066	-	-	-	-	ko00000,ko03000,ko03029	-	-	-	BolA
297_RNODE_13_length_755597_207	1402135.SUH3_18405	2.26e-264	733	COG1953@1|root,COG1953@2|Bacteria,1MV18@1224|Proteobacteria,2TRTH@28211|Alphaproteobacteria,3ZYIS@60136|Sulfitobacter	28211|Alphaproteobacteria	FH	Permease for cytosine/purines, uracil, thiamine, allantoin	-	-	-	ko:K03457	-	-	-	-	ko00000	2.A.39	-	-	Transp_cyt_pur
297_RNODE_13_length_755597_208	314271.RB2654_00960	0	875	COG0427@1|root,COG0427@2|Bacteria,1MUGE@1224|Proteobacteria,2TQYS@28211|Alphaproteobacteria	28211|Alphaproteobacteria	C	acetyl-CoA hydrolase	-	-	2.8.3.18,3.1.2.1	ko:K01067,ko:K18118	ko00020,ko00620,ko00650,ko01100,ko01110,ko01120,ko01130,ko01200,map00020,map00620,map00650,map01100,map01110,map01120,map01130,map01200	M00009,M00011	R00227,R10343	RC00004,RC00012,RC00014	ko00000,ko00001,ko00002,ko01000	-	-	-	AcetylCoA_hyd_C,AcetylCoA_hydro
297_RNODE_13_length_755597_209	644076.SCH4B_1066	6.48e-61	188	COG2824@1|root,COG2824@2|Bacteria,1RGUU@1224|Proteobacteria,2UFDJ@28211|Alphaproteobacteria,4NCFU@97050|Ruegeria	28211|Alphaproteobacteria	P	PhnA domain	phnA	-	-	ko:K06193	ko01120,map01120	-	-	-	ko00000	-	-	-	PhnA,PhnA_Zn_Ribbon
297_RNODE_13_length_755597_210	501479.ACNW01000104_gene531	3e-71	219	COG3773@1|root,COG3773@2|Bacteria,1RH3C@1224|Proteobacteria,2UAI7@28211|Alphaproteobacteria	28211|Alphaproteobacteria	M	Cell Wall	sleB	-	-	-	-	-	-	-	-	-	-	-	Hydrolase_2
297_RNODE_13_length_755597_211	1294273.roselon_00351	5.93e-84	257	COG3703@1|root,COG3703@2|Bacteria,1QA7D@1224|Proteobacteria,2U84Q@28211|Alphaproteobacteria	28211|Alphaproteobacteria	P	Catalyzes the cleavage of glutathione into 5-oxo-L- proline and a Cys-Gly dipeptide. Acts specifically on glutathione, but not on other gamma-glutamyl peptides	-	-	-	ko:K07232	-	-	-	-	ko00000	-	-	-	ChaC
297_RNODE_13_length_755597_212	314271.RB2654_01020	1.17e-87	263	COG0741@1|root,COG0741@2|Bacteria,1N5Z6@1224|Proteobacteria,2U1GR@28211|Alphaproteobacteria	28211|Alphaproteobacteria	M	COG0741 Soluble lytic murein transglycosylase and related regulatory proteins (some contain LysM invasin	-	-	-	-	-	-	-	-	-	-	-	-	SLT
297_RNODE_13_length_755597_214	314271.RB2654_01055	0	1186	COG2225@1|root,COG2225@2|Bacteria,1MVEV@1224|Proteobacteria,2TS9R@28211|Alphaproteobacteria	28211|Alphaproteobacteria	C	Involved in the glycolate utilization. Catalyzes the condensation and subsequent hydrolysis of acetyl-coenzyme A (acetyl-CoA) and glyoxylate to form malate and CoA	glcB	-	2.3.3.9	ko:K01638	ko00620,ko00630,ko01100,ko01110,ko01120,ko01200,map00620,map00630,map01100,map01110,map01120,map01200	M00012	R00472	RC00004,RC00308,RC02747	ko00000,ko00001,ko00002,ko01000	-	-	-	Malate_synthase
297_RNODE_13_length_755597_215	314271.RB2654_01070	3.04e-209	583	COG0596@1|root,COG0596@2|Bacteria,1Q04Z@1224|Proteobacteria,2UMMG@28211|Alphaproteobacteria	28211|Alphaproteobacteria	S	alpha/beta hydrolase fold	-	-	-	-	-	-	-	-	-	-	-	-	Abhydrolase_1
297_RNODE_13_length_755597_216	467661.RKLH11_628	2.19e-55	177	COG3193@1|root,COG3193@2|Bacteria,1N08N@1224|Proteobacteria,2U5ES@28211|Alphaproteobacteria,3ZHSP@58840|unclassified Rhodobacteraceae	28211|Alphaproteobacteria	S	protein, possibly involved in utilization of glycolate and propanediol	-	-	-	-	-	-	-	-	-	-	-	-	Haem_degrading
297_RNODE_13_length_755597_217	314271.RB2654_01075	2.69e-160	452	COG2071@1|root,COG2071@2|Bacteria,1MV8E@1224|Proteobacteria,2TSU3@28211|Alphaproteobacteria	28211|Alphaproteobacteria	S	-glutamine	puuD	-	-	ko:K07010	-	-	-	-	ko00000,ko01002	-	-	-	Peptidase_C26
297_RNODE_13_length_755597_218	411684.HPDFL43_19672	7.18e-43	145	COG2010@1|root,COG2010@2|Bacteria,1MZSK@1224|Proteobacteria,2UC5Q@28211|Alphaproteobacteria,43Q8G@69277|Phyllobacteriaceae	28211|Alphaproteobacteria	C	Cytochrome C oxidase, cbb3-type, subunit III	-	-	-	-	-	-	-	-	-	-	-	-	Cytochrom_C,Cytochrome_CBB3
297_RNODE_13_length_755597_219	314271.RB2654_01095	4.92e-43	155	COG1309@1|root,COG1309@2|Bacteria,1R83W@1224|Proteobacteria,2U3V5@28211|Alphaproteobacteria	28211|Alphaproteobacteria	K	transcriptional regulator, TetR family	-	-	-	-	-	-	-	-	-	-	-	-	TetR_N
297_RNODE_13_length_755597_220	861208.AGROH133_06491	2.67e-69	212	COG4125@1|root,COG4125@2|Bacteria,1RHF1@1224|Proteobacteria,2U9K3@28211|Alphaproteobacteria,4BC7Q@82115|Rhizobiaceae	28211|Alphaproteobacteria	S	membrane	-	-	-	-	-	-	-	-	-	-	-	-	BTP
297_RNODE_13_length_755597_221	1317124.DW2_13995	7.3e-39	134	COG2020@1|root,COG2020@2|Bacteria,1MZ7S@1224|Proteobacteria,2UBYC@28211|Alphaproteobacteria,2XNJ8@285107|Thioclava	28211|Alphaproteobacteria	O	Phospholipid methyltransferase	-	-	-	-	-	-	-	-	-	-	-	-	PEMT
297_RNODE_13_length_755597_222	388399.SSE37_24834	0	851	COG3288@1|root,COG3288@2|Bacteria,1MVXU@1224|Proteobacteria,2TSZN@28211|Alphaproteobacteria	28211|Alphaproteobacteria	C	The transhydrogenation between NADH and NADP is coupled to respiration and ATP hydrolysis and functions as a proton pump across the membrane	pntA	-	1.6.1.2	ko:K00324	ko00760,ko01100,map00760,map01100	-	R00112	RC00001	ko00000,ko00001,ko01000	-	-	-	AlaDh_PNT_C,AlaDh_PNT_N,PNTB_4TM
297_RNODE_13_length_755597_223	314271.RB2654_01115	2.39e-302	830	COG1282@1|root,COG1282@2|Bacteria,1MUP4@1224|Proteobacteria,2TQN1@28211|Alphaproteobacteria	28211|Alphaproteobacteria	C	The transhydrogenation between NADH and NADP is coupled to respiration and ATP hydrolysis and functions as a proton pump across the membrane	pntB	-	1.6.1.2	ko:K00325	ko00760,ko01100,map00760,map01100	-	R00112	RC00001	ko00000,ko00001,ko01000	-	-	-	PNTB
297_RNODE_13_length_755597_224	999550.KI421507_gene2353	1.48e-17	75.5	2EG1K@1|root,339TK@2|Bacteria,1NGIP@1224|Proteobacteria,2UJSN@28211|Alphaproteobacteria	28211|Alphaproteobacteria	-	-	-	-	-	-	-	-	-	-	-	-	-	-	-
297_RNODE_13_length_755597_226	391613.RTM1035_14692	4.18e-11	64.7	2DRTI@1|root,33CZD@2|Bacteria,1NJEH@1224|Proteobacteria,2UJJK@28211|Alphaproteobacteria,46R7T@74030|Roseovarius	28211|Alphaproteobacteria	S	Helix-hairpin-helix domain	-	-	-	-	-	-	-	-	-	-	-	-	HHH_5
297_RNODE_13_length_755597_227	314271.RB2654_01135	2.71e-223	622	COG0019@1|root,COG0019@2|Bacteria,1MZ7Y@1224|Proteobacteria,2TSKB@28211|Alphaproteobacteria	28211|Alphaproteobacteria	E	Belongs to the Orn Lys Arg decarboxylase class-II family	speF	-	4.1.1.17	ko:K01581	ko00330,ko00480,ko01100,ko01110,ko01130,map00330,map00480,map01100,map01110,map01130	M00134	R00670	RC00299	ko00000,ko00001,ko00002,ko01000	-	-	-	Orn_Arg_deC_N,Orn_DAP_Arg_deC
297_RNODE_13_length_755597_228	314271.RB2654_01140	7.27e-251	695	COG4949@1|root,COG4949@2|Bacteria,1MVI2@1224|Proteobacteria,2TSQJ@28211|Alphaproteobacteria	28211|Alphaproteobacteria	S	membrane-anchored protein	-	-	-	-	-	-	-	-	-	-	-	-	DUF3422
297_RNODE_13_length_755597_229	314271.RB2654_01175	1.73e-104	308	COG0546@1|root,COG0546@2|Bacteria,1RDDY@1224|Proteobacteria,2U79T@28211|Alphaproteobacteria	28211|Alphaproteobacteria	S	Specifically catalyzes the dephosphorylation of 2- phosphoglycolate. Is involved in the dissimilation of the intracellular 2-phosphoglycolate formed during the DNA repair of 3'-phosphoglycolate ends, a major class of DNA lesions induced by oxidative stress	gph	-	3.1.3.18	ko:K01091	ko00630,ko01100,ko01110,ko01130,map00630,map01100,map01110,map01130	-	R01334	RC00017	ko00000,ko00001,ko01000	-	-	-	HAD_2
297_RNODE_13_length_755597_230	314271.RB2654_01180	5.69e-236	655	COG0399@1|root,COG0399@2|Bacteria,1MUPN@1224|Proteobacteria,2TQVS@28211|Alphaproteobacteria	28211|Alphaproteobacteria	E	Belongs to the DegT DnrJ EryC1 family	-	-	-	-	-	-	-	-	-	-	-	-	DegT_DnrJ_EryC1
297_RNODE_13_length_755597_231	314271.RB2654_01185	2.76e-253	697	COG1960@1|root,COG1960@2|Bacteria,1MUDR@1224|Proteobacteria,2TREJ@28211|Alphaproteobacteria	28211|Alphaproteobacteria	I	Catalyzes the formation of 3-methylbut-2-enoyl CoA from 3-methylbutanoyl CoA	ivd	-	1.3.8.4	ko:K00253	ko00280,ko01100,map00280,map01100	M00036	R04095	RC00246	ko00000,ko00001,ko00002,ko01000	-	-	-	Acyl-CoA_dh_1,Acyl-CoA_dh_M,Acyl-CoA_dh_N
297_RNODE_13_length_755597_232	314271.RB2654_01190	1.9e-68	211	COG3755@1|root,COG3755@2|Bacteria,1N2A7@1224|Proteobacteria,2UCG4@28211|Alphaproteobacteria	28211|Alphaproteobacteria	S	Protein conserved in bacteria	-	-	-	-	-	-	-	-	-	-	-	-	LprI
297_RNODE_13_length_755597_234	314271.RB2654_01200	3.1e-45	155	2E2XS@1|root,32XYN@2|Bacteria,1N3GV@1224|Proteobacteria,2UE29@28211|Alphaproteobacteria	28211|Alphaproteobacteria	-	-	-	-	-	-	-	-	-	-	-	-	-	-	-
297_RNODE_13_length_755597_235	314271.RB2654_01210	0	963	COG4799@1|root,COG4799@2|Bacteria,1MVAX@1224|Proteobacteria,2TRA0@28211|Alphaproteobacteria	28211|Alphaproteobacteria	I	acetyl-CoA carboxylase, carboxyltransferase component (subunits alpha and beta)	mccB	-	6.4.1.4	ko:K01969	ko00280,ko01100,map00280,map01100	M00036	R04138	RC00367,RC00942	ko00000,ko00001,ko00002,ko01000	-	-	-	Carboxyl_trans
297_RNODE_13_length_755597_236	314271.RB2654_01225	0	974	COG4770@1|root,COG4770@2|Bacteria,1P6RE@1224|Proteobacteria,2TRC2@28211|Alphaproteobacteria	28211|Alphaproteobacteria	I	Acetyl propionyl-CoA carboxylase alpha subunit	mccA	-	6.4.1.4	ko:K01968	ko00280,ko01100,map00280,map01100	M00036	R04138	RC00367,RC00942	ko00000,ko00001,ko00002,ko01000	-	-	-	Biotin_carb_C,Biotin_carb_N,Biotin_lipoyl,CPSase_L_D2
297_RNODE_13_length_755597_237	314271.RB2654_01230	6.9e-131	374	COG0625@1|root,COG0625@2|Bacteria,1MXHH@1224|Proteobacteria,2TVGY@28211|Alphaproteobacteria	28211|Alphaproteobacteria	O	Glutathione S-transferase	-	-	2.5.1.18	ko:K00799	ko00480,ko00980,ko00982,ko00983,ko01524,ko05200,ko05204,ko05225,ko05418,map00480,map00980,map00982,map00983,map01524,map05200,map05204,map05225,map05418	-	R03522,R07002,R07003,R07004,R07023,R07024,R07025,R07026,R07069,R07070,R07083,R07084,R07091,R07092,R07093,R07094,R07100,R07113,R07116,R08280,R09409,R11905	RC00004,RC00069,RC00840,RC00948,RC01704,RC01705,RC01706,RC01758,RC01759,RC01765,RC01767,RC01769,RC02243,RC02527,RC02939,RC02940,RC02942,RC02943,RC02944	ko00000,ko00001,ko01000,ko02000	1.A.12.2.2,1.A.12.3.2	-	-	GST_C,GST_N,GST_N_3
297_RNODE_13_length_755597_238	314271.RB2654_01235	2.59e-162	459	COG0119@1|root,COG0119@2|Bacteria,1MUMX@1224|Proteobacteria,2TT1R@28211|Alphaproteobacteria	28211|Alphaproteobacteria	E	hydroxy-methylglutaryl-CoA lyase	mvaB	-	4.1.3.4	ko:K01640	ko00072,ko00280,ko00281,ko00650,ko01100,ko04146,map00072,map00280,map00281,map00650,map01100,map04146	M00036,M00088	R01360,R08090	RC00502,RC00503,RC01118,RC01946	ko00000,ko00001,ko00002,ko01000	-	-	-	HMGL-like
297_RNODE_13_length_755597_239	314271.RB2654_01240	3.72e-142	406	COG1024@1|root,COG1024@2|Bacteria,1MVEC@1224|Proteobacteria,2TRPS@28211|Alphaproteobacteria	28211|Alphaproteobacteria	I	Enoyl-CoA hydratase	-	-	4.2.1.18	ko:K13766	ko00280,ko01100,map00280,map01100	M00036	R02085	RC02416	ko00000,ko00001,ko00002,ko01000	-	-	-	ECH_1
297_RNODE_13_length_755597_240	314271.RB2654_01250	2.27e-68	208	COG0838@1|root,COG0838@2|Bacteria,1RGUT@1224|Proteobacteria,2U72Q@28211|Alphaproteobacteria	28211|Alphaproteobacteria	C	NDH-1 shuttles electrons from NADH, via FMN and iron- sulfur (Fe-S) centers, to quinones in the respiratory chain. The immediate electron acceptor for the enzyme in this species is believed to be ubiquinone. Couples the redox reaction to proton translocation (for every two electrons transferred, four hydrogen ions are translocated across the cytoplasmic membrane), and thus conserves the redox ene…	nuoA	GO:0005575,GO:0005623,GO:0005886,GO:0016020,GO:0044464,GO:0071944	1.6.5.3	ko:K00330	ko00190,ko01100,map00190,map01100	M00144	R11945	RC00061	ko00000,ko00001,ko00002,ko01000	3.D.1	-	-	Oxidored_q4
297_RNODE_13_length_755597_241	314271.RB2654_01255	3.37e-123	351	COG0377@1|root,COG0377@2|Bacteria,1MUI2@1224|Proteobacteria,2TQK3@28211|Alphaproteobacteria	28211|Alphaproteobacteria	C	NDH-1 shuttles electrons from NADH, via FMN and iron- sulfur (Fe-S) centers, to quinones in the respiratory chain. The immediate electron acceptor for the enzyme in this species is believed to be ubiquinone. Couples the redox reaction to proton translocation (for every two electrons transferred, four hydrogen ions are translocated across the cytoplasmic membrane), and thus conserves the redox ene…	nuoB	GO:0003674,GO:0003824,GO:0003954,GO:0008150,GO:0008152,GO:0016491,GO:0016651,GO:0016655,GO:0050136,GO:0055114	1.6.5.3	ko:K00331	ko00190,ko01100,map00190,map01100	M00144	R11945	RC00061	ko00000,ko00001,ko00002,ko01000	3.D.1	-	-	Oxidored_q6
297_RNODE_13_length_755597_242	314271.RB2654_01260	8.92e-123	352	COG0852@1|root,COG0852@2|Bacteria,1MX4B@1224|Proteobacteria,2TSMT@28211|Alphaproteobacteria	28211|Alphaproteobacteria	C	NDH-1 shuttles electrons from NADH, via FMN and iron- sulfur (Fe-S) centers, to quinones in the respiratory chain. The immediate electron acceptor for the enzyme in this species is believed to be ubiquinone. Couples the redox reaction to proton translocation (for every two electrons transferred, four hydrogen ions are translocated across the cytoplasmic membrane), and thus conserves the redox ene…	nuoC	GO:0003674,GO:0003824,GO:0003954,GO:0008150,GO:0008152,GO:0016491,GO:0016651,GO:0016655,GO:0050136,GO:0055114	1.6.5.3	ko:K00332	ko00190,ko01100,map00190,map01100	M00144	R11945	RC00061	ko00000,ko00001,ko00002,ko01000	3.D.1	-	-	Complex1_30kDa
297_RNODE_13_length_755597_243	314271.RB2654_01265	9.57e-106	316	2B5JQ@1|root,31YEN@2|Bacteria,1RCTT@1224|Proteobacteria,2U6E2@28211|Alphaproteobacteria	28211|Alphaproteobacteria	S	Sulfotransferase family	-	-	-	-	-	-	-	-	-	-	-	-	Sulfotransfer_3
297_RNODE_13_length_755597_244	314271.RB2654_01270	2.08e-299	816	COG0649@1|root,COG0649@2|Bacteria,1MVIN@1224|Proteobacteria,2TQZ0@28211|Alphaproteobacteria	28211|Alphaproteobacteria	C	NDH-1 shuttles electrons from NADH, via FMN and iron- sulfur (Fe-S) centers, to quinones in the respiratory chain. The immediate electron acceptor for the enzyme in this species is believed to be ubiquinone. Couples the redox reaction to proton translocation (for every two electrons transferred, four hydrogen ions are translocated across the cytoplasmic membrane), and thus conserves the redox ene…	nuoD	GO:0003674,GO:0003824,GO:0003954,GO:0008150,GO:0008152,GO:0016491,GO:0016651,GO:0016655,GO:0050136,GO:0055114	1.6.5.3	ko:K00333	ko00190,ko01100,map00190,map01100	M00144	R11945	RC00061	ko00000,ko00001,ko00002,ko01000	3.D.1	-	-	Complex1_49kDa
297_RNODE_13_length_755597_245	314271.RB2654_01280	1.08e-213	601	COG1905@1|root,COG3743@1|root,COG1905@2|Bacteria,COG3743@2|Bacteria,1MWS2@1224|Proteobacteria,2TSEJ@28211|Alphaproteobacteria	28211|Alphaproteobacteria	C	COG1905 NADH ubiquinone oxidoreductase 24 kD subunit	nuoE	-	1.6.5.3,1.6.99.3	ko:K00334,ko:K03943	ko00190,ko01100,ko04714,ko04723,ko04932,ko05010,ko05012,ko05016,map00190,map01100,map04714,map04723,map04932,map05010,map05012,map05016	M00143,M00144	R11945	RC00061	ko00000,ko00001,ko00002,ko01000	3.D.1,3.D.1.6	-	-	2Fe-2S_thioredx
297_RNODE_13_length_755597_246	1402135.SUH3_03070	7.03e-26	112	COG3743@1|root,COG3743@2|Bacteria,1N76A@1224|Proteobacteria,2U93Q@28211|Alphaproteobacteria,3ZXNW@60136|Sulfitobacter	28211|Alphaproteobacteria	S	NADH ubiquinone oxidoreductase 41 kD complex I subunit	nuoE_2	-	-	-	-	-	-	-	-	-	-	-	-
297_RNODE_13_length_755597_248	314271.RB2654_01295	0	856	COG1894@1|root,COG1894@2|Bacteria,1MV8F@1224|Proteobacteria,2TRAH@28211|Alphaproteobacteria	28211|Alphaproteobacteria	C	NDH-1 shuttles electrons from NADH, via FMN and iron- sulfur (Fe-S) centers, to quinones in the respiratory chain	nuoF	-	1.6.5.3	ko:K00335	ko00190,ko01100,map00190,map01100	M00144	R11945	RC00061	ko00000,ko00001,ko00002,ko01000	3.D.1	-	-	Complex1_51K,NADH_4Fe-4S,SLBB
297_RNODE_13_length_755597_250	252305.OB2597_00300	0	1114	COG1034@1|root,COG1034@2|Bacteria,1P8MN@1224|Proteobacteria,2TS97@28211|Alphaproteobacteria,2PCBA@252301|Oceanicola	28211|Alphaproteobacteria	C	COG1034 NADH dehydrogenase NADH ubiquinone oxidoreductase 75 kD subunit (chain G)	nuoG	-	1.6.5.3	ko:K00336	ko00190,ko01100,map00190,map01100	M00144	R11945	RC00061	ko00000,ko00001,ko00002,ko01000	3.D.1	-	-	Fer2_4,Molybdopterin,NADH-G_4Fe-4S_3,NADH_dhqG_C
297_RNODE_13_length_755597_251	314271.RB2654_01320	3.46e-72	219	2ANT7@1|root,31DTG@2|Bacteria,1RHPB@1224|Proteobacteria,2U9BN@28211|Alphaproteobacteria	28211|Alphaproteobacteria	-	-	-	-	-	-	-	-	-	-	-	-	-	-	-
297_RNODE_13_length_755597_252	314271.RB2654_01325	4.45e-231	638	COG1005@1|root,COG1005@2|Bacteria,1MU2R@1224|Proteobacteria,2TS09@28211|Alphaproteobacteria	28211|Alphaproteobacteria	C	NDH-1 shuttles electrons from NADH, via FMN and iron- sulfur (Fe-S) centers, to quinones in the respiratory chain. The immediate electron acceptor for the enzyme in this species is believed to be ubiquinone. Couples the redox reaction to proton translocation (for every two electrons transferred, four hydrogen ions are translocated across the cytoplasmic membrane), and thus conserves the redox ene…	nuoH	GO:0003674,GO:0003824,GO:0003954,GO:0008150,GO:0008152,GO:0016491,GO:0016651,GO:0016655,GO:0050136,GO:0055114	1.6.5.3	ko:K00337	ko00190,ko01100,map00190,map01100	M00144	R11945	RC00061	ko00000,ko00001,ko00002,ko01000	3.D.1	-	-	NADHdh
297_RNODE_13_length_755597_253	314271.RB2654_01330	2.12e-89	265	COG1143@1|root,COG1143@2|Bacteria,1MV90@1224|Proteobacteria,2TRFE@28211|Alphaproteobacteria	28211|Alphaproteobacteria	C	NDH-1 shuttles electrons from NADH, via FMN and iron- sulfur (Fe-S) centers, to quinones in the respiratory chain. The immediate electron acceptor for the enzyme in this species is believed to be ubiquinone. Couples the redox reaction to proton translocation (for every two electrons transferred, four hydrogen ions are translocated across the cytoplasmic membrane), and thus conserves the redox ene…	nuoI	GO:0003674,GO:0003824,GO:0003954,GO:0008150,GO:0008152,GO:0016491,GO:0016651,GO:0016655,GO:0050136,GO:0055114	1.6.5.3,1.6.99.3	ko:K00338,ko:K03941	ko00190,ko01100,ko04714,ko04723,ko04932,ko05010,ko05012,ko05016,map00190,map01100,map04714,map04723,map04932,map05010,map05012,map05016	M00143,M00144	R11945	RC00061	ko00000,ko00001,ko00002,ko01000	3.D.1,3.D.1.6	-	-	Fer4
297_RNODE_13_length_755597_254	314271.RB2654_01335	2.18e-54	174	2AMIX@1|root,31CEN@2|Bacteria,1Q8IZ@1224|Proteobacteria,2UWHG@28211|Alphaproteobacteria	28211|Alphaproteobacteria	C	Domain of unknown function (DUF4259)	-	-	-	-	-	-	-	-	-	-	-	-	DUF4259
297_RNODE_13_length_755597_255	314271.RB2654_01340	2.26e-69	212	COG0599@1|root,COG0599@2|Bacteria,1RD2R@1224|Proteobacteria,2U76K@28211|Alphaproteobacteria	28211|Alphaproteobacteria	S	homolog of gamma-carboxymuconolactone decarboxylase subunit	-	-	4.1.1.44	ko:K01607	ko00362,ko01100,ko01120,ko01220,map00362,map01100,map01120,map01220	-	R03470	RC00938	ko00000,ko00001,ko01000	-	-	-	CMD
297_RNODE_13_length_755597_256	314271.RB2654_01345	1.05e-113	329	COG0839@1|root,COG0839@2|Bacteria,1MWJV@1224|Proteobacteria,2TRB2@28211|Alphaproteobacteria	28211|Alphaproteobacteria	C	Belongs to the complex I subunit 6 family	nuoJ	GO:0005575,GO:0005623,GO:0005886,GO:0016020,GO:0044464,GO:0071944	1.6.5.3	ko:K00339	ko00190,ko01100,map00190,map01100	M00144	R11945	RC00061	ko00000,ko00001,ko00002,ko01000	3.D.1	-	-	Oxidored_q3
297_RNODE_13_length_755597_259	314271.RB2654_01360	1.11e-56	177	COG0713@1|root,COG0713@2|Bacteria,1RH0S@1224|Proteobacteria,2U93P@28211|Alphaproteobacteria	28211|Alphaproteobacteria	C	NDH-1 shuttles electrons from NADH, via FMN and iron- sulfur (Fe-S) centers, to quinones in the respiratory chain. The immediate electron acceptor for the enzyme in this species is believed to be ubiquinone. Couples the redox reaction to proton translocation (for every two electrons transferred, four hydrogen ions are translocated across the cytoplasmic membrane), and thus conserves the redox ene…	nuoK	GO:0003674,GO:0003824,GO:0003954,GO:0008150,GO:0008152,GO:0016491,GO:0016651,GO:0016655,GO:0050136,GO:0055114	1.6.5.3	ko:K00340	ko00190,ko01100,map00190,map01100	M00144	R11945	RC00061	ko00000,ko00001,ko00002,ko01000	3.D.1	-	-	Oxidored_q2
297_RNODE_13_length_755597_260	314271.RB2654_01365	0	1193	COG1009@1|root,COG1009@2|Bacteria,1MW2M@1224|Proteobacteria,2TQSS@28211|Alphaproteobacteria	28211|Alphaproteobacteria	CP	NADH ubiquinone oxidoreductase subunit 5 (chain L) multisubunit Na H antiporter, MnhA subunit	nuoL	-	1.6.5.3	ko:K00341	ko00190,ko01100,map00190,map01100	M00144	R11945	RC00061	ko00000,ko00001,ko00002,ko01000	3.D.1	-	-	NADH5_C,Proton_antipo_M,Proton_antipo_N
297_RNODE_13_length_755597_261	314271.RB2654_01370	0	890	COG1008@1|root,COG1008@2|Bacteria,1MV7V@1224|Proteobacteria,2TSNK@28211|Alphaproteobacteria	28211|Alphaproteobacteria	C	NADH ubiquinone oxidoreductase subunit 4 (chain M)	nuoM	GO:0005575,GO:0005623,GO:0005886,GO:0016020,GO:0044464,GO:0071944	1.6.5.3	ko:K00342	ko00190,ko01100,map00190,map01100	M00144	R11945	RC00061	ko00000,ko00001,ko00002,ko01000	3.D.1	-	-	Oxidored_q5_N,Proton_antipo_M
297_RNODE_13_length_755597_262	314271.RB2654_01375	5.86e-271	750	COG1007@1|root,COG1007@2|Bacteria,1MV56@1224|Proteobacteria,2TQMX@28211|Alphaproteobacteria	28211|Alphaproteobacteria	C	NDH-1 shuttles electrons from NADH, via FMN and iron- sulfur (Fe-S) centers, to quinones in the respiratory chain. The immediate electron acceptor for the enzyme in this species is believed to be ubiquinone. Couples the redox reaction to proton translocation (for every two electrons transferred, four hydrogen ions are translocated across the cytoplasmic membrane), and thus conserves the redox ene…	nuoN	-	1.6.5.3	ko:K00343	ko00190,ko01100,map00190,map01100	M00144	R11945	RC00061	ko00000,ko00001,ko00002,ko01000	3.D.1	-	-	Proton_antipo_M
297_RNODE_13_length_755597_263	314271.RB2654_01380	5.99e-127	367	COG0340@1|root,COG0340@2|Bacteria,1MWCC@1224|Proteobacteria,2TS82@28211|Alphaproteobacteria	28211|Alphaproteobacteria	H	biotin lipoate A B protein ligase	birA	-	6.3.4.15	ko:K03524	ko00780,ko01100,map00780,map01100	-	R01074,R05145	RC00043,RC00070,RC00096,RC02896	ko00000,ko00001,ko01000,ko03000	-	-	-	BPL_C,BPL_LplA_LipB,BPL_LplA_LipB_2
297_RNODE_13_length_755597_264	314271.RB2654_01385	3.61e-171	479	COG1521@1|root,COG1521@2|Bacteria,1MUYA@1224|Proteobacteria,2TS5A@28211|Alphaproteobacteria	28211|Alphaproteobacteria	F	Catalyzes the phosphorylation of pantothenate (Pan), the first step in CoA biosynthesis	coaX	-	2.7.1.33	ko:K03525	ko00770,ko01100,map00770,map01100	M00120	R02971,R03018,R04391	RC00002,RC00017	ko00000,ko00001,ko00002,ko01000	-	-	-	Pan_kinase
297_RNODE_13_length_755597_265	314271.RB2654_01390	0	949	COG0595@1|root,COG0595@2|Bacteria,1MUGV@1224|Proteobacteria,2TQTR@28211|Alphaproteobacteria	28211|Alphaproteobacteria	H	hydrolase of the metallo-beta-lactamase superfamily	rnjA	-	-	ko:K12574	ko03018,map03018	-	-	-	ko00000,ko00001,ko01000,ko03019	-	-	-	Lactamase_B,Lactamase_B_2,RMMBL
297_RNODE_13_length_755597_266	314271.RB2654_01410	9.34e-83	247	COG1764@1|root,COG1764@2|Bacteria,1RH9U@1224|Proteobacteria,2U768@28211|Alphaproteobacteria	28211|Alphaproteobacteria	O	redox protein regulator of disulfide bond formation	osmC	GO:0003674,GO:0003824,GO:0004601,GO:0005575,GO:0005622,GO:0005623,GO:0005737,GO:0005829,GO:0006950,GO:0006970,GO:0006972,GO:0006979,GO:0008150,GO:0008152,GO:0009628,GO:0009636,GO:0009987,GO:0016209,GO:0016491,GO:0016684,GO:0033194,GO:0042221,GO:0044424,GO:0044444,GO:0044464,GO:0050896,GO:0051716,GO:0051920,GO:0055114,GO:0070887,GO:0097237,GO:0098754,GO:0098869,GO:1901700,GO:1990748	-	ko:K04063	-	-	-	-	ko00000	-	-	-	OsmC
297_RNODE_13_length_755597_267	766499.C357_03223	4.03e-34	119	2DNW5@1|root,32ZGI@2|Bacteria,1MZA8@1224|Proteobacteria,2UD5I@28211|Alphaproteobacteria	28211|Alphaproteobacteria	S	COG3668 Plasmid stabilization system protein	-	-	-	-	-	-	-	-	-	-	-	-	Rho_N
297_RNODE_13_length_755597_269	314271.RB2654_01460	9.08e-151	429	COG1028@1|root,COG1028@2|Bacteria,1MWJI@1224|Proteobacteria,2TRNJ@28211|Alphaproteobacteria	28211|Alphaproteobacteria	IQ	COG1028 Dehydrogenases with different specificities (related to short-chain alcohol dehydrogenases)	MA20_19195	-	1.1.1.100	ko:K00059	ko00061,ko00333,ko00780,ko01040,ko01100,ko01130,ko01212,map00061,map00333,map00780,map01040,map01100,map01130,map01212	M00083,M00572	R04533,R04534,R04536,R04543,R04566,R04953,R04964,R07759,R07763,R10116,R10120,R11671	RC00029,RC00117	ko00000,ko00001,ko00002,ko01000,ko01004	-	-	-	adh_short_C2
297_RNODE_13_length_755597_270	314271.RB2654_01465	8.57e-215	599	COG3842@1|root,COG3842@2|Bacteria,1MU3I@1224|Proteobacteria,2TQMJ@28211|Alphaproteobacteria	28211|Alphaproteobacteria	P	Part of the ABC transporter complex PotABCD involved in spermidine putrescine import. Responsible for energy coupling to the transport system	fbpC	-	3.6.3.30	ko:K02010	ko02010,map02010	M00190	-	-	ko00000,ko00001,ko00002,ko01000,ko02000	3.A.1.10	-	-	ABC_tran,TOBE_2
297_RNODE_13_length_755597_271	314271.RB2654_01470	3.11e-34	118	COG1826@1|root,COG1826@2|Bacteria,1NGDP@1224|Proteobacteria	1224|Proteobacteria	U	Part of the twin-arginine translocation (Tat) system that transports large folded proteins containing a characteristic twin-arginine motif in their signal peptide across membranes. TatA could form the protein-conducting channel of the Tat system	tatA	GO:0003674,GO:0005215	-	ko:K03116	ko03060,ko03070,map03060,map03070	M00336	-	-	ko00000,ko00001,ko00002,ko02044	2.A.64	-	-	MttA_Hcf106
297_RNODE_13_length_755597_272	314271.RB2654_01475	4.52e-55	185	COG1826@1|root,COG1826@2|Bacteria,1N73F@1224|Proteobacteria,2UF4Z@28211|Alphaproteobacteria	28211|Alphaproteobacteria	U	Part of the twin-arginine translocation (Tat) system that transports large folded proteins containing a characteristic twin-arginine motif in their signal peptide across membranes. Together with TatC, TatB is part of a receptor directly interacting with Tat signal peptides. TatB may form an oligomeric binding site that transiently accommodates folded Tat precursor proteins before their translocat…	tatB	GO:0003674,GO:0005215	-	ko:K03117	ko03060,ko03070,map03060,map03070	M00336	-	-	ko00000,ko00001,ko00002,ko02044	2.A.64	-	-	MttA_Hcf106
297_RNODE_13_length_755597_273	1469613.JT55_12425	7.52e-150	431	COG0805@1|root,COG0805@2|Bacteria,1MVAY@1224|Proteobacteria,2TTIX@28211|Alphaproteobacteria,3FD6K@34008|Rhodovulum	28211|Alphaproteobacteria	U	Part of the twin-arginine translocation (Tat) system that transports large folded proteins containing a characteristic twin-arginine motif in their signal peptide across membranes. Together with TatB, TatC is part of a receptor directly interacting with Tat signal peptides	tatC	-	-	ko:K03118	ko03060,ko03070,map03060,map03070	M00336	-	-	ko00000,ko00001,ko00002,ko02044	2.A.64	-	-	TatC
297_RNODE_13_length_755597_274	314271.RB2654_01485	1.78e-181	507	COG2607@1|root,COG2607@2|Bacteria,1MVMX@1224|Proteobacteria,2TTFE@28211|Alphaproteobacteria	28211|Alphaproteobacteria	P	ATPase (AAA)	MA20_41470	-	-	ko:K06923	-	-	-	-	ko00000	-	-	-	DUF815
297_RNODE_13_length_755597_275	314271.RB2654_01515	3.15e-57	179	COG1862@1|root,COG1862@2|Bacteria,1MZT2@1224|Proteobacteria,2UBZ6@28211|Alphaproteobacteria	28211|Alphaproteobacteria	U	Preprotein translocase subunit (YajC)	yajC	-	-	ko:K03210	ko02024,ko03060,ko03070,map02024,map03060,map03070	M00335	-	-	ko00000,ko00001,ko00002,ko02044	3.A.5.1,3.A.5.2	-	-	YajC
297_RNODE_13_length_755597_276	314271.RB2654_01520	0	892	COG0342@1|root,COG0342@2|Bacteria,1MV5U@1224|Proteobacteria,2TQYG@28211|Alphaproteobacteria	28211|Alphaproteobacteria	U	Part of the Sec protein translocase complex. Interacts with the SecYEG preprotein conducting channel. SecDF uses the proton motive force (PMF) to complete protein translocation after the ATP-dependent function of SecA	secD	-	-	ko:K03072,ko:K12257	ko02024,ko03060,ko03070,map02024,map03060,map03070	M00335	-	-	ko00000,ko00001,ko00002,ko02044	2.A.6.4,3.A.5.2,3.A.5.7	-	-	SecD_SecF,Sec_GG
297_RNODE_13_length_755597_277	314271.RB2654_01525	3.59e-163	464	COG0341@1|root,COG0341@2|Bacteria,1MU74@1224|Proteobacteria,2TSFW@28211|Alphaproteobacteria	28211|Alphaproteobacteria	U	Part of the Sec protein translocase complex. Interacts with the SecYEG preprotein conducting channel. SecDF uses the proton motive force (PMF) to complete protein translocation after the ATP-dependent function of SecA	secF	-	-	ko:K03074	ko03060,ko03070,map03060,map03070	M00335	-	-	ko00000,ko00001,ko00002,ko02044	2.A.6.4,3.A.5.2,3.A.5.7	-	-	SecD_SecF,Sec_GG
297_RNODE_13_length_755597_278	314271.RB2654_03119	7.15e-128	374	COG0697@1|root,COG0697@2|Bacteria,1R6KH@1224|Proteobacteria,2TTBR@28211|Alphaproteobacteria	28211|Alphaproteobacteria	EG	COG0697 Permeases of the drug metabolite transporter (DMT) superfamily	MA20_23245	-	-	-	-	-	-	-	-	-	-	-	EamA
297_RNODE_13_length_755597_279	314271.RB2654_03129	8.98e-113	331	COG2865@1|root,COG2865@2|Bacteria,1RDDZ@1224|Proteobacteria,2U7CD@28211|Alphaproteobacteria	28211|Alphaproteobacteria	-	-	-	-	-	-	-	-	-	-	-	-	-	-	-
297_RNODE_13_length_755597_280	314271.RB2654_03159	7.04e-182	516	COG2377@1|root,COG2377@2|Bacteria,1MV4E@1224|Proteobacteria,2TS4G@28211|Alphaproteobacteria	28211|Alphaproteobacteria	O	Catalyzes the specific phosphorylation of 1,6-anhydro-N- acetylmuramic acid (anhMurNAc) with the simultaneous cleavage of the 1,6-anhydro ring, generating MurNAc-6-P. Is required for the utilization of anhMurNAc either imported from the medium or derived from its own cell wall murein, and thus plays a role in cell wall recycling	anmK	-	2.7.1.170	ko:K09001	-	-	-	-	ko00000,ko01000	-	-	-	AnmK
297_RNODE_13_length_755597_281	314271.RB2654_03179	6.09e-275	761	COG0260@1|root,COG0260@2|Bacteria,1MUF9@1224|Proteobacteria,2TQU9@28211|Alphaproteobacteria	28211|Alphaproteobacteria	E	Presumably involved in the processing and regular turnover of intracellular proteins. Catalyzes the removal of unsubstituted N-terminal amino acids from various peptides	pepA	GO:0005575,GO:0005622,GO:0005623,GO:0005737,GO:0044424,GO:0044464	3.4.11.1	ko:K01255	ko00480,ko01100,map00480,map01100	-	R00899,R04951	RC00096,RC00141	ko00000,ko00001,ko01000,ko01002	-	-	-	Peptidase_M17,Peptidase_M17_N
297_RNODE_13_length_755597_282	314271.RB2654_03184	2.21e-68	210	COG2927@1|root,COG2927@2|Bacteria,1RGVC@1224|Proteobacteria,2U94V@28211|Alphaproteobacteria	28211|Alphaproteobacteria	L	DNA polymerase III, chi subunit	holC	-	2.7.7.7	ko:K02339	ko00230,ko00240,ko01100,ko03030,ko03430,ko03440,map00230,map00240,map01100,map03030,map03430,map03440	M00260	R00375,R00376,R00377,R00378	RC02795	ko00000,ko00001,ko00002,ko01000,ko03032,ko03400	-	-	-	DNA_pol3_chi
297_RNODE_13_length_755597_283	1461694.ATO9_22280	5.73e-129	372	COG0695@1|root,COG0695@2|Bacteria,1MXQW@1224|Proteobacteria,2TT7R@28211|Alphaproteobacteria,2PDI5@252301|Oceanicola	28211|Alphaproteobacteria	O	Glutaredoxin	-	-	-	-	-	-	-	-	-	-	-	-	Glutaredoxin,MauE
297_RNODE_13_length_755597_284	1366046.HIMB11_03095	6.05e-53	176	COG2358@1|root,COG2358@2|Bacteria,1Q6GH@1224|Proteobacteria,2U1DH@28211|Alphaproteobacteria	28211|Alphaproteobacteria	K	transport system, periplasmic component	-	-	-	-	-	-	-	-	-	-	-	-	NMT1_3
297_RNODE_13_length_755597_285	1366046.HIMB11_03095	9.08e-94	283	COG2358@1|root,COG2358@2|Bacteria,1Q6GH@1224|Proteobacteria,2U1DH@28211|Alphaproteobacteria	28211|Alphaproteobacteria	K	transport system, periplasmic component	-	-	-	-	-	-	-	-	-	-	-	-	NMT1_3
297_RNODE_13_length_755597_286	1366046.HIMB11_03093	2.04e-265	739	COG3119@1|root,COG3119@2|Bacteria,1MV0B@1224|Proteobacteria,2TRI6@28211|Alphaproteobacteria	28211|Alphaproteobacteria	P	COG3119 Arylsulfatase A and related enzymes	-	-	-	-	-	-	-	-	-	-	-	-	DUF4976,Sulfatase
297_RNODE_13_length_755597_287	1123501.KB902297_gene3624	1.19e-197	565	COG1012@1|root,COG1012@2|Bacteria,1MU1V@1224|Proteobacteria,2TRI3@28211|Alphaproteobacteria	28211|Alphaproteobacteria	C	Belongs to the aldehyde dehydrogenase family	-	-	1.2.1.28,1.2.1.67	ko:K00141,ko:K21802	ko00622,ko00623,ko00627,ko01100,ko01120,ko01220,map00622,map00623,map00627,map01100,map01120,map01220	M00537,M00538	R01293,R01419,R05289,R05663,R05664,R05699,R07667	RC00075	ko00000,ko00001,ko00002,ko01000	-	-	-	Aldedh
297_RNODE_13_length_755597_288	1417296.U879_19500	1.07e-305	846	COG0028@1|root,COG0028@2|Bacteria,1MX3Q@1224|Proteobacteria,2U2RW@28211|Alphaproteobacteria	28211|Alphaproteobacteria	EH	Belongs to the TPP enzyme family	-	-	2.2.1.6	ko:K01652	ko00290,ko00650,ko00660,ko00770,ko01100,ko01110,ko01130,ko01210,ko01230,map00290,map00650,map00660,map00770,map01100,map01110,map01130,map01210,map01230	M00019,M00570	R00006,R00014,R00226,R03050,R04672,R04673,R08648	RC00027,RC00106,RC01192,RC02744,RC02893	ko00000,ko00001,ko00002,ko01000	-	-	-	TPP_enzyme_C,TPP_enzyme_M,TPP_enzyme_N
297_RNODE_13_length_755597_289	314271.RB2654_01935	1.2e-181	511	COG0042@1|root,COG0042@2|Bacteria,1MUY1@1224|Proteobacteria,2TSRR@28211|Alphaproteobacteria	28211|Alphaproteobacteria	J	Catalyzes the synthesis of 5,6-dihydrouridine (D), a modified base found in the D-loop of most tRNAs, via the reduction of the C5-C6 double bond in target uridines. Specifically modifies U20 and U20a in tRNAs	dusA	-	-	ko:K05539	-	-	-	-	ko00000,ko01000,ko03016	-	-	-	Dus
297_RNODE_13_length_755597_290	314271.RB2654_04814	1.19e-195	555	COG0477@1|root,COG0477@2|Bacteria,1QTUM@1224|Proteobacteria,2TVX9@28211|Alphaproteobacteria	28211|Alphaproteobacteria	EGP	COG0477 Permeases of the major facilitator superfamily	-	-	-	-	-	-	-	-	-	-	-	-	MFS_1,Sugar_tr
297_RNODE_13_length_755597_291	314271.RB2654_04809	1.95e-109	317	COG3803@1|root,COG3803@2|Bacteria,1RHYI@1224|Proteobacteria,2U7AN@28211|Alphaproteobacteria	28211|Alphaproteobacteria	S	Protein conserved in bacteria	-	-	-	-	-	-	-	-	-	-	-	-	DUF924
297_RNODE_13_length_755597_292	314271.RB2654_04804	0	854	COG1249@1|root,COG1249@2|Bacteria,1MU2U@1224|Proteobacteria,2TR8H@28211|Alphaproteobacteria	28211|Alphaproteobacteria	C	COG1249 Pyruvate 2-oxoglutarate dehydrogenase complex, dihydrolipoamide dehydrogenase (E3) component, and related enzymes	lpd	GO:0005575,GO:0005622,GO:0005623,GO:0005737,GO:0044424,GO:0044464	1.8.1.4	ko:K00382	ko00010,ko00020,ko00260,ko00280,ko00620,ko00630,ko00640,ko01100,ko01110,ko01120,ko01130,ko01200,map00010,map00020,map00260,map00280,map00620,map00630,map00640,map01100,map01110,map01120,map01130,map01200	M00009,M00011,M00036,M00307,M00532	R00209,R01221,R01698,R03815,R07618,R08549	RC00004,RC00022,RC00583,RC02742,RC02833,RC02834	br01601,ko00000,ko00001,ko00002,ko01000,ko04147	-	-	-	Pyr_redox_2,Pyr_redox_dim
297_RNODE_13_length_755597_293	314271.RB2654_04601	1.92e-239	662	COG0248@1|root,COG0248@2|Bacteria,1MV35@1224|Proteobacteria,2TT2C@28211|Alphaproteobacteria	28211|Alphaproteobacteria	FP	exopolyphosphatase	ppx	-	3.6.1.11,3.6.1.40	ko:K01524	ko00230,map00230	-	R03409	RC00002	ko00000,ko00001,ko01000	-	-	-	Ppx-GppA
297_RNODE_13_length_755597_294	981384.AEYW01000006_gene2784	3.75e-148	420	COG0293@1|root,COG0293@2|Bacteria,1MW1C@1224|Proteobacteria,2TSBW@28211|Alphaproteobacteria,4NAE3@97050|Ruegeria	28211|Alphaproteobacteria	J	Specifically methylates the uridine in position 2552 of 23S rRNA at the 2'-O position of the ribose in the fully assembled 50S ribosomal subunit	ftsJ	-	2.1.1.166	ko:K02427	-	-	-	-	ko00000,ko01000,ko03009	-	-	-	FtsJ
297_RNODE_13_length_755597_295	314271.RB2654_04586	3.02e-255	715	COG1858@1|root,COG1858@2|Bacteria,1MV70@1224|Proteobacteria,2TRTJ@28211|Alphaproteobacteria	28211|Alphaproteobacteria	C	cytochrome c peroxidase	-	-	1.11.1.5	ko:K00428	-	-	-	-	ko00000,ko01000	-	-	-	CCP_MauG
297_RNODE_13_length_755597_296	314271.RB2654_04576	2.79e-136	392	2DBI1@1|root,2Z9E7@2|Bacteria,1QT4C@1224|Proteobacteria,2U2XD@28211|Alphaproteobacteria	28211|Alphaproteobacteria	S	Uncharacterized protein conserved in bacteria (DUF2059)	-	-	-	-	-	-	-	-	-	-	-	-	DUF2059
297_RNODE_13_length_755597_297	1208323.B30_09393	2.2e-85	257	COG0261@1|root,COG3743@1|root,COG0261@2|Bacteria,COG3743@2|Bacteria,1MZEW@1224|Proteobacteria,2UBT3@28211|Alphaproteobacteria	28211|Alphaproteobacteria	J	This protein binds to 23S rRNA in the presence of protein L20	rplU	GO:0003674,GO:0003735,GO:0005198	-	ko:K02888	ko03010,map03010	M00178	-	-	br01610,ko00000,ko00001,ko00002,ko03011	-	-	-	HHH_5,Ribosomal_L21p
297_RNODE_13_length_755597_298	314271.RB2654_04556	7.43e-50	159	COG0211@1|root,COG0211@2|Bacteria,1MZGH@1224|Proteobacteria,2UBUX@28211|Alphaproteobacteria	28211|Alphaproteobacteria	J	Belongs to the bacterial ribosomal protein bL27 family	rpmA	GO:0003674,GO:0003735,GO:0005198,GO:0005575,GO:0005622,GO:0005623,GO:0005737,GO:0005829,GO:0005840,GO:0015934,GO:0022625,GO:0022626,GO:0032991,GO:0043226,GO:0043228,GO:0043229,GO:0043232,GO:0044391,GO:0044422,GO:0044424,GO:0044444,GO:0044445,GO:0044446,GO:0044464,GO:1990904	-	ko:K02899	ko03010,map03010	M00178	-	-	br01610,ko00000,ko00001,ko00002,ko03011	-	-	-	Ribosomal_L27
297_RNODE_13_length_755597_299	314271.RB2654_04551	1.23e-104	305	COG1670@1|root,COG1670@2|Bacteria,1N6Q1@1224|Proteobacteria,2UG72@28211|Alphaproteobacteria	28211|Alphaproteobacteria	J	COG1670 acetyltransferases, including N-acetylases of ribosomal proteins	MA20_44020	-	-	-	-	-	-	-	-	-	-	-	Acetyltransf_3
297_RNODE_13_length_755597_300	314271.RB2654_04546	1.25e-55	179	COG1670@1|root,COG1670@2|Bacteria,1MXGM@1224|Proteobacteria,2UIRB@28211|Alphaproteobacteria	28211|Alphaproteobacteria	J	COG1670 acetyltransferases, including N-acetylases of ribosomal proteins	-	-	2.3.1.128	ko:K03790	-	-	-	-	ko00000,ko01000,ko03009	-	-	-	Acetyltransf_3
297_RNODE_13_length_755597_301	314271.RB2654_04541	6.24e-226	625	COG0536@1|root,COG0536@2|Bacteria,1MUGZ@1224|Proteobacteria,2TR5I@28211|Alphaproteobacteria	28211|Alphaproteobacteria	S	An essential GTPase which binds GTP, GDP and possibly (p)ppGpp with moderate affinity, with high nucleotide exchange rates and a fairly low GTP hydrolysis rate. Plays a role in control of the cell cycle, stress response, ribosome biogenesis and in those bacteria that undergo differentiation, in morphogenesis control	obg	-	-	ko:K03979	-	-	-	-	ko00000,ko01000,ko03009	-	-	-	GTP1_OBG,MMR_HSR1
297_RNODE_13_length_755597_302	314271.RB2654_04536	4.74e-211	589	COG0263@1|root,COG0263@2|Bacteria,1MUBG@1224|Proteobacteria,2TRKB@28211|Alphaproteobacteria	28211|Alphaproteobacteria	E	Catalyzes the transfer of a phosphate group to glutamate to form L-glutamate 5-phosphate	proB	GO:0003674,GO:0003824,GO:0004349,GO:0005575,GO:0005622,GO:0005623,GO:0005737,GO:0005829,GO:0006082,GO:0006520,GO:0006560,GO:0006561,GO:0006793,GO:0006796,GO:0006807,GO:0008150,GO:0008152,GO:0008652,GO:0009058,GO:0009064,GO:0009084,GO:0009987,GO:0016053,GO:0016301,GO:0016310,GO:0016740,GO:0016772,GO:0016774,GO:0018130,GO:0019202,GO:0019752,GO:0043436,GO:0044237,GO:0044238,GO:0044249,GO:0044281,GO:…	2.7.2.11	ko:K00931	ko00330,ko00332,ko01100,ko01130,ko01230,map00330,map00332,map01100,map01130,map01230	M00015	R00239	RC00002,RC00043	ko00000,ko00001,ko00002,ko01000	-	-	-	AA_kinase,PUA
297_RNODE_13_length_755597_303	314271.RB2654_04531	2.43e-269	741	COG0014@1|root,COG0014@2|Bacteria,1MUGJ@1224|Proteobacteria,2TS83@28211|Alphaproteobacteria	28211|Alphaproteobacteria	E	Catalyzes the NADPH-dependent reduction of L-glutamate 5-phosphate into L-glutamate 5-semialdehyde and phosphate. The product spontaneously undergoes cyclization to form 1-pyrroline-5- carboxylate	proA	GO:0003674,GO:0003824,GO:0004350,GO:0008150,GO:0008152,GO:0016491,GO:0016620,GO:0016903,GO:0055114	1.2.1.41	ko:K00147	ko00330,ko00332,ko01100,ko01110,ko01130,ko01230,map00330,map00332,map01100,map01110,map01130,map01230	M00015	R03313	RC00684	ko00000,ko00001,ko00002,ko01000	-	-	-	Aldedh
297_RNODE_13_length_755597_304	314271.RB2654_04516	3.75e-144	411	COG3176@1|root,COG3176@2|Bacteria,1MWIM@1224|Proteobacteria,2TUVA@28211|Alphaproteobacteria	28211|Alphaproteobacteria	S	hemolysin	-	-	-	-	-	-	-	-	-	-	-	-	Acetyltransf_5
297_RNODE_13_length_755597_305	314271.RB2654_04511	1.17e-137	396	COG0204@1|root,COG0204@2|Bacteria,1N2DG@1224|Proteobacteria,2TT8Q@28211|Alphaproteobacteria	28211|Alphaproteobacteria	I	Acyl-transferase	plsC	-	2.3.1.51	ko:K00655	ko00561,ko00564,ko01100,ko01110,map00561,map00564,map01100,map01110	M00089	R02241,R09381	RC00004,RC00037,RC00039	ko00000,ko00001,ko00002,ko01000,ko01004	-	-	-	Acyltransferase
297_RNODE_13_length_755597_308	314271.RB2654_04864	1.79e-66	206	COG2913@1|root,COG2913@2|Bacteria,1RHYM@1224|Proteobacteria,2UBU9@28211|Alphaproteobacteria	28211|Alphaproteobacteria	J	Small protein A (tmRNA-binding)	MA20_36760	-	-	-	-	-	-	-	-	-	-	-	SmpA_OmlA
297_RNODE_13_length_755597_309	314271.RB2654_04859	1.75e-91	276	COG3176@1|root,COG3176@2|Bacteria,1P4U9@1224|Proteobacteria,2U081@28211|Alphaproteobacteria	28211|Alphaproteobacteria	S	hemolysin	-	-	-	-	-	-	-	-	-	-	-	-	Acetyltransf_5
297_RNODE_13_length_755597_310	314271.RB2654_04854	0	949	COG0488@1|root,COG0488@2|Bacteria,1MU37@1224|Proteobacteria,2TR3X@28211|Alphaproteobacteria	28211|Alphaproteobacteria	S	COG0488 ATPase components of ABC transporters with duplicated ATPase domains	uup	GO:0003674,GO:0003676,GO:0003677,GO:0003824,GO:0005488,GO:0005575,GO:0005622,GO:0005623,GO:0005737,GO:0005886,GO:0008150,GO:0009314,GO:0009628,GO:0010528,GO:0016020,GO:0016462,GO:0016787,GO:0016817,GO:0016818,GO:0016887,GO:0017111,GO:0019219,GO:0019222,GO:0031323,GO:0044424,GO:0044464,GO:0050789,GO:0050794,GO:0050896,GO:0051052,GO:0051171,GO:0060255,GO:0065007,GO:0070894,GO:0071944,GO:0080090,GO:…	-	ko:K15738	-	-	-	-	ko00000,ko02000	3.A.1.120.6	-	-	ABC_tran,ABC_tran_CTD
297_RNODE_13_length_755597_311	314271.RB2654_04844	3.76e-96	283	298HD@1|root,2ZVNE@2|Bacteria,1RDBR@1224|Proteobacteria,2U79Z@28211|Alphaproteobacteria	28211|Alphaproteobacteria	S	Component of SufBCD complex	-	-	-	-	-	-	-	-	-	-	-	-	-
297_RNODE_13_length_755597_312	314271.RB2654_04839	0	1921	COG1197@1|root,COG1197@2|Bacteria,1MUXG@1224|Proteobacteria,2TR2H@28211|Alphaproteobacteria	28211|Alphaproteobacteria	L	Couples transcription and DNA repair by recognizing RNA polymerase (RNAP) stalled at DNA lesions. Mediates ATP-dependent release of RNAP and its truncated transcript from the DNA, and recruitment of nucleotide excision repair machinery to the damaged site	mfd	-	-	ko:K03723	ko03420,map03420	-	-	-	ko00000,ko00001,ko01000,ko03400	-	-	-	CarD_CdnL_TRCF,DEAD,Helicase_C,TRCF
297_RNODE_13_length_755597_314	314271.RB2654_01735	6.82e-152	442	COG0730@1|root,COG0730@2|Bacteria,1R3V4@1224|Proteobacteria,2TRYX@28211|Alphaproteobacteria	28211|Alphaproteobacteria	S	membrane transporter protein	-	-	-	ko:K07090	-	-	-	-	ko00000	-	-	-	TauE
297_RNODE_13_length_755597_315	314271.RB2654_02514	1.06e-113	336	COG0204@1|root,COG0204@2|Bacteria,1QU3F@1224|Proteobacteria,2U1AI@28211|Alphaproteobacteria	28211|Alphaproteobacteria	I	Acyltransferase	-	-	-	-	-	-	-	-	-	-	-	-	Acyltransferase
297_RNODE_13_length_755597_316	314271.RB2654_02519	3.73e-174	488	COG0796@1|root,COG0796@2|Bacteria,1NAI2@1224|Proteobacteria,2TSR7@28211|Alphaproteobacteria	28211|Alphaproteobacteria	M	Provides the (R)-glutamate required for cell wall biosynthesis	murI	-	5.1.1.3	ko:K01776	ko00471,ko01100,map00471,map01100	-	R00260	RC00302	ko00000,ko00001,ko01000,ko01011	-	-	-	Asp_Glu_race
297_RNODE_13_length_755597_317	314271.RB2654_02524	1.82e-233	644	COG0002@1|root,COG0002@2|Bacteria,1MVJ6@1224|Proteobacteria,2TRMT@28211|Alphaproteobacteria	28211|Alphaproteobacteria	E	Catalyzes the NADPH-dependent reduction of N-acetyl-5- glutamyl phosphate to yield N-acetyl-L-glutamate 5-semialdehyde	argC	-	1.2.1.38	ko:K00145	ko00220,ko01100,ko01110,ko01130,ko01210,ko01230,map00220,map01100,map01110,map01130,map01210,map01230	M00028,M00845	R03443	RC00684	ko00000,ko00001,ko00002,ko01000	-	-	-	Semialdhyde_dh,Semialdhyde_dhC
297_RNODE_13_length_755597_318	314271.RB2654_02529	1.73e-79	238	COG2332@1|root,COG2332@2|Bacteria,1RHN5@1224|Proteobacteria,2U99J@28211|Alphaproteobacteria	28211|Alphaproteobacteria	O	Heme chaperone required for the biogenesis of c-type cytochromes. Transiently binds heme delivered by CcmC and transfers the heme to apo-cytochromes in a process facilitated by CcmF and CcmH	ccmE	-	-	ko:K02197	-	-	-	-	ko00000	-	-	-	CcmE
297_RNODE_13_length_755597_319	314271.RB2654_02534	7.53e-118	340	COG3926@1|root,COG3926@2|Bacteria,1MVXW@1224|Proteobacteria,2TT3H@28211|Alphaproteobacteria	28211|Alphaproteobacteria	M	secretion activating protein	-	-	-	-	-	-	-	-	-	-	-	-	Glyco_hydro_108,PG_binding_3
297_RNODE_13_length_755597_320	314271.RB2654_02539	1.45e-84	253	29KAU@1|root,30784@2|Bacteria,1RCW8@1224|Proteobacteria,2U783@28211|Alphaproteobacteria	28211|Alphaproteobacteria	S	Holin of 3TMs, for gene-transfer release	-	-	-	-	-	-	-	-	-	-	-	-	GTA_holin_3TM
297_RNODE_13_length_755597_321	314271.RB2654_02544	6.12e-27	99.4	2EBXC@1|root,335WQ@2|Bacteria,1NB7H@1224|Proteobacteria,2UICI@28211|Alphaproteobacteria	28211|Alphaproteobacteria	-	-	-	-	-	-	-	-	-	-	-	-	-	-	-
297_RNODE_13_length_755597_323	314271.RB2654_02549	5.73e-53	171	2EAD8@1|root,334H2@2|Bacteria,1NA3U@1224|Proteobacteria,2UIUZ@28211|Alphaproteobacteria	28211|Alphaproteobacteria	-	-	-	-	-	-	-	-	-	-	-	-	-	-	-
297_RNODE_13_length_755597_324	402881.Plav_2932	3.57e-47	154	COG0640@1|root,COG0640@2|Bacteria,1RH5P@1224|Proteobacteria,2U960@28211|Alphaproteobacteria,1JQH9@119043|Rhodobiaceae	28211|Alphaproteobacteria	K	PFAM regulatory protein ArsR	-	-	-	-	-	-	-	-	-	-	-	-	HTH_20
297_RNODE_13_length_755597_325	1205680.CAKO01000019_gene44	2.09e-77	234	COG3832@1|root,COG3832@2|Bacteria,1N3W1@1224|Proteobacteria,2TSB4@28211|Alphaproteobacteria,2JUQA@204441|Rhodospirillales	204441|Rhodospirillales	S	Activator of Hsp90 ATPase homolog 1-like protein	-	-	-	-	-	-	-	-	-	-	-	-	AHSA1
297_RNODE_13_length_755597_326	314271.RB2654_02569	0	1098	COG1138@1|root,COG1138@2|Bacteria,1MUQS@1224|Proteobacteria,2TRNG@28211|Alphaproteobacteria	28211|Alphaproteobacteria	O	Cytochrome c-type biogenesis protein	ccmF	-	-	ko:K02198	-	-	-	-	ko00000,ko02000	9.B.14.1	-	-	CcmF_C,Cytochrom_C_asm
297_RNODE_13_length_755597_327	314271.RB2654_02574	5.66e-71	217	COG3088@1|root,COG3088@2|Bacteria,1MZZ5@1224|Proteobacteria,2U96P@28211|Alphaproteobacteria	28211|Alphaproteobacteria	O	subunit of a heme lyase	cycL	-	-	ko:K02200	-	-	-	-	ko00000	-	-	-	CcmH
297_RNODE_13_length_755597_328	314271.RB2654_02579	3.51e-127	368	COG1024@1|root,COG1024@2|Bacteria,1MVQN@1224|Proteobacteria,2TUXD@28211|Alphaproteobacteria	28211|Alphaproteobacteria	I	Enoyl-CoA hydratase	paaG	-	5.3.3.18	ko:K15866	ko00360,ko01120,map00360,map01120	-	R09837,R09839	RC00004,RC00326,RC02689,RC03003	ko00000,ko00001,ko01000	-	-	-	ECH_1
297_RNODE_13_length_755597_329	314271.RB2654_01595	2.87e-102	322	COG2861@1|root,COG3064@1|root,COG2861@2|Bacteria,COG3064@2|Bacteria,1RBJ3@1224|Proteobacteria,2TSWM@28211|Alphaproteobacteria	28211|Alphaproteobacteria	M	protein conserved in bacteria	yibQ	-	-	-	-	-	-	-	-	-	-	-	Polysacc_deac_2
297_RNODE_13_length_755597_330	1417296.U879_00495	1.39e-14	71.2	2DNYM@1|root,32ZTB@2|Bacteria,1QUTF@1224|Proteobacteria,2TW6W@28211|Alphaproteobacteria	28211|Alphaproteobacteria	-	-	-	-	-	-	-	-	-	-	-	-	-	-	-
297_RNODE_13_length_755597_331	314271.RB2654_01625	1.23e-48	159	2DMUE@1|root,32TQZ@2|Bacteria	2|Bacteria	-	-	-	-	-	-	-	-	-	-	-	-	-	-	-
297_RNODE_13_length_755597_332	314271.RB2654_01650	1.64e-156	441	COG0785@1|root,COG0785@2|Bacteria,1RCP7@1224|Proteobacteria,2TSAI@28211|Alphaproteobacteria	28211|Alphaproteobacteria	O	Cytochrome c biogenesis protein	soxV	-	-	ko:K06196	-	-	-	-	ko00000,ko02000	5.A.1.2	-	-	DsbD
297_RNODE_13_length_755597_333	314271.RB2654_01655	1.16e-83	253	COG2143@1|root,COG2143@2|Bacteria,1QDKY@1224|Proteobacteria,2U1M5@28211|Alphaproteobacteria	28211|Alphaproteobacteria	O	COG2143 Thioredoxin-related protein	soxW	-	-	-	-	-	-	-	-	-	-	-	Thioredoxin_2
297_RNODE_13_length_755597_334	314271.RB2654_01660	5.09e-76	233	COG2010@1|root,COG2010@2|Bacteria,1RIV2@1224|Proteobacteria,2U9C5@28211|Alphaproteobacteria	28211|Alphaproteobacteria	C	cytochrome c	soxX	-	-	ko:K17223	ko00920,ko01100,ko01120,map00920,map01100,map01120	M00595	R10151	RC03151,RC03152	ko00000,ko00001,ko00002	-	-	-	Cytochrom_C
297_RNODE_13_length_755597_335	314271.RB2654_01665	3.64e-73	221	COG5501@1|root,COG5501@2|Bacteria,1RH4J@1224|Proteobacteria,2U72E@28211|Alphaproteobacteria	28211|Alphaproteobacteria	S	sulfur oxidation protein soxY	soxY	-	-	ko:K17226	ko00920,ko01100,ko01120,map00920,map01100,map01120	M00595	R10151	RC03151,RC03152	ko00000,ko00001,ko00002	-	-	-	SoxY
297_RNODE_13_length_755597_336	1208323.B30_07946	1.62e-60	187	COG5501@1|root,COG5501@2|Bacteria,1N097@1224|Proteobacteria,2U94T@28211|Alphaproteobacteria	28211|Alphaproteobacteria	S	oxidation protein	soxZ	-	-	ko:K17227	ko00920,ko01100,ko01120,map00920,map01100,map01120	M00595	R10151	RC03151,RC03152	ko00000,ko00001,ko00002	-	-	-	SoxZ
297_RNODE_13_length_755597_337	314271.RB2654_01675	6.49e-170	478	COG3258@1|root,COG3258@2|Bacteria,1MXB0@1224|Proteobacteria,2TTDW@28211|Alphaproteobacteria	28211|Alphaproteobacteria	C	Thiosulfate-oxidizing multienzyme system protein SoxA	soxA	GO:0003674,GO:0003824,GO:0005488,GO:0005506,GO:0005515,GO:0005575,GO:0005623,GO:0006091,GO:0006464,GO:0006790,GO:0006807,GO:0008150,GO:0008152,GO:0008270,GO:0009055,GO:0009987,GO:0016491,GO:0016667,GO:0016669,GO:0016740,GO:0016782,GO:0016783,GO:0018192,GO:0018193,GO:0018198,GO:0018307,GO:0019417,GO:0019418,GO:0019538,GO:0020037,GO:0022900,GO:0032991,GO:0036211,GO:0042597,GO:0043167,GO:0043169,GO:…	-	ko:K17222	ko00920,ko01100,ko01120,map00920,map01100,map01120	M00595	R10151	RC03151,RC03152	ko00000,ko00001,ko00002	-	-	-	-
297_RNODE_13_length_755597_338	314271.RB2654_01680	0	1066	COG0737@1|root,COG0737@2|Bacteria,1MX03@1224|Proteobacteria,2TUAE@28211|Alphaproteobacteria	28211|Alphaproteobacteria	F	Belongs to the 5'-nucleotidase family	soxB	-	-	ko:K17224	ko00920,ko01100,ko01120,map00920,map01100,map01120	M00595	R10151	RC03151,RC03152	ko00000,ko00001,ko00002	-	-	-	5_nucleotid_C,Metallophos
297_RNODE_13_length_755597_339	439497.RR11_214	3.61e-259	716	COG2041@1|root,COG2041@2|Bacteria,1MX9E@1224|Proteobacteria,2TRK0@28211|Alphaproteobacteria,4NBVC@97050|Ruegeria	28211|Alphaproteobacteria	S	Mo-co oxidoreductase dimerisation domain	soxC	-	-	ko:K17225	ko00920,ko01100,ko01120,map00920,map01100,map01120	M00595	R10151	RC03151,RC03152	ko00000,ko00001,ko00002	-	-	-	Mo-co_dimer,Oxidored_molyb
297_RNODE_13_length_755597_340	314271.RB2654_01690	4.4e-147	426	COG3258@1|root,COG3474@1|root,COG3258@2|Bacteria,COG3474@2|Bacteria,1MZGS@1224|Proteobacteria,2UCUT@28211|Alphaproteobacteria	28211|Alphaproteobacteria	C	cytochrome	soxD	-	-	ko:K08738	ko00920,ko01100,ko01120,ko01524,ko02020,ko04115,ko04210,ko04214,ko04215,ko04932,ko05010,ko05012,ko05014,ko05016,ko05134,ko05145,ko05152,ko05161,ko05164,ko05167,ko05168,ko05200,ko05210,ko05222,ko05416,map00920,map01100,map01120,map01524,map02020,map04115,map04210,map04214,map04215,map04932,map05010,map05012,map05014,map05016,map05134,map05145,map05152,map05161,map05164,map05167,map05168,map05200,m…	M00595	R10151	RC03151,RC03152	ko00000,ko00001,ko00002	3.D.4.6	-	-	Cytochrom_C,Cytochrome_CBB3
297_RNODE_13_length_755597_341	314271.RB2654_01695	3.3e-120	348	COG2863@1|root,COG3474@1|root,COG2863@2|Bacteria,COG3474@2|Bacteria,1MZGS@1224|Proteobacteria,2UCUT@28211|Alphaproteobacteria	28211|Alphaproteobacteria	C	cytochrome	soxE	-	-	ko:K08738	ko00920,ko01100,ko01120,ko01524,ko02020,ko04115,ko04210,ko04214,ko04215,ko04932,ko05010,ko05012,ko05014,ko05016,ko05134,ko05145,ko05152,ko05161,ko05164,ko05167,ko05168,ko05200,ko05210,ko05222,ko05416,map00920,map01100,map01120,map01524,map02020,map04115,map04210,map04214,map04215,map04932,map05010,map05012,map05014,map05016,map05134,map05145,map05152,map05161,map05164,map05167,map05168,map05200,m…	M00595	R10151	RC03151,RC03152	ko00000,ko00001,ko00002	3.D.4.6	-	-	Cytochrom_C,Cytochrome_CBB3
297_RNODE_13_length_755597_342	314271.RB2654_01700	9.87e-254	701	COG0446@1|root,COG0446@2|Bacteria,1N5MC@1224|Proteobacteria,2TT55@28211|Alphaproteobacteria	28211|Alphaproteobacteria	S	Sulfide dehydrogenase	soxF	-	1.8.2.3,1.8.5.4	ko:K17218,ko:K17229	ko00920,ko01120,map00920,map01120	-	R09499,R10152	RC03155	ko00000,ko00001,ko01000	-	-	-	FCSD-flav_bind,Pyr_redox_2
297_RNODE_13_length_755597_343	314271.RB2654_01705	1.44e-67	208	COG3439@1|root,COG3439@2|Bacteria,1RHPD@1224|Proteobacteria,2U95F@28211|Alphaproteobacteria	28211|Alphaproteobacteria	S	Domain of unknown function DUF302	-	-	-	-	-	-	-	-	-	-	-	-	DUF302
297_RNODE_13_length_755597_344	314271.RB2654_01710	3.46e-77	233	COG2391@1|root,COG2391@2|Bacteria,1MZ3A@1224|Proteobacteria,2UCDT@28211|Alphaproteobacteria	28211|Alphaproteobacteria	S	transporter component	-	-	-	ko:K07112	-	-	-	-	ko00000	-	-	-	Sulf_transp
297_RNODE_13_length_755597_345	314271.RB2654_01715	3.97e-77	232	COG2391@1|root,COG2391@2|Bacteria,1MZC0@1224|Proteobacteria,2U99K@28211|Alphaproteobacteria	28211|Alphaproteobacteria	S	transporter component	-	-	-	ko:K07112	-	-	-	-	ko00000	-	-	-	Sulf_transp
297_RNODE_13_length_755597_346	314271.RB2654_01720	4.85e-203	565	COG0491@1|root,COG0491@2|Bacteria,1MURA@1224|Proteobacteria,2TR1F@28211|Alphaproteobacteria	28211|Alphaproteobacteria	P	COG0491 Zn-dependent hydrolases, including glyoxylases	-	-	-	-	-	-	-	-	-	-	-	-	Lactamase_B
297_RNODE_13_length_755597_347	314271.RB2654_01725	6.28e-54	171	COG3453@1|root,COG3453@2|Bacteria,1N9AF@1224|Proteobacteria,2UG4C@28211|Alphaproteobacteria	28211|Alphaproteobacteria	S	Protein conserved in bacteria	-	-	-	-	-	-	-	-	-	-	-	-	DUF442
297_RNODE_13_length_755597_348	314271.RB2654_01730	0	927	COG0659@1|root,COG0659@2|Bacteria,1MWDF@1224|Proteobacteria,2TT0G@28211|Alphaproteobacteria	28211|Alphaproteobacteria	P	COG0659 Sulfate permease and related transporters (MFS superfamily	-	-	-	ko:K03321	-	-	-	-	ko00000,ko02000	2.A.53.3	-	-	STAS,Sulfate_transp
297_RNODE_13_length_755597_349	314271.RB2654_02969	7.79e-148	420	COG1028@1|root,COG1028@2|Bacteria,1MUBQ@1224|Proteobacteria,2TRPN@28211|Alphaproteobacteria	28211|Alphaproteobacteria	IQ	Belongs to the short-chain dehydrogenases reductases (SDR) family	-	-	-	-	-	-	-	-	-	-	-	-	adh_short,adh_short_C2
297_RNODE_13_length_755597_350	314271.RB2654_01425	4.04e-41	141	COG0454@1|root,COG0456@2|Bacteria,1N9HC@1224|Proteobacteria,2UHGY@28211|Alphaproteobacteria	28211|Alphaproteobacteria	K	Acetyltransferase (GNAT) family	-	-	-	-	-	-	-	-	-	-	-	-	Acetyltransf_1
297_RNODE_13_length_755597_352	1394178.AWOO02000028_gene5414	1e-25	111	COG3509@1|root,COG3509@2|Bacteria,2GNV6@201174|Actinobacteria	201174|Actinobacteria	Q	Poly(3-hydroxybutyrate) depolymerase	-	-	-	ko:K03932	-	-	-	-	ko00000	-	CE1	-	Esterase_phd
297_RNODE_13_length_755597_353	439497.RR11_2671	5.89e-19	80.1	2C5FZ@1|root,33JE3@2|Bacteria,1NPCJ@1224|Proteobacteria,2UMJ6@28211|Alphaproteobacteria	28211|Alphaproteobacteria	-	-	-	-	-	-	-	-	-	-	-	-	-	-	-
297_RNODE_13_length_755597_358	1449350.OCH239_10875	1.71e-65	211	COG0863@1|root,COG0863@2|Bacteria	2|Bacteria	L	N-4 methylation of cytosine	-	-	2.1.1.72	ko:K00571	-	-	-	-	ko00000,ko01000,ko02048	-	-	-	N6_N4_Mtase
297_RNODE_13_length_755597_359	391593.RCCS2_17626	3.39e-30	113	2CDYT@1|root,33Y3F@2|Bacteria,1NVQP@1224|Proteobacteria,2US6Z@28211|Alphaproteobacteria	28211|Alphaproteobacteria	-	-	-	-	-	-	-	-	-	-	-	-	-	-	-
297_RNODE_13_length_755597_360	999549.KI421514_gene14	9.64e-63	201	28JBQ@1|root,2Z96D@2|Bacteria,1R7HY@1224|Proteobacteria,2U57F@28211|Alphaproteobacteria	28211|Alphaproteobacteria	S	truncated by 11 aa	-	-	-	-	-	-	-	-	-	-	-	-	DUF1376
297_RNODE_13_length_755597_361	89187.ISM_12740	4.64e-69	215	2BRTT@1|root,32KTY@2|Bacteria,1Q675@1224|Proteobacteria,2VCEA@28211|Alphaproteobacteria,46S14@74030|Roseovarius	28211|Alphaproteobacteria	-	-	-	-	-	-	-	-	-	-	-	-	-	-	-
297_RNODE_13_length_755597_362	1002340.AFCF01000027_gene1322	4.86e-82	253	2CBFT@1|root,30C42@2|Bacteria,1RDKR@1224|Proteobacteria,2U8MS@28211|Alphaproteobacteria,34GIR@302485|Phaeobacter	28211|Alphaproteobacteria	-	-	-	-	-	-	-	-	-	-	-	-	-	-	-
297_RNODE_13_length_755597_364	391593.RCCS2_17676	2.76e-49	162	COG3747@1|root,COG3747@2|Bacteria,1RJ6X@1224|Proteobacteria,2U9QX@28211|Alphaproteobacteria	28211|Alphaproteobacteria	L	Phage terminase, small subunit	-	-	-	-	-	-	-	-	-	-	-	-	Terminase_4
297_RNODE_13_length_755597_365	999550.KI421507_gene2193	1.97e-303	838	COG4626@1|root,COG4626@2|Bacteria,1MW7K@1224|Proteobacteria,2TSDW@28211|Alphaproteobacteria	28211|Alphaproteobacteria	S	Phage terminase-like protein large subunit	-	-	-	-	-	-	-	-	-	-	-	-	Terminase_1
297_RNODE_13_length_755597_366	1188256.BASI01000007_gene2322	5.59e-155	452	COG4695@1|root,COG4695@2|Bacteria,1MWZP@1224|Proteobacteria,2U2J4@28211|Alphaproteobacteria	28211|Alphaproteobacteria	S	Phage portal protein	-	-	-	-	-	-	-	-	-	-	-	-	Phage_portal
297_RNODE_13_length_755597_367	1105367.CG50_10825	5.81e-91	279	COG0616@1|root,COG0616@2|Bacteria,1QGPW@1224|Proteobacteria,2U2TT@28211|Alphaproteobacteria	28211|Alphaproteobacteria	OU	COG0616 periplasmic serine proteases (ClpP class)	-	-	-	-	-	-	-	-	-	-	-	-	Peptidase_S49
297_RNODE_13_length_755597_368	1105367.CG50_10820	5.54e-136	404	COG4653@1|root,COG4653@2|Bacteria,1Q3BS@1224|Proteobacteria,2TUVY@28211|Alphaproteobacteria	28211|Alphaproteobacteria	S	phage major capsid protein, HK97	-	-	-	-	-	-	-	-	-	-	-	-	Phage_capsid
297_RNODE_13_length_755597_372	391593.RCCS2_17726	4.58e-37	131	2E1AD@1|root,32WQE@2|Bacteria,1N38M@1224|Proteobacteria,2UDR6@28211|Alphaproteobacteria	28211|Alphaproteobacteria	S	Bacteriophage HK97-gp10, putative tail-component	-	-	-	-	-	-	-	-	-	-	-	-	HK97-gp10_like
297_RNODE_13_length_755597_374	89187.ISM_12805	3.39e-27	105	2DQFJ@1|root,336IV@2|Bacteria,1NEFV@1224|Proteobacteria,2UIR0@28211|Alphaproteobacteria	28211|Alphaproteobacteria	-	-	-	-	-	-	-	-	-	-	-	-	-	-	-
297_RNODE_13_length_755597_376	574375.BAGA_11030	1.29e-59	232	COG1196@1|root,COG5283@1|root,COG1196@2|Bacteria,COG5283@2|Bacteria,1UHQM@1239|Firmicutes,4HGW7@91061|Bacilli,1ZBWW@1386|Bacillus	91061|Bacilli	D	phage tail tape measure protein	-	-	-	-	-	-	-	-	-	-	-	-	Peptidase_M23,PhageMin_Tail,SLT
297_RNODE_13_length_755597_380	1123247.AUIJ01000002_gene2202	7.59e-35	123	2C9R5@1|root,32RPQ@2|Bacteria,1MZMT@1224|Proteobacteria,2UCRT@28211|Alphaproteobacteria	28211|Alphaproteobacteria	S	Protein of unknown function (DUF1353)	-	-	-	-	-	-	-	-	-	-	-	-	DUF1353
297_RNODE_13_length_755597_383	411684.HPDFL43_05910	1.53e-70	222	COG3409@1|root,COG3409@2|Bacteria,1REI1@1224|Proteobacteria	1224|Proteobacteria	M	Putative peptidoglycan binding domain	-	-	-	-	-	-	-	-	-	-	-	-	PG_binding_1
297_RNODE_13_length_755597_389	314271.RB2654_01990	5.34e-213	592	COG0150@1|root,COG0150@2|Bacteria,1MURG@1224|Proteobacteria,2TR6G@28211|Alphaproteobacteria	28211|Alphaproteobacteria	F	Phosphoribosylformylglycinamidine cyclo-ligase	purM	-	6.3.3.1	ko:K01933	ko00230,ko01100,ko01110,ko01130,map00230,map01100,map01110,map01130	M00048	R04208	RC01100	ko00000,ko00001,ko00002,ko01000	-	-	-	AIRS,AIRS_C
297_RNODE_13_length_755597_390	314271.RB2654_01995	1.51e-89	267	COG0299@1|root,COG0299@2|Bacteria,1MWN1@1224|Proteobacteria,2TRY6@28211|Alphaproteobacteria	28211|Alphaproteobacteria	F	Catalyzes the transfer of a formyl group from 10- formyltetrahydrofolate to 5-phospho-ribosyl-glycinamide (GAR), producing 5-phospho-ribosyl-N-formylglycinamide (FGAR) and tetrahydrofolate	purN	GO:0003674,GO:0003824,GO:0004644,GO:0005575,GO:0005622,GO:0005623,GO:0005737,GO:0005829,GO:0006950,GO:0006974,GO:0008150,GO:0009987,GO:0016740,GO:0016741,GO:0016742,GO:0033554,GO:0044424,GO:0044444,GO:0044464,GO:0050896,GO:0051716	2.1.2.2	ko:K11175	ko00230,ko00670,ko01100,ko01110,ko01130,map00230,map00670,map01100,map01110,map01130	M00048	R04325,R04326	RC00026,RC00197,RC01128	ko00000,ko00001,ko00002,ko01000	-	-	-	Formyl_trans_N,YjbR
297_RNODE_13_length_755597_391	314271.RB2654_02000	9.56e-238	658	COG0349@1|root,COG0349@2|Bacteria,1MURV@1224|Proteobacteria,2TSQM@28211|Alphaproteobacteria	28211|Alphaproteobacteria	J	Exonuclease involved in the 3' processing of various precursor tRNAs. Initiates hydrolysis at the 3'-terminus of an RNA molecule and releases 5'-mononucleotides	rnd	-	3.1.13.5	ko:K03684	-	-	-	-	ko00000,ko01000,ko03016	-	-	-	DNA_pol_A_exo1,HRDC
297_RNODE_13_length_755597_392	314271.RB2654_02010	5.07e-79	236	COG2166@1|root,COG2166@2|Bacteria,1RI8F@1224|Proteobacteria,2U9A2@28211|Alphaproteobacteria	28211|Alphaproteobacteria	S	SufE protein probably involved in Fe-S center assembly	sufE	-	-	ko:K02426	-	-	-	-	ko00000	-	-	-	SufE
297_RNODE_13_length_755597_394	314271.RB2654_02045	2.64e-177	503	COG1533@1|root,COG1533@2|Bacteria,1MW0H@1224|Proteobacteria,2TQQB@28211|Alphaproteobacteria	28211|Alphaproteobacteria	L	Radical SAM	MA20_42330	-	-	-	-	-	-	-	-	-	-	-	Radical_SAM
297_RNODE_13_length_755597_395	1336249.JADW01000015_gene955	6.74e-55	174	COG3791@1|root,COG3791@2|Bacteria,1RHWZ@1224|Proteobacteria,2UBRG@28211|Alphaproteobacteria,4BMWQ@82115|Rhizobiaceae	28211|Alphaproteobacteria	S	Glutathione-dependent formaldehyde-activating enzyme	-	-	-	-	-	-	-	-	-	-	-	-	GFA
297_RNODE_13_length_755597_397	1337093.MBE-LCI_2173	7.6e-168	470	COG0152@1|root,COG0152@2|Bacteria,1MUR9@1224|Proteobacteria,2TR8D@28211|Alphaproteobacteria,2P8KI@245186|Loktanella	28211|Alphaproteobacteria	F	SAICAR synthetase	purC	-	6.3.2.6	ko:K01923	ko00230,ko01100,ko01110,ko01130,map00230,map01100,map01110,map01130	M00048	R04591	RC00064,RC00162	ko00000,ko00001,ko00002,ko01000	-	-	-	SAICAR_synt
297_RNODE_13_length_755597_398	314271.RB2654_02075	2.43e-42	139	COG1828@1|root,COG1828@2|Bacteria,1N83G@1224|Proteobacteria,2UF7S@28211|Alphaproteobacteria	28211|Alphaproteobacteria	F	Part of the phosphoribosylformylglycinamidine synthase complex involved in the purines biosynthetic pathway. Catalyzes the ATP-dependent conversion of formylglycinamide ribonucleotide (FGAR) and glutamine to yield formylglycinamidine ribonucleotide (FGAM) and glutamate. The FGAM synthase complex is composed of three subunits. PurQ produces an ammonia molecule by converting glutamine to glutamate.…	purS	-	6.3.5.3	ko:K01952	ko00230,ko01100,ko01110,ko01130,map00230,map01100,map01110,map01130	M00048	R04463	RC00010,RC01160	ko00000,ko00001,ko00002,ko01000	-	-	-	PurS
297_RNODE_13_length_755597_399	1231392.OCGS_2311	2.32e-67	218	COG2267@1|root,COG2267@2|Bacteria,1P3EB@1224|Proteobacteria	1224|Proteobacteria	I	Alpha beta hydrolase	mhpC	-	3.7.1.14	ko:K05714	ko00360,ko01120,ko01220,map00360,map01120,map01220	M00545	R02603,R06789	RC00752,RC00753,RC01337	br01602,ko00000,ko00001,ko00002,ko01000	-	-	-	Abhydrolase_1
297_RNODE_13_length_755597_400	314271.RB2654_02090	6.22e-140	397	COG0047@1|root,COG0047@2|Bacteria,1MU4Y@1224|Proteobacteria,2TS67@28211|Alphaproteobacteria	28211|Alphaproteobacteria	F	Part of the phosphoribosylformylglycinamidine synthase complex involved in the purines biosynthetic pathway. Catalyzes the ATP-dependent conversion of formylglycinamide ribonucleotide (FGAR) and glutamine to yield formylglycinamidine ribonucleotide (FGAM) and glutamate. The FGAM synthase complex is composed of three subunits. PurQ produces an ammonia molecule by converting glutamine to glutamate.…	purQ	GO:0005575,GO:0005622,GO:0005623,GO:0005737,GO:0044424,GO:0044464	6.3.5.3	ko:K01952	ko00230,ko01100,ko01110,ko01130,map00230,map01100,map01110,map01130	M00048	R04463	RC00010,RC01160	ko00000,ko00001,ko00002,ko01000	-	-	-	GATase_5
297_RNODE_13_length_755597_401	314271.RB2654_02095	0	915	COG4191@1|root,COG4191@2|Bacteria,1RCM9@1224|Proteobacteria,2TR8X@28211|Alphaproteobacteria	28211|Alphaproteobacteria	T	Histidine kinase	dctB	-	2.7.13.3	ko:K10125	ko02020,map02020	M00504	-	-	ko00000,ko00001,ko00002,ko01000,ko01001,ko02022	-	-	-	HATPase_c,HisKA,dCache_1,dCache_3
297_RNODE_13_length_755597_402	314271.RB2654_02100	6.9e-295	807	COG2204@1|root,COG2204@2|Bacteria,1MU0N@1224|Proteobacteria,2TQPG@28211|Alphaproteobacteria	28211|Alphaproteobacteria	T	COG2204 Response regulator containing CheY-like receiver AAA-type ATPase and DNA-binding domains	dctD	-	-	ko:K10126	ko02020,map02020	M00504	-	-	ko00000,ko00001,ko00002,ko02022	-	-	-	HTH_8,Response_reg,Sigma54_activat
297_RNODE_13_length_755597_403	742159.HMPREF0004_2269	6.84e-37	133	COG0586@1|root,COG0586@2|Bacteria,1R5SJ@1224|Proteobacteria,2VSRU@28216|Betaproteobacteria	28216|Betaproteobacteria	S	PFAM SNARE associated Golgi protein	-	-	-	-	-	-	-	-	-	-	-	-	SNARE_assoc
297_RNODE_13_length_755597_404	1461693.ATO10_10620	2.68e-197	551	COG0604@1|root,COG0604@2|Bacteria,1MV3W@1224|Proteobacteria,2TRW7@28211|Alphaproteobacteria	28211|Alphaproteobacteria	C	COG0604 NADPH quinone reductase and related Zn-dependent oxidoreductases	acuI	-	1.1.1.1	ko:K00001,ko:K19745	ko00010,ko00071,ko00350,ko00625,ko00626,ko00640,ko00830,ko00980,ko00982,ko01100,ko01110,ko01120,ko01130,ko01220,map00010,map00071,map00350,map00625,map00626,map00640,map00830,map00980,map00982,map01100,map01110,map01120,map01130,map01220	-	R00623,R00754,R00919,R02124,R04805,R04880,R05233,R05234,R06917,R06927,R07105,R08281,R08306,R08310	RC00050,RC00087,RC00088,RC00095,RC00099,RC00116,RC00649,RC01734,RC02273	ko00000,ko00001,ko01000	-	-	-	ADH_N,ADH_zinc_N
297_RNODE_13_length_755597_405	1461694.ATO9_15515	0	914	COG1292@1|root,COG1292@2|Bacteria,1MV0K@1224|Proteobacteria,2TQR4@28211|Alphaproteobacteria,2PCIT@252301|Oceanicola	28211|Alphaproteobacteria	M	Belongs to the BCCT transporter (TC 2.A.15) family	betS	-	-	ko:K03451	-	-	-	-	ko00000	2.A.15	-	-	BCCT
297_RNODE_13_length_755597_406	314271.RB2654_02624	6.63e-280	772	COG0415@1|root,COG0415@2|Bacteria,1MV9Y@1224|Proteobacteria,2TSDP@28211|Alphaproteobacteria	28211|Alphaproteobacteria	L	Belongs to the DNA photolyase family	phrB	GO:0000003,GO:0000166,GO:0000719,GO:0001101,GO:0002252,GO:0002376,GO:0003006,GO:0003674,GO:0003824,GO:0003904,GO:0003913,GO:0005488,GO:0005515,GO:0005524,GO:0005575,GO:0005622,GO:0005623,GO:0005634,GO:0005654,GO:0005737,GO:0005773,GO:0006139,GO:0006259,GO:0006281,GO:0006290,GO:0006325,GO:0006338,GO:0006725,GO:0006732,GO:0006753,GO:0006793,GO:0006796,GO:0006807,GO:0006873,GO:0006874,GO:0006875,GO:…	4.1.99.3	ko:K01669	-	-	-	-	ko00000,ko01000,ko03400	-	-	-	DNA_photolyase,FAD_binding_7
297_RNODE_13_length_755597_407	314271.RB2654_02629	9.64e-257	707	COG2230@1|root,COG2230@2|Bacteria,1MX3U@1224|Proteobacteria,2TR8K@28211|Alphaproteobacteria	28211|Alphaproteobacteria	M	COG2230 Cyclopropane fatty acid synthase and related methyltransferases	cfa	GO:0003674,GO:0003824,GO:0005575,GO:0005622,GO:0005623,GO:0005737,GO:0005829,GO:0006629,GO:0008150,GO:0008152,GO:0008168,GO:0008757,GO:0008825,GO:0009987,GO:0016740,GO:0016741,GO:0030258,GO:0032259,GO:0044237,GO:0044238,GO:0044255,GO:0044424,GO:0044444,GO:0044464,GO:0071704	2.1.1.79	ko:K00574	-	-	-	-	ko00000,ko01000	-	-	-	CMAS
297_RNODE_13_length_755597_409	314271.RB2654_02639	3.22e-165	474	COG0494@1|root,COG0494@2|Bacteria,1RDMW@1224|Proteobacteria,2TTKQ@28211|Alphaproteobacteria	28211|Alphaproteobacteria	L	COG0494 NTP pyrophosphohydrolases including oxidative damage repair enzymes	trgB	-	3.6.1.13	ko:K01515	ko00230,map00230	-	R01054	RC00002	ko00000,ko00001,ko01000	-	-	-	GGACT,NUDIX
297_RNODE_13_length_755597_410	314271.RB2654_02644	1.21e-223	619	COG0031@1|root,COG0031@2|Bacteria,1MUBE@1224|Proteobacteria,2TR4W@28211|Alphaproteobacteria	28211|Alphaproteobacteria	E	Cysteine synthase	cysB	GO:0000096,GO:0000097,GO:0003674,GO:0003824,GO:0004124,GO:0005488,GO:0005575,GO:0005622,GO:0005623,GO:0005737,GO:0006082,GO:0006520,GO:0006534,GO:0006535,GO:0006563,GO:0006790,GO:0006807,GO:0008144,GO:0008150,GO:0008152,GO:0008652,GO:0009058,GO:0009069,GO:0009070,GO:0009987,GO:0016053,GO:0016740,GO:0016765,GO:0019344,GO:0019752,GO:0019842,GO:0030170,GO:0036094,GO:0043167,GO:0043168,GO:0043436,GO:…	2.5.1.47	ko:K01738	ko00270,ko00920,ko01100,ko01110,ko01120,ko01130,ko01200,ko01230,map00270,map00920,map01100,map01110,map01120,map01130,map01200,map01230	M00021	R00897,R03601,R04859	RC00020,RC02814,RC02821	ko00000,ko00001,ko00002,ko01000	-	-	-	PALP
297_RNODE_13_length_755597_411	314271.RB2654_02649	0	880	COG3264@1|root,COG3264@2|Bacteria,1MWSA@1224|Proteobacteria,2TRKK@28211|Alphaproteobacteria	28211|Alphaproteobacteria	M	mechanosensitive ion channel	kefA	-	-	ko:K05802	-	-	-	-	ko00000,ko02000	1.A.23.1.1	-	-	DUF3772,MS_channel
297_RNODE_13_length_755597_414	1305735.JAFT01000005_gene2482	1.93e-156	459	COG1638@1|root,COG1638@2|Bacteria,1MUJY@1224|Proteobacteria,2TQNU@28211|Alphaproteobacteria,2PE0C@252301|Oceanicola	28211|Alphaproteobacteria	G	Bacterial extracellular solute-binding protein, family 7	-	-	-	-	-	-	-	-	-	-	-	-	DctP
297_RNODE_13_length_755597_415	1305735.JAFT01000005_gene2483	5.15e-60	191	COG4665@1|root,COG4665@2|Bacteria,1RBTR@1224|Proteobacteria,2U8RR@28211|Alphaproteobacteria,2PERM@252301|Oceanicola	28211|Alphaproteobacteria	Q	Tripartite ATP-independent periplasmic transporters, DctQ component	-	-	-	-	-	-	-	-	-	-	-	-	DctQ
297_RNODE_13_length_755597_416	1305735.JAFT01000005_gene2484	2.92e-196	557	COG1593@1|root,COG1593@2|Bacteria,1MU0F@1224|Proteobacteria,2TRM1@28211|Alphaproteobacteria,2PCB3@252301|Oceanicola	28211|Alphaproteobacteria	G	Tripartite ATP-independent periplasmic transporter, DctM component	-	-	-	-	-	-	-	-	-	-	-	-	DctM
297_RNODE_13_length_755597_417	1402135.SUH3_23935	7.55e-151	427	COG1878@1|root,COG1878@2|Bacteria,1MV8S@1224|Proteobacteria,2TSUJ@28211|Alphaproteobacteria,3ZY88@60136|Sulfitobacter	28211|Alphaproteobacteria	S	Putative cyclase	MA20_38045	-	-	-	-	-	-	-	-	-	-	-	Cyclase
297_RNODE_13_length_755597_418	1082931.KKY_1228	2.11e-129	379	COG0179@1|root,COG0179@2|Bacteria,1MV0V@1224|Proteobacteria,2TQYU@28211|Alphaproteobacteria	28211|Alphaproteobacteria	Q	COG0179 2-keto-4-pentenoate hydratase 2-oxohepta-3-ene-1,7-dioic acid hydratase (catechol pathway)	-	-	3.7.1.2	ko:K16171	ko00350,ko00643,ko01100,ko01120,map00350,map00643,map01100,map01120	M00044	R01364	RC00326,RC00446	ko00000,ko00001,ko00002,ko01000	-	-	-	FAA_hydrolase
297_RNODE_13_length_755597_419	314271.RB2654_02919	1.56e-291	807	COG2989@1|root,COG2989@2|Bacteria,1MV14@1224|Proteobacteria,2TRJ9@28211|Alphaproteobacteria	28211|Alphaproteobacteria	NU	Protein conserved in bacteria	-	-	-	ko:K21470	-	-	-	-	ko00000,ko01002,ko01011	-	-	-	PG_binding_1,YkuD
297_RNODE_13_length_755597_420	314271.RB2654_02924	6.34e-30	108	COG0236@1|root,COG0236@2|Bacteria,1MZVG@1224|Proteobacteria,2UC3Q@28211|Alphaproteobacteria	28211|Alphaproteobacteria	IQ	Acyl carrier protein	-	-	-	ko:K02078	-	-	-	-	ko00000,ko00001	-	-	-	PP-binding
297_RNODE_13_length_755597_421	1231392.OCGS_2225	6.68e-180	513	COG0304@1|root,COG0304@2|Bacteria,1MV30@1224|Proteobacteria,2TRYK@28211|Alphaproteobacteria	28211|Alphaproteobacteria	IQ	Belongs to the beta-ketoacyl-ACP synthases family	fabF1	-	-	ko:K14660	-	-	-	-	ko00000,ko01000	-	-	-	Ketoacyl-synt_C,ketoacyl-synt
297_RNODE_13_length_755597_422	314271.RB2654_02944	1.72e-283	786	COG0433@1|root,COG0433@2|Bacteria,1MU59@1224|Proteobacteria,2TRU8@28211|Alphaproteobacteria	28211|Alphaproteobacteria	S	COG0433 Predicted ATPase	yjgR	-	-	ko:K06915	-	-	-	-	ko00000	-	-	-	DUF853
297_RNODE_13_length_755597_423	314271.RB2654_03209	7.38e-179	507	COG0042@1|root,COG0042@2|Bacteria,1MV5V@1224|Proteobacteria,2TRC8@28211|Alphaproteobacteria	28211|Alphaproteobacteria	J	Catalyzes the synthesis of 5,6-dihydrouridine (D), a modified base found in the D-loop of most tRNAs, via the reduction of the C5-C6 double bond in target uridines	dusB	-	-	ko:K05540	-	-	-	-	ko00000,ko01000,ko03016	-	-	-	Dus
[truncated: 651 more rows]
