# Supplementary material for: Characterization of the Environmental Plasmidome of the Red Sea
Source: Microbiol Spectr. 2023 Jul 3;11(4):e00400-23. doi: 10.1128/spectrum.00400-23 (PMC10434023; doi:10.1128/spectrum.00400-23)
Supplement: Supplemental File 6 — File S6. Download spectrum.00400-23-s0007.xlsx, XLSX file, 0.5 MB [file spectrum.00400-23-s0007.xlsx]

## Sheet: Sheet1
Supplementary File 6: Functional assignment of the ORFs
Plasmid	ORF_name	ACLAME_function	CDD_IPS	Gene3D_IPS	Hamap_IPS	MobiDBLite_IPS	PANTHER_IPS	PIRSF_IPS	PRINTS_IPS	ProSitePatterns_IPS	ProSiteProfiles_IPS	SFLD_IPS	SMART_IPS	SUPERFAMILY_IPS	TIGRFAM_IPS	COG_category	EggNOG_function	PFAMs	PV_Prediction	PV_HMMs	VV_Prediction	VV_Pfam	Compound-BacMet	Compound-CARD
100_LNODE_1	100_LNODE_1_length_6193_2	missing	missing	missing	missing	-,consensus disorder prediction	missing	missing	missing	missing	missing	missing	missing	missing	missing	missing	missing	missing	Chromosome	Guanylate_cyc TPR_8 TPR_8 Thiamine_BP DUF1244 Aldo_ket_red	Uncertain - plasmid or chromosomal	Thiamine_BP Aldo_ket_red TPR_8 DUF1244 Guanylate_cyc	missing	missing
100_LNODE_1	100_LNODE_1_length_6193_3	oxidoreductase activity	missing	-,NADP-dependent oxidoreductase domain superfamily	missing	missing	-,ALDO-KETO REDUCTASE YAKC [NADP(+)]	missing	missing	missing	missing	missing	missing	NAD(P)-linked oxidoreductase,NADP-dependent oxidoreductase domain superfamily	missing	C	oxidoreductases (related to aryl-alcohol dehydrogenases)	Aldo_ket_red	Chromosome	Guanylate_cyc TPR_8 TPR_8 Thiamine_BP DUF1244 Aldo_ket_red	Uncertain - plasmid or chromosomal	Thiamine_BP Aldo_ket_red TPR_8 DUF1244 Guanylate_cyc	missing	missing
100_LNODE_1	100_LNODE_1_length_6193_4	missing	missing	-,SMc04008-like superfamily	missing	missing	missing	missing	missing	missing	missing	missing	missing	SMc04008-like,SMc04008-like superfamily	missing	S	Protein of unknown function (DUF1244)	DUF1244	Chromosome	Guanylate_cyc TPR_8 TPR_8 Thiamine_BP DUF1244 Aldo_ket_red	Uncertain - plasmid or chromosomal	Thiamine_BP Aldo_ket_red TPR_8 DUF1244 Guanylate_cyc	missing	missing
100_LNODE_1	100_LNODE_1_length_6193_5	missing	missing	-,MTH1187/YkoF-like	missing	missing	-,UPF0045 PROTEIN ECM15	missing	missing	missing	missing	missing	missing	MTH1187/YkoF-like	MTH1187 family,TIGR00106: uncharacterized protein,Thiamine-binding protein	S	Thiamine-binding protein	Thiamine_BP	Chromosome	Guanylate_cyc TPR_8 TPR_8 Thiamine_BP DUF1244 Aldo_ket_red	Uncertain - plasmid or chromosomal	Thiamine_BP Aldo_ket_red TPR_8 DUF1244 Guanylate_cyc	missing	missing
100_LNODE_1	100_LNODE_1_length_6193_6	adenylate cyclase activity,protein kinase activity,two-component sensor activity,missing	Adenylyl cyclase class-3/4/guanylyl cyclase,CHD	Adenylyl Cyclase,Nucleotide cyclase	missing	missing	-,BLR2525 PROTEIN	missing	missing	missing	Adenylyl cyclase class-3/4/guanylyl cyclase,Guanylate cyclase domain profile.	missing	tpr_5,Tetratricopeptide repeat	Nucleotide cyclase	missing	T	Adenylate cyclase	Guanylate_cyc	Chromosome	Guanylate_cyc TPR_8 TPR_8 Thiamine_BP DUF1244 Aldo_ket_red	Uncertain - plasmid or chromosomal	Thiamine_BP Aldo_ket_red TPR_8 DUF1244 Guanylate_cyc	missing	missing
101_LNODE_1	101_LNODE_1_length_35176_10	missing	missing	missing	missing	missing	missing	missing	missing	missing	missing	missing	missing	missing	missing	G	Belongs to the glycosyl hydrolase 8 (cellulase D) family	-	Plasmid	DUF5309 Guanylate_cyc CHASE2 FecR CsgG CsgF DUF5872 Phage_lysozyme SNase AAA_25 AAA_24 DUF2800 DUF3310 Peptidase_S74	Virus	DUF2800 CsgF DUF3310 SNase Peptidase_S74 DUF5309 CsgG FecR AAA_25 DUF5872 CHASE2 Phage_lysozyme AAA_24 Guanylate_cyc	missing	missing
101_LNODE_1	101_LNODE_1_length_35176_12	missing	missing	missing	missing	missing	missing	missing	missing	missing	missing	missing	missing	missing	missing	-	-	-	Plasmid	DUF5309 Guanylate_cyc CHASE2 FecR CsgG CsgF DUF5872 Phage_lysozyme SNase AAA_25 AAA_24 DUF2800 DUF3310 Peptidase_S74	Virus	DUF2800 CsgF DUF3310 SNase Peptidase_S74 DUF5309 CsgG FecR AAA_25 DUF5872 CHASE2 Phage_lysozyme AAA_24 Guanylate_cyc	missing	missing
101_LNODE_1	101_LNODE_1_length_35176_17	missing	missing	missing	missing	missing	missing	missing	missing	missing	Intramolecular chaperone auto-processing domain,Intramolecular chaperone auto-processing (ICA) domain profile.	missing	missing	missing	missing	-	-	-	Plasmid	DUF5309 Guanylate_cyc CHASE2 FecR CsgG CsgF DUF5872 Phage_lysozyme SNase AAA_25 AAA_24 DUF2800 DUF3310 Peptidase_S74	Virus	DUF2800 CsgF DUF3310 SNase Peptidase_S74 DUF5309 CsgG FecR AAA_25 DUF5872 CHASE2 Phage_lysozyme AAA_24 Guanylate_cyc	missing	missing
101_LNODE_1	101_LNODE_1_length_35176_19	missing	missing	missing	missing	-,consensus disorder prediction	missing	missing	missing	missing	missing	missing	missing	missing	missing	missing	missing	missing	Plasmid	DUF5309 Guanylate_cyc CHASE2 FecR CsgG CsgF DUF5872 Phage_lysozyme SNase AAA_25 AAA_24 DUF2800 DUF3310 Peptidase_S74	Virus	DUF2800 CsgF DUF3310 SNase Peptidase_S74 DUF5309 CsgG FecR AAA_25 DUF5872 CHASE2 Phage_lysozyme AAA_24 Guanylate_cyc	missing	missing
101_LNODE_1	101_LNODE_1_length_35176_2	DNA endonuclease activity	missing	-,SNase-like, OB-fold superfamily	missing	missing	-,EBNA2 BINDING PROTEIN P100	missing	missing	Thermonuclease active site,Thermonuclease family signature 2.	Thermonuclease domain profile., OB-fold,Staphylococcal nuclease (SNase-like)	missing	Staphylococcal nuclease (SNase-like), OB-fold,SNASE_2	-,Staphylococcal nuclease	missing	S	Staphylococcal nuclease homologue	-	Plasmid	DUF5309 Guanylate_cyc CHASE2 FecR CsgG CsgF DUF5872 Phage_lysozyme SNase AAA_25 AAA_24 DUF2800 DUF3310 Peptidase_S74	Virus	DUF2800 CsgF DUF3310 SNase Peptidase_S74 DUF5309 CsgG FecR AAA_25 DUF5872 CHASE2 Phage_lysozyme AAA_24 Guanylate_cyc	missing	missing
101_LNODE_1	101_LNODE_1_length_35176_20	missing	missing	missing	missing	missing	missing	missing	missing	missing	missing	missing	missing	Putative DNA-binding domain,Putative DNA-binding domain superfamily	missing	missing	missing	missing	Plasmid	DUF5309 Guanylate_cyc CHASE2 FecR CsgG CsgF DUF5872 Phage_lysozyme SNase AAA_25 AAA_24 DUF2800 DUF3310 Peptidase_S74	Virus	DUF2800 CsgF DUF3310 SNase Peptidase_S74 DUF5309 CsgG FecR AAA_25 DUF5872 CHASE2 Phage_lysozyme AAA_24 Guanylate_cyc	missing	missing
101_LNODE_1	101_LNODE_1_length_35176_22	missing	missing	missing	missing	-,consensus disorder prediction	missing	missing	missing	missing	missing	missing	missing	missing	missing	missing	missing	missing	Plasmid	DUF5309 Guanylate_cyc CHASE2 FecR CsgG CsgF DUF5872 Phage_lysozyme SNase AAA_25 AAA_24 DUF2800 DUF3310 Peptidase_S74	Virus	DUF2800 CsgF DUF3310 SNase Peptidase_S74 DUF5309 CsgG FecR AAA_25 DUF5872 CHASE2 Phage_lysozyme AAA_24 Guanylate_cyc	missing	missing
101_LNODE_1	101_LNODE_1_length_35176_23	missing	missing	missing	missing	missing	missing	missing	missing	missing	missing	missing	missing	P-loop containing nucleoside triphosphate hydrolase,P-loop containing nucleoside triphosphate hydrolases	missing	S	AAA domain	AAA_24	Plasmid	DUF5309 Guanylate_cyc CHASE2 FecR CsgG CsgF DUF5872 Phage_lysozyme SNase AAA_25 AAA_24 DUF2800 DUF3310 Peptidase_S74	Virus	DUF2800 CsgF DUF3310 SNase Peptidase_S74 DUF5309 CsgG FecR AAA_25 DUF5872 CHASE2 Phage_lysozyme AAA_24 Guanylate_cyc	missing	missing
101_LNODE_1	101_LNODE_1_length_35176_25	missing	missing	missing	missing	-,consensus disorder prediction	missing	missing	missing	missing	missing	missing	missing	missing	missing	missing	missing	missing	Plasmid	DUF5309 Guanylate_cyc CHASE2 FecR CsgG CsgF DUF5872 Phage_lysozyme SNase AAA_25 AAA_24 DUF2800 DUF3310 Peptidase_S74	Virus	DUF2800 CsgF DUF3310 SNase Peptidase_S74 DUF5309 CsgG FecR AAA_25 DUF5872 CHASE2 Phage_lysozyme AAA_24 Guanylate_cyc	missing	missing
101_LNODE_1	101_LNODE_1_length_35176_27	intercellular transfer by conjugation,DNA helicase activity,missing	Archaeal primase DnaG/twinkle, TOPRIM domain,TOPRIM_primases	-	missing	missing	missing	missing	missing	missing	missing	missing	missing	P-loop containing nucleoside triphosphate hydrolase,P-loop containing nucleoside triphosphate hydrolases	missing	missing	missing	missing	Plasmid	DUF5309 Guanylate_cyc CHASE2 FecR CsgG CsgF DUF5872 Phage_lysozyme SNase AAA_25 AAA_24 DUF2800 DUF3310 Peptidase_S74	Virus	DUF2800 CsgF DUF3310 SNase Peptidase_S74 DUF5309 CsgG FecR AAA_25 DUF5872 CHASE2 Phage_lysozyme AAA_24 Guanylate_cyc	missing	missing
101_LNODE_1	101_LNODE_1_length_35176_3	missing	Endolysin/autolysin,lyz_endolysin_autolysin	-	Endolysin T4 type,Endolysin.	missing	-	missing	missing	missing	missing	missing	missing	Lysozyme-like,Lysozyme-like domain superfamily	missing	G	lysozyme	Phage_lysozyme	Plasmid	DUF5309 Guanylate_cyc CHASE2 FecR CsgG CsgF DUF5872 Phage_lysozyme SNase AAA_25 AAA_24 DUF2800 DUF3310 Peptidase_S74	Virus	DUF2800 CsgF DUF3310 SNase Peptidase_S74 DUF5309 CsgG FecR AAA_25 DUF5872 CHASE2 Phage_lysozyme AAA_24 Guanylate_cyc	missing	missing
101_LNODE_1	101_LNODE_1_length_35176_30	missing	missing	-	missing	missing	missing	missing	missing	missing	missing	missing	missing	missing	missing	L	A helicase nuclease that prepares dsDNA breaks (DSB) for recombinational DNA repair. Binds to DSBs and unwinds DNA via a highly rapid and processive ATP-dependent bidirectional helicase activity. Unwinds dsDNA until it encounters a Chi (crossover hotspot instigator) sequence from the 3' direction. Cuts ssDNA a few nucleotides 3' to the Chi site. The properties and activities of the enzyme are cha…	-	Plasmid	DUF5309 Guanylate_cyc CHASE2 FecR CsgG CsgF DUF5872 Phage_lysozyme SNase AAA_25 AAA_24 DUF2800 DUF3310 Peptidase_S74	Virus	DUF2800 CsgF DUF3310 SNase Peptidase_S74 DUF5309 CsgG FecR AAA_25 DUF5872 CHASE2 Phage_lysozyme AAA_24 Guanylate_cyc	missing	missing
101_LNODE_1	101_LNODE_1_length_35176_31	missing	missing	missing	missing	missing	missing	missing	missing	missing	missing	missing	missing	missing	missing	M	Membrane	-	Plasmid	DUF5309 Guanylate_cyc CHASE2 FecR CsgG CsgF DUF5872 Phage_lysozyme SNase AAA_25 AAA_24 DUF2800 DUF3310 Peptidase_S74	Virus	DUF2800 CsgF DUF3310 SNase Peptidase_S74 DUF5309 CsgG FecR AAA_25 DUF5872 CHASE2 Phage_lysozyme AAA_24 Guanylate_cyc	missing	missing
101_LNODE_1	101_LNODE_1_length_35176_33	missing	missing	missing	missing	-,consensus disorder prediction	missing	missing	missing	missing	missing	missing	missing	missing	missing	-	-	-	Plasmid	DUF5309 Guanylate_cyc CHASE2 FecR CsgG CsgF DUF5872 Phage_lysozyme SNase AAA_25 AAA_24 DUF2800 DUF3310 Peptidase_S74	Virus	DUF2800 CsgF DUF3310 SNase Peptidase_S74 DUF5309 CsgG FecR AAA_25 DUF5872 CHASE2 Phage_lysozyme AAA_24 Guanylate_cyc	missing	missing
101_LNODE_1	101_LNODE_1_length_35176_35	missing	missing	missing	missing	-,consensus disorder prediction	missing	missing	missing	missing	missing	missing	missing	missing	missing	missing	missing	missing	Plasmid	DUF5309 Guanylate_cyc CHASE2 FecR CsgG CsgF DUF5872 Phage_lysozyme SNase AAA_25 AAA_24 DUF2800 DUF3310 Peptidase_S74	Virus	DUF2800 CsgF DUF3310 SNase Peptidase_S74 DUF5309 CsgG FecR AAA_25 DUF5872 CHASE2 Phage_lysozyme AAA_24 Guanylate_cyc	missing	missing
101_LNODE_1	101_LNODE_1_length_35176_37	missing	missing	missing	missing	-,consensus disorder prediction	missing	missing	missing	missing	missing	missing	missing	missing	missing	missing	missing	missing	Plasmid	DUF5309 Guanylate_cyc CHASE2 FecR CsgG CsgF DUF5872 Phage_lysozyme SNase AAA_25 AAA_24 DUF2800 DUF3310 Peptidase_S74	Virus	DUF2800 CsgF DUF3310 SNase Peptidase_S74 DUF5309 CsgG FecR AAA_25 DUF5872 CHASE2 Phage_lysozyme AAA_24 Guanylate_cyc	missing	missing
101_LNODE_1	101_LNODE_1_length_35176_41	missing	missing	-	missing	missing	CURLI PRODUCTION ASSEMBLY/TRANSPORT COMPONENT CSGG,-	missing	missing	missing	missing	missing	missing	missing	missing	M	PFAM Curli production assembly transport component CsgG	CsgG	Plasmid	DUF5309 Guanylate_cyc CHASE2 FecR CsgG CsgF DUF5872 Phage_lysozyme SNase AAA_25 AAA_24 DUF2800 DUF3310 Peptidase_S74	Virus	DUF2800 CsgF DUF3310 SNase Peptidase_S74 DUF5309 CsgG FecR AAA_25 DUF5872 CHASE2 Phage_lysozyme AAA_24 Guanylate_cyc	missing	missing
101_LNODE_1	101_LNODE_1_length_35176_44	protein kinase activity,two-component sensor activity,adenylate cyclase activity	Adenylyl cyclase class-3/4/guanylyl cyclase,CHD	Adenylyl Cyclase,Nucleotide cyclase	missing	missing	-, TERMINAL-DIFFERENTIATION SPECIFIC-RELATED,ADENYLATE CYCLASE	missing	missing	missing	Adenylyl cyclase class-3/4/guanylyl cyclase,Guanylate cyclase domain profile.	missing	Adenylyl cyclase class-3/4/guanylyl cyclase,cyc_6	Nucleotide cyclase	missing	T	Adenylate cyclase	CHASE2,Guanylate_cyc	Plasmid	DUF5309 Guanylate_cyc CHASE2 FecR CsgG CsgF DUF5872 Phage_lysozyme SNase AAA_25 AAA_24 DUF2800 DUF3310 Peptidase_S74	Virus	DUF2800 CsgF DUF3310 SNase Peptidase_S74 DUF5309 CsgG FecR AAA_25 DUF5872 CHASE2 Phage_lysozyme AAA_24 Guanylate_cyc	missing	missing
101_LNODE_1	101_LNODE_1_length_35176_46	missing	missing	missing	missing	missing	missing	missing	missing	missing	missing	missing	missing	missing	missing	S	Protein of unknwon function (DUF3310)	DUF3310	Plasmid	DUF5309 Guanylate_cyc CHASE2 FecR CsgG CsgF DUF5872 Phage_lysozyme SNase AAA_25 AAA_24 DUF2800 DUF3310 Peptidase_S74	Virus	DUF2800 CsgF DUF3310 SNase Peptidase_S74 DUF5309 CsgG FecR AAA_25 DUF5872 CHASE2 Phage_lysozyme AAA_24 Guanylate_cyc	missing	missing
101_LNODE_1	101_LNODE_1_length_35176_49	missing	missing	missing	missing	-,consensus disorder prediction	missing	missing	missing	missing	missing	missing	missing	missing	missing	missing	missing	missing	Plasmid	DUF5309 Guanylate_cyc CHASE2 FecR CsgG CsgF DUF5872 Phage_lysozyme SNase AAA_25 AAA_24 DUF2800 DUF3310 Peptidase_S74	Virus	DUF2800 CsgF DUF3310 SNase Peptidase_S74 DUF5309 CsgG FecR AAA_25 DUF5872 CHASE2 Phage_lysozyme AAA_24 Guanylate_cyc	missing	missing
101_LNODE_1	101_LNODE_1_length_35176_6	missing	missing	missing	missing	-,consensus disorder prediction	missing	missing	missing	missing	missing	missing	missing	missing	missing	missing	missing	missing	Plasmid	DUF5309 Guanylate_cyc CHASE2 FecR CsgG CsgF DUF5872 Phage_lysozyme SNase AAA_25 AAA_24 DUF2800 DUF3310 Peptidase_S74	Virus	DUF2800 CsgF DUF3310 SNase Peptidase_S74 DUF5309 CsgG FecR AAA_25 DUF5872 CHASE2 Phage_lysozyme AAA_24 Guanylate_cyc	missing	missing
101_LNODE_1	101_LNODE_1_length_35176_7	missing	missing	missing	missing	missing	missing	missing	missing	missing	missing	missing	missing	missing	missing	S	Family of unknown function (DUF5309)	DUF5309	Plasmid	DUF5309 Guanylate_cyc CHASE2 FecR CsgG CsgF DUF5872 Phage_lysozyme SNase AAA_25 AAA_24 DUF2800 DUF3310 Peptidase_S74	Virus	DUF2800 CsgF DUF3310 SNase Peptidase_S74 DUF5309 CsgG FecR AAA_25 DUF5872 CHASE2 Phage_lysozyme AAA_24 Guanylate_cyc	missing	missing
101_LNODE_1	101_LNODE_1_length_35176_9	missing	missing	missing	missing	missing	missing	missing	missing	missing	missing	missing	missing	missing	missing	-	-	-	Plasmid	DUF5309 Guanylate_cyc CHASE2 FecR CsgG CsgF DUF5872 Phage_lysozyme SNase AAA_25 AAA_24 DUF2800 DUF3310 Peptidase_S74	Virus	DUF2800 CsgF DUF3310 SNase Peptidase_S74 DUF5309 CsgG FecR AAA_25 DUF5872 CHASE2 Phage_lysozyme AAA_24 Guanylate_cyc	missing	missing
103_LNODE_1	103_LNODE_1_length_6894_1	missing	missing	missing	missing	missing	missing	missing	missing	missing	missing	missing	missing	missing	missing	-	-	-	Chromosome	Phage_CRI Phage_X DUF2523 Zot	Uncertain - viral or bacterial	Phage_X DUF2523 Zot Phage_CRI	missing	missing
103_LNODE_1	103_LNODE_1_length_6894_10	missing,missing,missing	missing	missing	missing	missing	missing	missing	missing	missing	missing	missing	missing	missing	rep_II_X: phage/plasmid replication protein,Replication-associated protein G2P, gene II/X family	S	Phage X family	Phage_CRI,Phage_X	Chromosome	Phage_CRI Phage_X DUF2523 Zot	Uncertain - viral or bacterial	Phage_X DUF2523 Zot Phage_CRI	missing	missing
103_LNODE_1	103_LNODE_1_length_6894_4	missing	missing	-	missing	-,consensus disorder prediction	missing	missing	missing	missing	missing	missing	missing	P-loop containing nucleoside triphosphate hydrolase,P-loop containing nucleoside triphosphate hydrolases	missing	missing	missing	missing	Chromosome	Phage_CRI Phage_X DUF2523 Zot	Uncertain - viral or bacterial	Phage_X DUF2523 Zot Phage_CRI	missing	missing
104_LNODE_1	104_LNODE_1_length_59675_11	missing	missing	missing	missing	-,consensus disorder prediction	missing	missing	missing	missing	missing	missing	missing	missing	missing	missing	missing	missing	Plasmid	DUF5824 DUF1064 VirE_N DUF3799 ERF	Virus	DUF5824 VirE_N DUF1064 DUF3799 ERF	missing	missing
104_LNODE_1	104_LNODE_1_length_59675_17	plasmid function unknown,missing	missing	missing	missing	-,consensus disorder prediction	missing	missing	missing	missing	missing	missing	missing	missing	missing	S	Erf family	ERF	Plasmid	DUF5824 DUF1064 VirE_N DUF3799 ERF	Virus	DUF5824 VirE_N DUF1064 DUF3799 ERF	missing	missing
104_LNODE_1	104_LNODE_1_length_59675_18	missing	missing	missing	missing	missing	missing	missing	missing	missing	missing	missing	missing	missing	missing	missing	missing	missing	Plasmid	DUF5824 DUF1064 VirE_N DUF3799 ERF	Virus	DUF5824 VirE_N DUF1064 DUF3799 ERF	missing	missing
104_LNODE_1	104_LNODE_1_length_59675_20	missing	missing	missing	missing	-,consensus disorder prediction	missing	missing	missing	missing	missing	missing	missing	missing	missing	missing	missing	missing	Plasmid	DUF5824 DUF1064 VirE_N DUF3799 ERF	Virus	DUF5824 VirE_N DUF1064 DUF3799 ERF	missing	missing
104_LNODE_1	104_LNODE_1_length_59675_22	missing	missing	missing	missing	-,consensus disorder prediction	missing	missing	missing	missing	missing	missing	missing	missing	missing	missing	missing	missing	Plasmid	DUF5824 DUF1064 VirE_N DUF3799 ERF	Virus	DUF5824 VirE_N DUF1064 DUF3799 ERF	missing	missing
104_LNODE_1	104_LNODE_1_length_59675_23	missing	missing	-	missing	missing	-,TWINKLE PROTEIN, MITOCHONDRIAL	missing	missing	missing	missing	missing	missing	P-loop containing nucleoside triphosphate hydrolase,P-loop containing nucleoside triphosphate hydrolases	missing	missing	missing	missing	Plasmid	DUF5824 DUF1064 VirE_N DUF3799 ERF	Virus	DUF5824 VirE_N DUF1064 DUF3799 ERF	missing	missing
104_LNODE_1	104_LNODE_1_length_59675_24	missing	missing	missing	missing	-,consensus disorder prediction	missing	missing	missing	missing	missing	missing	missing	missing	missing	missing	missing	missing	Plasmid	DUF5824 DUF1064 VirE_N DUF3799 ERF	Virus	DUF5824 VirE_N DUF1064 DUF3799 ERF	missing	missing
104_LNODE_1	104_LNODE_1_length_59675_27	missing	missing	missing	missing	missing	missing	missing	missing	missing	missing	missing	missing	Trp repressor/replication initiator,TrpR-like	missing	missing	missing	missing	Plasmid	DUF5824 DUF1064 VirE_N DUF3799 ERF	Virus	DUF5824 VirE_N DUF1064 DUF3799 ERF	missing	missing
104_LNODE_1	104_LNODE_1_length_59675_30	missing	missing	Winged helix-like DNA-binding domain superfamily,winged helix"" repressor DNA binding domain	missing	missing	missing	missing	missing	missing	missing	missing	missing	Winged helix DNA-binding domain,Winged helix DNA-binding domain superfamily	missing	missing	missing	missing	Plasmid	DUF5824 DUF1064 VirE_N DUF3799 ERF	Virus	DUF5824 VirE_N DUF1064 DUF3799 ERF	missing	missing
104_LNODE_1	104_LNODE_1_length_59675_37	missing	missing	missing	missing	missing	missing	missing	missing	missing	missing	missing	missing	missing	missing	-	-	-	Plasmid	DUF5824 DUF1064 VirE_N DUF3799 ERF	Virus	DUF5824 VirE_N DUF1064 DUF3799 ERF	missing	missing
104_LNODE_1	104_LNODE_1_length_59675_38	missing	missing	missing	missing	-,consensus disorder prediction	-	missing	missing	missing	missing	missing	missing	missing	missing	missing	missing	missing	Plasmid	DUF5824 DUF1064 VirE_N DUF3799 ERF	Virus	DUF5824 VirE_N DUF1064 DUF3799 ERF	missing	missing
104_LNODE_1	104_LNODE_1_length_59675_39	missing	missing	missing	missing	-,consensus disorder prediction	missing	missing	missing	missing	missing	missing	missing	missing	missing	missing	missing	missing	Plasmid	DUF5824 DUF1064 VirE_N DUF3799 ERF	Virus	DUF5824 VirE_N DUF1064 DUF3799 ERF	missing	missing
104_LNODE_1	104_LNODE_1_length_59675_40	missing	missing	missing	missing	-,consensus disorder prediction	missing	missing	missing	missing	missing	missing	missing	missing	missing	missing	missing	missing	Plasmid	DUF5824 DUF1064 VirE_N DUF3799 ERF	Virus	DUF5824 VirE_N DUF1064 DUF3799 ERF	missing	missing
104_LNODE_1	104_LNODE_1_length_59675_44	missing	missing	missing	missing	-,consensus disorder prediction	missing	missing	missing	missing	missing	missing	missing	missing	missing	missing	missing	missing	Plasmid	DUF5824 DUF1064 VirE_N DUF3799 ERF	Virus	DUF5824 VirE_N DUF1064 DUF3799 ERF	missing	missing
104_LNODE_1	104_LNODE_1_length_59675_47	missing	missing	missing	missing	-,consensus disorder prediction	missing	missing	missing	missing	missing	missing	missing	missing	missing	missing	missing	missing	Plasmid	DUF5824 DUF1064 VirE_N DUF3799 ERF	Virus	DUF5824 VirE_N DUF1064 DUF3799 ERF	missing	missing
104_LNODE_1	104_LNODE_1_length_59675_49	missing	missing	missing	missing	-,consensus disorder prediction	missing	missing	missing	missing	missing	missing	missing	missing	missing	-	-	-	Plasmid	DUF5824 DUF1064 VirE_N DUF3799 ERF	Virus	DUF5824 VirE_N DUF1064 DUF3799 ERF	missing	missing
104_LNODE_1	104_LNODE_1_length_59675_51	missing	missing	-	missing	missing	missing	missing	missing	missing	missing	missing	missing	missing	missing	missing	missing	missing	Plasmid	DUF5824 DUF1064 VirE_N DUF3799 ERF	Virus	DUF5824 VirE_N DUF1064 DUF3799 ERF	missing	missing
104_LNODE_1	104_LNODE_1_length_59675_57	missing	missing	missing	missing	-,consensus disorder prediction	missing	missing	missing	missing	missing	missing	missing	missing	missing	missing	missing	missing	Plasmid	DUF5824 DUF1064 VirE_N DUF3799 ERF	Virus	DUF5824 VirE_N DUF1064 DUF3799 ERF	missing	missing
104_LNODE_1	104_LNODE_1_length_59675_58	missing	missing	-	missing	missing	missing	missing	missing	missing	missing	missing	missing	missing	missing	missing	missing	missing	Plasmid	DUF5824 DUF1064 VirE_N DUF3799 ERF	Virus	DUF5824 VirE_N DUF1064 DUF3799 ERF	missing	missing
104_LNODE_1	104_LNODE_1_length_59675_60	missing	missing	10 Kd Chaperonin,GroES chaperonin superfamily	missing	missing	missing	missing	missing	missing	missing	missing	missing	missing	missing	missing	missing	missing	Plasmid	DUF5824 DUF1064 VirE_N DUF3799 ERF	Virus	DUF5824 VirE_N DUF1064 DUF3799 ERF	missing	missing
104_LNODE_1	104_LNODE_1_length_59675_64	missing	missing	missing	missing	-,consensus disorder prediction	missing	missing	missing	missing	missing	missing	missing	missing	missing	missing	missing	missing	Plasmid	DUF5824 DUF1064 VirE_N DUF3799 ERF	Virus	DUF5824 VirE_N DUF1064 DUF3799 ERF	missing	missing
104_LNODE_1	104_LNODE_1_length_59675_65	missing	missing	-	missing	missing	missing	missing	missing	missing	missing	missing	missing	-,Leucine zipper domain	missing	missing	missing	missing	Plasmid	DUF5824 DUF1064 VirE_N DUF3799 ERF	Virus	DUF5824 VirE_N DUF1064 DUF3799 ERF	missing	missing
104_LNODE_1	104_LNODE_1_length_59675_67	missing	missing	missing	missing	-,consensus disorder prediction	missing	missing	missing	missing	missing	missing	missing	missing	missing	missing	missing	missing	Plasmid	DUF5824 DUF1064 VirE_N DUF3799 ERF	Virus	DUF5824 VirE_N DUF1064 DUF3799 ERF	missing	missing
106_LNODE_1	106_LNODE_1_length_5651_1	relaxase activity	missing	-	missing	-,consensus disorder prediction	missing	missing	missing	missing	missing	missing	missing	missing	missing	L	MobA/MobL family	AAA_30,MobA_MobL,Relaxase,Viral_helicase1	Plasmid	TetR_N MAPEG MobA_MobL MobA_MobL RepL	Plasmid	MobA_MobL MAPEG TetR_N RepL	missing	missing
106_LNODE_1	106_LNODE_1_length_5651_2	transcription factor activity,missing,transcriptional repressor activity,missing	missing	-,Tetracycline Repressor	missing	missing	-,TRANSCRIPTIONAL REGULATORY PROTEIN	missing	missing	missing	missing	missing	missing	C-terminal domain superfamily,Tetracyclin repressor-like, C-terminal domain	missing	K	Bacterial regulatory proteins, tetR family	TetR_C_13,TetR_N	Plasmid	TetR_N MAPEG MobA_MobL MobA_MobL RepL	Plasmid	MobA_MobL MAPEG TetR_N RepL	missing	Macrolides
106_LNODE_1	106_LNODE_1_length_5651_3	phage DNA replication,plasmid function unknown,missing	missing	missing	missing	-,consensus disorder prediction	missing	missing	missing	missing	missing	missing	missing	missing	missing	missing	missing	missing	Plasmid	TetR_N MAPEG MobA_MobL MobA_MobL RepL	Plasmid	MobA_MobL MAPEG TetR_N RepL	missing	missing
106_LNODE_1	106_LNODE_1_length_5651_4	phage DNA replication	missing	missing	missing	-,consensus disorder prediction	missing	missing	missing	missing	missing	missing	missing	missing	missing	-	-	-	Plasmid	TetR_N MAPEG MobA_MobL MobA_MobL RepL	Plasmid	MobA_MobL MAPEG TetR_N RepL	missing	missing
106_LNODE_1	106_LNODE_1_length_5651_6	missing,missing	missing	missing	missing	missing	missing	missing	missing	missing	missing	missing	missing	missing	missing	missing	missing	missing	Plasmid	TetR_N MAPEG MobA_MobL MobA_MobL RepL	Plasmid	MobA_MobL MAPEG TetR_N RepL	missing	missing
106_LNODE_1	106_LNODE_1_length_5651_7	missing	missing	-,Membrane associated eicosanoid/glutathione metabolism-like domain superfamily	missing	missing	-,INNER MEMBRANE PROTEIN	missing	missing	missing	missing	missing	missing	Membrane associated eicosanoid/glutathione metabolism-like domain superfamily,MAPEG domain-like	missing	S	Membrane	MAPEG	Plasmid	TetR_N MAPEG MobA_MobL MobA_MobL RepL	Plasmid	MobA_MobL MAPEG TetR_N RepL	missing	missing
106_LNODE_1	106_LNODE_1_length_5651_8	post-segregational killing	missing	-,Plasmid maintenance toxin/Cell growth inhibitor	missing	missing	missing	missing	missing	missing	missing	missing	missing	-,Cell growth inhibitor/plasmid maintenance toxic component	missing	S	PemK-like, MazF-like toxin of type II toxin-antitoxin system	PemK_toxin	Plasmid	TetR_N MAPEG MobA_MobL MobA_MobL RepL	Plasmid	MobA_MobL MAPEG TetR_N RepL	missing	missing
107_LNODE_1	107_LNODE_1_length_3792_1	missing	missing	missing	missing	missing	missing	missing	missing	missing	missing	missing	missing	Pectin lyase-like,Pectin lyase fold/virulence factor	missing	missing	missing	missing	Chromosome	missing	Uncertain - viral or bacterial	missing	missing	missing
10_LNODE_1	10_LNODE_1_length_2435_2	missing	missing	missing	missing	missing	-	missing	missing	missing	missing	missing	missing	Ribonuclease H-like superfamily,Ribonuclease H-like	missing	L	Transposase DDE domain	DDE_Tnp_1	Chromosome	DDE_Tnp_1	Uncertain - too short	DDE_Tnp_1	missing	missing
10_LNODE_1	10_LNODE_1_length_2435_3	missing	missing	missing	missing	missing	missing	missing	missing	missing	missing	missing	missing	missing	missing	-	-	-	Chromosome	DDE_Tnp_1	Uncertain - too short	DDE_Tnp_1	missing	missing
110_LNODE_1	110_LNODE_1_length_1134_1	metallopeptidase activity,missing	missing	missing	missing	missing	-,BLL6035 PROTEIN	missing	missing	missing	missing	missing	missing	missing	VCBS repeat,VCBS_repeat: VCBS repeat	U	PFAM SMP-30 Gluconolaconase	Cadherin,DUF4347	Chromosome	Cadherin_4 Cadherin_4 Big_9 Big_9 Cadherin_3 Cadherin_4	Uncertain - too short	missing	missing	missing
111_LNODE_1	111_LNODE_1_length_1734_1	missing	missing	missing	missing	missing	missing	missing	missing	missing	missing	missing	missing	missing	missing	Q	Alternative locus ID	Cadherin,DUF4214	Chromosome	missing	Uncertain - too short	missing	missing	missing
112_LNODE_1	112_LNODE_1_length_2248_1	missing	missing	ssDNA-binding transcriptional regulator,Transcriptional Coactivator Pc4; Chain A	missing	missing	missing	missing	missing	missing	missing	missing	missing	ssDNA-binding transcriptional regulator domain,ssDNA-binding transcriptional regulator	missing	missing	missing	missing	Chromosome	PC4	Uncertain - too short	PC4	missing	missing
112_LNODE_1	112_LNODE_1_length_2248_3	missing	missing	missing	missing	-,consensus disorder prediction	missing	missing	missing	missing	missing	missing	missing	missing	missing	missing	missing	missing	Chromosome	PC4	Uncertain - too short	PC4	missing	missing
113_LNODE_1	113_LNODE_1_length_37794_11	missing	missing	missing	missing	-,consensus disorder prediction	missing	missing	missing	missing	missing	missing	missing	missing	missing	missing	missing	missing	Chromosome	Phage_T7_Capsid Head-tail_con DNA_pol_A DnaB_C Toprim_2 Toprim_4 RusA DUF2815 RNA_pol RPOL_N DUF1599 5_3_exonuc_N Phage_T7_tail Tube	Virus	5_3_exonuc_N RPOL_N Toprim_2 Phage_T7_Capsid DUF2815 Toprim_4 DUF1599 Head-tail_con RusA Tube Phage_T7_tail RNA_pol DnaB_C	missing	missing
113_LNODE_1	113_LNODE_1_length_37794_12	missing	missing	missing	missing	-,consensus disorder prediction	missing	missing	missing	missing	missing	missing	missing	missing	missing	missing	missing	missing	Chromosome	Phage_T7_Capsid Head-tail_con DNA_pol_A DnaB_C Toprim_2 Toprim_4 RusA DUF2815 RNA_pol RPOL_N DUF1599 5_3_exonuc_N Phage_T7_tail Tube	Virus	5_3_exonuc_N RPOL_N Toprim_2 Phage_T7_Capsid DUF2815 Toprim_4 DUF1599 Head-tail_con RusA Tube Phage_T7_tail RNA_pol DnaB_C	missing	missing
113_LNODE_1	113_LNODE_1_length_37794_14	missing	missing	missing	missing	missing	missing	missing	missing	missing	missing	missing	missing	missing	missing	-	-	-	Chromosome	Phage_T7_Capsid Head-tail_con DNA_pol_A DnaB_C Toprim_2 Toprim_4 RusA DUF2815 RNA_pol RPOL_N DUF1599 5_3_exonuc_N Phage_T7_tail Tube	Virus	5_3_exonuc_N RPOL_N Toprim_2 Phage_T7_Capsid DUF2815 Toprim_4 DUF1599 Head-tail_con RusA Tube Phage_T7_tail RNA_pol DnaB_C	missing	missing
113_LNODE_1	113_LNODE_1_length_37794_15	missing	missing	missing	missing	missing	missing	missing	missing	missing	missing	missing	missing	missing	missing	S	Tail tubular protein	Tube	Chromosome	Phage_T7_Capsid Head-tail_con DNA_pol_A DnaB_C Toprim_2 Toprim_4 RusA DUF2815 RNA_pol RPOL_N DUF1599 5_3_exonuc_N Phage_T7_tail Tube	Virus	5_3_exonuc_N RPOL_N Toprim_2 Phage_T7_Capsid DUF2815 Toprim_4 DUF1599 Head-tail_con RusA Tube Phage_T7_tail RNA_pol DnaB_C	missing	missing
113_LNODE_1	113_LNODE_1_length_37794_19	missing	missing	missing	missing	-,consensus disorder prediction	missing	missing	missing	missing	missing	missing	missing	missing	missing	missing	missing	missing	Chromosome	Phage_T7_Capsid Head-tail_con DNA_pol_A DnaB_C Toprim_2 Toprim_4 RusA DUF2815 RNA_pol RPOL_N DUF1599 5_3_exonuc_N Phage_T7_tail Tube	Virus	5_3_exonuc_N RPOL_N Toprim_2 Phage_T7_Capsid DUF2815 Toprim_4 DUF1599 Head-tail_con RusA Tube Phage_T7_tail RNA_pol DnaB_C	missing	missing
113_LNODE_1	113_LNODE_1_length_37794_2	3'-5' exonuclease activity	missing	-,5' to 3' exonuclease	missing	missing	Flap endonuclease,FLAP ENDONUCLEASE XNI	missing	missing	missing	missing	missing	5'-3' exonuclease,53exo3	PIN-like domain superfamily,PIN domain-like	missing	L	5'-3' exonuclease, N-terminal resolvase-like domain	5_3_exonuc_N	Chromosome	Phage_T7_Capsid Head-tail_con DNA_pol_A DnaB_C Toprim_2 Toprim_4 RusA DUF2815 RNA_pol RPOL_N DUF1599 5_3_exonuc_N Phage_T7_tail Tube	Virus	5_3_exonuc_N RPOL_N Toprim_2 Phage_T7_Capsid DUF2815 Toprim_4 DUF1599 Head-tail_con RusA Tube Phage_T7_tail RNA_pol DnaB_C	missing	missing
113_LNODE_1	113_LNODE_1_length_37794_24	missing	missing	missing	missing	-,consensus disorder prediction	missing	missing	missing	missing	missing	missing	missing	missing	missing	-	-	-	Chromosome	Phage_T7_Capsid Head-tail_con DNA_pol_A DnaB_C Toprim_2 Toprim_4 RusA DUF2815 RNA_pol RPOL_N DUF1599 5_3_exonuc_N Phage_T7_tail Tube	Virus	5_3_exonuc_N RPOL_N Toprim_2 Phage_T7_Capsid DUF2815 Toprim_4 DUF1599 Head-tail_con RusA Tube Phage_T7_tail RNA_pol DnaB_C	missing	missing
113_LNODE_1	113_LNODE_1_length_37794_25	missing	missing	missing	missing	-,consensus disorder prediction	missing	missing	missing	missing	missing	missing	missing	missing	missing	missing	missing	missing	Chromosome	Phage_T7_Capsid Head-tail_con DNA_pol_A DnaB_C Toprim_2 Toprim_4 RusA DUF2815 RNA_pol RPOL_N DUF1599 5_3_exonuc_N Phage_T7_tail Tube	Virus	5_3_exonuc_N RPOL_N Toprim_2 Phage_T7_Capsid DUF2815 Toprim_4 DUF1599 Head-tail_con RusA Tube Phage_T7_tail RNA_pol DnaB_C	missing	missing
113_LNODE_1	113_LNODE_1_length_37794_26	missing	missing	-	Terminase, large subunit., large subunit gp19	missing	missing	missing	missing	missing	missing	missing	missing	missing	missing	K	chromosome segregation	Terminase_6C	Chromosome	Phage_T7_Capsid Head-tail_con DNA_pol_A DnaB_C Toprim_2 Toprim_4 RusA DUF2815 RNA_pol RPOL_N DUF1599 5_3_exonuc_N Phage_T7_tail Tube	Virus	5_3_exonuc_N RPOL_N Toprim_2 Phage_T7_Capsid DUF2815 Toprim_4 DUF1599 Head-tail_con RusA Tube Phage_T7_tail RNA_pol DnaB_C	missing	missing
113_LNODE_1	113_LNODE_1_length_37794_28	missing	HNHc,HNH nuclease	-	missing	-,consensus disorder prediction	missing	missing	missing	missing	missing	missing	missing	missing	missing	-	-	-	Chromosome	Phage_T7_Capsid Head-tail_con DNA_pol_A DnaB_C Toprim_2 Toprim_4 RusA DUF2815 RNA_pol RPOL_N DUF1599 5_3_exonuc_N Phage_T7_tail Tube	Virus	5_3_exonuc_N RPOL_N Toprim_2 Phage_T7_Capsid DUF2815 Toprim_4 DUF1599 Head-tail_con RusA Tube Phage_T7_tail RNA_pol DnaB_C	missing	missing
113_LNODE_1	113_LNODE_1_length_37794_30	missing	missing	missing	missing	-,consensus disorder prediction	missing	missing	missing	missing	missing	missing	missing	missing	missing	missing	missing	missing	Chromosome	Phage_T7_Capsid Head-tail_con DNA_pol_A DnaB_C Toprim_2 Toprim_4 RusA DUF2815 RNA_pol RPOL_N DUF1599 5_3_exonuc_N Phage_T7_tail Tube	Virus	5_3_exonuc_N RPOL_N Toprim_2 Phage_T7_Capsid DUF2815 Toprim_4 DUF1599 Head-tail_con RusA Tube Phage_T7_tail RNA_pol DnaB_C	missing	missing
113_LNODE_1	113_LNODE_1_length_37794_36	plasmid function unknown	missing	missing	missing	missing	missing	missing	missing	missing	missing	missing	missing	missing	missing	missing	missing	missing	Chromosome	Phage_T7_Capsid Head-tail_con DNA_pol_A DnaB_C Toprim_2 Toprim_4 RusA DUF2815 RNA_pol RPOL_N DUF1599 5_3_exonuc_N Phage_T7_tail Tube	Virus	5_3_exonuc_N RPOL_N Toprim_2 Phage_T7_Capsid DUF2815 Toprim_4 DUF1599 Head-tail_con RusA Tube Phage_T7_tail RNA_pol DnaB_C	missing	missing
113_LNODE_1	113_LNODE_1_length_37794_38	missing	missing	missing	missing	-,consensus disorder prediction	missing	missing	missing	missing	missing	missing	missing	missing	missing	missing	missing	missing	Chromosome	Phage_T7_Capsid Head-tail_con DNA_pol_A DnaB_C Toprim_2 Toprim_4 RusA DUF2815 RNA_pol RPOL_N DUF1599 5_3_exonuc_N Phage_T7_tail Tube	Virus	5_3_exonuc_N RPOL_N Toprim_2 Phage_T7_Capsid DUF2815 Toprim_4 DUF1599 Head-tail_con RusA Tube Phage_T7_tail RNA_pol DnaB_C	missing	missing
113_LNODE_1	113_LNODE_1_length_37794_40	missing	missing	missing	missing	missing	missing	missing	missing	missing	missing	missing	missing	missing	missing	-	-	HTH_17	Chromosome	Phage_T7_Capsid Head-tail_con DNA_pol_A DnaB_C Toprim_2 Toprim_4 RusA DUF2815 RNA_pol RPOL_N DUF1599 5_3_exonuc_N Phage_T7_tail Tube	Virus	5_3_exonuc_N RPOL_N Toprim_2 Phage_T7_Capsid DUF2815 Toprim_4 DUF1599 Head-tail_con RusA Tube Phage_T7_tail RNA_pol DnaB_C	missing	missing
113_LNODE_1	113_LNODE_1_length_37794_41	missing	missing	-	missing	missing	DNA-directed RNA polymerase,DNA-DIRECTED RNA POLYMERASE, MITOCHONDRIAL, phage-type	missing	missing	missing	missing	missing	N-terminal,DNA-directed RNA polymerase,RPOL_N_2	DNA/RNA polymerase superfamily,DNA/RNA polymerases	missing	missing	missing	missing	Chromosome	Phage_T7_Capsid Head-tail_con DNA_pol_A DnaB_C Toprim_2 Toprim_4 RusA DUF2815 RNA_pol RPOL_N DUF1599 5_3_exonuc_N Phage_T7_tail Tube	Virus	5_3_exonuc_N RPOL_N Toprim_2 Phage_T7_Capsid DUF2815 Toprim_4 DUF1599 Head-tail_con RusA Tube Phage_T7_tail RNA_pol DnaB_C	missing	missing
113_LNODE_1	113_LNODE_1_length_37794_42	missing	missing	-	missing	-,consensus disorder prediction	missing	missing	missing	missing	missing	missing	missing	Nucleic acid-binding,Nucleic acid-binding proteins, OB-fold	missing	-	-	-	Chromosome	Phage_T7_Capsid Head-tail_con DNA_pol_A DnaB_C Toprim_2 Toprim_4 RusA DUF2815 RNA_pol RPOL_N DUF1599 5_3_exonuc_N Phage_T7_tail Tube	Virus	5_3_exonuc_N RPOL_N Toprim_2 Phage_T7_Capsid DUF2815 Toprim_4 DUF1599 Head-tail_con RusA Tube Phage_T7_tail RNA_pol DnaB_C	missing	missing
113_LNODE_1	113_LNODE_1_length_37794_43	missing	missing	Holliday junction resolvase RusA-like superfamily,Holliday junction resolvase RusA. Chain A	missing	missing	missing	missing	missing	missing	missing	missing	missing	Holliday junction resolvase RusA-like superfamily,Holliday junction resolvase RusA	missing	missing	missing	missing	Chromosome	Phage_T7_Capsid Head-tail_con DNA_pol_A DnaB_C Toprim_2 Toprim_4 RusA DUF2815 RNA_pol RPOL_N DUF1599 5_3_exonuc_N Phage_T7_tail Tube	Virus	5_3_exonuc_N RPOL_N Toprim_2 Phage_T7_Capsid DUF2815 Toprim_4 DUF1599 Head-tail_con RusA Tube Phage_T7_tail RNA_pol DnaB_C	missing	missing
113_LNODE_1	113_LNODE_1_length_37794_44	DNA helicase activity	Archaeal primase DnaG/twinkle, TOPRIM domain,TOPRIM_primases	-	missing	missing	-,T7-LIKE MITOCHONDRIAL DNA HELICASE	missing	missing	missing	DnaB-like, C-terminal,Superfamily 4 helicase domain profile.,DNA helicase	missing	toprim5,TOPRIM domain	-,DNA primase core	missing	L	Toprim-like	DnaB_C,Toprim_2	Chromosome	Phage_T7_Capsid Head-tail_con DNA_pol_A DnaB_C Toprim_2 Toprim_4 RusA DUF2815 RNA_pol RPOL_N DUF1599 5_3_exonuc_N Phage_T7_tail Tube	Virus	5_3_exonuc_N RPOL_N Toprim_2 Phage_T7_Capsid DUF2815 Toprim_4 DUF1599 Head-tail_con RusA Tube Phage_T7_tail RNA_pol DnaB_C	missing	missing
113_LNODE_1	113_LNODE_1_length_37794_46	missing	missing	-,Taq DNA Polymerase; Chain T	missing	missing	DNA polymerase A,DNA POLYMERASE I	missing	DNA polymerase A,DNA-polymerase family A (pol I) signature	conserved site,DNA-directed DNA polymerase,DNA polymerase family A signature., family A	missing	missing	palm domain,DNA-directed DNA polymerase,polaultra3, family A	DNA/RNA polymerase superfamily,DNA/RNA polymerases	missing	L	DNA polymerase A domain	DNA_pol_A	Chromosome	Phage_T7_Capsid Head-tail_con DNA_pol_A DnaB_C Toprim_2 Toprim_4 RusA DUF2815 RNA_pol RPOL_N DUF1599 5_3_exonuc_N Phage_T7_tail Tube	Virus	5_3_exonuc_N RPOL_N Toprim_2 Phage_T7_Capsid DUF2815 Toprim_4 DUF1599 Head-tail_con RusA Tube Phage_T7_tail RNA_pol DnaB_C	missing	missing
113_LNODE_1	113_LNODE_1_length_37794_5	missing	missing	missing	missing	-,consensus disorder prediction	missing	missing	missing	missing	missing	missing	missing	missing	missing	missing	missing	missing	Chromosome	Phage_T7_Capsid Head-tail_con DNA_pol_A DnaB_C Toprim_2 Toprim_4 RusA DUF2815 RNA_pol RPOL_N DUF1599 5_3_exonuc_N Phage_T7_tail Tube	Virus	5_3_exonuc_N RPOL_N Toprim_2 Phage_T7_Capsid DUF2815 Toprim_4 DUF1599 Head-tail_con RusA Tube Phage_T7_tail RNA_pol DnaB_C	missing	missing
113_LNODE_1	113_LNODE_1_length_37794_6	missing	missing	missing	missing	-,consensus disorder prediction	missing	missing	missing	missing	missing	missing	missing	missing	missing	S	Bacteriophage head to tail connecting protein	Head-tail_con	Chromosome	Phage_T7_Capsid Head-tail_con DNA_pol_A DnaB_C Toprim_2 Toprim_4 RusA DUF2815 RNA_pol RPOL_N DUF1599 5_3_exonuc_N Phage_T7_tail Tube	Virus	5_3_exonuc_N RPOL_N Toprim_2 Phage_T7_Capsid DUF2815 Toprim_4 DUF1599 Head-tail_con RusA Tube Phage_T7_tail RNA_pol DnaB_C	missing	missing
113_LNODE_1	113_LNODE_1_length_37794_7	missing	missing	missing	missing	-,consensus disorder prediction	missing	missing	missing	missing	missing	missing	missing	missing	missing	S	Phage T7 capsid assembly protein	-	Chromosome	Phage_T7_Capsid Head-tail_con DNA_pol_A DnaB_C Toprim_2 Toprim_4 RusA DUF2815 RNA_pol RPOL_N DUF1599 5_3_exonuc_N Phage_T7_tail Tube	Virus	5_3_exonuc_N RPOL_N Toprim_2 Phage_T7_Capsid DUF2815 Toprim_4 DUF1599 Head-tail_con RusA Tube Phage_T7_tail RNA_pol DnaB_C	missing	missing
114_LNODE_1	114_LNODE_1_length_2142_1	missing	missing	missing	missing	-,consensus disorder prediction	missing	missing	missing	missing	-,Prokaryotic membrane lipoprotein lipid attachment site profile.	missing	missing	missing	missing	missing	missing	missing	Chromosome	missing	Uncertain - too short	missing	missing	missing
115_LNODE_1	115_LNODE_1_length_4936_10	missing	missing	-,Vaccinia Virus protein VP39	missing	missing	missing	missing	missing	active site,DNA methylase,C-5 cytosine-specific DNA methylases active site., C-5 cytosine-specific	missing	missing	missing	S-adenosyl-L-methionine-dependent methyltransferase,S-adenosyl-L-methionine-dependent methyltransferases	missing	missing	missing	missing	Chromosome	Phage_tail_APC DNA_methylase	Uncertain - viral or bacterial	Phage_tail_APC DNA_methylase	missing	missing
117_LNODE_1	117_LNODE_1_length_3003_1	missing	missing	-	missing	missing	2-amino-3-carboxymuconate-6-semialdehyde decarboxylase,2-AMINO-3-CARBOXYLMUCONATE-6-SEMIALDEHYDE DECARBOXYLASE	missing	missing	missing	missing	missing	missing	Metallo-dependent hydrolases,Metal-dependent hydrolase	missing	S	Amidohydrolase	Amidohydro_2	Chromosome	Cupin_2 Amidohydro_2	Uncertain - plasmid or chromosomal	Amidohydro_2 Cupin_2	missing	missing
117_LNODE_1	117_LNODE_1_length_3003_2	missing	missing	missing	missing	-,consensus disorder prediction	missing	missing	missing	missing	missing	missing	missing	missing	missing	missing	missing	missing	Chromosome	Cupin_2 Amidohydro_2	Uncertain - plasmid or chromosomal	Amidohydro_2 Cupin_2	missing	missing
117_LNODE_1	117_LNODE_1_length_3003_3	missing	missing	missing	missing	-,consensus disorder prediction	missing	missing	missing	missing	-,Prokaryotic membrane lipoprotein lipid attachment site profile.	missing	missing	missing	missing	missing	missing	missing	Chromosome	Cupin_2 Amidohydro_2	Uncertain - plasmid or chromosomal	Amidohydro_2 Cupin_2	missing	missing
118_LNODE_1	118_LNODE_1_length_2334_1	missing	missing	missing	missing	missing	missing	missing	missing	missing	missing	missing	missing	vWA-like,von Willebrand factor A-like domain superfamily	missing	missing	missing	missing	Chromosome	missing	Uncertain - too short	missing	missing	missing
120_LNODE_1	120_LNODE_1_length_1659_1	missing	missing	missing	missing	-,consensus disorder prediction	missing	missing	missing	missing	missing	missing	missing	missing	missing	missing	missing	missing	Chromosome	missing	Uncertain - too short	missing	missing	missing
121_LNODE_1	121_LNODE_1_length_2332_2	missing	missing	missing	missing	-,consensus disorder prediction	missing	missing	missing	missing	missing	missing	missing	missing	missing	missing	missing	missing	Chromosome	VanY	Uncertain - too short	VanY	missing	missing
121_LNODE_1	121_LNODE_1_length_2332_3	missing	missing	-,Hedgehog signalling/DD-peptidase zinc-binding domain superfamily	missing	missing	missing	missing	missing	missing	missing	missing	missing	Hedgehog/DD-peptidase,Hedgehog signalling/DD-peptidase zinc-binding domain superfamily	missing	missing	missing	missing	Chromosome	VanY	Uncertain - too short	VanY	missing	Glycopeptides
122_LNODE_1	122_LNODE_1_length_1493_1	missing	missing	subdomain 2,-, C-terminal domain,Flagellin	missing	missing	-,FLAGELLIN	missing	missing	missing	missing	missing	missing	Phase 1 flagellin,-	missing	missing	missing	missing	Chromosome	Flagellin_N Flagellin_C	Uncertain - plasmid or chromosomal	Flagellin_N Flagellin_C	missing	missing
123_LNODE_1	123_LNODE_1_length_2118_1	missing,missing,missing,missing,missing,missing,protein kinase activity,adenylate cyclase activity,missing,plasmid function unknown	missing	-	missing	missing	UDP-N-ACETYLGLUCOSAMINE--PEPTIDE N-ACETYLGLUCOSAMINYLTRANSFERASE 110 KDA SUBUNIT,UDP-N-acetylglucosamine--peptide N-acetylglucosaminyltransferase 110kDa subunit	missing	missing	missing	TPR repeat profile.,Tetratricopeptide repeat	missing	tpr_5,Tetratricopeptide repeat	-,UDP-Glycosyltransferase/glycogen phosphorylase	missing	O	Tetratricopeptide TPR_2 repeat protein	Glyco_transf_41,TPR_1,TPR_11,TPR_16,TPR_19,TPR_2,TPR_8	Chromosome	Glyco_transf_41 Glyco_transf_41 TPR_11 TPR_16 Glyco_transf_41 TPR_11 TPR_11 TPR_1 TPR_12 TPR_12 TPR_11 TPR_12 TPR_12 TPR_19 TPR_1 TPR_1 TPR_1 TPR_1 TPR_16 TPR_2 TPR_8 TPR_12 TPR_19 TPR_2 TPR_2 TPR_8 TPR_8 TPR_8 TPR_17 TPR_2 TPR_17 TPR_17 TPR_17 TPR_16 TPR_17 TPR_2 TPR_19 TPR_7 TPR_8 TPR_10 TPR_7 TPR_10 TPR_7 TPR_10 TPR_7 TPR_6 TPR_10 TPR_8 TPR_6 TPR_7	Uncertain - too short	Glyco_transf_41	missing	missing
124_LNODE_1	124_LNODE_1_length_1128_1	plasmid function unknown	missing	-,Sulfatase-modifying factor enzyme superfamily	missing	missing	-,SULFATASE MODIFYING FACTOR 1, 2	missing	missing	missing	-,Prokaryotic membrane lipoprotein lipid attachment site profile.	missing	missing	C-type lectin fold,C-type lectin-like	missing	S	Sulfatase-modifying factor enzyme 1	FGE-sulfatase	Chromosome	FGE-sulfatase	Uncertain - too short	FGE-sulfatase	missing	missing
125_LNODE_1	125_LNODE_1_length_2038_2	missing	missing	Ammonium transporter AmtB like domains,Ammonium/urea transporter	missing	missing	-,AMMONIUM TRANSPORTER	missing	missing	Ammonium transporter,Ammonium transporters signature., conserved site	missing	missing	missing	Ammonium transporter,-	Ammonium transporter, marine subtype,marine_trans_1: probable ammonium transporter	P	ammonium transporter, marine subtype	Ammonium_transp	Chromosome	Ammonium_transp	Uncertain - plasmid or chromosomal	Ammonium_transp	missing	missing
126_LNODE_1	126_LNODE_1_length_2177_1	missing	missing	Nucleotide-diphospho-sugar transferases,Spore Coat Polysaccharide Biosynthesis Protein SpsA; Chain A	missing	missing	missing	missing	missing	missing	missing	missing	missing	Nucleotide-diphospho-sugar transferases	missing	M	COG0463 Glycosyltransferases involved in cell wall biogenesis	-	Chromosome	Hydrolase_3	Uncertain - too short	Hydrolase_3	missing	missing
126_LNODE_1	126_LNODE_1_length_2177_2	missing	missing	-	missing	missing	-,MANNOSYL-3-PHOSPHOGLYCERATE PHOSPHATASE	missing	missing	missing	missing	missing	missing	HAD-like superfamily,HAD-like	subfamily IIB,HAD-SF-IIB: HAD hydrolase, family IIB,HAD-superfamily hydrolase	S	haloacid dehalogenase-like hydrolase	Hydrolase_3	Chromosome	Hydrolase_3	Uncertain - too short	Hydrolase_3	missing	missing
13_LNODE_1	13_LNODE_1_length_32043_10	missing	missing	missing	missing	-,consensus disorder prediction	missing	missing	missing	missing	missing	missing	missing	missing	missing	-	-	-	Chromosome	Metallophos Glyco_hydro_108 PG_binding_3 Phage_Mu_F GTA_holin_3TM Terminase_6N DUF5681 AAA_18 aGPT-Pplase2 Acetyltransf_10 GATase_6 Tet_JBP ParBc Sigma70_r4 Dam NinG DUF5824 Peptidase_S74	Virus	AAA_18 DUF5681 Sigma70_r4 DUF5824 ParBc Terminase_6N Acetyltransf_10 Metallophos Peptidase_S74 PG_binding_3 Glyco_hydro_108 Phage_Mu_F GATase_6 NinG Dam GTA_holin_3TM aGPT-Pplase2 Tet_JBP	missing	missing
13_LNODE_1	13_LNODE_1_length_32043_18	missing	missing	missing	missing	-,consensus disorder prediction	missing	missing	missing	missing	missing	missing	missing	missing	missing	missing	missing	missing	Chromosome	Metallophos Glyco_hydro_108 PG_binding_3 Phage_Mu_F GTA_holin_3TM Terminase_6N DUF5681 AAA_18 aGPT-Pplase2 Acetyltransf_10 GATase_6 Tet_JBP ParBc Sigma70_r4 Dam NinG DUF5824 Peptidase_S74	Virus	AAA_18 DUF5681 Sigma70_r4 DUF5824 ParBc Terminase_6N Acetyltransf_10 Metallophos Peptidase_S74 PG_binding_3 Glyco_hydro_108 Phage_Mu_F GATase_6 NinG Dam GTA_holin_3TM aGPT-Pplase2 Tet_JBP	missing	missing
13_LNODE_1	13_LNODE_1_length_32043_2	missing	missing	missing	missing	-,consensus disorder prediction	missing	missing	missing	missing	missing	missing	missing	missing	missing	missing	missing	missing	Chromosome	Metallophos Glyco_hydro_108 PG_binding_3 Phage_Mu_F GTA_holin_3TM Terminase_6N DUF5681 AAA_18 aGPT-Pplase2 Acetyltransf_10 GATase_6 Tet_JBP ParBc Sigma70_r4 Dam NinG DUF5824 Peptidase_S74	Virus	AAA_18 DUF5681 Sigma70_r4 DUF5824 ParBc Terminase_6N Acetyltransf_10 Metallophos Peptidase_S74 PG_binding_3 Glyco_hydro_108 Phage_Mu_F GATase_6 NinG Dam GTA_holin_3TM aGPT-Pplase2 Tet_JBP	missing	missing
13_LNODE_1	13_LNODE_1_length_32043_20	missing	missing	Thioredoxin-like superfamily,Glutaredoxin	missing	missing	missing	missing	missing	missing	missing	missing	missing	Thioredoxin-like superfamily,Thioredoxin-like	missing	missing	missing	missing	Chromosome	Metallophos Glyco_hydro_108 PG_binding_3 Phage_Mu_F GTA_holin_3TM Terminase_6N DUF5681 AAA_18 aGPT-Pplase2 Acetyltransf_10 GATase_6 Tet_JBP ParBc Sigma70_r4 Dam NinG DUF5824 Peptidase_S74	Virus	AAA_18 DUF5681 Sigma70_r4 DUF5824 ParBc Terminase_6N Acetyltransf_10 Metallophos Peptidase_S74 PG_binding_3 Glyco_hydro_108 Phage_Mu_F GATase_6 NinG Dam GTA_holin_3TM aGPT-Pplase2 Tet_JBP	missing	missing
13_LNODE_1	13_LNODE_1_length_32043_21	missing	missing	missing	missing	-,consensus disorder prediction	missing	missing	missing	missing	missing	missing	missing	missing	missing	missing	missing	missing	Chromosome	Metallophos Glyco_hydro_108 PG_binding_3 Phage_Mu_F GTA_holin_3TM Terminase_6N DUF5681 AAA_18 aGPT-Pplase2 Acetyltransf_10 GATase_6 Tet_JBP ParBc Sigma70_r4 Dam NinG DUF5824 Peptidase_S74	Virus	AAA_18 DUF5681 Sigma70_r4 DUF5824 ParBc Terminase_6N Acetyltransf_10 Metallophos Peptidase_S74 PG_binding_3 Glyco_hydro_108 Phage_Mu_F GATase_6 NinG Dam GTA_holin_3TM aGPT-Pplase2 Tet_JBP	missing	missing
13_LNODE_1	13_LNODE_1_length_32043_22	missing	missing	missing	missing	-,consensus disorder prediction	missing	missing	missing	missing	missing	missing	missing	missing	missing	missing	missing	missing	Chromosome	Metallophos Glyco_hydro_108 PG_binding_3 Phage_Mu_F GTA_holin_3TM Terminase_6N DUF5681 AAA_18 aGPT-Pplase2 Acetyltransf_10 GATase_6 Tet_JBP ParBc Sigma70_r4 Dam NinG DUF5824 Peptidase_S74	Virus	AAA_18 DUF5681 Sigma70_r4 DUF5824 ParBc Terminase_6N Acetyltransf_10 Metallophos Peptidase_S74 PG_binding_3 Glyco_hydro_108 Phage_Mu_F GATase_6 NinG Dam GTA_holin_3TM aGPT-Pplase2 Tet_JBP	missing	missing
13_LNODE_1	13_LNODE_1_length_32043_28	missing	missing	missing	missing	-,consensus disorder prediction	missing	missing	missing	missing	missing	missing	missing	missing	missing	missing	missing	missing	Chromosome	Metallophos Glyco_hydro_108 PG_binding_3 Phage_Mu_F GTA_holin_3TM Terminase_6N DUF5681 AAA_18 aGPT-Pplase2 Acetyltransf_10 GATase_6 Tet_JBP ParBc Sigma70_r4 Dam NinG DUF5824 Peptidase_S74	Virus	AAA_18 DUF5681 Sigma70_r4 DUF5824 ParBc Terminase_6N Acetyltransf_10 Metallophos Peptidase_S74 PG_binding_3 Glyco_hydro_108 Phage_Mu_F GATase_6 NinG Dam GTA_holin_3TM aGPT-Pplase2 Tet_JBP	missing	missing
13_LNODE_1	13_LNODE_1_length_32043_29	missing	missing	missing	missing	missing	missing	missing	missing	missing	missing	missing	missing	missing	missing	S	Psort location Cytoplasmic, score 8.96	-	Chromosome	Metallophos Glyco_hydro_108 PG_binding_3 Phage_Mu_F GTA_holin_3TM Terminase_6N DUF5681 AAA_18 aGPT-Pplase2 Acetyltransf_10 GATase_6 Tet_JBP ParBc Sigma70_r4 Dam NinG DUF5824 Peptidase_S74	Virus	AAA_18 DUF5681 Sigma70_r4 DUF5824 ParBc Terminase_6N Acetyltransf_10 Metallophos Peptidase_S74 PG_binding_3 Glyco_hydro_108 Phage_Mu_F GATase_6 NinG Dam GTA_holin_3TM aGPT-Pplase2 Tet_JBP	missing	missing
13_LNODE_1	13_LNODE_1_length_32043_31	missing	missing	missing	missing	missing	missing	missing	missing	missing	missing	missing	missing	missing	missing	H	DNA N-6-adenine-methyltransferase	Dam	Chromosome	Metallophos Glyco_hydro_108 PG_binding_3 Phage_Mu_F GTA_holin_3TM Terminase_6N DUF5681 AAA_18 aGPT-Pplase2 Acetyltransf_10 GATase_6 Tet_JBP ParBc Sigma70_r4 Dam NinG DUF5824 Peptidase_S74	Virus	AAA_18 DUF5681 Sigma70_r4 DUF5824 ParBc Terminase_6N Acetyltransf_10 Metallophos Peptidase_S74 PG_binding_3 Glyco_hydro_108 Phage_Mu_F GATase_6 NinG Dam GTA_holin_3TM aGPT-Pplase2 Tet_JBP	missing	missing
13_LNODE_1	13_LNODE_1_length_32043_34	missing	missing	missing	missing	-,consensus disorder prediction	missing	missing	missing	missing	missing	missing	missing	missing	missing	missing	missing	missing	Chromosome	Metallophos Glyco_hydro_108 PG_binding_3 Phage_Mu_F GTA_holin_3TM Terminase_6N DUF5681 AAA_18 aGPT-Pplase2 Acetyltransf_10 GATase_6 Tet_JBP ParBc Sigma70_r4 Dam NinG DUF5824 Peptidase_S74	Virus	AAA_18 DUF5681 Sigma70_r4 DUF5824 ParBc Terminase_6N Acetyltransf_10 Metallophos Peptidase_S74 PG_binding_3 Glyco_hydro_108 Phage_Mu_F GATase_6 NinG Dam GTA_holin_3TM aGPT-Pplase2 Tet_JBP	missing	missing
13_LNODE_1	13_LNODE_1_length_32043_37	missing	missing	Winged helix-like DNA-binding domain superfamily,winged helix"" repressor DNA binding domain	missing	missing	missing	missing	missing	missing	missing	missing	missing	Sigma3 and sigma4 domains of RNA polymerase sigma factors,RNA polymerase sigma factor, region 3/4-like	missing	missing	missing	missing	Chromosome	Metallophos Glyco_hydro_108 PG_binding_3 Phage_Mu_F GTA_holin_3TM Terminase_6N DUF5681 AAA_18 aGPT-Pplase2 Acetyltransf_10 GATase_6 Tet_JBP ParBc Sigma70_r4 Dam NinG DUF5824 Peptidase_S74	Virus	AAA_18 DUF5681 Sigma70_r4 DUF5824 ParBc Terminase_6N Acetyltransf_10 Metallophos Peptidase_S74 PG_binding_3 Glyco_hydro_108 Phage_Mu_F GATase_6 NinG Dam GTA_holin_3TM aGPT-Pplase2 Tet_JBP	missing	missing
13_LNODE_1	13_LNODE_1_length_32043_38	missing	missing	missing	missing	-,consensus disorder prediction	missing	missing	missing	missing	missing	missing	missing	missing	missing	missing	missing	missing	Chromosome	Metallophos Glyco_hydro_108 PG_binding_3 Phage_Mu_F GTA_holin_3TM Terminase_6N DUF5681 AAA_18 aGPT-Pplase2 Acetyltransf_10 GATase_6 Tet_JBP ParBc Sigma70_r4 Dam NinG DUF5824 Peptidase_S74	Virus	AAA_18 DUF5681 Sigma70_r4 DUF5824 ParBc Terminase_6N Acetyltransf_10 Metallophos Peptidase_S74 PG_binding_3 Glyco_hydro_108 Phage_Mu_F GATase_6 NinG Dam GTA_holin_3TM aGPT-Pplase2 Tet_JBP	missing	missing
13_LNODE_1	13_LNODE_1_length_32043_39	DNA binding,missing,DNA binding,missing	-,ParB_N_like_MT	-	missing	missing	missing	missing	missing	missing	missing	missing	ParB/Sulfiredoxin,ParB_7	ParB/Sulfiredoxin,ParB/Sulfiredoxin superfamily	missing	K	chromosome segregation	ParBc	Chromosome	Metallophos Glyco_hydro_108 PG_binding_3 Phage_Mu_F GTA_holin_3TM Terminase_6N DUF5681 AAA_18 aGPT-Pplase2 Acetyltransf_10 GATase_6 Tet_JBP ParBc Sigma70_r4 Dam NinG DUF5824 Peptidase_S74	Virus	AAA_18 DUF5681 Sigma70_r4 DUF5824 ParBc Terminase_6N Acetyltransf_10 Metallophos Peptidase_S74 PG_binding_3 Glyco_hydro_108 Phage_Mu_F GATase_6 NinG Dam GTA_holin_3TM aGPT-Pplase2 Tet_JBP	missing	missing
13_LNODE_1	13_LNODE_1_length_32043_4	missing	missing	missing	missing	missing	missing	missing	missing	missing	missing	missing	missing	missing	missing	S	Holin of 3TMs, for gene-transfer release	GTA_holin_3TM	Chromosome	Metallophos Glyco_hydro_108 PG_binding_3 Phage_Mu_F GTA_holin_3TM Terminase_6N DUF5681 AAA_18 aGPT-Pplase2 Acetyltransf_10 GATase_6 Tet_JBP ParBc Sigma70_r4 Dam NinG DUF5824 Peptidase_S74	Virus	AAA_18 DUF5681 Sigma70_r4 DUF5824 ParBc Terminase_6N Acetyltransf_10 Metallophos Peptidase_S74 PG_binding_3 Glyco_hydro_108 Phage_Mu_F GATase_6 NinG Dam GTA_holin_3TM aGPT-Pplase2 Tet_JBP	missing	missing
13_LNODE_1	13_LNODE_1_length_32043_40	missing	missing	missing	missing	-,consensus disorder prediction	-,SNF2/RAD54 FAMILY MEMBER	missing	missing	missing	missing	missing	missing	missing	missing	missing	missing	missing	Chromosome	Metallophos Glyco_hydro_108 PG_binding_3 Phage_Mu_F GTA_holin_3TM Terminase_6N DUF5681 AAA_18 aGPT-Pplase2 Acetyltransf_10 GATase_6 Tet_JBP ParBc Sigma70_r4 Dam NinG DUF5824 Peptidase_S74	Virus	AAA_18 DUF5681 Sigma70_r4 DUF5824 ParBc Terminase_6N Acetyltransf_10 Metallophos Peptidase_S74 PG_binding_3 Glyco_hydro_108 Phage_Mu_F GATase_6 NinG Dam GTA_holin_3TM aGPT-Pplase2 Tet_JBP	missing	missing
13_LNODE_1	13_LNODE_1_length_32043_41	missing	Gn_AT_II,-	Glutamine Phosphoribosylpyrophosphate,Nucleophile aminohydrolases, N-terminal	missing	missing	missing	missing	missing	missing	Glutamine amidotransferase type 2 domain,Glutamine amidotransferase type 2 domain profile.	missing	missing	Nucleophile aminohydrolases,N-terminal nucleophile aminohydrolases (Ntn hydrolases), N-terminal	missing	missing	missing	missing	Chromosome	Metallophos Glyco_hydro_108 PG_binding_3 Phage_Mu_F GTA_holin_3TM Terminase_6N DUF5681 AAA_18 aGPT-Pplase2 Acetyltransf_10 GATase_6 Tet_JBP ParBc Sigma70_r4 Dam NinG DUF5824 Peptidase_S74	Virus	AAA_18 DUF5681 Sigma70_r4 DUF5824 ParBc Terminase_6N Acetyltransf_10 Metallophos Peptidase_S74 PG_binding_3 Glyco_hydro_108 Phage_Mu_F GATase_6 NinG Dam GTA_holin_3TM aGPT-Pplase2 Tet_JBP	missing	missing
13_LNODE_1	13_LNODE_1_length_32043_42	missing	missing	-	missing	missing	missing	missing	missing	missing	GNAT domain,Gcn5-related N-acetyltransferase (GNAT) domain profile.	missing	missing	Acyl-CoA N-acyltransferase,Acyl-CoA N-acyltransferases (Nat)	missing	missing	missing	missing	Chromosome	Metallophos Glyco_hydro_108 PG_binding_3 Phage_Mu_F GTA_holin_3TM Terminase_6N DUF5681 AAA_18 aGPT-Pplase2 Acetyltransf_10 GATase_6 Tet_JBP ParBc Sigma70_r4 Dam NinG DUF5824 Peptidase_S74	Virus	AAA_18 DUF5681 Sigma70_r4 DUF5824 ParBc Terminase_6N Acetyltransf_10 Metallophos Peptidase_S74 PG_binding_3 Glyco_hydro_108 Phage_Mu_F GATase_6 NinG Dam GTA_holin_3TM aGPT-Pplase2 Tet_JBP	missing	missing
13_LNODE_1	13_LNODE_1_length_32043_44	missing	missing	-	missing	missing	missing	missing	missing	missing	missing	missing	missing	P-loop containing nucleoside triphosphate hydrolase,P-loop containing nucleoside triphosphate hydrolases	missing	missing	missing	missing	Chromosome	Metallophos Glyco_hydro_108 PG_binding_3 Phage_Mu_F GTA_holin_3TM Terminase_6N DUF5681 AAA_18 aGPT-Pplase2 Acetyltransf_10 GATase_6 Tet_JBP ParBc Sigma70_r4 Dam NinG DUF5824 Peptidase_S74	Virus	AAA_18 DUF5681 Sigma70_r4 DUF5824 ParBc Terminase_6N Acetyltransf_10 Metallophos Peptidase_S74 PG_binding_3 Glyco_hydro_108 Phage_Mu_F GATase_6 NinG Dam GTA_holin_3TM aGPT-Pplase2 Tet_JBP	missing	missing
13_LNODE_1	13_LNODE_1_length_32043_45	missing	missing	missing	missing	-,consensus disorder prediction	missing	missing	missing	missing	missing	missing	missing	missing	missing	missing	missing	missing	Chromosome	Metallophos Glyco_hydro_108 PG_binding_3 Phage_Mu_F GTA_holin_3TM Terminase_6N DUF5681 AAA_18 aGPT-Pplase2 Acetyltransf_10 GATase_6 Tet_JBP ParBc Sigma70_r4 Dam NinG DUF5824 Peptidase_S74	Virus	AAA_18 DUF5681 Sigma70_r4 DUF5824 ParBc Terminase_6N Acetyltransf_10 Metallophos Peptidase_S74 PG_binding_3 Glyco_hydro_108 Phage_Mu_F GATase_6 NinG Dam GTA_holin_3TM aGPT-Pplase2 Tet_JBP	missing	missing
13_LNODE_1	13_LNODE_1_length_32043_46	missing	missing	-	missing	missing	-	missing	missing	missing	missing	missing	missing	missing	missing	S	Terminase RNaseH-like domain	-	Chromosome	Metallophos Glyco_hydro_108 PG_binding_3 Phage_Mu_F GTA_holin_3TM Terminase_6N DUF5681 AAA_18 aGPT-Pplase2 Acetyltransf_10 GATase_6 Tet_JBP ParBc Sigma70_r4 Dam NinG DUF5824 Peptidase_S74	Virus	AAA_18 DUF5681 Sigma70_r4 DUF5824 ParBc Terminase_6N Acetyltransf_10 Metallophos Peptidase_S74 PG_binding_3 Glyco_hydro_108 Phage_Mu_F GATase_6 NinG Dam GTA_holin_3TM aGPT-Pplase2 Tet_JBP	missing	missing
13_LNODE_1	13_LNODE_1_length_32043_47	missing	missing	missing	missing	-,consensus disorder prediction	missing	missing	missing	missing	missing	missing	missing	missing	missing	missing	missing	missing	Chromosome	Metallophos Glyco_hydro_108 PG_binding_3 Phage_Mu_F GTA_holin_3TM Terminase_6N DUF5681 AAA_18 aGPT-Pplase2 Acetyltransf_10 GATase_6 Tet_JBP ParBc Sigma70_r4 Dam NinG DUF5824 Peptidase_S74	Virus	AAA_18 DUF5681 Sigma70_r4 DUF5824 ParBc Terminase_6N Acetyltransf_10 Metallophos Peptidase_S74 PG_binding_3 Glyco_hydro_108 Phage_Mu_F GATase_6 NinG Dam GTA_holin_3TM aGPT-Pplase2 Tet_JBP	missing	missing
13_LNODE_1	13_LNODE_1_length_32043_5	missing	-,N-acetylmuramidase_GH108	-,Chitosanase	missing	missing	missing	missing	missing	missing	missing	missing	missing	Lysozyme-like,Lysozyme-like domain superfamily	missing	S	secretion activating protein	Glyco_hydro_108,PG_binding_3	Chromosome	Metallophos Glyco_hydro_108 PG_binding_3 Phage_Mu_F GTA_holin_3TM Terminase_6N DUF5681 AAA_18 aGPT-Pplase2 Acetyltransf_10 GATase_6 Tet_JBP ParBc Sigma70_r4 Dam NinG DUF5824 Peptidase_S74	Virus	AAA_18 DUF5681 Sigma70_r4 DUF5824 ParBc Terminase_6N Acetyltransf_10 Metallophos Peptidase_S74 PG_binding_3 Glyco_hydro_108 Phage_Mu_F GATase_6 NinG Dam GTA_holin_3TM aGPT-Pplase2 Tet_JBP	missing	missing
13_LNODE_1	13_LNODE_1_length_32043_50	missing	missing	missing	missing	-,consensus disorder prediction	missing	missing	missing	missing	missing	missing	missing	missing	missing	missing	missing	missing	Chromosome	Metallophos Glyco_hydro_108 PG_binding_3 Phage_Mu_F GTA_holin_3TM Terminase_6N DUF5681 AAA_18 aGPT-Pplase2 Acetyltransf_10 GATase_6 Tet_JBP ParBc Sigma70_r4 Dam NinG DUF5824 Peptidase_S74	Virus	AAA_18 DUF5681 Sigma70_r4 DUF5824 ParBc Terminase_6N Acetyltransf_10 Metallophos Peptidase_S74 PG_binding_3 Glyco_hydro_108 Phage_Mu_F GATase_6 NinG Dam GTA_holin_3TM aGPT-Pplase2 Tet_JBP	missing	missing
13_LNODE_1	13_LNODE_1_length_32043_52	missing	missing	missing	missing	missing	missing	missing	missing	missing	missing	missing	Zinc ribbon domain, FmdB,CxxC_CXXC_SSSS_2,Putative regulatory protein	missing	Zinc ribbon domain,Putative regulatory protein,CxxC_CxxC_SSSS: putative regulatory protein, FmdB, FmdB family	missing	missing	missing	Chromosome	Metallophos Glyco_hydro_108 PG_binding_3 Phage_Mu_F GTA_holin_3TM Terminase_6N DUF5681 AAA_18 aGPT-Pplase2 Acetyltransf_10 GATase_6 Tet_JBP ParBc Sigma70_r4 Dam NinG DUF5824 Peptidase_S74	Virus	AAA_18 DUF5681 Sigma70_r4 DUF5824 ParBc Terminase_6N Acetyltransf_10 Metallophos Peptidase_S74 PG_binding_3 Glyco_hydro_108 Phage_Mu_F GATase_6 NinG Dam GTA_holin_3TM aGPT-Pplase2 Tet_JBP	missing	missing
13_LNODE_1	13_LNODE_1_length_32043_53	phage tail fiber major protein	missing	missing	missing	missing	missing	missing	missing	missing	Intramolecular chaperone auto-processing domain,Intramolecular chaperone auto-processing (ICA) domain profile.	missing	missing	missing	missing	missing	missing	missing	Chromosome	Metallophos Glyco_hydro_108 PG_binding_3 Phage_Mu_F GTA_holin_3TM Terminase_6N DUF5681 AAA_18 aGPT-Pplase2 Acetyltransf_10 GATase_6 Tet_JBP ParBc Sigma70_r4 Dam NinG DUF5824 Peptidase_S74	Virus	AAA_18 DUF5681 Sigma70_r4 DUF5824 ParBc Terminase_6N Acetyltransf_10 Metallophos Peptidase_S74 PG_binding_3 Glyco_hydro_108 Phage_Mu_F GATase_6 NinG Dam GTA_holin_3TM aGPT-Pplase2 Tet_JBP	missing	missing
13_LNODE_1	13_LNODE_1_length_32043_54	missing	missing	missing	missing	missing	missing	missing	missing	missing	missing	missing	missing	missing	missing	-	-	-	Chromosome	Metallophos Glyco_hydro_108 PG_binding_3 Phage_Mu_F GTA_holin_3TM Terminase_6N DUF5681 AAA_18 aGPT-Pplase2 Acetyltransf_10 GATase_6 Tet_JBP ParBc Sigma70_r4 Dam NinG DUF5824 Peptidase_S74	Virus	AAA_18 DUF5681 Sigma70_r4 DUF5824 ParBc Terminase_6N Acetyltransf_10 Metallophos Peptidase_S74 PG_binding_3 Glyco_hydro_108 Phage_Mu_F GATase_6 NinG Dam GTA_holin_3TM aGPT-Pplase2 Tet_JBP	missing	missing
13_LNODE_1	13_LNODE_1_length_32043_6	missing	missing	-,Metallo-dependent phosphatase-like	missing	missing	missing	missing	missing	missing	missing	missing	missing	Metallo-dependent phosphatases,-	missing	missing	missing	missing	Chromosome	Metallophos Glyco_hydro_108 PG_binding_3 Phage_Mu_F GTA_holin_3TM Terminase_6N DUF5681 AAA_18 aGPT-Pplase2 Acetyltransf_10 GATase_6 Tet_JBP ParBc Sigma70_r4 Dam NinG DUF5824 Peptidase_S74	Virus	AAA_18 DUF5681 Sigma70_r4 DUF5824 ParBc Terminase_6N Acetyltransf_10 Metallophos Peptidase_S74 PG_binding_3 Glyco_hydro_108 Phage_Mu_F GATase_6 NinG Dam GTA_holin_3TM aGPT-Pplase2 Tet_JBP	missing	missing
13_LNODE_1	13_LNODE_1_length_32043_9	missing	missing	missing	missing	-,consensus disorder prediction	missing	missing	missing	missing	missing	missing	missing	missing	missing	missing	missing	missing	Chromosome	Metallophos Glyco_hydro_108 PG_binding_3 Phage_Mu_F GTA_holin_3TM Terminase_6N DUF5681 AAA_18 aGPT-Pplase2 Acetyltransf_10 GATase_6 Tet_JBP ParBc Sigma70_r4 Dam NinG DUF5824 Peptidase_S74	Virus	AAA_18 DUF5681 Sigma70_r4 DUF5824 ParBc Terminase_6N Acetyltransf_10 Metallophos Peptidase_S74 PG_binding_3 Glyco_hydro_108 Phage_Mu_F GATase_6 NinG Dam GTA_holin_3TM aGPT-Pplase2 Tet_JBP	missing	missing
13_LNODE_2	13_LNODE_2_length_32135_10	missing	missing	missing	missing	-,consensus disorder prediction	missing	missing	missing	missing	missing	missing	missing	missing	missing	missing	missing	missing	Chromosome	DUF5681 Terminase_6N Phage_Mu_F Peptidase_S74 GTA_holin_3TM Glyco_hydro_108 PG_binding_3 Metallophos DUF5824 NinG Dam Sigma70_r4 ParBc Tet_JBP GATase_6 Acetyltransf_10 aGPT-Pplase2 AAA_18	Virus	DUF5824 Sigma70_r4 AAA_18 DUF5681 ParBc Terminase_6N Acetyltransf_10 Metallophos Peptidase_S74 PG_binding_3 Phage_Mu_F Glyco_hydro_108 GATase_6 NinG Dam GTA_holin_3TM aGPT-Pplase2 Tet_JBP	missing	missing
13_LNODE_2	13_LNODE_2_length_32135_11	missing	missing	-	missing	missing	-	missing	missing	missing	missing	missing	missing	missing	missing	S	Terminase RNaseH-like domain	-	Chromosome	DUF5681 Terminase_6N Phage_Mu_F Peptidase_S74 GTA_holin_3TM Glyco_hydro_108 PG_binding_3 Metallophos DUF5824 NinG Dam Sigma70_r4 ParBc Tet_JBP GATase_6 Acetyltransf_10 aGPT-Pplase2 AAA_18	Virus	DUF5824 Sigma70_r4 AAA_18 DUF5681 ParBc Terminase_6N Acetyltransf_10 Metallophos Peptidase_S74 PG_binding_3 Phage_Mu_F Glyco_hydro_108 GATase_6 NinG Dam GTA_holin_3TM aGPT-Pplase2 Tet_JBP	missing	missing
13_LNODE_2	13_LNODE_2_length_32135_12	missing	missing	missing	missing	-,consensus disorder prediction	missing	missing	missing	missing	missing	missing	missing	missing	missing	missing	missing	missing	Chromosome	DUF5681 Terminase_6N Phage_Mu_F Peptidase_S74 GTA_holin_3TM Glyco_hydro_108 PG_binding_3 Metallophos DUF5824 NinG Dam Sigma70_r4 ParBc Tet_JBP GATase_6 Acetyltransf_10 aGPT-Pplase2 AAA_18	Virus	DUF5824 Sigma70_r4 AAA_18 DUF5681 ParBc Terminase_6N Acetyltransf_10 Metallophos Peptidase_S74 PG_binding_3 Phage_Mu_F Glyco_hydro_108 GATase_6 NinG Dam GTA_holin_3TM aGPT-Pplase2 Tet_JBP	missing	missing
13_LNODE_2	13_LNODE_2_length_32135_13	missing	missing	-	missing	missing	missing	missing	missing	missing	missing	missing	missing	P-loop containing nucleoside triphosphate hydrolase,P-loop containing nucleoside triphosphate hydrolases	missing	missing	missing	missing	Chromosome	DUF5681 Terminase_6N Phage_Mu_F Peptidase_S74 GTA_holin_3TM Glyco_hydro_108 PG_binding_3 Metallophos DUF5824 NinG Dam Sigma70_r4 ParBc Tet_JBP GATase_6 Acetyltransf_10 aGPT-Pplase2 AAA_18	Virus	DUF5824 Sigma70_r4 AAA_18 DUF5681 ParBc Terminase_6N Acetyltransf_10 Metallophos Peptidase_S74 PG_binding_3 Phage_Mu_F Glyco_hydro_108 GATase_6 NinG Dam GTA_holin_3TM aGPT-Pplase2 Tet_JBP	missing	missing
13_LNODE_2	13_LNODE_2_length_32135_15	missing	missing	-	missing	missing	missing	missing	missing	missing	GNAT domain,Gcn5-related N-acetyltransferase (GNAT) domain profile.	missing	missing	Acyl-CoA N-acyltransferase,Acyl-CoA N-acyltransferases (Nat)	missing	missing	missing	missing	Chromosome	DUF5681 Terminase_6N Phage_Mu_F Peptidase_S74 GTA_holin_3TM Glyco_hydro_108 PG_binding_3 Metallophos DUF5824 NinG Dam Sigma70_r4 ParBc Tet_JBP GATase_6 Acetyltransf_10 aGPT-Pplase2 AAA_18	Virus	DUF5824 Sigma70_r4 AAA_18 DUF5681 ParBc Terminase_6N Acetyltransf_10 Metallophos Peptidase_S74 PG_binding_3 Phage_Mu_F Glyco_hydro_108 GATase_6 NinG Dam GTA_holin_3TM aGPT-Pplase2 Tet_JBP	missing	missing
13_LNODE_2	13_LNODE_2_length_32135_16	missing	Gn_AT_II,-	Glutamine Phosphoribosylpyrophosphate,Nucleophile aminohydrolases, N-terminal	missing	missing	missing	missing	missing	missing	Glutamine amidotransferase type 2 domain,Glutamine amidotransferase type 2 domain profile.	missing	missing	Nucleophile aminohydrolases,N-terminal nucleophile aminohydrolases (Ntn hydrolases), N-terminal	missing	missing	missing	missing	Chromosome	DUF5681 Terminase_6N Phage_Mu_F Peptidase_S74 GTA_holin_3TM Glyco_hydro_108 PG_binding_3 Metallophos DUF5824 NinG Dam Sigma70_r4 ParBc Tet_JBP GATase_6 Acetyltransf_10 aGPT-Pplase2 AAA_18	Virus	DUF5824 Sigma70_r4 AAA_18 DUF5681 ParBc Terminase_6N Acetyltransf_10 Metallophos Peptidase_S74 PG_binding_3 Phage_Mu_F Glyco_hydro_108 GATase_6 NinG Dam GTA_holin_3TM aGPT-Pplase2 Tet_JBP	missing	missing
13_LNODE_2	13_LNODE_2_length_32135_17	missing	missing	missing	missing	-,consensus disorder prediction	-,SNF2/RAD54 FAMILY MEMBER	missing	missing	missing	missing	missing	missing	missing	missing	missing	missing	missing	Chromosome	DUF5681 Terminase_6N Phage_Mu_F Peptidase_S74 GTA_holin_3TM Glyco_hydro_108 PG_binding_3 Metallophos DUF5824 NinG Dam Sigma70_r4 ParBc Tet_JBP GATase_6 Acetyltransf_10 aGPT-Pplase2 AAA_18	Virus	DUF5824 Sigma70_r4 AAA_18 DUF5681 ParBc Terminase_6N Acetyltransf_10 Metallophos Peptidase_S74 PG_binding_3 Phage_Mu_F Glyco_hydro_108 GATase_6 NinG Dam GTA_holin_3TM aGPT-Pplase2 Tet_JBP	missing	missing
13_LNODE_2	13_LNODE_2_length_32135_18	DNA binding,missing,DNA binding,missing	-,ParB_N_like_MT	-	missing	missing	missing	missing	missing	missing	missing	missing	ParB/Sulfiredoxin,ParB_7	ParB/Sulfiredoxin,ParB/Sulfiredoxin superfamily	missing	K	chromosome segregation	ParBc	Chromosome	DUF5681 Terminase_6N Phage_Mu_F Peptidase_S74 GTA_holin_3TM Glyco_hydro_108 PG_binding_3 Metallophos DUF5824 NinG Dam Sigma70_r4 ParBc Tet_JBP GATase_6 Acetyltransf_10 aGPT-Pplase2 AAA_18	Virus	DUF5824 Sigma70_r4 AAA_18 DUF5681 ParBc Terminase_6N Acetyltransf_10 Metallophos Peptidase_S74 PG_binding_3 Phage_Mu_F Glyco_hydro_108 GATase_6 NinG Dam GTA_holin_3TM aGPT-Pplase2 Tet_JBP	missing	missing
13_LNODE_2	13_LNODE_2_length_32135_19	missing	missing	missing	missing	-,consensus disorder prediction	missing	missing	missing	missing	missing	missing	missing	missing	missing	missing	missing	missing	Chromosome	DUF5681 Terminase_6N Phage_Mu_F Peptidase_S74 GTA_holin_3TM Glyco_hydro_108 PG_binding_3 Metallophos DUF5824 NinG Dam Sigma70_r4 ParBc Tet_JBP GATase_6 Acetyltransf_10 aGPT-Pplase2 AAA_18	Virus	DUF5824 Sigma70_r4 AAA_18 DUF5681 ParBc Terminase_6N Acetyltransf_10 Metallophos Peptidase_S74 PG_binding_3 Phage_Mu_F Glyco_hydro_108 GATase_6 NinG Dam GTA_holin_3TM aGPT-Pplase2 Tet_JBP	missing	missing
13_LNODE_2	13_LNODE_2_length_32135_20	missing	missing	Winged helix-like DNA-binding domain superfamily,winged helix"" repressor DNA binding domain	missing	missing	missing	missing	missing	missing	missing	missing	missing	Sigma3 and sigma4 domains of RNA polymerase sigma factors,RNA polymerase sigma factor, region 3/4-like	missing	missing	missing	missing	Chromosome	DUF5681 Terminase_6N Phage_Mu_F Peptidase_S74 GTA_holin_3TM Glyco_hydro_108 PG_binding_3 Metallophos DUF5824 NinG Dam Sigma70_r4 ParBc Tet_JBP GATase_6 Acetyltransf_10 aGPT-Pplase2 AAA_18	Virus	DUF5824 Sigma70_r4 AAA_18 DUF5681 ParBc Terminase_6N Acetyltransf_10 Metallophos Peptidase_S74 PG_binding_3 Phage_Mu_F Glyco_hydro_108 GATase_6 NinG Dam GTA_holin_3TM aGPT-Pplase2 Tet_JBP	missing	missing
13_LNODE_2	13_LNODE_2_length_32135_23	missing	missing	missing	missing	-,consensus disorder prediction	missing	missing	missing	missing	missing	missing	missing	missing	missing	missing	missing	missing	Chromosome	DUF5681 Terminase_6N Phage_Mu_F Peptidase_S74 GTA_holin_3TM Glyco_hydro_108 PG_binding_3 Metallophos DUF5824 NinG Dam Sigma70_r4 ParBc Tet_JBP GATase_6 Acetyltransf_10 aGPT-Pplase2 AAA_18	Virus	DUF5824 Sigma70_r4 AAA_18 DUF5681 ParBc Terminase_6N Acetyltransf_10 Metallophos Peptidase_S74 PG_binding_3 Phage_Mu_F Glyco_hydro_108 GATase_6 NinG Dam GTA_holin_3TM aGPT-Pplase2 Tet_JBP	missing	missing
13_LNODE_2	13_LNODE_2_length_32135_26	missing	missing	missing	missing	missing	missing	missing	missing	missing	missing	missing	missing	missing	missing	H	DNA N-6-adenine-methyltransferase	Dam	Chromosome	DUF5681 Terminase_6N Phage_Mu_F Peptidase_S74 GTA_holin_3TM Glyco_hydro_108 PG_binding_3 Metallophos DUF5824 NinG Dam Sigma70_r4 ParBc Tet_JBP GATase_6 Acetyltransf_10 aGPT-Pplase2 AAA_18	Virus	DUF5824 Sigma70_r4 AAA_18 DUF5681 ParBc Terminase_6N Acetyltransf_10 Metallophos Peptidase_S74 PG_binding_3 Phage_Mu_F Glyco_hydro_108 GATase_6 NinG Dam GTA_holin_3TM aGPT-Pplase2 Tet_JBP	missing	missing
13_LNODE_2	13_LNODE_2_length_32135_28	missing	missing	missing	missing	missing	missing	missing	missing	missing	missing	missing	missing	missing	missing	S	Psort location Cytoplasmic, score 8.96	-	Chromosome	DUF5681 Terminase_6N Phage_Mu_F Peptidase_S74 GTA_holin_3TM Glyco_hydro_108 PG_binding_3 Metallophos DUF5824 NinG Dam Sigma70_r4 ParBc Tet_JBP GATase_6 Acetyltransf_10 aGPT-Pplase2 AAA_18	Virus	DUF5824 Sigma70_r4 AAA_18 DUF5681 ParBc Terminase_6N Acetyltransf_10 Metallophos Peptidase_S74 PG_binding_3 Phage_Mu_F Glyco_hydro_108 GATase_6 NinG Dam GTA_holin_3TM aGPT-Pplase2 Tet_JBP	missing	missing
13_LNODE_2	13_LNODE_2_length_32135_29	missing	missing	missing	missing	-,consensus disorder prediction	missing	missing	missing	missing	missing	missing	missing	missing	missing	missing	missing	missing	Chromosome	DUF5681 Terminase_6N Phage_Mu_F Peptidase_S74 GTA_holin_3TM Glyco_hydro_108 PG_binding_3 Metallophos DUF5824 NinG Dam Sigma70_r4 ParBc Tet_JBP GATase_6 Acetyltransf_10 aGPT-Pplase2 AAA_18	Virus	DUF5824 Sigma70_r4 AAA_18 DUF5681 ParBc Terminase_6N Acetyltransf_10 Metallophos Peptidase_S74 PG_binding_3 Phage_Mu_F Glyco_hydro_108 GATase_6 NinG Dam GTA_holin_3TM aGPT-Pplase2 Tet_JBP	missing	missing
13_LNODE_2	13_LNODE_2_length_32135_3	missing	missing	missing	missing	missing	missing	missing	missing	missing	missing	missing	missing	missing	missing	-	-	-	Chromosome	DUF5681 Terminase_6N Phage_Mu_F Peptidase_S74 GTA_holin_3TM Glyco_hydro_108 PG_binding_3 Metallophos DUF5824 NinG Dam Sigma70_r4 ParBc Tet_JBP GATase_6 Acetyltransf_10 aGPT-Pplase2 AAA_18	Virus	DUF5824 Sigma70_r4 AAA_18 DUF5681 ParBc Terminase_6N Acetyltransf_10 Metallophos Peptidase_S74 PG_binding_3 Phage_Mu_F Glyco_hydro_108 GATase_6 NinG Dam GTA_holin_3TM aGPT-Pplase2 Tet_JBP	missing	missing
13_LNODE_2	13_LNODE_2_length_32135_31	missing	missing	missing	missing	-,consensus disorder prediction	missing	missing	missing	missing	missing	missing	missing	missing	missing	missing	missing	missing	Chromosome	DUF5681 Terminase_6N Phage_Mu_F Peptidase_S74 GTA_holin_3TM Glyco_hydro_108 PG_binding_3 Metallophos DUF5824 NinG Dam Sigma70_r4 ParBc Tet_JBP GATase_6 Acetyltransf_10 aGPT-Pplase2 AAA_18	Virus	DUF5824 Sigma70_r4 AAA_18 DUF5681 ParBc Terminase_6N Acetyltransf_10 Metallophos Peptidase_S74 PG_binding_3 Phage_Mu_F Glyco_hydro_108 GATase_6 NinG Dam GTA_holin_3TM aGPT-Pplase2 Tet_JBP	missing	missing
13_LNODE_2	13_LNODE_2_length_32135_35	missing	missing	missing	missing	-,consensus disorder prediction	missing	missing	missing	missing	missing	missing	missing	missing	missing	missing	missing	missing	Chromosome	DUF5681 Terminase_6N Phage_Mu_F Peptidase_S74 GTA_holin_3TM Glyco_hydro_108 PG_binding_3 Metallophos DUF5824 NinG Dam Sigma70_r4 ParBc Tet_JBP GATase_6 Acetyltransf_10 aGPT-Pplase2 AAA_18	Virus	DUF5824 Sigma70_r4 AAA_18 DUF5681 ParBc Terminase_6N Acetyltransf_10 Metallophos Peptidase_S74 PG_binding_3 Phage_Mu_F Glyco_hydro_108 GATase_6 NinG Dam GTA_holin_3TM aGPT-Pplase2 Tet_JBP	missing	missing
13_LNODE_2	13_LNODE_2_length_32135_36	missing	missing	missing	missing	-,consensus disorder prediction	missing	missing	missing	missing	missing	missing	missing	missing	missing	missing	missing	missing	Chromosome	DUF5681 Terminase_6N Phage_Mu_F Peptidase_S74 GTA_holin_3TM Glyco_hydro_108 PG_binding_3 Metallophos DUF5824 NinG Dam Sigma70_r4 ParBc Tet_JBP GATase_6 Acetyltransf_10 aGPT-Pplase2 AAA_18	Virus	DUF5824 Sigma70_r4 AAA_18 DUF5681 ParBc Terminase_6N Acetyltransf_10 Metallophos Peptidase_S74 PG_binding_3 Phage_Mu_F Glyco_hydro_108 GATase_6 NinG Dam GTA_holin_3TM aGPT-Pplase2 Tet_JBP	missing	missing
13_LNODE_2	13_LNODE_2_length_32135_37	missing	missing	Thioredoxin-like superfamily,Glutaredoxin	missing	missing	missing	missing	missing	missing	missing	missing	missing	Thioredoxin-like superfamily,Thioredoxin-like	missing	missing	missing	missing	Chromosome	DUF5681 Terminase_6N Phage_Mu_F Peptidase_S74 GTA_holin_3TM Glyco_hydro_108 PG_binding_3 Metallophos DUF5824 NinG Dam Sigma70_r4 ParBc Tet_JBP GATase_6 Acetyltransf_10 aGPT-Pplase2 AAA_18	Virus	DUF5824 Sigma70_r4 AAA_18 DUF5681 ParBc Terminase_6N Acetyltransf_10 Metallophos Peptidase_S74 PG_binding_3 Phage_Mu_F Glyco_hydro_108 GATase_6 NinG Dam GTA_holin_3TM aGPT-Pplase2 Tet_JBP	missing	missing
13_LNODE_2	13_LNODE_2_length_32135_39	missing	missing	missing	missing	-,consensus disorder prediction	missing	missing	missing	missing	missing	missing	missing	missing	missing	missing	missing	missing	Chromosome	DUF5681 Terminase_6N Phage_Mu_F Peptidase_S74 GTA_holin_3TM Glyco_hydro_108 PG_binding_3 Metallophos DUF5824 NinG Dam Sigma70_r4 ParBc Tet_JBP GATase_6 Acetyltransf_10 aGPT-Pplase2 AAA_18	Virus	DUF5824 Sigma70_r4 AAA_18 DUF5681 ParBc Terminase_6N Acetyltransf_10 Metallophos Peptidase_S74 PG_binding_3 Phage_Mu_F Glyco_hydro_108 GATase_6 NinG Dam GTA_holin_3TM aGPT-Pplase2 Tet_JBP	missing	missing
13_LNODE_2	13_LNODE_2_length_32135_4	phage tail fiber major protein	missing	missing	missing	missing	missing	missing	missing	missing	missing	missing	missing	missing	missing	missing	missing	missing	Chromosome	DUF5681 Terminase_6N Phage_Mu_F Peptidase_S74 GTA_holin_3TM Glyco_hydro_108 PG_binding_3 Metallophos DUF5824 NinG Dam Sigma70_r4 ParBc Tet_JBP GATase_6 Acetyltransf_10 aGPT-Pplase2 AAA_18	Virus	DUF5824 Sigma70_r4 AAA_18 DUF5681 ParBc Terminase_6N Acetyltransf_10 Metallophos Peptidase_S74 PG_binding_3 Phage_Mu_F Glyco_hydro_108 GATase_6 NinG Dam GTA_holin_3TM aGPT-Pplase2 Tet_JBP	missing	missing
13_LNODE_2	13_LNODE_2_length_32135_47	missing	missing	missing	missing	-,consensus disorder prediction	missing	missing	missing	missing	missing	missing	missing	missing	missing	-	-	-	Chromosome	DUF5681 Terminase_6N Phage_Mu_F Peptidase_S74 GTA_holin_3TM Glyco_hydro_108 PG_binding_3 Metallophos DUF5824 NinG Dam Sigma70_r4 ParBc Tet_JBP GATase_6 Acetyltransf_10 aGPT-Pplase2 AAA_18	Virus	DUF5824 Sigma70_r4 AAA_18 DUF5681 ParBc Terminase_6N Acetyltransf_10 Metallophos Peptidase_S74 PG_binding_3 Phage_Mu_F Glyco_hydro_108 GATase_6 NinG Dam GTA_holin_3TM aGPT-Pplase2 Tet_JBP	missing	missing
13_LNODE_2	13_LNODE_2_length_32135_48	missing	missing	missing	missing	-,consensus disorder prediction	missing	missing	missing	missing	missing	missing	missing	missing	missing	missing	missing	missing	Chromosome	DUF5681 Terminase_6N Phage_Mu_F Peptidase_S74 GTA_holin_3TM Glyco_hydro_108 PG_binding_3 Metallophos DUF5824 NinG Dam Sigma70_r4 ParBc Tet_JBP GATase_6 Acetyltransf_10 aGPT-Pplase2 AAA_18	Virus	DUF5824 Sigma70_r4 AAA_18 DUF5681 ParBc Terminase_6N Acetyltransf_10 Metallophos Peptidase_S74 PG_binding_3 Phage_Mu_F Glyco_hydro_108 GATase_6 NinG Dam GTA_holin_3TM aGPT-Pplase2 Tet_JBP	missing	missing
13_LNODE_2	13_LNODE_2_length_32135_5	missing	missing	missing	missing	missing	missing	missing	missing	missing	missing	missing	Zinc ribbon domain, FmdB,CxxC_CXXC_SSSS_2,Putative regulatory protein	missing	Zinc ribbon domain,Putative regulatory protein,CxxC_CxxC_SSSS: putative regulatory protein, FmdB, FmdB family	missing	missing	missing	Chromosome	DUF5681 Terminase_6N Phage_Mu_F Peptidase_S74 GTA_holin_3TM Glyco_hydro_108 PG_binding_3 Metallophos DUF5824 NinG Dam Sigma70_r4 ParBc Tet_JBP GATase_6 Acetyltransf_10 aGPT-Pplase2 AAA_18	Virus	DUF5824 Sigma70_r4 AAA_18 DUF5681 ParBc Terminase_6N Acetyltransf_10 Metallophos Peptidase_S74 PG_binding_3 Phage_Mu_F Glyco_hydro_108 GATase_6 NinG Dam GTA_holin_3TM aGPT-Pplase2 Tet_JBP	missing	missing
13_LNODE_2	13_LNODE_2_length_32135_51	missing	missing	-,Metallo-dependent phosphatase-like	missing	missing	missing	missing	missing	missing	missing	missing	missing	Metallo-dependent phosphatases,-	missing	missing	missing	missing	Chromosome	DUF5681 Terminase_6N Phage_Mu_F Peptidase_S74 GTA_holin_3TM Glyco_hydro_108 PG_binding_3 Metallophos DUF5824 NinG Dam Sigma70_r4 ParBc Tet_JBP GATase_6 Acetyltransf_10 aGPT-Pplase2 AAA_18	Virus	DUF5824 Sigma70_r4 AAA_18 DUF5681 ParBc Terminase_6N Acetyltransf_10 Metallophos Peptidase_S74 PG_binding_3 Phage_Mu_F Glyco_hydro_108 GATase_6 NinG Dam GTA_holin_3TM aGPT-Pplase2 Tet_JBP	missing	missing
13_LNODE_2	13_LNODE_2_length_32135_52	missing	-,N-acetylmuramidase_GH108	-,Chitosanase	missing	missing	missing	missing	missing	missing	missing	missing	missing	Lysozyme-like,Lysozyme-like domain superfamily	missing	S	secretion activating protein	Glyco_hydro_108,PG_binding_3	Chromosome	DUF5681 Terminase_6N Phage_Mu_F Peptidase_S74 GTA_holin_3TM Glyco_hydro_108 PG_binding_3 Metallophos DUF5824 NinG Dam Sigma70_r4 ParBc Tet_JBP GATase_6 Acetyltransf_10 aGPT-Pplase2 AAA_18	Virus	DUF5824 Sigma70_r4 AAA_18 DUF5681 ParBc Terminase_6N Acetyltransf_10 Metallophos Peptidase_S74 PG_binding_3 Phage_Mu_F Glyco_hydro_108 GATase_6 NinG Dam GTA_holin_3TM aGPT-Pplase2 Tet_JBP	missing	missing
13_LNODE_2	13_LNODE_2_length_32135_53	missing	missing	missing	missing	missing	missing	missing	missing	missing	missing	missing	missing	missing	missing	S	Holin of 3TMs, for gene-transfer release	GTA_holin_3TM	Chromosome	DUF5681 Terminase_6N Phage_Mu_F Peptidase_S74 GTA_holin_3TM Glyco_hydro_108 PG_binding_3 Metallophos DUF5824 NinG Dam Sigma70_r4 ParBc Tet_JBP GATase_6 Acetyltransf_10 aGPT-Pplase2 AAA_18	Virus	DUF5824 Sigma70_r4 AAA_18 DUF5681 ParBc Terminase_6N Acetyltransf_10 Metallophos Peptidase_S74 PG_binding_3 Phage_Mu_F Glyco_hydro_108 GATase_6 NinG Dam GTA_holin_3TM aGPT-Pplase2 Tet_JBP	missing	missing
13_LNODE_2	13_LNODE_2_length_32135_55	missing	missing	missing	missing	-,consensus disorder prediction	missing	missing	missing	missing	missing	missing	missing	missing	missing	missing	missing	missing	Chromosome	DUF5681 Terminase_6N Phage_Mu_F Peptidase_S74 GTA_holin_3TM Glyco_hydro_108 PG_binding_3 Metallophos DUF5824 NinG Dam Sigma70_r4 ParBc Tet_JBP GATase_6 Acetyltransf_10 aGPT-Pplase2 AAA_18	Virus	DUF5824 Sigma70_r4 AAA_18 DUF5681 ParBc Terminase_6N Acetyltransf_10 Metallophos Peptidase_S74 PG_binding_3 Phage_Mu_F Glyco_hydro_108 GATase_6 NinG Dam GTA_holin_3TM aGPT-Pplase2 Tet_JBP	missing	missing
13_LNODE_2	13_LNODE_2_length_32135_57	phage tail fiber major protein	missing	missing	missing	missing	missing	missing	missing	missing	Intramolecular chaperone auto-processing domain,Intramolecular chaperone auto-processing (ICA) domain profile.	missing	missing	missing	missing	missing	missing	missing	Chromosome	DUF5681 Terminase_6N Phage_Mu_F Peptidase_S74 GTA_holin_3TM Glyco_hydro_108 PG_binding_3 Metallophos DUF5824 NinG Dam Sigma70_r4 ParBc Tet_JBP GATase_6 Acetyltransf_10 aGPT-Pplase2 AAA_18	Virus	DUF5824 Sigma70_r4 AAA_18 DUF5681 ParBc Terminase_6N Acetyltransf_10 Metallophos Peptidase_S74 PG_binding_3 Phage_Mu_F Glyco_hydro_108 GATase_6 NinG Dam GTA_holin_3TM aGPT-Pplase2 Tet_JBP	missing	missing
13_LNODE_2	13_LNODE_2_length_32135_7	missing	missing	missing	missing	-,consensus disorder prediction	missing	missing	missing	missing	missing	missing	missing	missing	missing	missing	missing	missing	Chromosome	DUF5681 Terminase_6N Phage_Mu_F Peptidase_S74 GTA_holin_3TM Glyco_hydro_108 PG_binding_3 Metallophos DUF5824 NinG Dam Sigma70_r4 ParBc Tet_JBP GATase_6 Acetyltransf_10 aGPT-Pplase2 AAA_18	Virus	DUF5824 Sigma70_r4 AAA_18 DUF5681 ParBc Terminase_6N Acetyltransf_10 Metallophos Peptidase_S74 PG_binding_3 Phage_Mu_F Glyco_hydro_108 GATase_6 NinG Dam GTA_holin_3TM aGPT-Pplase2 Tet_JBP	missing	missing
15_LNODE_1	15_LNODE_1_length_37843_11	DNA-methyltransferase activity,missing	missing	-,Vaccinia Virus protein VP39	missing	-,consensus disorder prediction	-,DNA (CYTOSINE-5)-METHYLTRANSFERASE 1	missing	Cytosine-specific DNA methyltransferase signature,C-5 cytosine methyltransferase	active site,DNA methylase,C-5 cytosine-specific DNA methylases active site., C-5 cytosine-specific	C-5 cytosine-specific DNA methylase (Dnmt) domain profile.,C-5 cytosine methyltransferase	missing	missing	S-adenosyl-L-methionine-dependent methyltransferase,S-adenosyl-L-methionine-dependent methyltransferases	dcm: DNA (cytosine-5-)-methyltransferase,C-5 cytosine methyltransferase	L	C-5 cytosine-specific DNA methylase	DNA_methylase	Chromosome	DUF6450 Peptidase_S74 Phage-tail_3 NLPC_P60 Prok-JAB DUF6322 Phage_tail_L Phage_min_tail PhageMin_Tail DnaT_2 Gp13-like Phage_Mu_F DUF4055 Terminase_6C Methyltransf_21 ParBc HTH_36 RusA DNA_methylase DUF3799 HTH_17	Virus	ParBc Gp13-like Peptidase_S74 HTH_17 DNA_methylase DUF6322 Prok-JAB Terminase_6C Methyltransf_21 PhageMin_Tail Phage_tail_L NLPC_P60 Phage_Mu_F DUF4055 RusA Phage_min_tail DUF6450 Phage-tail_3 DUF3799 HTH_36 DnaT_2	missing	missing
15_LNODE_1	15_LNODE_1_length_37843_13	missing	missing	Winged helix-like DNA-binding domain superfamily,winged helix"" repressor DNA binding domain	missing	missing	missing	missing	missing	missing	missing	missing	missing	missing	missing	missing	missing	missing	Chromosome	DUF6450 Peptidase_S74 Phage-tail_3 NLPC_P60 Prok-JAB DUF6322 Phage_tail_L Phage_min_tail PhageMin_Tail DnaT_2 Gp13-like Phage_Mu_F DUF4055 Terminase_6C Methyltransf_21 ParBc HTH_36 RusA DNA_methylase DUF3799 HTH_17	Virus	ParBc Gp13-like Peptidase_S74 HTH_17 DNA_methylase DUF6322 Prok-JAB Terminase_6C Methyltransf_21 PhageMin_Tail Phage_tail_L NLPC_P60 Phage_Mu_F DUF4055 RusA Phage_min_tail DUF6450 Phage-tail_3 DUF3799 HTH_36 DnaT_2	missing	missing
15_LNODE_1	15_LNODE_1_length_37843_16	DNA binding,DNA binding,missing	-,ParB_N_like_MT	-	missing	missing	missing	missing	missing	missing	missing	missing	ParB/Sulfiredoxin,ParB_7	ParB/Sulfiredoxin,ParB/Sulfiredoxin superfamily	missing	S	helicase activity	-	Chromosome	DUF6450 Peptidase_S74 Phage-tail_3 NLPC_P60 Prok-JAB DUF6322 Phage_tail_L Phage_min_tail PhageMin_Tail DnaT_2 Gp13-like Phage_Mu_F DUF4055 Terminase_6C Methyltransf_21 ParBc HTH_36 RusA DNA_methylase DUF3799 HTH_17	Virus	ParBc Gp13-like Peptidase_S74 HTH_17 DNA_methylase DUF6322 Prok-JAB Terminase_6C Methyltransf_21 PhageMin_Tail Phage_tail_L NLPC_P60 Phage_Mu_F DUF4055 RusA Phage_min_tail DUF6450 Phage-tail_3 DUF3799 HTH_36 DnaT_2	missing	missing
15_LNODE_1	15_LNODE_1_length_37843_17	missing,missing	missing	-,Vaccinia Virus protein VP39	missing	missing	FKBM FAMILY PROTEIN,-,METHYLTRANSFERASE	missing	missing	missing	missing	missing	missing	S-adenosyl-L-methionine-dependent methyltransferase,S-adenosyl-L-methionine-dependent methyltransferases	fkbM_fam: methyltransferase,Methyltransferase FkbM, FkbM family	missing	missing	missing	Chromosome	DUF6450 Peptidase_S74 Phage-tail_3 NLPC_P60 Prok-JAB DUF6322 Phage_tail_L Phage_min_tail PhageMin_Tail DnaT_2 Gp13-like Phage_Mu_F DUF4055 Terminase_6C Methyltransf_21 ParBc HTH_36 RusA DNA_methylase DUF3799 HTH_17	Virus	ParBc Gp13-like Peptidase_S74 HTH_17 DNA_methylase DUF6322 Prok-JAB Terminase_6C Methyltransf_21 PhageMin_Tail Phage_tail_L NLPC_P60 Phage_Mu_F DUF4055 RusA Phage_min_tail DUF6450 Phage-tail_3 DUF3799 HTH_36 DnaT_2	missing	missing
15_LNODE_1	15_LNODE_1_length_37843_20	missing	missing	-	missing	missing	missing	missing	missing	missing	missing	missing	missing	missing	missing	S	DNA packaging	Terminase_6,Terminase_6C	Chromosome	DUF6450 Peptidase_S74 Phage-tail_3 NLPC_P60 Prok-JAB DUF6322 Phage_tail_L Phage_min_tail PhageMin_Tail DnaT_2 Gp13-like Phage_Mu_F DUF4055 Terminase_6C Methyltransf_21 ParBc HTH_36 RusA DNA_methylase DUF3799 HTH_17	Virus	ParBc Gp13-like Peptidase_S74 HTH_17 DNA_methylase DUF6322 Prok-JAB Terminase_6C Methyltransf_21 PhageMin_Tail Phage_tail_L NLPC_P60 Phage_Mu_F DUF4055 RusA Phage_min_tail DUF6450 Phage-tail_3 DUF3799 HTH_36 DnaT_2	missing	missing
15_LNODE_1	15_LNODE_1_length_37843_21	missing	missing	missing	missing	-,consensus disorder prediction	missing	missing	missing	missing	missing	missing	missing	missing	missing	missing	missing	missing	Chromosome	DUF6450 Peptidase_S74 Phage-tail_3 NLPC_P60 Prok-JAB DUF6322 Phage_tail_L Phage_min_tail PhageMin_Tail DnaT_2 Gp13-like Phage_Mu_F DUF4055 Terminase_6C Methyltransf_21 ParBc HTH_36 RusA DNA_methylase DUF3799 HTH_17	Virus	ParBc Gp13-like Peptidase_S74 HTH_17 DNA_methylase DUF6322 Prok-JAB Terminase_6C Methyltransf_21 PhageMin_Tail Phage_tail_L NLPC_P60 Phage_Mu_F DUF4055 RusA Phage_min_tail DUF6450 Phage-tail_3 DUF3799 HTH_36 DnaT_2	missing	missing
15_LNODE_1	15_LNODE_1_length_37843_22	missing	missing	missing	missing	missing	missing	missing	missing	missing	missing	missing	missing	missing	SPP1 gp7 family,phageSPP1_gp7: phage head morphogenesis protein,Phage head morphogenesis domain	missing	missing	missing	Chromosome	DUF6450 Peptidase_S74 Phage-tail_3 NLPC_P60 Prok-JAB DUF6322 Phage_tail_L Phage_min_tail PhageMin_Tail DnaT_2 Gp13-like Phage_Mu_F DUF4055 Terminase_6C Methyltransf_21 ParBc HTH_36 RusA DNA_methylase DUF3799 HTH_17	Virus	ParBc Gp13-like Peptidase_S74 HTH_17 DNA_methylase DUF6322 Prok-JAB Terminase_6C Methyltransf_21 PhageMin_Tail Phage_tail_L NLPC_P60 Phage_Mu_F DUF4055 RusA Phage_min_tail DUF6450 Phage-tail_3 DUF3799 HTH_36 DnaT_2	missing	missing
15_LNODE_1	15_LNODE_1_length_37843_25	missing	missing	missing	missing	-,consensus disorder prediction	missing	missing	missing	missing	missing	missing	missing	missing	missing	missing	missing	missing	Chromosome	DUF6450 Peptidase_S74 Phage-tail_3 NLPC_P60 Prok-JAB DUF6322 Phage_tail_L Phage_min_tail PhageMin_Tail DnaT_2 Gp13-like Phage_Mu_F DUF4055 Terminase_6C Methyltransf_21 ParBc HTH_36 RusA DNA_methylase DUF3799 HTH_17	Virus	ParBc Gp13-like Peptidase_S74 HTH_17 DNA_methylase DUF6322 Prok-JAB Terminase_6C Methyltransf_21 PhageMin_Tail Phage_tail_L NLPC_P60 Phage_Mu_F DUF4055 RusA Phage_min_tail DUF6450 Phage-tail_3 DUF3799 HTH_36 DnaT_2	missing	missing
15_LNODE_1	15_LNODE_1_length_37843_28	missing	missing	missing	missing	-,consensus disorder prediction	missing	missing	missing	missing	missing	missing	missing	missing	missing	-	-	-	Chromosome	DUF6450 Peptidase_S74 Phage-tail_3 NLPC_P60 Prok-JAB DUF6322 Phage_tail_L Phage_min_tail PhageMin_Tail DnaT_2 Gp13-like Phage_Mu_F DUF4055 Terminase_6C Methyltransf_21 ParBc HTH_36 RusA DNA_methylase DUF3799 HTH_17	Virus	ParBc Gp13-like Peptidase_S74 HTH_17 DNA_methylase DUF6322 Prok-JAB Terminase_6C Methyltransf_21 PhageMin_Tail Phage_tail_L NLPC_P60 Phage_Mu_F DUF4055 RusA Phage_min_tail DUF6450 Phage-tail_3 DUF3799 HTH_36 DnaT_2	missing	missing
15_LNODE_1	15_LNODE_1_length_37843_29	missing	missing	missing	missing	-,consensus disorder prediction	missing	missing	missing	missing	missing	missing	missing	missing	missing	missing	missing	missing	Chromosome	DUF6450 Peptidase_S74 Phage-tail_3 NLPC_P60 Prok-JAB DUF6322 Phage_tail_L Phage_min_tail PhageMin_Tail DnaT_2 Gp13-like Phage_Mu_F DUF4055 Terminase_6C Methyltransf_21 ParBc HTH_36 RusA DNA_methylase DUF3799 HTH_17	Virus	ParBc Gp13-like Peptidase_S74 HTH_17 DNA_methylase DUF6322 Prok-JAB Terminase_6C Methyltransf_21 PhageMin_Tail Phage_tail_L NLPC_P60 Phage_Mu_F DUF4055 RusA Phage_min_tail DUF6450 Phage-tail_3 DUF3799 HTH_36 DnaT_2	missing	missing
15_LNODE_1	15_LNODE_1_length_37843_3	missing	missing	missing	missing	-,consensus disorder prediction	missing	missing	missing	missing	missing	missing	missing	missing	missing	missing	missing	missing	Chromosome	DUF6450 Peptidase_S74 Phage-tail_3 NLPC_P60 Prok-JAB DUF6322 Phage_tail_L Phage_min_tail PhageMin_Tail DnaT_2 Gp13-like Phage_Mu_F DUF4055 Terminase_6C Methyltransf_21 ParBc HTH_36 RusA DNA_methylase DUF3799 HTH_17	Virus	ParBc Gp13-like Peptidase_S74 HTH_17 DNA_methylase DUF6322 Prok-JAB Terminase_6C Methyltransf_21 PhageMin_Tail Phage_tail_L NLPC_P60 Phage_Mu_F DUF4055 RusA Phage_min_tail DUF6450 Phage-tail_3 DUF3799 HTH_36 DnaT_2	missing	missing
15_LNODE_1	15_LNODE_1_length_37843_30	missing	missing	missing	missing	missing	missing	missing	missing	missing	missing	missing	missing	missing	missing	-	-	-	Chromosome	DUF6450 Peptidase_S74 Phage-tail_3 NLPC_P60 Prok-JAB DUF6322 Phage_tail_L Phage_min_tail PhageMin_Tail DnaT_2 Gp13-like Phage_Mu_F DUF4055 Terminase_6C Methyltransf_21 ParBc HTH_36 RusA DNA_methylase DUF3799 HTH_17	Virus	ParBc Gp13-like Peptidase_S74 HTH_17 DNA_methylase DUF6322 Prok-JAB Terminase_6C Methyltransf_21 PhageMin_Tail Phage_tail_L NLPC_P60 Phage_Mu_F DUF4055 RusA Phage_min_tail DUF6450 Phage-tail_3 DUF3799 HTH_36 DnaT_2	missing	missing
15_LNODE_1	15_LNODE_1_length_37843_32	missing	missing	missing	missing	-,consensus disorder prediction	missing	missing	missing	missing	missing	missing	missing	missing	missing	missing	missing	missing	Chromosome	DUF6450 Peptidase_S74 Phage-tail_3 NLPC_P60 Prok-JAB DUF6322 Phage_tail_L Phage_min_tail PhageMin_Tail DnaT_2 Gp13-like Phage_Mu_F DUF4055 Terminase_6C Methyltransf_21 ParBc HTH_36 RusA DNA_methylase DUF3799 HTH_17	Virus	ParBc Gp13-like Peptidase_S74 HTH_17 DNA_methylase DUF6322 Prok-JAB Terminase_6C Methyltransf_21 PhageMin_Tail Phage_tail_L NLPC_P60 Phage_Mu_F DUF4055 RusA Phage_min_tail DUF6450 Phage-tail_3 DUF3799 HTH_36 DnaT_2	missing	missing
15_LNODE_1	15_LNODE_1_length_37843_37	missing	missing	-	missing	missing	missing	missing	missing	missing	missing	missing	missing	missing	missing	missing	missing	missing	Chromosome	DUF6450 Peptidase_S74 Phage-tail_3 NLPC_P60 Prok-JAB DUF6322 Phage_tail_L Phage_min_tail PhageMin_Tail DnaT_2 Gp13-like Phage_Mu_F DUF4055 Terminase_6C Methyltransf_21 ParBc HTH_36 RusA DNA_methylase DUF3799 HTH_17	Virus	ParBc Gp13-like Peptidase_S74 HTH_17 DNA_methylase DUF6322 Prok-JAB Terminase_6C Methyltransf_21 PhageMin_Tail Phage_tail_L NLPC_P60 Phage_Mu_F DUF4055 RusA Phage_min_tail DUF6450 Phage-tail_3 DUF3799 HTH_36 DnaT_2	missing	missing
15_LNODE_1	15_LNODE_1_length_37843_38	missing	missing	missing	missing	-,consensus disorder prediction	missing	missing	missing	missing	missing	missing	missing	missing	missing	missing	missing	missing	Chromosome	DUF6450 Peptidase_S74 Phage-tail_3 NLPC_P60 Prok-JAB DUF6322 Phage_tail_L Phage_min_tail PhageMin_Tail DnaT_2 Gp13-like Phage_Mu_F DUF4055 Terminase_6C Methyltransf_21 ParBc HTH_36 RusA DNA_methylase DUF3799 HTH_17	Virus	ParBc Gp13-like Peptidase_S74 HTH_17 DNA_methylase DUF6322 Prok-JAB Terminase_6C Methyltransf_21 PhageMin_Tail Phage_tail_L NLPC_P60 Phage_Mu_F DUF4055 RusA Phage_min_tail DUF6450 Phage-tail_3 DUF3799 HTH_36 DnaT_2	missing	missing
15_LNODE_1	15_LNODE_1_length_37843_42	missing	missing	missing	missing	missing	FELS-2 PROPHAGE PROTEIN,-	missing	missing	missing	missing	missing	missing	missing	Phage tail tape measure protein, TP901 family, core region,tape_meas_TP901: phage tail tape measure protein	missing	missing	missing	Chromosome	DUF6450 Peptidase_S74 Phage-tail_3 NLPC_P60 Prok-JAB DUF6322 Phage_tail_L Phage_min_tail PhageMin_Tail DnaT_2 Gp13-like Phage_Mu_F DUF4055 Terminase_6C Methyltransf_21 ParBc HTH_36 RusA DNA_methylase DUF3799 HTH_17	Virus	ParBc Gp13-like Peptidase_S74 HTH_17 DNA_methylase DUF6322 Prok-JAB Terminase_6C Methyltransf_21 PhageMin_Tail Phage_tail_L NLPC_P60 Phage_Mu_F DUF4055 RusA Phage_min_tail DUF6450 Phage-tail_3 DUF3799 HTH_36 DnaT_2	missing	missing
15_LNODE_1	15_LNODE_1_length_37843_43	missing	missing	-,ATP synthase subunit alpha, N-terminal domain-like superfamily	missing	missing	missing	missing	missing	missing	missing	missing	missing	Sialidases,Sialidase superfamily	missing	missing	missing	missing	Chromosome	DUF6450 Peptidase_S74 Phage-tail_3 NLPC_P60 Prok-JAB DUF6322 Phage_tail_L Phage_min_tail PhageMin_Tail DnaT_2 Gp13-like Phage_Mu_F DUF4055 Terminase_6C Methyltransf_21 ParBc HTH_36 RusA DNA_methylase DUF3799 HTH_17	Virus	ParBc Gp13-like Peptidase_S74 HTH_17 DNA_methylase DUF6322 Prok-JAB Terminase_6C Methyltransf_21 PhageMin_Tail Phage_tail_L NLPC_P60 Phage_Mu_F DUF4055 RusA Phage_min_tail DUF6450 Phage-tail_3 DUF3799 HTH_36 DnaT_2	missing	missing
15_LNODE_1	15_LNODE_1_length_37843_44	capsid tail	missing	missing	missing	missing	missing	missing	missing	missing	missing	missing	missing	missing	phage_tail_L: phage minor tail protein L,Bacteriophage lambda, minor tail, GpL	S	tail protein	Phage_tail_L	Chromosome	DUF6450 Peptidase_S74 Phage-tail_3 NLPC_P60 Prok-JAB DUF6322 Phage_tail_L Phage_min_tail PhageMin_Tail DnaT_2 Gp13-like Phage_Mu_F DUF4055 Terminase_6C Methyltransf_21 ParBc HTH_36 RusA DNA_methylase DUF3799 HTH_17	Virus	ParBc Gp13-like Peptidase_S74 HTH_17 DNA_methylase DUF6322 Prok-JAB Terminase_6C Methyltransf_21 PhageMin_Tail Phage_tail_L NLPC_P60 Phage_Mu_F DUF4055 RusA Phage_min_tail DUF6450 Phage-tail_3 DUF3799 HTH_36 DnaT_2	missing	missing
15_LNODE_1	15_LNODE_1_length_37843_45	tail chaperon activity	-,MPN_NLPC_P60	-,endopeptidase domain like (from Nostoc punctiforme)	missing	missing	-,CYSO-CYSTEINE PEPTIDASE	missing	missing	missing	missing	missing	missing	Cysteine proteinases,Papain-like cysteine peptidase superfamily	missing	M	JAB/MPN domain	NLPC_P60,Prok-JAB	Chromosome	DUF6450 Peptidase_S74 Phage-tail_3 NLPC_P60 Prok-JAB DUF6322 Phage_tail_L Phage_min_tail PhageMin_Tail DnaT_2 Gp13-like Phage_Mu_F DUF4055 Terminase_6C Methyltransf_21 ParBc HTH_36 RusA DNA_methylase DUF3799 HTH_17	Virus	ParBc Gp13-like Peptidase_S74 HTH_17 DNA_methylase DUF6322 Prok-JAB Terminase_6C Methyltransf_21 PhageMin_Tail Phage_tail_L NLPC_P60 Phage_Mu_F DUF4055 RusA Phage_min_tail DUF6450 Phage-tail_3 DUF3799 HTH_36 DnaT_2	missing	missing
15_LNODE_1	15_LNODE_1_length_37843_46	capsid tail	Ubl_MoaD_like,-	-,Beta-grasp domain superfamily	missing	missing	missing	missing	missing	missing	missing	missing	missing	missing	missing	missing	missing	missing	Chromosome	DUF6450 Peptidase_S74 Phage-tail_3 NLPC_P60 Prok-JAB DUF6322 Phage_tail_L Phage_min_tail PhageMin_Tail DnaT_2 Gp13-like Phage_Mu_F DUF4055 Terminase_6C Methyltransf_21 ParBc HTH_36 RusA DNA_methylase DUF3799 HTH_17	Virus	ParBc Gp13-like Peptidase_S74 HTH_17 DNA_methylase DUF6322 Prok-JAB Terminase_6C Methyltransf_21 PhageMin_Tail Phage_tail_L NLPC_P60 Phage_Mu_F DUF4055 RusA Phage_min_tail DUF6450 Phage-tail_3 DUF3799 HTH_36 DnaT_2	missing	missing
15_LNODE_1	15_LNODE_1_length_37843_47	phage tail fiber major protein	missing	-,ATP synthase subunit alpha, N-terminal domain-like superfamily	missing	-,consensus disorder prediction	FELS-1 PROPHAGE HOST SPECIFICITY PROTEIN-RELATED,-	missing	missing	missing	missing	missing	missing	missing	missing	missing	missing	missing	Chromosome	DUF6450 Peptidase_S74 Phage-tail_3 NLPC_P60 Prok-JAB DUF6322 Phage_tail_L Phage_min_tail PhageMin_Tail DnaT_2 Gp13-like Phage_Mu_F DUF4055 Terminase_6C Methyltransf_21 ParBc HTH_36 RusA DNA_methylase DUF3799 HTH_17	Virus	ParBc Gp13-like Peptidase_S74 HTH_17 DNA_methylase DUF6322 Prok-JAB Terminase_6C Methyltransf_21 PhageMin_Tail Phage_tail_L NLPC_P60 Phage_Mu_F DUF4055 RusA Phage_min_tail DUF6450 Phage-tail_3 DUF3799 HTH_36 DnaT_2	missing	missing
15_LNODE_1	15_LNODE_1_length_37843_48	missing	missing	missing	missing	missing	missing	missing	missing	missing	Intramolecular chaperone auto-processing domain,Intramolecular chaperone auto-processing (ICA) domain profile.	missing	missing	missing	missing	S	outer membrane	-	Chromosome	DUF6450 Peptidase_S74 Phage-tail_3 NLPC_P60 Prok-JAB DUF6322 Phage_tail_L Phage_min_tail PhageMin_Tail DnaT_2 Gp13-like Phage_Mu_F DUF4055 Terminase_6C Methyltransf_21 ParBc HTH_36 RusA DNA_methylase DUF3799 HTH_17	Virus	ParBc Gp13-like Peptidase_S74 HTH_17 DNA_methylase DUF6322 Prok-JAB Terminase_6C Methyltransf_21 PhageMin_Tail Phage_tail_L NLPC_P60 Phage_Mu_F DUF4055 RusA Phage_min_tail DUF6450 Phage-tail_3 DUF3799 HTH_36 DnaT_2	missing	missing
15_LNODE_1	15_LNODE_1_length_37843_50	missing	missing	missing	missing	missing	missing	missing	missing	missing	missing	missing	missing	missing	missing	-	-	-	Chromosome	DUF6450 Peptidase_S74 Phage-tail_3 NLPC_P60 Prok-JAB DUF6322 Phage_tail_L Phage_min_tail PhageMin_Tail DnaT_2 Gp13-like Phage_Mu_F DUF4055 Terminase_6C Methyltransf_21 ParBc HTH_36 RusA DNA_methylase DUF3799 HTH_17	Virus	ParBc Gp13-like Peptidase_S74 HTH_17 DNA_methylase DUF6322 Prok-JAB Terminase_6C Methyltransf_21 PhageMin_Tail Phage_tail_L NLPC_P60 Phage_Mu_F DUF4055 RusA Phage_min_tail DUF6450 Phage-tail_3 DUF3799 HTH_36 DnaT_2	missing	missing
15_LNODE_1	15_LNODE_1_length_37843_51	missing	missing	missing	missing	missing	missing	missing	missing	missing	missing	missing	missing	missing	missing	-	-	-	Chromosome	DUF6450 Peptidase_S74 Phage-tail_3 NLPC_P60 Prok-JAB DUF6322 Phage_tail_L Phage_min_tail PhageMin_Tail DnaT_2 Gp13-like Phage_Mu_F DUF4055 Terminase_6C Methyltransf_21 ParBc HTH_36 RusA DNA_methylase DUF3799 HTH_17	Virus	ParBc Gp13-like Peptidase_S74 HTH_17 DNA_methylase DUF6322 Prok-JAB Terminase_6C Methyltransf_21 PhageMin_Tail Phage_tail_L NLPC_P60 Phage_Mu_F DUF4055 RusA Phage_min_tail DUF6450 Phage-tail_3 DUF3799 HTH_36 DnaT_2	missing	missing
15_LNODE_1	15_LNODE_1_length_37843_52	missing	missing	missing	missing	missing	missing	missing	missing	missing	missing	missing	missing	missing	missing	-	-	-	Chromosome	DUF6450 Peptidase_S74 Phage-tail_3 NLPC_P60 Prok-JAB DUF6322 Phage_tail_L Phage_min_tail PhageMin_Tail DnaT_2 Gp13-like Phage_Mu_F DUF4055 Terminase_6C Methyltransf_21 ParBc HTH_36 RusA DNA_methylase DUF3799 HTH_17	Virus	ParBc Gp13-like Peptidase_S74 HTH_17 DNA_methylase DUF6322 Prok-JAB Terminase_6C Methyltransf_21 PhageMin_Tail Phage_tail_L NLPC_P60 Phage_Mu_F DUF4055 RusA Phage_min_tail DUF6450 Phage-tail_3 DUF3799 HTH_36 DnaT_2	missing	missing
15_LNODE_1	15_LNODE_1_length_37843_55	missing	missing	missing	missing	-,consensus disorder prediction	missing	missing	missing	missing	missing	missing	missing	missing	missing	missing	missing	missing	Chromosome	DUF6450 Peptidase_S74 Phage-tail_3 NLPC_P60 Prok-JAB DUF6322 Phage_tail_L Phage_min_tail PhageMin_Tail DnaT_2 Gp13-like Phage_Mu_F DUF4055 Terminase_6C Methyltransf_21 ParBc HTH_36 RusA DNA_methylase DUF3799 HTH_17	Virus	ParBc Gp13-like Peptidase_S74 HTH_17 DNA_methylase DUF6322 Prok-JAB Terminase_6C Methyltransf_21 PhageMin_Tail Phage_tail_L NLPC_P60 Phage_Mu_F DUF4055 RusA Phage_min_tail DUF6450 Phage-tail_3 DUF3799 HTH_36 DnaT_2	missing	missing
15_LNODE_1	15_LNODE_1_length_37843_56	missing	missing	missing	missing	missing	missing	missing	missing	missing	missing	missing	missing	Putative DNA-binding domain,Putative DNA-binding domain superfamily	missing	missing	missing	missing	Chromosome	DUF6450 Peptidase_S74 Phage-tail_3 NLPC_P60 Prok-JAB DUF6322 Phage_tail_L Phage_min_tail PhageMin_Tail DnaT_2 Gp13-like Phage_Mu_F DUF4055 Terminase_6C Methyltransf_21 ParBc HTH_36 RusA DNA_methylase DUF3799 HTH_17	Virus	ParBc Gp13-like Peptidase_S74 HTH_17 DNA_methylase DUF6322 Prok-JAB Terminase_6C Methyltransf_21 PhageMin_Tail Phage_tail_L NLPC_P60 Phage_Mu_F DUF4055 RusA Phage_min_tail DUF6450 Phage-tail_3 DUF3799 HTH_36 DnaT_2	missing	missing
15_LNODE_1	15_LNODE_1_length_37843_58	missing	missing	missing	missing	missing	missing	missing	missing	missing	missing	missing	missing	missing	missing	-	-	-	Chromosome	DUF6450 Peptidase_S74 Phage-tail_3 NLPC_P60 Prok-JAB DUF6322 Phage_tail_L Phage_min_tail PhageMin_Tail DnaT_2 Gp13-like Phage_Mu_F DUF4055 Terminase_6C Methyltransf_21 ParBc HTH_36 RusA DNA_methylase DUF3799 HTH_17	Virus	ParBc Gp13-like Peptidase_S74 HTH_17 DNA_methylase DUF6322 Prok-JAB Terminase_6C Methyltransf_21 PhageMin_Tail Phage_tail_L NLPC_P60 Phage_Mu_F DUF4055 RusA Phage_min_tail DUF6450 Phage-tail_3 DUF3799 HTH_36 DnaT_2	missing	missing
15_LNODE_1	15_LNODE_1_length_37843_59	missing	missing	-, C-terminal,Exonuclease, phage-type/RecB	missing	missing	missing	missing	missing	missing	missing	missing	missing	missing	missing	S	PDDEXK-like domain of unknown function (DUF3799)	-	Chromosome	DUF6450 Peptidase_S74 Phage-tail_3 NLPC_P60 Prok-JAB DUF6322 Phage_tail_L Phage_min_tail PhageMin_Tail DnaT_2 Gp13-like Phage_Mu_F DUF4055 Terminase_6C Methyltransf_21 ParBc HTH_36 RusA DNA_methylase DUF3799 HTH_17	Virus	ParBc Gp13-like Peptidase_S74 HTH_17 DNA_methylase DUF6322 Prok-JAB Terminase_6C Methyltransf_21 PhageMin_Tail Phage_tail_L NLPC_P60 Phage_Mu_F DUF4055 RusA Phage_min_tail DUF6450 Phage-tail_3 DUF3799 HTH_36 DnaT_2	missing	missing
15_LNODE_1	15_LNODE_1_length_37843_68	missing	missing	Holliday junction resolvase RusA-like superfamily,Holliday junction resolvase RusA. Chain A	missing	missing	missing	missing	missing	missing	missing	missing	missing	Holliday junction resolvase RusA-like superfamily,Holliday junction resolvase RusA	missing	S	magnesium ion binding	-	Chromosome	DUF6450 Peptidase_S74 Phage-tail_3 NLPC_P60 Prok-JAB DUF6322 Phage_tail_L Phage_min_tail PhageMin_Tail DnaT_2 Gp13-like Phage_Mu_F DUF4055 Terminase_6C Methyltransf_21 ParBc HTH_36 RusA DNA_methylase DUF3799 HTH_17	Virus	ParBc Gp13-like Peptidase_S74 HTH_17 DNA_methylase DUF6322 Prok-JAB Terminase_6C Methyltransf_21 PhageMin_Tail Phage_tail_L NLPC_P60 Phage_Mu_F DUF4055 RusA Phage_min_tail DUF6450 Phage-tail_3 DUF3799 HTH_36 DnaT_2	missing	missing
15_LNODE_1	15_LNODE_1_length_37843_8	missing	missing	missing	missing	-,consensus disorder prediction	missing	missing	missing	missing	missing	missing	missing	missing	missing	missing	missing	missing	Chromosome	DUF6450 Peptidase_S74 Phage-tail_3 NLPC_P60 Prok-JAB DUF6322 Phage_tail_L Phage_min_tail PhageMin_Tail DnaT_2 Gp13-like Phage_Mu_F DUF4055 Terminase_6C Methyltransf_21 ParBc HTH_36 RusA DNA_methylase DUF3799 HTH_17	Virus	ParBc Gp13-like Peptidase_S74 HTH_17 DNA_methylase DUF6322 Prok-JAB Terminase_6C Methyltransf_21 PhageMin_Tail Phage_tail_L NLPC_P60 Phage_Mu_F DUF4055 RusA Phage_min_tail DUF6450 Phage-tail_3 DUF3799 HTH_36 DnaT_2	missing	missing
16_LNODE_1	16_LNODE_1_length_35721_12	missing	missing	missing	missing	-,consensus disorder prediction	missing	missing	missing	missing	missing	missing	missing	missing	missing	-	-	-	Chromosome	Glyco_hydro_108 PG_binding_3 PhageMin_Tail Rad52_Rad22 Helicase_RecD SNase	Virus	SNase PG_binding_3 Glyco_hydro_108 PhageMin_Tail Helicase_RecD Rad52_Rad22	missing	missing
16_LNODE_1	16_LNODE_1_length_35721_16	missing	missing	missing	missing	-,consensus disorder prediction	missing	missing	missing	missing	missing	missing	missing	missing	missing	missing	missing	missing	Chromosome	Glyco_hydro_108 PG_binding_3 PhageMin_Tail Rad52_Rad22 Helicase_RecD SNase	Virus	SNase PG_binding_3 Glyco_hydro_108 PhageMin_Tail Helicase_RecD Rad52_Rad22	missing	missing
16_LNODE_1	16_LNODE_1_length_35721_18	missing	missing	missing	missing	missing	missing	missing	missing	missing	missing	missing	missing	-,Major capsid protein gp5	missing	missing	missing	missing	Chromosome	Glyco_hydro_108 PG_binding_3 PhageMin_Tail Rad52_Rad22 Helicase_RecD SNase	Virus	SNase PG_binding_3 Glyco_hydro_108 PhageMin_Tail Helicase_RecD Rad52_Rad22	missing	missing
16_LNODE_1	16_LNODE_1_length_35721_19	missing	missing	missing	missing	-,consensus disorder prediction	missing	missing	missing	missing	missing	missing	missing	missing	missing	missing	missing	missing	Chromosome	Glyco_hydro_108 PG_binding_3 PhageMin_Tail Rad52_Rad22 Helicase_RecD SNase	Virus	SNase PG_binding_3 Glyco_hydro_108 PhageMin_Tail Helicase_RecD Rad52_Rad22	missing	missing
16_LNODE_1	16_LNODE_1_length_35721_22	DNA endonuclease activity	missing	-,SNase-like, OB-fold superfamily	missing	missing	missing	missing	missing	missing	Thermonuclease domain profile., OB-fold,Staphylococcal nuclease (SNase-like)	missing	Staphylococcal nuclease (SNase-like), OB-fold,SNASE_2	-,Staphylococcal nuclease	missing	S	Staphylococcal nuclease homologue	-	Chromosome	Glyco_hydro_108 PG_binding_3 PhageMin_Tail Rad52_Rad22 Helicase_RecD SNase	Virus	SNase PG_binding_3 Glyco_hydro_108 PhageMin_Tail Helicase_RecD Rad52_Rad22	missing	missing
16_LNODE_1	16_LNODE_1_length_35721_25	missing	missing	missing	missing	missing	missing	missing	missing	missing	-,Prokaryotic membrane lipoprotein lipid attachment site profile.	missing	missing	missing	missing	missing	missing	missing	Chromosome	Glyco_hydro_108 PG_binding_3 PhageMin_Tail Rad52_Rad22 Helicase_RecD SNase	Virus	SNase PG_binding_3 Glyco_hydro_108 PhageMin_Tail Helicase_RecD Rad52_Rad22	missing	missing
16_LNODE_1	16_LNODE_1_length_35721_26	missing	missing	missing	missing	-,consensus disorder prediction	missing	missing	missing	missing	missing	missing	missing	missing	missing	missing	missing	missing	Chromosome	Glyco_hydro_108 PG_binding_3 PhageMin_Tail Rad52_Rad22 Helicase_RecD SNase	Virus	SNase PG_binding_3 Glyco_hydro_108 PhageMin_Tail Helicase_RecD Rad52_Rad22	missing	missing
16_LNODE_1	16_LNODE_1_length_35721_27	missing	missing	-	missing	missing	missing	missing	missing	missing	missing	missing	missing	P-loop containing nucleoside triphosphate hydrolase,P-loop containing nucleoside triphosphate hydrolases	missing	missing	missing	missing	Chromosome	Glyco_hydro_108 PG_binding_3 PhageMin_Tail Rad52_Rad22 Helicase_RecD SNase	Virus	SNase PG_binding_3 Glyco_hydro_108 PhageMin_Tail Helicase_RecD Rad52_Rad22	missing	missing
16_LNODE_1	16_LNODE_1_length_35721_28	missing	missing	missing	missing	-,consensus disorder prediction	missing	missing	missing	missing	missing	missing	missing	missing	missing	missing	missing	missing	Chromosome	Glyco_hydro_108 PG_binding_3 PhageMin_Tail Rad52_Rad22 Helicase_RecD SNase	Virus	SNase PG_binding_3 Glyco_hydro_108 PhageMin_Tail Helicase_RecD Rad52_Rad22	missing	missing
16_LNODE_1	16_LNODE_1_length_35721_33	missing	missing	-,Ribonuclease H superfamily	missing	missing	missing	missing	missing	missing	missing	missing	missing	Ribonuclease H-like superfamily,Ribonuclease H-like	missing	L	Nuclease that resolves Holliday junction intermediates in genetic recombination. Cleaves the cruciform structure in supercoiled DNA by nicking to strands with the same polarity at sites symmetrically opposed at the junction in the homologous arms and leaves a 5'-terminal phosphate and a 3'-terminal hydroxyl group	-	Chromosome	Glyco_hydro_108 PG_binding_3 PhageMin_Tail Rad52_Rad22 Helicase_RecD SNase	Virus	SNase PG_binding_3 Glyco_hydro_108 PhageMin_Tail Helicase_RecD Rad52_Rad22	missing	missing
16_LNODE_1	16_LNODE_1_length_35721_36	missing	missing	missing	missing	-,consensus disorder prediction	missing	missing	missing	missing	missing	missing	missing	missing	missing	S	Rad52/22 family double-strand break repair protein	Rad52_Rad22	Chromosome	Glyco_hydro_108 PG_binding_3 PhageMin_Tail Rad52_Rad22 Helicase_RecD SNase	Virus	SNase PG_binding_3 Glyco_hydro_108 PhageMin_Tail Helicase_RecD Rad52_Rad22	missing	missing
16_LNODE_1	16_LNODE_1_length_35721_38	DNA binding activity	missing	missing	missing	missing	missing	missing	missing	missing	missing	missing	missing	missing	missing	missing	missing	missing	Chromosome	Glyco_hydro_108 PG_binding_3 PhageMin_Tail Rad52_Rad22 Helicase_RecD SNase	Virus	SNase PG_binding_3 Glyco_hydro_108 PhageMin_Tail Helicase_RecD Rad52_Rad22	missing	missing
16_LNODE_1	16_LNODE_1_length_35721_4	missing	missing	missing	missing	missing	missing	missing	missing	missing	missing	missing	missing	missing	missing	missing	missing	missing	Chromosome	Glyco_hydro_108 PG_binding_3 PhageMin_Tail Rad52_Rad22 Helicase_RecD SNase	Virus	SNase PG_binding_3 Glyco_hydro_108 PhageMin_Tail Helicase_RecD Rad52_Rad22	missing	missing
16_LNODE_1	16_LNODE_1_length_35721_41	missing	missing	missing	missing	missing	FELS-2 PROPHAGE PROTEIN,-	missing	missing	missing	missing	missing	missing	missing	Phage tail tape measure protein, TP901 family, core region,tape_meas_TP901: phage tail tape measure protein	D	domain protein	PhageMin_Tail	Chromosome	Glyco_hydro_108 PG_binding_3 PhageMin_Tail Rad52_Rad22 Helicase_RecD SNase	Virus	SNase PG_binding_3 Glyco_hydro_108 PhageMin_Tail Helicase_RecD Rad52_Rad22	missing	missing
16_LNODE_1	16_LNODE_1_length_35721_49	missing	missing	missing	missing	-,consensus disorder prediction	missing	missing	missing	missing	missing	missing	missing	missing	missing	missing	missing	missing	Chromosome	Glyco_hydro_108 PG_binding_3 PhageMin_Tail Rad52_Rad22 Helicase_RecD SNase	Virus	SNase PG_binding_3 Glyco_hydro_108 PhageMin_Tail Helicase_RecD Rad52_Rad22	missing	missing
16_LNODE_1	16_LNODE_1_length_35721_52	missing	missing	missing	missing	-,consensus disorder prediction	missing	missing	missing	missing	missing	missing	missing	missing	missing	missing	missing	missing	Chromosome	Glyco_hydro_108 PG_binding_3 PhageMin_Tail Rad52_Rad22 Helicase_RecD SNase	Virus	SNase PG_binding_3 Glyco_hydro_108 PhageMin_Tail Helicase_RecD Rad52_Rad22	missing	missing
16_LNODE_1	16_LNODE_1_length_35721_53	missing	missing	missing	missing	-,consensus disorder prediction	missing	missing	missing	missing	missing	missing	missing	missing	missing	-	-	Rho_N	Chromosome	Glyco_hydro_108 PG_binding_3 PhageMin_Tail Rad52_Rad22 Helicase_RecD SNase	Virus	SNase PG_binding_3 Glyco_hydro_108 PhageMin_Tail Helicase_RecD Rad52_Rad22	missing	missing
16_LNODE_1	16_LNODE_1_length_35721_54	missing	missing	missing	missing	missing	missing	missing	missing	missing	missing	missing	missing	missing	missing	-	-	-	Chromosome	Glyco_hydro_108 PG_binding_3 PhageMin_Tail Rad52_Rad22 Helicase_RecD SNase	Virus	SNase PG_binding_3 Glyco_hydro_108 PhageMin_Tail Helicase_RecD Rad52_Rad22	missing	missing
16_LNODE_1	16_LNODE_1_length_35721_56	missing	-,N-acetylmuramidase_GH108	-,Chitosanase	missing	missing	missing	missing	missing	missing	missing	missing	missing	Lysozyme-like,Lysozyme-like domain superfamily	missing	S	Predicted Peptidoglycan domain	Glyco_hydro_108,PG_binding_3	Chromosome	Glyco_hydro_108 PG_binding_3 PhageMin_Tail Rad52_Rad22 Helicase_RecD SNase	Virus	SNase PG_binding_3 Glyco_hydro_108 PhageMin_Tail Helicase_RecD Rad52_Rad22	missing	missing
16_LNODE_1	16_LNODE_1_length_35721_60	missing	missing	missing	missing	-,consensus disorder prediction	missing	missing	missing	missing	missing	missing	missing	missing	missing	missing	missing	missing	Chromosome	Glyco_hydro_108 PG_binding_3 PhageMin_Tail Rad52_Rad22 Helicase_RecD SNase	Virus	SNase PG_binding_3 Glyco_hydro_108 PhageMin_Tail Helicase_RecD Rad52_Rad22	missing	missing
16_LNODE_1	16_LNODE_1_length_35721_9	missing	missing	missing	missing	-,consensus disorder prediction	missing	missing	missing	missing	missing	missing	missing	missing	missing	missing	missing	missing	Chromosome	Glyco_hydro_108 PG_binding_3 PhageMin_Tail Rad52_Rad22 Helicase_RecD SNase	Virus	SNase PG_binding_3 Glyco_hydro_108 PhageMin_Tail Helicase_RecD Rad52_Rad22	missing	missing
16_LNODE_2	16_LNODE_2_length_35229_12	missing	missing	missing	missing	-,consensus disorder prediction	missing	missing	missing	missing	missing	missing	missing	missing	missing	-	-	-	Chromosome	Glyco_hydro_108 PG_binding_3 PhageMin_Tail Rad52_Rad22 Helicase_RecD SNase	Virus	SNase PG_binding_3 Glyco_hydro_108 PhageMin_Tail Helicase_RecD Rad52_Rad22	missing	missing
16_LNODE_2	16_LNODE_2_length_35229_16	missing	missing	missing	missing	-,consensus disorder prediction	missing	missing	missing	missing	missing	missing	missing	missing	missing	missing	missing	missing	Chromosome	Glyco_hydro_108 PG_binding_3 PhageMin_Tail Rad52_Rad22 Helicase_RecD SNase	Virus	SNase PG_binding_3 Glyco_hydro_108 PhageMin_Tail Helicase_RecD Rad52_Rad22	missing	missing
16_LNODE_2	16_LNODE_2_length_35229_18	missing	missing	missing	missing	missing	missing	missing	missing	missing	missing	missing	missing	-,Major capsid protein gp5	missing	missing	missing	missing	Chromosome	Glyco_hydro_108 PG_binding_3 PhageMin_Tail Rad52_Rad22 Helicase_RecD SNase	Virus	SNase PG_binding_3 Glyco_hydro_108 PhageMin_Tail Helicase_RecD Rad52_Rad22	missing	missing
16_LNODE_2	16_LNODE_2_length_35229_19	missing	missing	missing	missing	-,consensus disorder prediction	missing	missing	missing	missing	missing	missing	missing	missing	missing	missing	missing	missing	Chromosome	Glyco_hydro_108 PG_binding_3 PhageMin_Tail Rad52_Rad22 Helicase_RecD SNase	Virus	SNase PG_binding_3 Glyco_hydro_108 PhageMin_Tail Helicase_RecD Rad52_Rad22	missing	missing
16_LNODE_2	16_LNODE_2_length_35229_22	DNA endonuclease activity	missing	-,SNase-like, OB-fold superfamily	missing	missing	missing	missing	missing	missing	Thermonuclease domain profile., OB-fold,Staphylococcal nuclease (SNase-like)	missing	Staphylococcal nuclease (SNase-like), OB-fold,SNASE_2	-,Staphylococcal nuclease	missing	S	Staphylococcal nuclease homologue	-	Chromosome	Glyco_hydro_108 PG_binding_3 PhageMin_Tail Rad52_Rad22 Helicase_RecD SNase	Virus	SNase PG_binding_3 Glyco_hydro_108 PhageMin_Tail Helicase_RecD Rad52_Rad22	missing	missing
16_LNODE_2	16_LNODE_2_length_35229_25	missing	missing	missing	missing	missing	missing	missing	missing	missing	-,Prokaryotic membrane lipoprotein lipid attachment site profile.	missing	missing	missing	missing	missing	missing	missing	Chromosome	Glyco_hydro_108 PG_binding_3 PhageMin_Tail Rad52_Rad22 Helicase_RecD SNase	Virus	SNase PG_binding_3 Glyco_hydro_108 PhageMin_Tail Helicase_RecD Rad52_Rad22	missing	missing
16_LNODE_2	16_LNODE_2_length_35229_26	missing	missing	missing	missing	-,consensus disorder prediction	missing	missing	missing	missing	missing	missing	missing	missing	missing	missing	missing	missing	Chromosome	Glyco_hydro_108 PG_binding_3 PhageMin_Tail Rad52_Rad22 Helicase_RecD SNase	Virus	SNase PG_binding_3 Glyco_hydro_108 PhageMin_Tail Helicase_RecD Rad52_Rad22	missing	missing
16_LNODE_2	16_LNODE_2_length_35229_27	missing	missing	-	missing	missing	missing	missing	missing	missing	missing	missing	missing	P-loop containing nucleoside triphosphate hydrolase,P-loop containing nucleoside triphosphate hydrolases	missing	missing	missing	missing	Chromosome	Glyco_hydro_108 PG_binding_3 PhageMin_Tail Rad52_Rad22 Helicase_RecD SNase	Virus	SNase PG_binding_3 Glyco_hydro_108 PhageMin_Tail Helicase_RecD Rad52_Rad22	missing	missing
16_LNODE_2	16_LNODE_2_length_35229_28	missing	missing	missing	missing	-,consensus disorder prediction	missing	missing	missing	missing	missing	missing	missing	missing	missing	missing	missing	missing	Chromosome	Glyco_hydro_108 PG_binding_3 PhageMin_Tail Rad52_Rad22 Helicase_RecD SNase	Virus	SNase PG_binding_3 Glyco_hydro_108 PhageMin_Tail Helicase_RecD Rad52_Rad22	missing	missing
16_LNODE_2	16_LNODE_2_length_35229_33	missing	missing	-,Ribonuclease H superfamily	missing	missing	missing	missing	missing	missing	missing	missing	missing	Ribonuclease H-like superfamily,Ribonuclease H-like	missing	L	Nuclease that resolves Holliday junction intermediates in genetic recombination. Cleaves the cruciform structure in supercoiled DNA by nicking to strands with the same polarity at sites symmetrically opposed at the junction in the homologous arms and leaves a 5'-terminal phosphate and a 3'-terminal hydroxyl group	-	Chromosome	Glyco_hydro_108 PG_binding_3 PhageMin_Tail Rad52_Rad22 Helicase_RecD SNase	Virus	SNase PG_binding_3 Glyco_hydro_108 PhageMin_Tail Helicase_RecD Rad52_Rad22	missing	missing
16_LNODE_2	16_LNODE_2_length_35229_36	missing	missing	missing	missing	-,consensus disorder prediction	missing	missing	missing	missing	missing	missing	missing	missing	missing	S	Rad52/22 family double-strand break repair protein	Rad52_Rad22	Chromosome	Glyco_hydro_108 PG_binding_3 PhageMin_Tail Rad52_Rad22 Helicase_RecD SNase	Virus	SNase PG_binding_3 Glyco_hydro_108 PhageMin_Tail Helicase_RecD Rad52_Rad22	missing	missing
16_LNODE_2	16_LNODE_2_length_35229_38	DNA binding activity	missing	missing	missing	missing	missing	missing	missing	missing	missing	missing	missing	missing	missing	missing	missing	missing	Chromosome	Glyco_hydro_108 PG_binding_3 PhageMin_Tail Rad52_Rad22 Helicase_RecD SNase	Virus	SNase PG_binding_3 Glyco_hydro_108 PhageMin_Tail Helicase_RecD Rad52_Rad22	missing	missing
16_LNODE_2	16_LNODE_2_length_35229_41	missing	missing	missing	missing	missing	FELS-2 PROPHAGE PROTEIN,-	missing	missing	missing	missing	missing	missing	missing	Phage tail tape measure protein, TP901 family, core region,tape_meas_TP901: phage tail tape measure protein	D	domain protein	PhageMin_Tail	Chromosome	Glyco_hydro_108 PG_binding_3 PhageMin_Tail Rad52_Rad22 Helicase_RecD SNase	Virus	SNase PG_binding_3 Glyco_hydro_108 PhageMin_Tail Helicase_RecD Rad52_Rad22	missing	missing
16_LNODE_2	16_LNODE_2_length_35229_49	missing	missing	missing	missing	-,consensus disorder prediction	missing	missing	missing	missing	missing	missing	missing	missing	missing	missing	missing	missing	Chromosome	Glyco_hydro_108 PG_binding_3 PhageMin_Tail Rad52_Rad22 Helicase_RecD SNase	Virus	SNase PG_binding_3 Glyco_hydro_108 PhageMin_Tail Helicase_RecD Rad52_Rad22	missing	missing
16_LNODE_2	16_LNODE_2_length_35229_52	missing	missing	missing	missing	-,consensus disorder prediction	missing	missing	missing	missing	missing	missing	missing	missing	missing	missing	missing	missing	Chromosome	Glyco_hydro_108 PG_binding_3 PhageMin_Tail Rad52_Rad22 Helicase_RecD SNase	Virus	SNase PG_binding_3 Glyco_hydro_108 PhageMin_Tail Helicase_RecD Rad52_Rad22	missing	missing
16_LNODE_2	16_LNODE_2_length_35229_53	missing	missing	missing	missing	-,consensus disorder prediction	missing	missing	missing	missing	missing	missing	missing	missing	missing	-	-	Rho_N	Chromosome	Glyco_hydro_108 PG_binding_3 PhageMin_Tail Rad52_Rad22 Helicase_RecD SNase	Virus	SNase PG_binding_3 Glyco_hydro_108 PhageMin_Tail Helicase_RecD Rad52_Rad22	missing	missing
16_LNODE_2	16_LNODE_2_length_35229_54	missing	missing	missing	missing	missing	missing	missing	missing	missing	missing	missing	missing	missing	missing	-	-	-	Chromosome	Glyco_hydro_108 PG_binding_3 PhageMin_Tail Rad52_Rad22 Helicase_RecD SNase	Virus	SNase PG_binding_3 Glyco_hydro_108 PhageMin_Tail Helicase_RecD Rad52_Rad22	missing	missing
16_LNODE_2	16_LNODE_2_length_35229_56	missing	-,N-acetylmuramidase_GH108	-,Chitosanase	missing	missing	missing	missing	missing	missing	missing	missing	missing	Lysozyme-like,Lysozyme-like domain superfamily	missing	S	Predicted Peptidoglycan domain	Glyco_hydro_108,PG_binding_3	Chromosome	Glyco_hydro_108 PG_binding_3 PhageMin_Tail Rad52_Rad22 Helicase_RecD SNase	Virus	SNase PG_binding_3 Glyco_hydro_108 PhageMin_Tail Helicase_RecD Rad52_Rad22	missing	missing
16_LNODE_2	16_LNODE_2_length_35229_6	missing	missing	missing	missing	missing	missing	missing	missing	missing	missing	missing	missing	missing	missing	missing	missing	missing	Chromosome	Glyco_hydro_108 PG_binding_3 PhageMin_Tail Rad52_Rad22 Helicase_RecD SNase	Virus	SNase PG_binding_3 Glyco_hydro_108 PhageMin_Tail Helicase_RecD Rad52_Rad22	missing	missing
16_LNODE_2	16_LNODE_2_length_35229_60	missing	missing	missing	missing	-,consensus disorder prediction	missing	missing	missing	missing	missing	missing	missing	missing	missing	missing	missing	missing	Chromosome	Glyco_hydro_108 PG_binding_3 PhageMin_Tail Rad52_Rad22 Helicase_RecD SNase	Virus	SNase PG_binding_3 Glyco_hydro_108 PhageMin_Tail Helicase_RecD Rad52_Rad22	missing	missing
16_LNODE_2	16_LNODE_2_length_35229_9	missing	missing	missing	missing	-,consensus disorder prediction	missing	missing	missing	missing	missing	missing	missing	missing	missing	missing	missing	missing	Chromosome	Glyco_hydro_108 PG_binding_3 PhageMin_Tail Rad52_Rad22 Helicase_RecD SNase	Virus	SNase PG_binding_3 Glyco_hydro_108 PhageMin_Tail Helicase_RecD Rad52_Rad22	missing	missing
17_LNODE_1	17_LNODE_1_length_32477_11	missing	missing	missing	missing	-,consensus disorder prediction	missing	missing	missing	missing	missing	missing	missing	missing	missing	S	Pfam:Peptidase_S78_2	-	Chromosome	DUF6378 Vut_1 Peptidase_S74 DUF5309 Phage_integrase Phage_int_SAM_5 HlyC Terminase_3 HTH_36 YdaS_antitoxin HTH_31 Peptidase_S24 YqaJ PAPS_reduct	Virus	Phage_integrase Vut_1 HlyC Terminase_3 Peptidase_S74 HTH_31 PAPS_reduct DUF5309 HTH_36 Phage_int_SAM_5 Peptidase_S24 DUF6378 YqaJ YdaS_antitoxin	missing	missing
17_LNODE_1	17_LNODE_1_length_32477_12	missing	missing	missing	missing	-,consensus disorder prediction	missing	missing	missing	missing	missing	missing	missing	missing	missing	missing	missing	missing	Chromosome	DUF6378 Vut_1 Peptidase_S74 DUF5309 Phage_integrase Phage_int_SAM_5 HlyC Terminase_3 HTH_36 YdaS_antitoxin HTH_31 Peptidase_S24 YqaJ PAPS_reduct	Virus	Phage_integrase Vut_1 HlyC Terminase_3 Peptidase_S74 HTH_31 PAPS_reduct DUF5309 HTH_36 Phage_int_SAM_5 Peptidase_S24 DUF6378 YqaJ YdaS_antitoxin	missing	missing
17_LNODE_1	17_LNODE_1_length_32477_14	missing	missing	missing	missing	-,consensus disorder prediction	missing	missing	missing	missing	missing	missing	missing	missing	missing	missing	missing	missing	Chromosome	DUF6378 Vut_1 Peptidase_S74 DUF5309 Phage_integrase Phage_int_SAM_5 HlyC Terminase_3 HTH_36 YdaS_antitoxin HTH_31 Peptidase_S24 YqaJ PAPS_reduct	Virus	Phage_integrase Vut_1 HlyC Terminase_3 Peptidase_S74 HTH_31 PAPS_reduct DUF5309 HTH_36 Phage_int_SAM_5 Peptidase_S24 DUF6378 YqaJ YdaS_antitoxin	missing	missing
17_LNODE_1	17_LNODE_1_length_32477_15	missing	missing	missing	missing	-,consensus disorder prediction	missing	missing	missing	missing	missing	missing	missing	missing	missing	missing	missing	missing	Chromosome	DUF6378 Vut_1 Peptidase_S74 DUF5309 Phage_integrase Phage_int_SAM_5 HlyC Terminase_3 HTH_36 YdaS_antitoxin HTH_31 Peptidase_S24 YqaJ PAPS_reduct	Virus	Phage_integrase Vut_1 HlyC Terminase_3 Peptidase_S74 HTH_31 PAPS_reduct DUF5309 HTH_36 Phage_int_SAM_5 Peptidase_S24 DUF6378 YqaJ YdaS_antitoxin	missing	missing
17_LNODE_1	17_LNODE_1_length_32477_17	missing	missing	missing	missing	missing	missing	missing	missing	missing	missing	missing	missing	missing	missing	M	Belongs to the acetyltransferase family. ArgA subfamily	-	Chromosome	DUF6378 Vut_1 Peptidase_S74 DUF5309 Phage_integrase Phage_int_SAM_5 HlyC Terminase_3 HTH_36 YdaS_antitoxin HTH_31 Peptidase_S24 YqaJ PAPS_reduct	Virus	Phage_integrase Vut_1 HlyC Terminase_3 Peptidase_S74 HTH_31 PAPS_reduct DUF5309 HTH_36 Phage_int_SAM_5 Peptidase_S24 DUF6378 YqaJ YdaS_antitoxin	missing	missing
17_LNODE_1	17_LNODE_1_length_32477_18	missing	missing	missing	missing	missing	missing	missing	missing	missing	missing	missing	missing	missing	missing	missing	missing	missing	Chromosome	DUF6378 Vut_1 Peptidase_S74 DUF5309 Phage_integrase Phage_int_SAM_5 HlyC Terminase_3 HTH_36 YdaS_antitoxin HTH_31 Peptidase_S24 YqaJ PAPS_reduct	Virus	Phage_integrase Vut_1 HlyC Terminase_3 Peptidase_S74 HTH_31 PAPS_reduct DUF5309 HTH_36 Phage_int_SAM_5 Peptidase_S24 DUF6378 YqaJ YdaS_antitoxin	missing	missing
17_LNODE_1	17_LNODE_1_length_32477_19	missing	missing	missing	missing	-,consensus disorder prediction	missing	missing	missing	missing	missing	missing	missing	missing	missing	missing	missing	missing	Chromosome	DUF6378 Vut_1 Peptidase_S74 DUF5309 Phage_integrase Phage_int_SAM_5 HlyC Terminase_3 HTH_36 YdaS_antitoxin HTH_31 Peptidase_S24 YqaJ PAPS_reduct	Virus	Phage_integrase Vut_1 HlyC Terminase_3 Peptidase_S74 HTH_31 PAPS_reduct DUF5309 HTH_36 Phage_int_SAM_5 Peptidase_S24 DUF6378 YqaJ YdaS_antitoxin	missing	missing
17_LNODE_1	17_LNODE_1_length_32477_21	missing	missing	missing	missing	-,consensus disorder prediction	missing	missing	missing	missing	missing	missing	missing	missing	missing	missing	missing	missing	Chromosome	DUF6378 Vut_1 Peptidase_S74 DUF5309 Phage_integrase Phage_int_SAM_5 HlyC Terminase_3 HTH_36 YdaS_antitoxin HTH_31 Peptidase_S24 YqaJ PAPS_reduct	Virus	Phage_integrase Vut_1 HlyC Terminase_3 Peptidase_S74 HTH_31 PAPS_reduct DUF5309 HTH_36 Phage_int_SAM_5 Peptidase_S24 DUF6378 YqaJ YdaS_antitoxin	missing	missing
17_LNODE_1	17_LNODE_1_length_32477_22	missing	missing	missing	missing	missing	missing	missing	missing	missing	missing	missing	missing	missing	missing	S	Family of unknown function (DUF5309)	DUF5309	Chromosome	DUF6378 Vut_1 Peptidase_S74 DUF5309 Phage_integrase Phage_int_SAM_5 HlyC Terminase_3 HTH_36 YdaS_antitoxin HTH_31 Peptidase_S24 YqaJ PAPS_reduct	Virus	Phage_integrase Vut_1 HlyC Terminase_3 Peptidase_S74 HTH_31 PAPS_reduct DUF5309 HTH_36 Phage_int_SAM_5 Peptidase_S24 DUF6378 YqaJ YdaS_antitoxin	missing	missing
17_LNODE_1	17_LNODE_1_length_32477_28	missing	missing	missing	missing	missing	missing	missing	missing	missing	missing	missing	missing	missing	missing	-	-	-	Chromosome	DUF6378 Vut_1 Peptidase_S74 DUF5309 Phage_integrase Phage_int_SAM_5 HlyC Terminase_3 HTH_36 YdaS_antitoxin HTH_31 Peptidase_S24 YqaJ PAPS_reduct	Virus	Phage_integrase Vut_1 HlyC Terminase_3 Peptidase_S74 HTH_31 PAPS_reduct DUF5309 HTH_36 Phage_int_SAM_5 Peptidase_S24 DUF6378 YqaJ YdaS_antitoxin	missing	missing
17_LNODE_1	17_LNODE_1_length_32477_3	site-specific DNA recombination,site-specific DNA recombination	missing	catalytic domain superfamily,Intergrase catalytic core,Integrase-like	missing	-,consensus disorder prediction	PHAGE INTEGRASE-RELATED,-	missing	missing	missing	Tyrosine recombinase domain profile.,Integrase, catalytic domain	missing	missing	DNA breaking-rejoining enzymes,DNA breaking-rejoining enzyme, catalytic core	missing	missing	missing	missing	Chromosome	DUF6378 Vut_1 Peptidase_S74 DUF5309 Phage_integrase Phage_int_SAM_5 HlyC Terminase_3 HTH_36 YdaS_antitoxin HTH_31 Peptidase_S24 YqaJ PAPS_reduct	Virus	Phage_integrase Vut_1 HlyC Terminase_3 Peptidase_S74 HTH_31 PAPS_reduct DUF5309 HTH_36 Phage_int_SAM_5 Peptidase_S24 DUF6378 YqaJ YdaS_antitoxin	missing	missing
17_LNODE_1	17_LNODE_1_length_32477_34	missing	missing	missing	missing	missing	missing	missing	missing	missing	Intramolecular chaperone auto-processing domain,Intramolecular chaperone auto-processing (ICA) domain profile.	missing	missing	missing	missing	missing	missing	missing	Chromosome	DUF6378 Vut_1 Peptidase_S74 DUF5309 Phage_integrase Phage_int_SAM_5 HlyC Terminase_3 HTH_36 YdaS_antitoxin HTH_31 Peptidase_S24 YqaJ PAPS_reduct	Virus	Phage_integrase Vut_1 HlyC Terminase_3 Peptidase_S74 HTH_31 PAPS_reduct DUF5309 HTH_36 Phage_int_SAM_5 Peptidase_S24 DUF6378 YqaJ YdaS_antitoxin	missing	missing
17_LNODE_1	17_LNODE_1_length_32477_4	missing,missing	HTH_XRE,Cro/C1-type helix-turn-helix domain	-,Lambda repressor-like, DNA-binding domain superfamily	missing	missing	missing	missing	missing	missing	Cro/C1-type helix-turn-helix domain,Cro/C1-type HTH domain profile.	missing	Cro/C1-type helix-turn-helix domain,mbf_short4	Lambda repressor-like, DNA-binding domain superfamily,lambda repressor-like DNA-binding domains	missing	missing	missing	missing	Chromosome	DUF6378 Vut_1 Peptidase_S74 DUF5309 Phage_integrase Phage_int_SAM_5 HlyC Terminase_3 HTH_36 YdaS_antitoxin HTH_31 Peptidase_S24 YqaJ PAPS_reduct	Virus	Phage_integrase Vut_1 HlyC Terminase_3 Peptidase_S74 HTH_31 PAPS_reduct DUF5309 HTH_36 Phage_int_SAM_5 Peptidase_S24 DUF6378 YqaJ YdaS_antitoxin	missing	missing
17_LNODE_1	17_LNODE_1_length_32477_41	missing	missing	missing	missing	-,consensus disorder prediction	missing	missing	missing	missing	missing	missing	missing	missing	missing	missing	missing	missing	Chromosome	DUF6378 Vut_1 Peptidase_S74 DUF5309 Phage_integrase Phage_int_SAM_5 HlyC Terminase_3 HTH_36 YdaS_antitoxin HTH_31 Peptidase_S24 YqaJ PAPS_reduct	Virus	Phage_integrase Vut_1 HlyC Terminase_3 Peptidase_S74 HTH_31 PAPS_reduct DUF5309 HTH_36 Phage_int_SAM_5 Peptidase_S24 DUF6378 YqaJ YdaS_antitoxin	missing	missing
17_LNODE_1	17_LNODE_1_length_32477_44	missing	missing	-	missing	missing	-,T4-TYPE LYSOZYME 1-RELATED	missing	missing	missing	missing	missing	missing	Lysozyme-like,Lysozyme-like domain superfamily	missing	S	lysozyme	Phage_lysozyme	Chromosome	DUF6378 Vut_1 Peptidase_S74 DUF5309 Phage_integrase Phage_int_SAM_5 HlyC Terminase_3 HTH_36 YdaS_antitoxin HTH_31 Peptidase_S24 YqaJ PAPS_reduct	Virus	Phage_integrase Vut_1 HlyC Terminase_3 Peptidase_S74 HTH_31 PAPS_reduct DUF5309 HTH_36 Phage_int_SAM_5 Peptidase_S24 DUF6378 YqaJ YdaS_antitoxin	missing	missing
17_LNODE_1	17_LNODE_1_length_32477_46	missing	missing	missing	missing	missing	missing	missing	missing	missing	missing	missing	missing	missing	missing	-	-	-	Chromosome	DUF6378 Vut_1 Peptidase_S74 DUF5309 Phage_integrase Phage_int_SAM_5 HlyC Terminase_3 HTH_36 YdaS_antitoxin HTH_31 Peptidase_S24 YqaJ PAPS_reduct	Virus	Phage_integrase Vut_1 HlyC Terminase_3 Peptidase_S74 HTH_31 PAPS_reduct DUF5309 HTH_36 Phage_int_SAM_5 Peptidase_S24 DUF6378 YqaJ YdaS_antitoxin	missing	missing
17_LNODE_1	17_LNODE_1_length_32477_48	missing	missing	missing	missing	missing	missing	missing	missing	missing	missing	missing	missing	missing	missing	-	-	-	Chromosome	DUF6378 Vut_1 Peptidase_S74 DUF5309 Phage_integrase Phage_int_SAM_5 HlyC Terminase_3 HTH_36 YdaS_antitoxin HTH_31 Peptidase_S24 YqaJ PAPS_reduct	Virus	Phage_integrase Vut_1 HlyC Terminase_3 Peptidase_S74 HTH_31 PAPS_reduct DUF5309 HTH_36 Phage_int_SAM_5 Peptidase_S24 DUF6378 YqaJ YdaS_antitoxin	missing	missing
17_LNODE_1	17_LNODE_1_length_32477_5	missing	missing	missing	missing	missing	missing	missing	missing	missing	missing	missing	missing	missing	missing	-	-	-	Chromosome	DUF6378 Vut_1 Peptidase_S74 DUF5309 Phage_integrase Phage_int_SAM_5 HlyC Terminase_3 HTH_36 YdaS_antitoxin HTH_31 Peptidase_S24 YqaJ PAPS_reduct	Virus	Phage_integrase Vut_1 HlyC Terminase_3 Peptidase_S74 HTH_31 PAPS_reduct DUF5309 HTH_36 Phage_int_SAM_5 Peptidase_S24 DUF6378 YqaJ YdaS_antitoxin	missing	missing
17_LNODE_1	17_LNODE_1_length_32477_50	missing	missing	missing	missing	-,consensus disorder prediction	missing	missing	missing	missing	missing	missing	missing	missing	missing	missing	missing	missing	Chromosome	DUF6378 Vut_1 Peptidase_S74 DUF5309 Phage_integrase Phage_int_SAM_5 HlyC Terminase_3 HTH_36 YdaS_antitoxin HTH_31 Peptidase_S24 YqaJ PAPS_reduct	Virus	Phage_integrase Vut_1 HlyC Terminase_3 Peptidase_S74 HTH_31 PAPS_reduct DUF5309 HTH_36 Phage_int_SAM_5 Peptidase_S24 DUF6378 YqaJ YdaS_antitoxin	missing	missing
17_LNODE_1	17_LNODE_1_length_32477_51	missing	missing	missing	missing	missing	missing	missing	missing	missing	missing	missing	missing	missing	missing	-	-	-	Chromosome	DUF6378 Vut_1 Peptidase_S74 DUF5309 Phage_integrase Phage_int_SAM_5 HlyC Terminase_3 HTH_36 YdaS_antitoxin HTH_31 Peptidase_S24 YqaJ PAPS_reduct	Virus	Phage_integrase Vut_1 HlyC Terminase_3 Peptidase_S74 HTH_31 PAPS_reduct DUF5309 HTH_36 Phage_int_SAM_5 Peptidase_S24 DUF6378 YqaJ YdaS_antitoxin	missing	missing
17_LNODE_1	17_LNODE_1_length_32477_52	missing	missing	Rossmann-like alpha/beta/alpha sandwich fold,HUPs	missing	missing	missing	missing	missing	missing	missing	missing	missing	-,Adenine nucleotide alpha hydrolases-like	missing	EH	3'-phosphoadenosine 5'-phosphosulfate sulfotransferase (PAPS reductase) FAD synthetase and related enzymes	PAPS_reduct	Chromosome	DUF6378 Vut_1 Peptidase_S74 DUF5309 Phage_integrase Phage_int_SAM_5 HlyC Terminase_3 HTH_36 YdaS_antitoxin HTH_31 Peptidase_S24 YqaJ PAPS_reduct	Virus	Phage_integrase Vut_1 HlyC Terminase_3 Peptidase_S74 HTH_31 PAPS_reduct DUF5309 HTH_36 Phage_int_SAM_5 Peptidase_S24 DUF6378 YqaJ YdaS_antitoxin	missing	missing
17_LNODE_1	17_LNODE_1_length_32477_53	exonuclease activity	missing	-, C-terminal,Exonuclease, phage-type/RecB	missing	missing	missing	missing	missing	missing	missing	missing	missing	Restriction endonuclease type II-like,Restriction endonuclease-like	missing	missing	missing	missing	Chromosome	DUF6378 Vut_1 Peptidase_S74 DUF5309 Phage_integrase Phage_int_SAM_5 HlyC Terminase_3 HTH_36 YdaS_antitoxin HTH_31 Peptidase_S24 YqaJ PAPS_reduct	Virus	Phage_integrase Vut_1 HlyC Terminase_3 Peptidase_S74 HTH_31 PAPS_reduct DUF5309 HTH_36 Phage_int_SAM_5 Peptidase_S24 DUF6378 YqaJ YdaS_antitoxin	missing	missing
17_LNODE_1	17_LNODE_1_length_32477_54	transcription factor activity	HTH_XRE,Cro/C1-type helix-turn-helix domain	-,Lambda repressor-like, DNA-binding domain superfamily	missing	missing	missing	missing	missing	missing	Cro/C1-type helix-turn-helix domain,Cro/C1-type HTH domain profile.	missing	Cro/C1-type helix-turn-helix domain,mbf_short4	Lambda repressor-like, DNA-binding domain superfamily,lambda repressor-like DNA-binding domains	missing	missing	missing	missing	Chromosome	DUF6378 Vut_1 Peptidase_S74 DUF5309 Phage_integrase Phage_int_SAM_5 HlyC Terminase_3 HTH_36 YdaS_antitoxin HTH_31 Peptidase_S24 YqaJ PAPS_reduct	Virus	Phage_integrase Vut_1 HlyC Terminase_3 Peptidase_S74 HTH_31 PAPS_reduct DUF5309 HTH_36 Phage_int_SAM_5 Peptidase_S24 DUF6378 YqaJ YdaS_antitoxin	missing	missing
17_LNODE_1	17_LNODE_1_length_32477_6	missing	missing	Winged helix-like DNA-binding domain superfamily,winged helix"" repressor DNA binding domain	missing	missing	missing	missing	missing	missing	missing	missing	missing	missing	missing	missing	missing	missing	Chromosome	DUF6378 Vut_1 Peptidase_S74 DUF5309 Phage_integrase Phage_int_SAM_5 HlyC Terminase_3 HTH_36 YdaS_antitoxin HTH_31 Peptidase_S24 YqaJ PAPS_reduct	Virus	Phage_integrase Vut_1 HlyC Terminase_3 Peptidase_S74 HTH_31 PAPS_reduct DUF5309 HTH_36 Phage_int_SAM_5 Peptidase_S24 DUF6378 YqaJ YdaS_antitoxin	missing	missing
17_LNODE_1	17_LNODE_1_length_32477_8	missing	missing	-	missing	-,consensus disorder prediction	missing	missing	missing	missing	missing	missing	missing	missing	missing	missing	missing	missing	Chromosome	DUF6378 Vut_1 Peptidase_S74 DUF5309 Phage_integrase Phage_int_SAM_5 HlyC Terminase_3 HTH_36 YdaS_antitoxin HTH_31 Peptidase_S24 YqaJ PAPS_reduct	Virus	Phage_integrase Vut_1 HlyC Terminase_3 Peptidase_S74 HTH_31 PAPS_reduct DUF5309 HTH_36 Phage_int_SAM_5 Peptidase_S24 DUF6378 YqaJ YdaS_antitoxin	missing	missing
17_LNODE_1	17_LNODE_1_length_32477_9	missing	missing	-	missing	missing	missing	missing	missing	missing	missing	missing	missing	missing	missing	L	A helicase nuclease that prepares dsDNA breaks (DSB) for recombinational DNA repair. Binds to DSBs and unwinds DNA via a highly rapid and processive ATP-dependent bidirectional helicase activity. Unwinds dsDNA until it encounters a Chi (crossover hotspot instigator) sequence from the 3' direction. Cuts ssDNA a few nucleotides 3' to the Chi site. The properties and activities of the enzyme are cha…	Terminase_6	Chromosome	DUF6378 Vut_1 Peptidase_S74 DUF5309 Phage_integrase Phage_int_SAM_5 HlyC Terminase_3 HTH_36 YdaS_antitoxin HTH_31 Peptidase_S24 YqaJ PAPS_reduct	Virus	Phage_integrase Vut_1 HlyC Terminase_3 Peptidase_S74 HTH_31 PAPS_reduct DUF5309 HTH_36 Phage_int_SAM_5 Peptidase_S24 DUF6378 YqaJ YdaS_antitoxin	missing	missing
17_LNODE_2	17_LNODE_2_length_32687_10	missing	missing	missing	missing	missing	missing	missing	missing	missing	missing	missing	missing	missing	missing	-	-	-	Chromosome	Phage_integrase Phage_int_SAM_5 Vut_1 DUF6378 PAPS_reduct YqaJ HTH_31 Peptidase_S24 YdaS_antitoxin HTH_36 Terminase_3 HlyC DUF5309 Peptidase_S74	Virus	Phage_integrase HlyC Terminase_3 Peptidase_S74 PAPS_reduct YqaJ HTH_31 DUF5309 HTH_36 YdaS_antitoxin Phage_int_SAM_5 Vut_1 DUF6378 Peptidase_S24	missing	missing
17_LNODE_2	17_LNODE_2_length_32687_12	missing	missing	-	missing	missing	-,T4-TYPE LYSOZYME 1-RELATED	missing	missing	missing	missing	missing	missing	Lysozyme-like,Lysozyme-like domain superfamily	missing	S	lysozyme	Phage_lysozyme	Chromosome	Phage_integrase Phage_int_SAM_5 Vut_1 DUF6378 PAPS_reduct YqaJ HTH_31 Peptidase_S24 YdaS_antitoxin HTH_36 Terminase_3 HlyC DUF5309 Peptidase_S74	Virus	Phage_integrase HlyC Terminase_3 Peptidase_S74 PAPS_reduct YqaJ HTH_31 DUF5309 HTH_36 YdaS_antitoxin Phage_int_SAM_5 Vut_1 DUF6378 Peptidase_S24	missing	missing
17_LNODE_2	17_LNODE_2_length_32687_15	missing	missing	missing	missing	-,consensus disorder prediction	missing	missing	missing	missing	missing	missing	missing	missing	missing	missing	missing	missing	Chromosome	Phage_integrase Phage_int_SAM_5 Vut_1 DUF6378 PAPS_reduct YqaJ HTH_31 Peptidase_S24 YdaS_antitoxin HTH_36 Terminase_3 HlyC DUF5309 Peptidase_S74	Virus	Phage_integrase HlyC Terminase_3 Peptidase_S74 PAPS_reduct YqaJ HTH_31 DUF5309 HTH_36 YdaS_antitoxin Phage_int_SAM_5 Vut_1 DUF6378 Peptidase_S24	missing	missing
17_LNODE_2	17_LNODE_2_length_32687_2	transcription factor activity	HTH_XRE,Cro/C1-type helix-turn-helix domain	-,Lambda repressor-like, DNA-binding domain superfamily	missing	missing	missing	missing	missing	missing	Cro/C1-type helix-turn-helix domain,Cro/C1-type HTH domain profile.	missing	Cro/C1-type helix-turn-helix domain,mbf_short4	Lambda repressor-like, DNA-binding domain superfamily,lambda repressor-like DNA-binding domains	missing	missing	missing	missing	Chromosome	Phage_integrase Phage_int_SAM_5 Vut_1 DUF6378 PAPS_reduct YqaJ HTH_31 Peptidase_S24 YdaS_antitoxin HTH_36 Terminase_3 HlyC DUF5309 Peptidase_S74	Virus	Phage_integrase HlyC Terminase_3 Peptidase_S74 PAPS_reduct YqaJ HTH_31 DUF5309 HTH_36 YdaS_antitoxin Phage_int_SAM_5 Vut_1 DUF6378 Peptidase_S24	missing	missing
17_LNODE_2	17_LNODE_2_length_32687_22	missing	missing	missing	missing	missing	missing	missing	missing	missing	Intramolecular chaperone auto-processing domain,Intramolecular chaperone auto-processing (ICA) domain profile.	missing	missing	missing	missing	missing	missing	missing	Chromosome	Phage_integrase Phage_int_SAM_5 Vut_1 DUF6378 PAPS_reduct YqaJ HTH_31 Peptidase_S24 YdaS_antitoxin HTH_36 Terminase_3 HlyC DUF5309 Peptidase_S74	Virus	Phage_integrase HlyC Terminase_3 Peptidase_S74 PAPS_reduct YqaJ HTH_31 DUF5309 HTH_36 YdaS_antitoxin Phage_int_SAM_5 Vut_1 DUF6378 Peptidase_S24	missing	missing
17_LNODE_2	17_LNODE_2_length_32687_28	missing	missing	missing	missing	missing	missing	missing	missing	missing	missing	missing	missing	missing	missing	-	-	-	Chromosome	Phage_integrase Phage_int_SAM_5 Vut_1 DUF6378 PAPS_reduct YqaJ HTH_31 Peptidase_S24 YdaS_antitoxin HTH_36 Terminase_3 HlyC DUF5309 Peptidase_S74	Virus	Phage_integrase HlyC Terminase_3 Peptidase_S74 PAPS_reduct YqaJ HTH_31 DUF5309 HTH_36 YdaS_antitoxin Phage_int_SAM_5 Vut_1 DUF6378 Peptidase_S24	missing	missing
17_LNODE_2	17_LNODE_2_length_32687_3	exonuclease activity	missing	-, C-terminal,Exonuclease, phage-type/RecB	missing	missing	missing	missing	missing	missing	missing	missing	missing	Restriction endonuclease type II-like,Restriction endonuclease-like	missing	missing	missing	missing	Chromosome	Phage_integrase Phage_int_SAM_5 Vut_1 DUF6378 PAPS_reduct YqaJ HTH_31 Peptidase_S24 YdaS_antitoxin HTH_36 Terminase_3 HlyC DUF5309 Peptidase_S74	Virus	Phage_integrase HlyC Terminase_3 Peptidase_S74 PAPS_reduct YqaJ HTH_31 DUF5309 HTH_36 YdaS_antitoxin Phage_int_SAM_5 Vut_1 DUF6378 Peptidase_S24	missing	missing
17_LNODE_2	17_LNODE_2_length_32687_34	missing	missing	missing	missing	missing	missing	missing	missing	missing	missing	missing	missing	missing	missing	S	Family of unknown function (DUF5309)	DUF5309	Chromosome	Phage_integrase Phage_int_SAM_5 Vut_1 DUF6378 PAPS_reduct YqaJ HTH_31 Peptidase_S24 YdaS_antitoxin HTH_36 Terminase_3 HlyC DUF5309 Peptidase_S74	Virus	Phage_integrase HlyC Terminase_3 Peptidase_S74 PAPS_reduct YqaJ HTH_31 DUF5309 HTH_36 YdaS_antitoxin Phage_int_SAM_5 Vut_1 DUF6378 Peptidase_S24	missing	missing
17_LNODE_2	17_LNODE_2_length_32687_35	missing	missing	missing	missing	-,consensus disorder prediction	missing	missing	missing	missing	missing	missing	missing	missing	missing	missing	missing	missing	Chromosome	Phage_integrase Phage_int_SAM_5 Vut_1 DUF6378 PAPS_reduct YqaJ HTH_31 Peptidase_S24 YdaS_antitoxin HTH_36 Terminase_3 HlyC DUF5309 Peptidase_S74	Virus	Phage_integrase HlyC Terminase_3 Peptidase_S74 PAPS_reduct YqaJ HTH_31 DUF5309 HTH_36 YdaS_antitoxin Phage_int_SAM_5 Vut_1 DUF6378 Peptidase_S24	missing	missing
17_LNODE_2	17_LNODE_2_length_32687_37	missing	missing	missing	missing	-,consensus disorder prediction	missing	missing	missing	missing	missing	missing	missing	missing	missing	missing	missing	missing	Chromosome	Phage_integrase Phage_int_SAM_5 Vut_1 DUF6378 PAPS_reduct YqaJ HTH_31 Peptidase_S24 YdaS_antitoxin HTH_36 Terminase_3 HlyC DUF5309 Peptidase_S74	Virus	Phage_integrase HlyC Terminase_3 Peptidase_S74 PAPS_reduct YqaJ HTH_31 DUF5309 HTH_36 YdaS_antitoxin Phage_int_SAM_5 Vut_1 DUF6378 Peptidase_S24	missing	missing
17_LNODE_2	17_LNODE_2_length_32687_38	missing	missing	missing	missing	missing	missing	missing	missing	missing	missing	missing	missing	missing	missing	missing	missing	missing	Chromosome	Phage_integrase Phage_int_SAM_5 Vut_1 DUF6378 PAPS_reduct YqaJ HTH_31 Peptidase_S24 YdaS_antitoxin HTH_36 Terminase_3 HlyC DUF5309 Peptidase_S74	Virus	Phage_integrase HlyC Terminase_3 Peptidase_S74 PAPS_reduct YqaJ HTH_31 DUF5309 HTH_36 YdaS_antitoxin Phage_int_SAM_5 Vut_1 DUF6378 Peptidase_S24	missing	missing
17_LNODE_2	17_LNODE_2_length_32687_39	missing	missing	missing	missing	missing	missing	missing	missing	missing	missing	missing	missing	missing	missing	M	Belongs to the acetyltransferase family. ArgA subfamily	-	Chromosome	Phage_integrase Phage_int_SAM_5 Vut_1 DUF6378 PAPS_reduct YqaJ HTH_31 Peptidase_S24 YdaS_antitoxin HTH_36 Terminase_3 HlyC DUF5309 Peptidase_S74	Virus	Phage_integrase HlyC Terminase_3 Peptidase_S74 PAPS_reduct YqaJ HTH_31 DUF5309 HTH_36 YdaS_antitoxin Phage_int_SAM_5 Vut_1 DUF6378 Peptidase_S24	missing	missing
17_LNODE_2	17_LNODE_2_length_32687_4	missing	missing	Rossmann-like alpha/beta/alpha sandwich fold,HUPs	missing	missing	missing	missing	missing	missing	missing	missing	missing	-,Adenine nucleotide alpha hydrolases-like	missing	EH	3'-phosphoadenosine 5'-phosphosulfate sulfotransferase (PAPS reductase) FAD synthetase and related enzymes	PAPS_reduct	Chromosome	Phage_integrase Phage_int_SAM_5 Vut_1 DUF6378 PAPS_reduct YqaJ HTH_31 Peptidase_S24 YdaS_antitoxin HTH_36 Terminase_3 HlyC DUF5309 Peptidase_S74	Virus	Phage_integrase HlyC Terminase_3 Peptidase_S74 PAPS_reduct YqaJ HTH_31 DUF5309 HTH_36 YdaS_antitoxin Phage_int_SAM_5 Vut_1 DUF6378 Peptidase_S24	missing	missing
17_LNODE_2	17_LNODE_2_length_32687_41	missing	missing	missing	missing	-,consensus disorder prediction	missing	missing	missing	missing	missing	missing	missing	missing	missing	missing	missing	missing	Chromosome	Phage_integrase Phage_int_SAM_5 Vut_1 DUF6378 PAPS_reduct YqaJ HTH_31 Peptidase_S24 YdaS_antitoxin HTH_36 Terminase_3 HlyC DUF5309 Peptidase_S74	Virus	Phage_integrase HlyC Terminase_3 Peptidase_S74 PAPS_reduct YqaJ HTH_31 DUF5309 HTH_36 YdaS_antitoxin Phage_int_SAM_5 Vut_1 DUF6378 Peptidase_S24	missing	missing
17_LNODE_2	17_LNODE_2_length_32687_42	missing	missing	missing	missing	-,consensus disorder prediction	missing	missing	missing	missing	missing	missing	missing	missing	missing	missing	missing	missing	Chromosome	Phage_integrase Phage_int_SAM_5 Vut_1 DUF6378 PAPS_reduct YqaJ HTH_31 Peptidase_S24 YdaS_antitoxin HTH_36 Terminase_3 HlyC DUF5309 Peptidase_S74	Virus	Phage_integrase HlyC Terminase_3 Peptidase_S74 PAPS_reduct YqaJ HTH_31 DUF5309 HTH_36 YdaS_antitoxin Phage_int_SAM_5 Vut_1 DUF6378 Peptidase_S24	missing	missing
17_LNODE_2	17_LNODE_2_length_32687_44	missing	missing	missing	missing	-,consensus disorder prediction	missing	missing	missing	missing	missing	missing	missing	missing	missing	missing	missing	missing	Chromosome	Phage_integrase Phage_int_SAM_5 Vut_1 DUF6378 PAPS_reduct YqaJ HTH_31 Peptidase_S24 YdaS_antitoxin HTH_36 Terminase_3 HlyC DUF5309 Peptidase_S74	Virus	Phage_integrase HlyC Terminase_3 Peptidase_S74 PAPS_reduct YqaJ HTH_31 DUF5309 HTH_36 YdaS_antitoxin Phage_int_SAM_5 Vut_1 DUF6378 Peptidase_S24	missing	missing
17_LNODE_2	17_LNODE_2_length_32687_45	missing	missing	missing	missing	-,consensus disorder prediction	missing	missing	missing	missing	missing	missing	missing	missing	missing	S	Pfam:Peptidase_S78_2	-	Chromosome	Phage_integrase Phage_int_SAM_5 Vut_1 DUF6378 PAPS_reduct YqaJ HTH_31 Peptidase_S24 YdaS_antitoxin HTH_36 Terminase_3 HlyC DUF5309 Peptidase_S74	Virus	Phage_integrase HlyC Terminase_3 Peptidase_S74 PAPS_reduct YqaJ HTH_31 DUF5309 HTH_36 YdaS_antitoxin Phage_int_SAM_5 Vut_1 DUF6378 Peptidase_S24	missing	missing
17_LNODE_2	17_LNODE_2_length_32687_47	missing	missing	-	missing	missing	missing	missing	missing	missing	missing	missing	missing	missing	missing	L	A helicase nuclease that prepares dsDNA breaks (DSB) for recombinational DNA repair. Binds to DSBs and unwinds DNA via a highly rapid and processive ATP-dependent bidirectional helicase activity. Unwinds dsDNA until it encounters a Chi (crossover hotspot instigator) sequence from the 3' direction. Cuts ssDNA a few nucleotides 3' to the Chi site. The properties and activities of the enzyme are cha…	Terminase_6	Chromosome	Phage_integrase Phage_int_SAM_5 Vut_1 DUF6378 PAPS_reduct YqaJ HTH_31 Peptidase_S24 YdaS_antitoxin HTH_36 Terminase_3 HlyC DUF5309 Peptidase_S74	Virus	Phage_integrase HlyC Terminase_3 Peptidase_S74 PAPS_reduct YqaJ HTH_31 DUF5309 HTH_36 YdaS_antitoxin Phage_int_SAM_5 Vut_1 DUF6378 Peptidase_S24	missing	missing
17_LNODE_2	17_LNODE_2_length_32687_48	missing	missing	-	missing	-,consensus disorder prediction	missing	missing	missing	missing	missing	missing	missing	missing	missing	missing	missing	missing	Chromosome	Phage_integrase Phage_int_SAM_5 Vut_1 DUF6378 PAPS_reduct YqaJ HTH_31 Peptidase_S24 YdaS_antitoxin HTH_36 Terminase_3 HlyC DUF5309 Peptidase_S74	Virus	Phage_integrase HlyC Terminase_3 Peptidase_S74 PAPS_reduct YqaJ HTH_31 DUF5309 HTH_36 YdaS_antitoxin Phage_int_SAM_5 Vut_1 DUF6378 Peptidase_S24	missing	missing
17_LNODE_2	17_LNODE_2_length_32687_5	missing	missing	missing	missing	missing	missing	missing	missing	missing	missing	missing	missing	missing	missing	-	-	-	Chromosome	Phage_integrase Phage_int_SAM_5 Vut_1 DUF6378 PAPS_reduct YqaJ HTH_31 Peptidase_S24 YdaS_antitoxin HTH_36 Terminase_3 HlyC DUF5309 Peptidase_S74	Virus	Phage_integrase HlyC Terminase_3 Peptidase_S74 PAPS_reduct YqaJ HTH_31 DUF5309 HTH_36 YdaS_antitoxin Phage_int_SAM_5 Vut_1 DUF6378 Peptidase_S24	missing	missing
17_LNODE_2	17_LNODE_2_length_32687_50	missing	missing	Winged helix-like DNA-binding domain superfamily,winged helix"" repressor DNA binding domain	missing	missing	missing	missing	missing	missing	missing	missing	missing	missing	missing	missing	missing	missing	Chromosome	Phage_integrase Phage_int_SAM_5 Vut_1 DUF6378 PAPS_reduct YqaJ HTH_31 Peptidase_S24 YdaS_antitoxin HTH_36 Terminase_3 HlyC DUF5309 Peptidase_S74	Virus	Phage_integrase HlyC Terminase_3 Peptidase_S74 PAPS_reduct YqaJ HTH_31 DUF5309 HTH_36 YdaS_antitoxin Phage_int_SAM_5 Vut_1 DUF6378 Peptidase_S24	missing	missing
17_LNODE_2	17_LNODE_2_length_32687_51	missing	missing	missing	missing	missing	missing	missing	missing	missing	missing	missing	missing	missing	missing	-	-	-	Chromosome	Phage_integrase Phage_int_SAM_5 Vut_1 DUF6378 PAPS_reduct YqaJ HTH_31 Peptidase_S24 YdaS_antitoxin HTH_36 Terminase_3 HlyC DUF5309 Peptidase_S74	Virus	Phage_integrase HlyC Terminase_3 Peptidase_S74 PAPS_reduct YqaJ HTH_31 DUF5309 HTH_36 YdaS_antitoxin Phage_int_SAM_5 Vut_1 DUF6378 Peptidase_S24	missing	missing
17_LNODE_2	17_LNODE_2_length_32687_52	missing,missing	HTH_XRE,Cro/C1-type helix-turn-helix domain	-,Lambda repressor-like, DNA-binding domain superfamily	missing	missing	missing	missing	missing	missing	Cro/C1-type helix-turn-helix domain,Cro/C1-type HTH domain profile.	missing	Cro/C1-type helix-turn-helix domain,mbf_short4	Lambda repressor-like, DNA-binding domain superfamily,lambda repressor-like DNA-binding domains	missing	missing	missing	missing	Chromosome	Phage_integrase Phage_int_SAM_5 Vut_1 DUF6378 PAPS_reduct YqaJ HTH_31 Peptidase_S24 YdaS_antitoxin HTH_36 Terminase_3 HlyC DUF5309 Peptidase_S74	Virus	Phage_integrase HlyC Terminase_3 Peptidase_S74 PAPS_reduct YqaJ HTH_31 DUF5309 HTH_36 YdaS_antitoxin Phage_int_SAM_5 Vut_1 DUF6378 Peptidase_S24	missing	missing
17_LNODE_2	17_LNODE_2_length_32687_53	site-specific DNA recombination,site-specific DNA recombination	missing	-,Integrase/recombinase, N-terminal	missing	-,consensus disorder prediction	PHAGE INTEGRASE-RELATED,-	missing	missing	missing	Tyrosine recombinase domain profile.,Integrase, catalytic domain	missing	missing	DNA breaking-rejoining enzymes,DNA breaking-rejoining enzyme, catalytic core	missing	missing	missing	missing	Chromosome	Phage_integrase Phage_int_SAM_5 Vut_1 DUF6378 PAPS_reduct YqaJ HTH_31 Peptidase_S24 YdaS_antitoxin HTH_36 Terminase_3 HlyC DUF5309 Peptidase_S74	Virus	Phage_integrase HlyC Terminase_3 Peptidase_S74 PAPS_reduct YqaJ HTH_31 DUF5309 HTH_36 YdaS_antitoxin Phage_int_SAM_5 Vut_1 DUF6378 Peptidase_S24	missing	missing
17_LNODE_2	17_LNODE_2_length_32687_6	missing	missing	missing	missing	-,consensus disorder prediction	missing	missing	missing	missing	missing	missing	missing	missing	missing	missing	missing	missing	Chromosome	Phage_integrase Phage_int_SAM_5 Vut_1 DUF6378 PAPS_reduct YqaJ HTH_31 Peptidase_S24 YdaS_antitoxin HTH_36 Terminase_3 HlyC DUF5309 Peptidase_S74	Virus	Phage_integrase HlyC Terminase_3 Peptidase_S74 PAPS_reduct YqaJ HTH_31 DUF5309 HTH_36 YdaS_antitoxin Phage_int_SAM_5 Vut_1 DUF6378 Peptidase_S24	missing	missing
17_LNODE_2	17_LNODE_2_length_32687_8	missing	missing	missing	missing	missing	missing	missing	missing	missing	missing	missing	missing	missing	missing	-	-	-	Chromosome	Phage_integrase Phage_int_SAM_5 Vut_1 DUF6378 PAPS_reduct YqaJ HTH_31 Peptidase_S24 YdaS_antitoxin HTH_36 Terminase_3 HlyC DUF5309 Peptidase_S74	Virus	Phage_integrase HlyC Terminase_3 Peptidase_S74 PAPS_reduct YqaJ HTH_31 DUF5309 HTH_36 YdaS_antitoxin Phage_int_SAM_5 Vut_1 DUF6378 Peptidase_S24	missing	missing
19_LNODE_1	19_LNODE_1_length_2274_2	missing	missing	-	missing	missing	missing	missing	missing	missing	missing	missing	missing	missing	missing	missing	missing	missing	Chromosome	missing	Uncertain - too short	missing	missing	missing
19_LNODE_1	19_LNODE_1_length_2274_4	missing	missing	-	missing	missing	missing	missing	missing	missing	missing	missing	missing	missing	missing	missing	missing	missing	Chromosome	missing	Uncertain - too short	missing	missing	missing
1_LNODE_1	1_LNODE_1_length_13274_1	missing,missing	missing	Winged helix-like DNA-binding domain superfamily,winged helix"" repressor DNA binding domain	missing	-,consensus disorder prediction	missing	missing	missing	missing	missing	missing	missing	Winged helix DNA-binding domain,Winged helix DNA-binding domain superfamily	missing	K	Helix-turn-helix domain	HTH_36	Plasmid	RPA CbiA MT-A70 Endonuc-BglII Resolvase TrwC AAA_30 AAA_19 TrwB_AAD_bind HTH_36	Plasmid	AAA_19 AAA_30 MT-A70 RPA Endonuc-BglII HTH_36 Resolvase TrwC TrwB_AAD_bind CbiA	missing	missing
1_LNODE_1	1_LNODE_1_length_13274_10	missing,missing	missing	-,Arc-type ribbon-helix-helix	missing	-,consensus disorder prediction	missing	missing	missing	missing	missing	missing	missing	Ribbon-helix-helix	missing	-	-	-	Plasmid	RPA CbiA MT-A70 Endonuc-BglII Resolvase TrwC AAA_30 AAA_19 TrwB_AAD_bind HTH_36	Plasmid	AAA_19 AAA_30 MT-A70 RPA Endonuc-BglII HTH_36 Resolvase TrwC TrwB_AAD_bind CbiA	missing	missing
1_LNODE_1	1_LNODE_1_length_13274_11	ATPase activity,regulation of cell division	-,ParAB_family	-	missing	missing	-,P-LOOP CONTAINING NUCLEOSIDE TRIPHOSPHATE HYDROLASE	-,Nuc_binding_HP_1000	missing	missing	missing	missing	missing	P-loop containing nucleoside triphosphate hydrolase,P-loop containing nucleoside triphosphate hydrolases	missing	D	VirC1 protein	AAA_31	Plasmid	RPA CbiA MT-A70 Endonuc-BglII Resolvase TrwC AAA_30 AAA_19 TrwB_AAD_bind HTH_36	Plasmid	AAA_19 AAA_30 MT-A70 RPA Endonuc-BglII HTH_36 Resolvase TrwC TrwB_AAD_bind CbiA	Arsenic (As)	missing
1_LNODE_1	1_LNODE_1_length_13274_11	ATPase activity,regulation of cell division	-,ParAB_family	-	missing	missing	-,P-LOOP CONTAINING NUCLEOSIDE TRIPHOSPHATE HYDROLASE	-,Nuc_binding_HP_1000	missing	missing	missing	missing	missing	P-loop containing nucleoside triphosphate hydrolase,P-loop containing nucleoside triphosphate hydrolases	missing	D	VirC1 protein	AAA_31	Plasmid	RPA CbiA MT-A70 Endonuc-BglII Resolvase TrwC AAA_30 AAA_19 TrwB_AAD_bind HTH_36	Plasmid	AAA_19 AAA_30 MT-A70 RPA Endonuc-BglII HTH_36 Resolvase TrwC TrwB_AAD_bind CbiA	Antimony (Sb)	missing
1_LNODE_1	1_LNODE_1_length_13274_12	plasmid vegetative DNA replication,missing	missing	missing	missing	missing	missing	missing	missing	missing	missing	missing	missing	missing	missing	L	Replication initiator protein A	RPA	Plasmid	RPA CbiA MT-A70 Endonuc-BglII Resolvase TrwC AAA_30 AAA_19 TrwB_AAD_bind HTH_36	Plasmid	AAA_19 AAA_30 MT-A70 RPA Endonuc-BglII HTH_36 Resolvase TrwC TrwB_AAD_bind CbiA	missing	missing
1_LNODE_1	1_LNODE_1_length_13274_2	missing	missing	type II,-,Restriction endonuclease, BamHI/BglIII/BstY	missing	missing	missing	missing	missing	missing	missing	missing	missing	Restriction endonuclease type II-like,Restriction endonuclease-like	missing	L	Restriction endonuclease BglII	Endonuc-BglII	Plasmid	RPA CbiA MT-A70 Endonuc-BglII Resolvase TrwC AAA_30 AAA_19 TrwB_AAD_bind HTH_36	Plasmid	AAA_19 AAA_30 MT-A70 RPA Endonuc-BglII HTH_36 Resolvase TrwC TrwB_AAD_bind CbiA	missing	missing
1_LNODE_1	1_LNODE_1_length_13274_3	missing	missing	missing	missing	missing	missing	missing	missing	missing	missing	missing	missing	missing	missing	missing	missing	missing	Plasmid	RPA CbiA MT-A70 Endonuc-BglII Resolvase TrwC AAA_30 AAA_19 TrwB_AAD_bind HTH_36	Plasmid	AAA_19 AAA_30 MT-A70 RPA Endonuc-BglII HTH_36 Resolvase TrwC TrwB_AAD_bind CbiA	missing	missing
1_LNODE_1	1_LNODE_1_length_13274_6	type IV secretion system coupling protein,intercellular transfer by conjugation	missing	-	missing	-,consensus disorder prediction	CONJUGATIVE TRANSFER: DNA TRANSPORT,-	missing	missing	missing	missing	missing	missing	P-loop containing nucleoside triphosphate hydrolase,P-loop containing nucleoside triphosphate hydrolases	missing	U	TraM recognition site of TraD and TraG	TrwB_AAD_bind	Plasmid	RPA CbiA MT-A70 Endonuc-BglII Resolvase TrwC AAA_30 AAA_19 TrwB_AAD_bind HTH_36	Plasmid	AAA_19 AAA_30 MT-A70 RPA Endonuc-BglII HTH_36 Resolvase TrwC TrwB_AAD_bind CbiA	missing	missing
1_LNODE_1	1_LNODE_1_length_13274_7	relaxase activity,plasmid function unknown	SF1_C_RecD,-	-	missing	missing	DNA2/NAM7 HELICASE FAMILY MEMBER,-	missing	missing	missing	missing	missing	missing	-,Origin of replication-binding domain, RBD-like	N-terminal,Conjugative relaxase,relax_trwC: conjugative relaxase domain	L	TrwC protein	AAA_30,TrwC,Viral_helicase1	Plasmid	RPA CbiA MT-A70 Endonuc-BglII Resolvase TrwC AAA_30 AAA_19 TrwB_AAD_bind HTH_36	Plasmid	AAA_19 AAA_30 MT-A70 RPA Endonuc-BglII HTH_36 Resolvase TrwC TrwB_AAD_bind CbiA	missing	missing
1_LNODE_1	1_LNODE_1_length_13274_8	site-specific DNA excision,transpositional DNA recombination	-,SR_ResInv	-	missing	missing	DNA-INVERTASE FROM LAMBDOID PROPHAGE,-	missing	missing	missing	Resolvase/invertase-type recombinase catalytic domain profile., N-terminal catalytic domain,Resolvase	missing	N-terminal catalytic domain,Resolvase,resolvase_6	Homeodomain-like,Homeobox-like domain superfamily	missing	L	Site-specific recombinases DNA invertase Pin homologs	HTH_7,Resolvase	Plasmid	RPA CbiA MT-A70 Endonuc-BglII Resolvase TrwC AAA_30 AAA_19 TrwB_AAD_bind HTH_36	Plasmid	AAA_19 AAA_30 MT-A70 RPA Endonuc-BglII HTH_36 Resolvase TrwC TrwB_AAD_bind CbiA	missing	missing
1_LNODE_1	1_LNODE_1_length_13274_9	missing	missing	-,Vaccinia Virus protein VP39	missing	missing	-,N6-ADENOSINE-METHYLTRANSFERASE	missing	missing	missing	MT-A70-like,MT-A70-like family profile.	missing	missing	S-adenosyl-L-methionine-dependent methyltransferase,S-adenosyl-L-methionine-dependent methyltransferases	missing	KT	MT-A70	MT-A70	Plasmid	RPA CbiA MT-A70 Endonuc-BglII Resolvase TrwC AAA_30 AAA_19 TrwB_AAD_bind HTH_36	Plasmid	AAA_19 AAA_30 MT-A70 RPA Endonuc-BglII HTH_36 Resolvase TrwC TrwB_AAD_bind CbiA	missing	missing
20_LNODE_1	20_LNODE_1_length_1048_1	intron homing,missing,missing	-,RT_G2_intron	missing	missing	missing	-, MITOCHONDRIAL-RELATED,NUCLEAR INTRON MATURASE 1	missing	RNA-directed DNA polymerase (reverse transcriptase),RNA-dependent DNA-polymerase (msDNA) signature, msDNA	missing	Reverse transcriptase domain,Reverse transcriptase (RT) catalytic domain profile.	missing	missing	DNA/RNA polymerase superfamily,DNA/RNA polymerases	missing	L	Reverse transcriptase (RNA-dependent DNA polymerase)	GIIM,RVT_1	Chromosome	RVT_1 GIIM	Uncertain - too short	GIIM RVT_1	missing	missing
21_LNODE_1	21_LNODE_1_length_1048_1	missing	missing	-	missing	missing	TAXI family,TRAP transporter solute receptor,SLL1037 PROTEIN	missing	missing	missing	missing	missing	missing	Periplasmic binding protein-like II,-	TAXI family,TRAP_TAXI: TRAP transporter solute receptor,TRAP transporter solute receptor	S	NMT1-like family	NMT1_3	Chromosome	NMT1_3	Uncertain - too short	NMT1_3	missing	missing
22_LNODE_1	22_LNODE_1_length_1125_1	missing	missing	missing	missing	missing	missing	missing	missing	missing	missing	missing	missing	Sialidases,Sialidase superfamily	missing	missing	missing	missing	Chromosome	missing	Uncertain - too short	missing	missing	missing
22_LNODE_2	22_LNODE_2_length_1029_2	missing	missing	missing	missing	missing	missing	missing	missing	missing	missing	missing	missing	Sialidases,Sialidase superfamily	missing	missing	missing	missing	Chromosome	missing	Uncertain - too short	missing	missing	missing
258_RNODE_2	258_RNODE_2_length_3153_1	metallopeptidase activity,missing	missing	WD40/YVTN repeat-like-containing domain superfamily,-	missing	missing	missing	missing	missing	missing	missing	missing	missing	YVTN repeat-like/Quinoprotein amine dehydrogenase,Quinoprotein amine dehydrogenase, beta chain-like	VCBS repeat,VCBS_repeat: VCBS repeat	U	6-phosphogluconolactonase activity	Autotransporter,Cadherin_3,DUF11,DUF4347,He_PIG,PATR	Chromosome	Big_9 Big_9 Cadherin_4 Big_9 Cadherin_4 Cadherin_4 Cadherin_4 Big_9 Big_9	Uncertain - viral or bacterial	missing	missing	missing
258_RNODE_3	258_RNODE_3_length_2301_7	missing	missing	missing	missing	missing	missing	missing	missing	missing	missing	missing	missing	missing	missing	-	-	-	Chromosome	DUF6267 DUF6267	Uncertain - too short	DUF6267	missing	missing
259_NODE_2	259_NODE_2_length_1126_1	missing	missing	missing	missing	missing	missing	missing	missing	missing	missing	missing	missing	missing	missing	-	-	-	Chromosome	missing	Uncertain - too short	missing	missing	missing
259_RNODE_2	259_RNODE_2_length_1739_1	plasmid function unknown	missing	missing	missing	-,consensus disorder prediction	HYPOTHETICAL CYTOSOLIC PROTEIN,Bactofilin A/B	missing	missing	missing	missing	missing	missing	missing	missing	missing	missing	missing	Chromosome	Bactofilin	Uncertain - too short	Bactofilin	missing	missing
259_RNODE_2	259_RNODE_2_length_1739_2	missing	missing	-,Armadillo-like helical	missing	missing	missing	missing	missing	missing	missing	missing	missing	Armadillo-type fold,ARM repeat	missing	S	ACT domain	-	Chromosome	Bactofilin	Uncertain - too short	Bactofilin	missing	missing
259_RNODE_4	259_RNODE_4_length_3243_2	missing	missing	missing	missing	-,consensus disorder prediction	missing	missing	missing	missing	missing	missing	missing	missing	missing	missing	missing	missing	Chromosome	missing	Uncertain - viral or bacterial	missing	missing	missing
259_RNODE_5	259_RNODE_5_length_2353_1	missing	missing	Autotransporter beta-domain superfamily,autotransporter esta	missing	missing	missing	missing	missing	missing	missing	missing	Autotransporter beta-domain,Autotransporter_2	3-carboxy-cis,cis-mucoante lactonizing enzyme,-	missing	missing	missing	missing	Chromosome	Autotransporter	Uncertain - too short	missing	missing	missing
259_RNODE_6	259_RNODE_6_length_2874_2	oxidoreductase activity,missing	missing	-,AMP-dependent synthetase-like superfamily	missing	missing	-,ACYL--COA LIGASE YDAB-RELATED	missing	missing	Putative AMP-binding domain signature.,AMP-binding, conserved site	missing	missing	missing	Acetyl-CoA synthetase-like,-	missing	IQ	AMP-binding enzyme C-terminal domain	AMP-binding,AMP-binding_C	Chromosome	ECH_1 AMP-binding AMP-binding_C	Uncertain - plasmid or chromosomal	ECH_1 AMP-binding_C AMP-binding	missing	missing
259_RNODE_6	259_RNODE_6_length_2874_3	catalytic activity	-,crotonase-like	-	missing	missing	-,ENOYL-COA HYDRATASE	missing	missing	Enoyl-CoA hydratase/isomerase, conserved site,Enoyl-CoA hydratase/isomerase signature.	missing	missing	missing	ClpP/crotonase-like domain superfamily,ClpP/crotonase	missing	I	Belongs to the enoyl-CoA hydratase isomerase family	ECH_1	Chromosome	ECH_1 AMP-binding AMP-binding_C	Uncertain - plasmid or chromosomal	ECH_1 AMP-binding_C AMP-binding	missing	missing
259_RNODE_7	259_RNODE_7_length_3008_2	missing	-,DNA_BRE_C	catalytic domain superfamily,Intergrase catalytic core,Integrase-like	missing	missing	missing	missing	missing	missing	missing	missing	missing	DNA breaking-rejoining enzymes,DNA breaking-rejoining enzyme, catalytic core	missing	missing	missing	missing	Chromosome	Phage_integrase	Uncertain - viral or bacterial	Phage_integrase	missing	missing
259_RNODE_8	259_RNODE_8_length_1824_1	metallopeptidase activity,missing	missing	missing	missing	-,consensus disorder prediction	missing	missing	missing	missing	missing	missing	missing	missing	VCBS repeat,VCBS_repeat: VCBS repeat	U	6-phosphogluconolactonase activity	Autotransporter,Cadherin_3,DUF11,DUF4347,He_PIG,PATR	Chromosome	Big_9 Big_9 Cadherin_4 Big_9	Uncertain - too short	missing	missing	missing
260_RNODE_1	260_RNODE_1_length_62428_1	missing	missing	-	missing	missing	missing	missing	missing	missing	missing	missing	missing	missing	missing	missing	missing	missing	Chromosome	DUF5675 Sigma70_r2 Sigma70_r4 Sigma70_r3 Bac_DnaA_C DUF3799 VirE_N DnaB_C LPD38 DUF5824 Thioredoxin CHU_C	Uncertain - viral or bacterial	Sigma70_r4 VirE_N DUF5824 Bac_DnaA_C DUF5675 DUF3799 Thioredoxin Sigma70_r3 Sigma70_r2 LPD38 DnaB_C	missing	missing
260_RNODE_1	260_RNODE_1_length_62428_10	thioredoxin	-,TRX_family	Thioredoxin-like superfamily,Glutaredoxin	missing	missing	missing	missing	missing	missing	missing	missing	missing	Thioredoxin-like superfamily,Thioredoxin-like	missing	missing	missing	missing	Chromosome	DUF5675 Sigma70_r2 Sigma70_r4 Sigma70_r3 Bac_DnaA_C DUF3799 VirE_N DnaB_C LPD38 DUF5824 Thioredoxin CHU_C	Uncertain - viral or bacterial	Sigma70_r4 VirE_N DUF5824 Bac_DnaA_C DUF5675 DUF3799 Thioredoxin Sigma70_r3 Sigma70_r2 LPD38 DnaB_C	missing	missing
260_RNODE_1	260_RNODE_1_length_62428_14	missing	missing	missing	missing	-,consensus disorder prediction	missing	missing	missing	missing	missing	missing	missing	missing	missing	missing	missing	missing	Chromosome	DUF5675 Sigma70_r2 Sigma70_r4 Sigma70_r3 Bac_DnaA_C DUF3799 VirE_N DnaB_C LPD38 DUF5824 Thioredoxin CHU_C	Uncertain - viral or bacterial	Sigma70_r4 VirE_N DUF5824 Bac_DnaA_C DUF5675 DUF3799 Thioredoxin Sigma70_r3 Sigma70_r2 LPD38 DnaB_C	missing	missing
260_RNODE_1	260_RNODE_1_length_62428_18	missing	missing	missing	missing	-,consensus disorder prediction	missing	missing	missing	missing	missing	missing	missing	missing	missing	missing	missing	missing	Chromosome	DUF5675 Sigma70_r2 Sigma70_r4 Sigma70_r3 Bac_DnaA_C DUF3799 VirE_N DnaB_C LPD38 DUF5824 Thioredoxin CHU_C	Uncertain - viral or bacterial	Sigma70_r4 VirE_N DUF5824 Bac_DnaA_C DUF5675 DUF3799 Thioredoxin Sigma70_r3 Sigma70_r2 LPD38 DnaB_C	missing	missing
260_RNODE_1	260_RNODE_1_length_62428_2	missing	missing	missing	missing	-,consensus disorder prediction	missing	missing	missing	missing	missing	missing	missing	missing	missing	missing	missing	missing	Chromosome	DUF5675 Sigma70_r2 Sigma70_r4 Sigma70_r3 Bac_DnaA_C DUF3799 VirE_N DnaB_C LPD38 DUF5824 Thioredoxin CHU_C	Uncertain - viral or bacterial	Sigma70_r4 VirE_N DUF5824 Bac_DnaA_C DUF5675 DUF3799 Thioredoxin Sigma70_r3 Sigma70_r2 LPD38 DnaB_C	missing	missing
260_RNODE_1	260_RNODE_1_length_62428_23	missing	missing	missing	missing	-,consensus disorder prediction	missing	missing	missing	missing	missing	missing	missing	missing	missing	missing	missing	missing	Chromosome	DUF5675 Sigma70_r2 Sigma70_r4 Sigma70_r3 Bac_DnaA_C DUF3799 VirE_N DnaB_C LPD38 DUF5824 Thioredoxin CHU_C	Uncertain - viral or bacterial	Sigma70_r4 VirE_N DUF5824 Bac_DnaA_C DUF5675 DUF3799 Thioredoxin Sigma70_r3 Sigma70_r2 LPD38 DnaB_C	missing	missing
260_RNODE_1	260_RNODE_1_length_62428_28	missing	missing	missing	missing	-,consensus disorder prediction	missing	missing	missing	missing	missing	missing	missing	missing	missing	missing	missing	missing	Chromosome	DUF5675 Sigma70_r2 Sigma70_r4 Sigma70_r3 Bac_DnaA_C DUF3799 VirE_N DnaB_C LPD38 DUF5824 Thioredoxin CHU_C	Uncertain - viral or bacterial	Sigma70_r4 VirE_N DUF5824 Bac_DnaA_C DUF5675 DUF3799 Thioredoxin Sigma70_r3 Sigma70_r2 LPD38 DnaB_C	missing	missing
260_RNODE_1	260_RNODE_1_length_62428_32	missing	missing	missing	missing	-,consensus disorder prediction	missing	missing	missing	missing	missing	missing	missing	missing	missing	missing	missing	missing	Chromosome	DUF5675 Sigma70_r2 Sigma70_r4 Sigma70_r3 Bac_DnaA_C DUF3799 VirE_N DnaB_C LPD38 DUF5824 Thioredoxin CHU_C	Uncertain - viral or bacterial	Sigma70_r4 VirE_N DUF5824 Bac_DnaA_C DUF5675 DUF3799 Thioredoxin Sigma70_r3 Sigma70_r2 LPD38 DnaB_C	missing	missing
260_RNODE_1	260_RNODE_1_length_62428_36	missing	missing	missing	missing	missing	missing	missing	missing	missing	missing	missing	missing	missing	missing	-	-	-	Chromosome	DUF5675 Sigma70_r2 Sigma70_r4 Sigma70_r3 Bac_DnaA_C DUF3799 VirE_N DnaB_C LPD38 DUF5824 Thioredoxin CHU_C	Uncertain - viral or bacterial	Sigma70_r4 VirE_N DUF5824 Bac_DnaA_C DUF5675 DUF3799 Thioredoxin Sigma70_r3 Sigma70_r2 LPD38 DnaB_C	missing	missing
260_RNODE_1	260_RNODE_1_length_62428_4	plasmid function unknown	missing	missing	missing	-,consensus disorder prediction	missing	missing	missing	missing	missing	missing	missing	missing	missing	missing	missing	missing	Chromosome	DUF5675 Sigma70_r2 Sigma70_r4 Sigma70_r3 Bac_DnaA_C DUF3799 VirE_N DnaB_C LPD38 DUF5824 Thioredoxin CHU_C	Uncertain - viral or bacterial	Sigma70_r4 VirE_N DUF5824 Bac_DnaA_C DUF5675 DUF3799 Thioredoxin Sigma70_r3 Sigma70_r2 LPD38 DnaB_C	missing	missing
260_RNODE_1	260_RNODE_1_length_62428_46	DNA helicase activity	missing	-	missing	missing	-,T7-LIKE MITOCHONDRIAL DNA HELICASE	missing	missing	missing	DnaB-like, C-terminal,Superfamily 4 helicase domain profile.,DNA helicase	missing	missing	P-loop containing nucleoside triphosphate hydrolase,P-loop containing nucleoside triphosphate hydrolases	missing	missing	missing	missing	Chromosome	DUF5675 Sigma70_r2 Sigma70_r4 Sigma70_r3 Bac_DnaA_C DUF3799 VirE_N DnaB_C LPD38 DUF5824 Thioredoxin CHU_C	Uncertain - viral or bacterial	Sigma70_r4 VirE_N DUF5824 Bac_DnaA_C DUF5675 DUF3799 Thioredoxin Sigma70_r3 Sigma70_r2 LPD38 DnaB_C	missing	missing
260_RNODE_1	260_RNODE_1_length_62428_48	missing	missing	missing	missing	-,consensus disorder prediction	missing	missing	missing	missing	missing	missing	missing	missing	missing	missing	missing	missing	Chromosome	DUF5675 Sigma70_r2 Sigma70_r4 Sigma70_r3 Bac_DnaA_C DUF3799 VirE_N DnaB_C LPD38 DUF5824 Thioredoxin CHU_C	Uncertain - viral or bacterial	Sigma70_r4 VirE_N DUF5824 Bac_DnaA_C DUF5675 DUF3799 Thioredoxin Sigma70_r3 Sigma70_r2 LPD38 DnaB_C	missing	missing
260_RNODE_1	260_RNODE_1_length_62428_49	missing	missing	missing	missing	missing	missing	missing	missing	missing	missing	missing	missing	missing	missing	missing	missing	missing	Chromosome	DUF5675 Sigma70_r2 Sigma70_r4 Sigma70_r3 Bac_DnaA_C DUF3799 VirE_N DnaB_C LPD38 DUF5824 Thioredoxin CHU_C	Uncertain - viral or bacterial	Sigma70_r4 VirE_N DUF5824 Bac_DnaA_C DUF5675 DUF3799 Thioredoxin Sigma70_r3 Sigma70_r2 LPD38 DnaB_C	missing	missing
260_RNODE_1	260_RNODE_1_length_62428_5	missing	missing	-,Regulator of chromosome condensation 1/beta-lactamase-inhibitor protein II	missing	missing	missing	missing	missing	missing	missing	missing	missing	Regulator of chromosome condensation 1/beta-lactamase-inhibitor protein II,RCC1/BLIP-II	missing	missing	missing	missing	Chromosome	DUF5675 Sigma70_r2 Sigma70_r4 Sigma70_r3 Bac_DnaA_C DUF3799 VirE_N DnaB_C LPD38 DUF5824 Thioredoxin CHU_C	Uncertain - viral or bacterial	Sigma70_r4 VirE_N DUF5824 Bac_DnaA_C DUF5675 DUF3799 Thioredoxin Sigma70_r3 Sigma70_r2 LPD38 DnaB_C	missing	missing
260_RNODE_1	260_RNODE_1_length_62428_50	missing	missing	missing	missing	-,consensus disorder prediction	missing	missing	missing	missing	missing	missing	missing	missing	missing	-	-	-	Chromosome	DUF5675 Sigma70_r2 Sigma70_r4 Sigma70_r3 Bac_DnaA_C DUF3799 VirE_N DnaB_C LPD38 DUF5824 Thioredoxin CHU_C	Uncertain - viral or bacterial	Sigma70_r4 VirE_N DUF5824 Bac_DnaA_C DUF5675 DUF3799 Thioredoxin Sigma70_r3 Sigma70_r2 LPD38 DnaB_C	missing	missing
260_RNODE_1	260_RNODE_1_length_62428_52	missing	DnaA C-terminal,Chromosomal replication initiator,Bac_DnaA_C	-,Trp repressor/replication initiator	missing	missing	missing	missing	missing	missing	missing	missing	bac_dnaa_c7seqb, DnaA C-terminal,Chromosomal replication initiator	Trp repressor/replication initiator,TrpR-like	missing	missing	missing	missing	Chromosome	DUF5675 Sigma70_r2 Sigma70_r4 Sigma70_r3 Bac_DnaA_C DUF3799 VirE_N DnaB_C LPD38 DUF5824 Thioredoxin CHU_C	Uncertain - viral or bacterial	Sigma70_r4 VirE_N DUF5824 Bac_DnaA_C DUF5675 DUF3799 Thioredoxin Sigma70_r3 Sigma70_r2 LPD38 DnaB_C	missing	missing
260_RNODE_1	260_RNODE_1_length_62428_59	missing	missing	-	missing	missing	missing	missing	missing	missing	missing	missing	missing	Homeodomain-like,Homeobox-like domain superfamily	missing	missing	missing	missing	Chromosome	DUF5675 Sigma70_r2 Sigma70_r4 Sigma70_r3 Bac_DnaA_C DUF3799 VirE_N DnaB_C LPD38 DUF5824 Thioredoxin CHU_C	Uncertain - viral or bacterial	Sigma70_r4 VirE_N DUF5824 Bac_DnaA_C DUF5675 DUF3799 Thioredoxin Sigma70_r3 Sigma70_r2 LPD38 DnaB_C	missing	missing
260_RNODE_1	260_RNODE_1_length_62428_60	missing,missing	-,Sigma70_r4	Winged helix-like DNA-binding domain superfamily,winged helix"" repressor DNA binding domain	missing	missing	-,RNA POLYMERASE SIGMA FACTOR RPO	RNA polymerase sigma-70,SigK_SigE	RNA polymerase sigma-70,Major sigma-70 factor signature	missing	missing	missing	missing	Sigma3 and sigma4 domains of RNA polymerase sigma factors,RNA polymerase sigma factor, region 3/4-like	RNA polymerase sigma-70 like domain,sigma70-ECF: RNA polymerase sigma factor, sigma-70 family	K	Sigma-70 region 3	Sigma70_r1_2,Sigma70_r2,Sigma70_r3,Sigma70_r4	Chromosome	DUF5675 Sigma70_r2 Sigma70_r4 Sigma70_r3 Bac_DnaA_C DUF3799 VirE_N DnaB_C LPD38 DUF5824 Thioredoxin CHU_C	Uncertain - viral or bacterial	Sigma70_r4 VirE_N DUF5824 Bac_DnaA_C DUF5675 DUF3799 Thioredoxin Sigma70_r3 Sigma70_r2 LPD38 DnaB_C	missing	missing
260_RNODE_1	260_RNODE_1_length_62428_65	missing	missing	missing	missing	-,consensus disorder prediction	missing	missing	missing	missing	missing	missing	missing	missing	missing	missing	missing	missing	Chromosome	DUF5675 Sigma70_r2 Sigma70_r4 Sigma70_r3 Bac_DnaA_C DUF3799 VirE_N DnaB_C LPD38 DUF5824 Thioredoxin CHU_C	Uncertain - viral or bacterial	Sigma70_r4 VirE_N DUF5824 Bac_DnaA_C DUF5675 DUF3799 Thioredoxin Sigma70_r3 Sigma70_r2 LPD38 DnaB_C	missing	missing
260_RNODE_1	260_RNODE_1_length_62428_7	missing	missing	Immunoglobulins,Immunoglobulin-like fold	missing	missing	missing	missing	missing	missing	missing	missing	missing	missing	missing	missing	missing	missing	Chromosome	DUF5675 Sigma70_r2 Sigma70_r4 Sigma70_r3 Bac_DnaA_C DUF3799 VirE_N DnaB_C LPD38 DUF5824 Thioredoxin CHU_C	Uncertain - viral or bacterial	Sigma70_r4 VirE_N DUF5824 Bac_DnaA_C DUF5675 DUF3799 Thioredoxin Sigma70_r3 Sigma70_r2 LPD38 DnaB_C	missing	missing
260_RNODE_1	260_RNODE_1_length_62428_74	missing	missing	missing	missing	-,consensus disorder prediction	missing	missing	missing	missing	missing	missing	missing	missing	missing	missing	missing	missing	Chromosome	DUF5675 Sigma70_r2 Sigma70_r4 Sigma70_r3 Bac_DnaA_C DUF3799 VirE_N DnaB_C LPD38 DUF5824 Thioredoxin CHU_C	Uncertain - viral or bacterial	Sigma70_r4 VirE_N DUF5824 Bac_DnaA_C DUF5675 DUF3799 Thioredoxin Sigma70_r3 Sigma70_r2 LPD38 DnaB_C	missing	missing
260_RNODE_1	260_RNODE_1_length_62428_75	missing	missing	missing	missing	-,consensus disorder prediction	missing	missing	missing	missing	missing	missing	missing	missing	missing	missing	missing	missing	Chromosome	DUF5675 Sigma70_r2 Sigma70_r4 Sigma70_r3 Bac_DnaA_C DUF3799 VirE_N DnaB_C LPD38 DUF5824 Thioredoxin CHU_C	Uncertain - viral or bacterial	Sigma70_r4 VirE_N DUF5824 Bac_DnaA_C DUF5675 DUF3799 Thioredoxin Sigma70_r3 Sigma70_r2 LPD38 DnaB_C	missing	missing
262_RNODE_1	262_RNODE_1_length_1050_1	missing	missing	missing	missing	missing	missing	missing	missing	missing	missing	missing	missing	missing	missing	-	-	-	Chromosome	DrsE	Uncertain - too short	missing	missing	missing
262_RNODE_1	262_RNODE_1_length_1050_2	missing	missing	-,DsrEFH-like	missing	missing	missing	missing	missing	missing	missing	missing	missing	DsrEFH-like	missing	S	Alternative locus ID	DrsE	Chromosome	DrsE	Uncertain - too short	missing	missing	missing
263_RNODE_1	263_RNODE_1_length_1090_3	missing,missing	missing	missing	missing	missing	missing	missing	missing	missing	missing	missing	missing	missing	missing	-	-	-	Chromosome	missing	Uncertain - too short	missing	missing	missing
263_RNODE_2	263_RNODE_2_length_3087_1	missing	missing	missing	missing	missing	missing	missing	missing	missing	missing	missing	missing	missing	missing	S	Alternative locus ID	DUF3721	Chromosome	RRM_1 Glyco_transf_20 DUF3721	Uncertain - plasmid or chromosomal	RRM_1 Glyco_transf_20	missing	missing
263_RNODE_2	263_RNODE_2_length_3087_2	transferase activity, transferring phosphorus-containing groups	-,GT20_TPS	-,Glycogen Phosphorylase B;	missing	missing	TREHALOSE-6-PHOSPHATE SYNTHASE,-	missing	missing	missing	missing	missing	missing	-,UDP-Glycosyltransferase/glycogen phosphorylase	Glucosylglycerol-phosphate synthase,gluc_glyc_Psyn: glucosylglycerol-phosphate synthase	G	synthase	Glyco_transf_20	Chromosome	RRM_1 Glyco_transf_20 DUF3721	Uncertain - plasmid or chromosomal	RRM_1 Glyco_transf_20	missing	missing
263_RNODE_2	263_RNODE_2_length_3087_3	intercellular transfer by conjugation	missing	-,Nucleotide-binding alpha-beta plait domain superfamily	missing	missing	-,TRANSFORMER-2-RELATED	missing	missing	missing	Eukaryotic RNA Recognition Motif (RRM) profile.,RNA recognition motif domain	missing	RNA recognition motif domain,rrm1_1	RNA-binding domain, RBD,RNA-binding domain superfamily	missing	K	RNA recognition motif	RRM_1	Chromosome	RRM_1 Glyco_transf_20 DUF3721	Uncertain - plasmid or chromosomal	RRM_1 Glyco_transf_20	missing	missing
264_NODE_2	264_NODE_2_length_1149_1	missing	missing	Immunoglobulins,Immunoglobulin-like fold	missing	missing	-,MUCOSA ASSOCIATED LYMPHOID TISSUE LYMPHOMA TRANSLOCATION PROTEIN 1/PARACASPASE	missing	missing	missing	Immunoglobulin-like domain,Ig-like domain profile.	missing	IG_3c,Immunoglobulin subtype	Immunoglobulin-like domain superfamily,Immunoglobulin	missing	DZ	guanyl-nucleotide exchange factor activity	SLH	Chromosome	Ig_3 Ig_2	Uncertain - too short	missing	missing	missing
264_RNODE_2	264_RNODE_2_length_1467_1	monooxygenase activity,missing	missing	Cytochrome P450 superfamily,Cytochrome p450	missing	missing	-,CYTOCHROME P450 FAMILY 4	missing	E-class,Cytochrome P450,E-class P450 group IV signature, group IV	conserved site,Cytochrome P450,Cytochrome P450 cysteine heme-iron ligand signature.	missing	missing	missing	Cytochrome P450,Cytochrome P450 superfamily	missing	Q	Belongs to the cytochrome P450 family	p450	Chromosome	p450	Uncertain - too short	p450	missing	missing
264_RNODE_5	264_RNODE_5_length_1468_2	missing	missing	-,Flavoprotein-like superfamily	missing	missing	-,NAD(P)H-DEPENDENT FMN-CONTAINING OXIDOREDUCTASE YWQN-RELATED	missing	missing	missing	Flavodoxin-like domain profile.,Flavodoxin/nitric oxide synthase	missing	missing	Flavoprotein-like superfamily,Flavoproteins	missing	S	COG0655 Multimeric flavodoxin WrbA	FMN_red	Chromosome	FMN_red	Uncertain - plasmid or chromosomal	FMN_red	missing	missing
265_RNODE_1	265_RNODE_1_length_1099_1	oxidoreductase activity,missing	dTDP_GD_SDR_e,dTDP-glucose 4,6-dehydratase	-	missing	missing	DTDP-D-GLUCOSE 4,-,6-DEHYDRATASE-RELATED	missing	missing	missing	missing	missing	missing	NAD(P)-binding Rossmann-fold domains,NAD(P)-binding domain superfamily	6-dehydratase,dTDP-glucose 4,dTDP_gluc_dehyt: dTDP-glucose 4	M	Male sterility protein	GDP_Man_Dehyd	Chromosome	GDP_Man_Dehyd GDP_Man_Dehyd	Uncertain - too short	GDP_Man_Dehyd	missing	missing
265_RNODE_3	265_RNODE_3_length_1035_1	missing	missing	missing	missing	missing	missing	missing	missing	missing	missing	missing	missing	Sialidases,Sialidase superfamily	missing	missing	missing	missing	Chromosome	missing	Uncertain - too short	missing	missing	missing
265_RNODE_5	265_RNODE_5_length_4887_4	missing	missing	missing	missing	-,consensus disorder prediction	missing	missing	missing	missing	missing	missing	missing	missing	missing	missing	missing	missing	Chromosome	Phage_tail_APC	Uncertain - viral or bacterial	Phage_tail_APC	missing	missing
265_RNODE_5	265_RNODE_5_length_4887_7	missing	missing	missing	missing	-,consensus disorder prediction	missing	missing	missing	missing	missing	missing	missing	missing	missing	missing	missing	missing	Chromosome	Phage_tail_APC	Uncertain - viral or bacterial	Phage_tail_APC	missing	missing
266_NODE_2	266_NODE_2_length_3037_1	missing	missing	Aldolase class I,Aldolase-type TIM barrel	missing	missing	missing	missing	missing	missing	missing	missing	missing	-,Radical SAM enzymes	missing	missing	missing	missing	Chromosome	Formyl_trans_C Glyco_tranf_2_4 DUF4214 SPASM	Uncertain - plasmid or chromosomal	Glyco_tranf_2_4 SPASM DUF4214 Formyl_trans_C	missing	missing
266_NODE_2	266_NODE_2_length_3037_2	missing	missing	Nucleotide-diphospho-sugar transferases,Spore Coat Polysaccharide Biosynthesis Protein SpsA; Chain A	missing	missing	-,GLYCOSYL TRANSFERASE-RELATED	missing	missing	missing	missing	missing	missing	Nucleotide-diphospho-sugar transferases	missing	missing	missing	missing	Chromosome	Formyl_trans_C Glyco_tranf_2_4 DUF4214 SPASM	Uncertain - plasmid or chromosomal	Glyco_tranf_2_4 SPASM DUF4214 Formyl_trans_C	missing	missing
266_NODE_2	266_NODE_2_length_3037_3	missing	-,Arna_FMT_C	-	missing	missing	METHIONYL-TRNA FORMYLTRANSFERASE,-	missing	missing	missing	missing	missing	missing	Formyltransferase,Formyl transferase, N-terminal domain superfamily	missing	J	Formyl transferase, C-terminal domain	Formyl_trans_C,Formyl_trans_N	Chromosome	Formyl_trans_C Glyco_tranf_2_4 DUF4214 SPASM	Uncertain - plasmid or chromosomal	Glyco_tranf_2_4 SPASM DUF4214 Formyl_trans_C	missing	missing
266_NODE_2	266_NODE_2_length_3037_4	missing	missing	Formyltransferase,-	missing	missing	missing	missing	missing	missing	missing	missing	missing	Formyltransferase,Formyl transferase, N-terminal domain superfamily	missing	missing	missing	missing	Chromosome	Formyl_trans_C Glyco_tranf_2_4 DUF4214 SPASM	Uncertain - plasmid or chromosomal	Glyco_tranf_2_4 SPASM DUF4214 Formyl_trans_C	missing	missing
266_RNODE_10	266_RNODE_10_length_4912_2	site-specific DNA excision,site-specific DNA recombination	-,Ser_Recombinase	Resolvase-like,-, N-terminal catalytic domain superfamily	missing	missing	DNA-INVERTASE FROM LAMBDOID PROPHAGE,-	missing	missing	missing	Resolvase/invertase-type recombinase catalytic domain profile., N-terminal catalytic domain,Resolvase	missing	N-terminal catalytic domain,Resolvase,resolvase_6	Resolvase-like, N-terminal catalytic domain superfamily	missing	missing	missing	missing	Plasmid	Resolvase Recombinase	Uncertain - viral or bacterial	Recombinase Resolvase	missing	missing
266_RNODE_10	266_RNODE_10_length_4912_7	missing	missing	missing	missing	missing	missing	missing	missing	missing	missing	missing	missing	Putative DNA-binding domain,Putative DNA-binding domain superfamily	missing	missing	missing	missing	Plasmid	Resolvase Recombinase	Uncertain - viral or bacterial	Recombinase Resolvase	missing	missing
266_RNODE_11	266_RNODE_11_length_1392_1	missing	missing	TolB, TolB-like,Six-bladed beta-propeller	missing	missing	-,CELL SURFACE GLYCOPROTEIN (S-LAYER PROTEIN)-LIKE PROTEIN	missing	missing	missing	missing	missing	missing	-,NHL repeat	missing	S	Domain of unknown function (DUF5122) beta-propeller	Calx-beta,DUF5122,PPC,SBBP	Chromosome	SBBP SBBP SBBP SBBP SBBP SBBP	Uncertain - too short	missing	missing	missing
266_RNODE_12	266_RNODE_12_length_12414_1	transcription factor activity,missing	RpiR-like,SIS_RpiR, SIS domain	-	missing	missing	-,GLUCOKINASE	missing	missing	missing	RpiR-type HTH domain profile.,Helix-turn-helix protein RpiR	missing	missing	-,SIS domain	missing	K	COG1737 Transcriptional regulators	HTH_6,SIS	Chromosome	Aldedh Sulfotransfer_5 Ring_hydroxyl_A Rieske Peptidase_M24 Creatinase_N SIS HTH_6 GCV_T DAO GCV_T_C FAO_M ADH_zinc_N ADH_N MR_MLE_C Aminotran_3 MR_MLE_N MR_MLE_C	Uncertain - plasmid or chromosomal	Peptidase_M24 SIS ADH_zinc_N HTH_6 Rieske Sulfotransfer_5 GCV_T Aldedh DAO GCV_T_C FAO_M ADH_N Ring_hydroxyl_A Creatinase_N Aminotran_3	missing	missing
266_RNODE_12	266_RNODE_12_length_12414_10	isomerase activity	missing	C-terminal domain superfamily,Enolase superfamily,Enolase-like	missing	missing	-,O-SUCCINYLBENZOATE SYNTHASE-RELATED	missing	missing	missing	missing	-,muconate cycloisomerase	missing	Enolase N-terminal domain-like, N-terminal,Enolase-like	missing	M	PFAM Mandelate racemase muconate lactonizing enzyme, C-terminal domain	MR_MLE_C,MR_MLE_N	Chromosome	Aldedh Sulfotransfer_5 Ring_hydroxyl_A Rieske Peptidase_M24 Creatinase_N SIS HTH_6 GCV_T DAO GCV_T_C FAO_M ADH_zinc_N ADH_N MR_MLE_C Aminotran_3 MR_MLE_N MR_MLE_C	Uncertain - plasmid or chromosomal	Peptidase_M24 SIS ADH_zinc_N HTH_6 Rieske Sulfotransfer_5 GCV_T Aldedh DAO GCV_T_C FAO_M ADH_N Ring_hydroxyl_A Creatinase_N Aminotran_3	missing	missing
266_RNODE_12	266_RNODE_12_length_12414_2	hydrolase activity	APP_MetAP,-	-, N-terminal,Creatinase/Aminopeptidase P/Spt16	missing	missing	AMINOPEPTIDASE,-	missing	missing	missing	missing	missing	missing	Creatinase/prolidase N-terminal domain, N-terminal,Creatinase/Aminopeptidase P/Spt16	missing	E	PFAM Metallopeptidase family M24	Creatinase_N,Peptidase_M24	Chromosome	Aldedh Sulfotransfer_5 Ring_hydroxyl_A Rieske Peptidase_M24 Creatinase_N SIS HTH_6 GCV_T DAO GCV_T_C FAO_M ADH_zinc_N ADH_N MR_MLE_C Aminotran_3 MR_MLE_N MR_MLE_C	Uncertain - plasmid or chromosomal	Peptidase_M24 SIS ADH_zinc_N HTH_6 Rieske Sulfotransfer_5 GCV_T Aldedh DAO GCV_T_C FAO_M ADH_N Ring_hydroxyl_A Creatinase_N Aminotran_3	missing	missing
266_RNODE_12	266_RNODE_12_length_12414_3	dioxygenase activity,missing,oxidoreductase activity	-,Rieske_RO_Alpha_N	-,Rieske [2Fe-2S] iron-sulphur domain superfamily	missing	missing	CHOLINE MONOOXYGENASE, CHLOROPLASTIC,Aromatic-ring-hydroxylating dioxygenase	missing	Aromatic-ring-hydroxylating dioxygenase,Ring hydroxylating dioxygenase alpha-subunit signature, alpha subunit	Bacterial ring hydroxylating dioxygenases alpha-subunit signature.,Aromatic-ring-hydroxylating dioxygenase, 2Fe-2S-binding site	Rieske [2Fe-2S] iron-sulphur domain,Rieske [2Fe-2S] iron-sulfur domain profile.	missing	missing	Rieske [2Fe-2S] iron-sulphur domain superfamily,ISP domain	missing	P	Ring hydroxylating alpha subunit (catalytic domain)	Rieske,Ring_hydroxyl_A	Chromosome	Aldedh Sulfotransfer_5 Ring_hydroxyl_A Rieske Peptidase_M24 Creatinase_N SIS HTH_6 GCV_T DAO GCV_T_C FAO_M ADH_zinc_N ADH_N MR_MLE_C Aminotran_3 MR_MLE_N MR_MLE_C	Uncertain - plasmid or chromosomal	Peptidase_M24 SIS ADH_zinc_N HTH_6 Rieske Sulfotransfer_5 GCV_T Aldedh DAO GCV_T_C FAO_M ADH_N Ring_hydroxyl_A Creatinase_N Aminotran_3	missing	missing
266_RNODE_12	266_RNODE_12_length_12414_4	missing	missing	-	missing	missing	missing	missing	missing	missing	missing	missing	missing	missing	missing	-	-	-	Chromosome	Aldedh Sulfotransfer_5 Ring_hydroxyl_A Rieske Peptidase_M24 Creatinase_N SIS HTH_6 GCV_T DAO GCV_T_C FAO_M ADH_zinc_N ADH_N MR_MLE_C Aminotran_3 MR_MLE_N MR_MLE_C	Uncertain - plasmid or chromosomal	Peptidase_M24 SIS ADH_zinc_N HTH_6 Rieske Sulfotransfer_5 GCV_T Aldedh DAO GCV_T_C FAO_M ADH_N Ring_hydroxyl_A Creatinase_N Aminotran_3	missing	missing
266_RNODE_12	266_RNODE_12_length_12414_5	missing	missing	-	missing	missing	-,YALI0C15422P	missing	missing	missing	missing	missing	missing	P-loop containing nucleoside triphosphate hydrolase,P-loop containing nucleoside triphosphate hydrolases	missing	S	Branched-chain amino acid aminotransferase	-	Chromosome	Aldedh Sulfotransfer_5 Ring_hydroxyl_A Rieske Peptidase_M24 Creatinase_N SIS HTH_6 GCV_T DAO GCV_T_C FAO_M ADH_zinc_N ADH_N MR_MLE_C Aminotran_3 MR_MLE_N MR_MLE_C	Uncertain - plasmid or chromosomal	Peptidase_M24 SIS ADH_zinc_N HTH_6 Rieske Sulfotransfer_5 GCV_T Aldedh DAO GCV_T_C FAO_M ADH_N Ring_hydroxyl_A Creatinase_N Aminotran_3	missing	missing
266_RNODE_12	266_RNODE_12_length_12414_6	oxidoreductase activity,oxidoreductase activity	-,ALDH_AAS00426	Aldehyde dehydrogenase,Aldehyde Dehydrogenase; Chain A, C-terminal	missing	missing	-,ALDEHYDE DEHYDROGENASE-RELATED	missing	missing	Aldehyde dehydrogenase, cysteine active site,Aldehyde dehydrogenases cysteine active site.	missing	missing	missing	ALDH-like,Aldehyde/histidinol dehydrogenase	missing	C	Aldehyde dehydrogenase family	Aldedh	Chromosome	Aldedh Sulfotransfer_5 Ring_hydroxyl_A Rieske Peptidase_M24 Creatinase_N SIS HTH_6 GCV_T DAO GCV_T_C FAO_M ADH_zinc_N ADH_N MR_MLE_C Aminotran_3 MR_MLE_N MR_MLE_C	Uncertain - plasmid or chromosomal	Peptidase_M24 SIS ADH_zinc_N HTH_6 Rieske Sulfotransfer_5 GCV_T Aldedh DAO GCV_T_C FAO_M ADH_N Ring_hydroxyl_A Creatinase_N Aminotran_3	missing	missing
266_RNODE_12	266_RNODE_12_length_12414_7	oxidoreductase activity	MDR9,-	-	missing	missing	-,QUINONE OXIDOREDUCTASE PIG3-RELATED	missing	missing	missing	missing	missing	PKS_ER_names_mod,Polyketide synthase, enoylreductase domain	NAD(P)-binding Rossmann-fold domains,NAD(P)-binding domain superfamily	missing	C	COG0604 NADPH quinone reductase and related Zn-dependent oxidoreductases	ADH_N,ADH_zinc_N	Chromosome	Aldedh Sulfotransfer_5 Ring_hydroxyl_A Rieske Peptidase_M24 Creatinase_N SIS HTH_6 GCV_T DAO GCV_T_C FAO_M ADH_zinc_N ADH_N MR_MLE_C Aminotran_3 MR_MLE_N MR_MLE_C	Uncertain - plasmid or chromosomal	Peptidase_M24 SIS ADH_zinc_N HTH_6 Rieske Sulfotransfer_5 GCV_T Aldedh DAO GCV_T_C FAO_M ADH_N Ring_hydroxyl_A Creatinase_N Aminotran_3	missing	missing
266_RNODE_12	266_RNODE_12_length_12414_8	oxidoreductase activity,missing	missing	-	missing	missing	-,PYRUVATE DEHYDROGENASE PHOSPHATASE REGULATORY SUBUNIT, MITOCHONDRIAL	missing	missing	missing	missing	missing	missing	FAD/NAD(P)-binding domain superfamily,FAD/NAD(P)-binding domain	missing	H	FAD dependent oxidoreductase central domain	DAO,FAO_M,GCV_T,GCV_T_C	Chromosome	Aldedh Sulfotransfer_5 Ring_hydroxyl_A Rieske Peptidase_M24 Creatinase_N SIS HTH_6 GCV_T DAO GCV_T_C FAO_M ADH_zinc_N ADH_N MR_MLE_C Aminotran_3 MR_MLE_N MR_MLE_C	Uncertain - plasmid or chromosomal	Peptidase_M24 SIS ADH_zinc_N HTH_6 Rieske Sulfotransfer_5 GCV_T Aldedh DAO GCV_T_C FAO_M ADH_N Ring_hydroxyl_A Creatinase_N Aminotran_3	missing	missing
266_RNODE_12	266_RNODE_12_length_12414_9	oxidoreductase activity,oxidoreductase activity	Aminotransferase class-III,OAT_like	Pyridoxal phosphate-dependent transferase domain 1,Aspartate Aminotransferase	missing	missing	1-AMINOMUTASE,-,GLUTAMATE-1-SEMIALDEHYDE 2	Aminotransferase class-III,Transaminase_4ab_Lys_Orn	missing	missing	missing	missing	missing	Pyridoxal phosphate-dependent transferase,PLP-dependent transferases	missing	H	Aminotransferase class-III	Aminotran_3	Chromosome	Aldedh Sulfotransfer_5 Ring_hydroxyl_A Rieske Peptidase_M24 Creatinase_N SIS HTH_6 GCV_T DAO GCV_T_C FAO_M ADH_zinc_N ADH_N MR_MLE_C Aminotran_3 MR_MLE_N MR_MLE_C	Uncertain - plasmid or chromosomal	Peptidase_M24 SIS ADH_zinc_N HTH_6 Rieske Sulfotransfer_5 GCV_T Aldedh DAO GCV_T_C FAO_M ADH_N Ring_hydroxyl_A Creatinase_N Aminotran_3	missing	missing
266_RNODE_18	266_RNODE_18_length_4493_1	missing	missing	missing	missing	missing	missing	missing	missing	missing	missing	missing	missing	NTF2-like,NTF2-like domain superfamily	missing	missing	missing	missing	Chromosome	MoCoBD_1 MoCoBD_2 MoCoBD_2 Fer2_2 Fer2 DUF6265	Uncertain - plasmid or chromosomal	DUF6265 Fer2 Fer2_2 MoCoBD_1 MoCoBD_2	missing	missing
266_RNODE_18	266_RNODE_18_length_4493_3	oxidoreductase activity	fer2,2Fe-2S ferredoxin-type iron-sulfur binding domain	-	missing	missing	-,OXIDOREDUCTASE WITH IRON-SULFUR SUBUNIT	missing	missing	iron-sulphur binding site,2Fe-2S ferredoxin,2Fe-2S ferredoxin-type iron-sulfur binding region signature.	2Fe-2S ferredoxin-type iron-sulfur binding domain profile.,2Fe-2S ferredoxin-type iron-sulfur binding domain	missing	missing	[2Fe-2S]-binding domain superfamily,CO dehydrogenase ISP C-domain like	missing	C	Aerobic-type carbon monoxide dehydrogenase small subunit CoxS	Fer2,Fer2_2	Chromosome	MoCoBD_1 MoCoBD_2 MoCoBD_2 Fer2_2 Fer2 DUF6265	Uncertain - plasmid or chromosomal	DUF6265 Fer2 Fer2_2 MoCoBD_1 MoCoBD_2	missing	missing
266_RNODE_18	266_RNODE_18_length_4493_4	oxidoreductase activity	missing	-,Aldehyde Oxidoreductase; domain 4	missing	missing	-,ALDEHYDE DEHYDROGENASE	IorB-related,Oxidoreductase molybdopterin-binding subunit,IOR_B	missing	missing	Twin-arginine translocation pathway, signal sequence,Twin arginine translocation (Tat) signal profile.	missing	Aldehyde oxidase/xanthine dehydrogenase,Ald_Xan_dh_C_2, a/b hammerhead	molybdopterin binding domain superfamily,Aldehyde oxidase/xanthine dehydrogenase,Molybdenum cofactor-binding domain	missing	C	Aldehyde oxidase and xanthine dehydrogenase, a/b hammerhead domain	Ald_Xan_dh_C,Ald_Xan_dh_C2	Chromosome	MoCoBD_1 MoCoBD_2 MoCoBD_2 Fer2_2 Fer2 DUF6265	Uncertain - plasmid or chromosomal	DUF6265 Fer2 Fer2_2 MoCoBD_1 MoCoBD_2	missing	missing
266_RNODE_18	266_RNODE_18_length_4493_5	missing	missing	missing	missing	missing	missing	missing	missing	missing	missing	missing	missing	missing	missing	-	-	-	Chromosome	MoCoBD_1 MoCoBD_2 MoCoBD_2 Fer2_2 Fer2 DUF6265	Uncertain - plasmid or chromosomal	DUF6265 Fer2 Fer2_2 MoCoBD_1 MoCoBD_2	missing	missing
266_RNODE_1	266_RNODE_1_length_3953_1	metallopeptidase activity	Cadherin_repeat,-	-,Cadherins	missing	missing	missing	missing	missing	missing	Cadherins domain profile.,Cadherin-like	missing	LamG_3,Laminin G domain	Cadherin-like,Cadherin-like superfamily	Secretion system C-terminal sorting domain,Por_Secre_tail: Por secretion system C-terminal sorting domain	missing	missing	missing	Chromosome	Laminin_G_3 Big_5 FlgD_ig	Uncertain - viral or bacterial	missing	missing	missing
266_RNODE_2	266_RNODE_2_length_1617_1	ATP-binding cassette (ABC) transporter activity	-,PBP2_BztA	-	missing	missing	-,AMINO-ACID ABC TRANSPORTER-BINDING PROTEIN YHDW-RELATED	missing	missing	missing	missing	missing	Solute-binding protein family 3/N-terminal domain of MltF,AABind_6	Periplasmic binding protein-like II,-	missing	ET	general L-amino acid-binding periplasmic protein AapJ	SBP_bac_3	Chromosome	SBP_bac_3	Uncertain - plasmid or chromosomal	SBP_bac_3	missing	missing
266_RNODE_4	266_RNODE_4_length_11633_1	missing	missing	Inosine monophosphate cyclohydrolase-like superfamily,Archaeal IMP cyclohydrolase PurO	missing	missing	missing	missing	missing	missing	missing	missing	missing	Inosine monophosphate cyclohydrolase-like superfamily,Archaeal IMP cyclohydrolase PurO	missing	F	IMP cyclohydrolase-like protein	IMP_cyclohyd	Chromosome	HTH_24 GIY-YIG PilZ IMP_cyclohyd RNase_E_G AAA_14 DUF4143 AbiEii PemK_toxin RNase_E_G	Uncertain - plasmid or chromosomal	AAA_14 PilZ AbiEii GIY-YIG HTH_24 DUF4143 RNase_E_G IMP_cyclohyd PemK_toxin	missing	missing
266_RNODE_4	266_RNODE_4_length_11633_10	missing	missing	missing	missing	missing	missing	missing	missing	missing	missing	missing	missing	missing	missing	S	Nucleotidyl transferase AbiEii toxin, Type IV TA system	AbiEii	Chromosome	HTH_24 GIY-YIG PilZ IMP_cyclohyd RNase_E_G AAA_14 DUF4143 AbiEii PemK_toxin RNase_E_G	Uncertain - plasmid or chromosomal	AAA_14 PilZ AbiEii GIY-YIG HTH_24 DUF4143 RNase_E_G IMP_cyclohyd PemK_toxin	missing	missing
266_RNODE_4	266_RNODE_4_length_11633_11	missing	missing	-	missing	missing	RIBONUCLEASE,-	missing	missing	missing	missing	missing	missing	missing	missing	J	Ribonuclease E/G family	RNase_E_G,S1	Chromosome	HTH_24 GIY-YIG PilZ IMP_cyclohyd RNase_E_G AAA_14 DUF4143 AbiEii PemK_toxin RNase_E_G	Uncertain - plasmid or chromosomal	AAA_14 PilZ AbiEii GIY-YIG HTH_24 DUF4143 RNase_E_G IMP_cyclohyd PemK_toxin	missing	missing
266_RNODE_4	266_RNODE_4_length_11633_12	missing	missing	missing	missing	missing	missing	missing	missing	missing	-,Prokaryotic membrane lipoprotein lipid attachment site profile.	missing	missing	missing	missing	missing	missing	missing	Chromosome	HTH_24 GIY-YIG PilZ IMP_cyclohyd RNase_E_G AAA_14 DUF4143 AbiEii PemK_toxin RNase_E_G	Uncertain - plasmid or chromosomal	AAA_14 PilZ AbiEii GIY-YIG HTH_24 DUF4143 RNase_E_G IMP_cyclohyd PemK_toxin	missing	missing
266_RNODE_4	266_RNODE_4_length_11633_13	missing	-,GIY-YIG_unchar_3	GIY-YIG endonuclease superfamily,-	missing	missing	BSL5627 PROTEIN,-	missing	missing	missing	GIY-YIG domain profile.,GIY-YIG endonuclease	missing	missing	GIY-YIG endonuclease superfamily,GIY-YIG endonuclease	missing	L	PFAM Excinuclease ABC C subunit domain protein	GIY-YIG	Chromosome	HTH_24 GIY-YIG PilZ IMP_cyclohyd RNase_E_G AAA_14 DUF4143 AbiEii PemK_toxin RNase_E_G	Uncertain - plasmid or chromosomal	AAA_14 PilZ AbiEii GIY-YIG HTH_24 DUF4143 RNase_E_G IMP_cyclohyd PemK_toxin	missing	missing
266_RNODE_4	266_RNODE_4_length_11633_14	missing	PIN_Pae0151-like,Pae0151-like, PIN domain	-	missing	missing	missing	missing	missing	missing	missing	missing	missing	PIN-like domain superfamily,PIN domain-like	missing	missing	missing	missing	Chromosome	HTH_24 GIY-YIG PilZ IMP_cyclohyd RNase_E_G AAA_14 DUF4143 AbiEii PemK_toxin RNase_E_G	Uncertain - plasmid or chromosomal	AAA_14 PilZ AbiEii GIY-YIG HTH_24 DUF4143 RNase_E_G IMP_cyclohyd PemK_toxin	missing	missing
266_RNODE_4	266_RNODE_4_length_11633_15	missing	missing	missing	missing	missing	missing	missing	missing	missing	missing	missing	missing	Ribbon-helix-helix	missing	-	-	-	Chromosome	HTH_24 GIY-YIG PilZ IMP_cyclohyd RNase_E_G AAA_14 DUF4143 AbiEii PemK_toxin RNase_E_G	Uncertain - plasmid or chromosomal	AAA_14 PilZ AbiEii GIY-YIG HTH_24 DUF4143 RNase_E_G IMP_cyclohyd PemK_toxin	missing	missing
266_RNODE_4	266_RNODE_4_length_11633_16	missing	missing	missing	missing	missing	-,CONSERVED PROTEIN	missing	missing	missing	missing	missing	missing	P-loop containing nucleoside triphosphate hydrolase,P-loop containing nucleoside triphosphate hydrolases	missing	S	AAA domain	AAA_14,DUF4143	Chromosome	HTH_24 GIY-YIG PilZ IMP_cyclohyd RNase_E_G AAA_14 DUF4143 AbiEii PemK_toxin RNase_E_G	Uncertain - plasmid or chromosomal	AAA_14 PilZ AbiEii GIY-YIG HTH_24 DUF4143 RNase_E_G IMP_cyclohyd PemK_toxin	missing	missing
266_RNODE_4	266_RNODE_4_length_11633_3	missing	REC,-	-	missing	missing	missing	missing	missing	missing	Signal transduction response regulator, receiver domain,Response regulatory domain profile.	missing	missing	CheY-like,CheY-like superfamily	missing	missing	missing	missing	Chromosome	HTH_24 GIY-YIG PilZ IMP_cyclohyd RNase_E_G AAA_14 DUF4143 AbiEii PemK_toxin RNase_E_G	Uncertain - plasmid or chromosomal	AAA_14 PilZ AbiEii GIY-YIG HTH_24 DUF4143 RNase_E_G IMP_cyclohyd PemK_toxin	Copper (Cu)	missing
266_RNODE_4	266_RNODE_4_length_11633_4	missing	missing	Winged helix-like DNA-binding domain superfamily,winged helix"" repressor DNA binding domain	missing	missing	missing	missing	missing	missing	missing	missing	missing	Winged helix DNA-binding domain,Winged helix DNA-binding domain superfamily	missing	K	MarR family	HTH_24	Chromosome	HTH_24 GIY-YIG PilZ IMP_cyclohyd RNase_E_G AAA_14 DUF4143 AbiEii PemK_toxin RNase_E_G	Uncertain - plasmid or chromosomal	AAA_14 PilZ AbiEii GIY-YIG HTH_24 DUF4143 RNase_E_G IMP_cyclohyd PemK_toxin	missing	missing
266_RNODE_4	266_RNODE_4_length_11633_6	missing	missing	-,Plasmid maintenance toxin/Cell growth inhibitor	missing	missing	missing	missing	missing	missing	missing	missing	missing	-,Cell growth inhibitor/plasmid maintenance toxic component	missing	T	PemK-like, MazF-like toxin of type II toxin-antitoxin system	PemK_toxin	Chromosome	HTH_24 GIY-YIG PilZ IMP_cyclohyd RNase_E_G AAA_14 DUF4143 AbiEii PemK_toxin RNase_E_G	Uncertain - plasmid or chromosomal	AAA_14 PilZ AbiEii GIY-YIG HTH_24 DUF4143 RNase_E_G IMP_cyclohyd PemK_toxin	missing	missing
266_RNODE_4	266_RNODE_4_length_11633_9	missing	missing	missing	missing	missing	missing	missing	missing	missing	missing	missing	missing	missing	missing	-	-	-	Chromosome	HTH_24 GIY-YIG PilZ IMP_cyclohyd RNase_E_G AAA_14 DUF4143 AbiEii PemK_toxin RNase_E_G	Uncertain - plasmid or chromosomal	AAA_14 PilZ AbiEii GIY-YIG HTH_24 DUF4143 RNase_E_G IMP_cyclohyd PemK_toxin	missing	missing
266_RNODE_8	266_RNODE_8_length_2636_1	nodulation	missing	-	missing	missing	-,NODULATION PROTEIN U	missing	missing	missing	missing	missing	missing	nucleotide binding domain,ATPase,Actin-like ATPase domain	missing	S	Pfam:Carbam_trans_C	-	Plasmid	Carbam_trans_C Carbam_trans_N TPR_8 TPR_8	Uncertain - too short	TPR_8	missing	missing
266_RNODE_8	266_RNODE_8_length_2636_2	missing,missing,missing	missing	-,Tetratricopeptide-like helical domain superfamily	missing	missing	CELLULOSE SYNTHASE OPERON PROTEIN C,-	missing	missing	missing	TPR repeat profile.,Tetratricopeptide repeat	missing	tpr_5,Tetratricopeptide repeat	Tetratricopeptide-like helical domain superfamily,TPR-like	missing	missing	missing	missing	Plasmid	Carbam_trans_C Carbam_trans_N TPR_8 TPR_8	Uncertain - too short	TPR_8	missing	missing
266_RNODE_9	266_RNODE_9_length_1083_1	missing	missing	missing	missing	-,consensus disorder prediction	missing	missing	missing	missing	missing	missing	missing	missing	missing	missing	missing	missing	Chromosome	missing	Uncertain - too short	missing	missing	missing
267_NODE_1	267_NODE_1_length_1158_1	missing	missing	subdomain 2,-, C-terminal domain,Flagellin	missing	missing	-,FLAGELLIN	missing	missing	missing	missing	missing	missing	Phase 1 flagellin,-	missing	N	Flagellin is the subunit protein which polymerizes to form the filaments of bacterial flagella	Flagellin_C,Flagellin_N	Chromosome	Flagellin_C Flagellin_N	Uncertain - plasmid or chromosomal	Flagellin_C	missing	missing
267_RNODE_10	267_RNODE_10_length_1981_1	missing	missing	missing	missing	missing	Glycine-tRNA ligase, beta subunit,GLYCYL-TRNA SYNTHETASE	missing	missing	missing	Glycine-tRNA synthetase,Heterodimeric glycyl-transfer RNA synthetases family profile., heterodimeric	missing	missing	missing	missing	J	Glycyl-tRNA synthetase beta subunit	DALR_1,tRNA_synt_2f	Chromosome	Cytochrome_CBB3 Hydrolase_like	Uncertain - plasmid or chromosomal	Cytochrome_CBB3 Hydrolase_like	missing	missing
267_RNODE_10	267_RNODE_10_length_1981_2	transferase activity,hydrolase activity	-,HAD_HisB-N	-,HAD superfamily	missing	missing	D,D-heptose 1,D-GLYCERO-BETA-D-MANNO-HEPTOSE-1,7-BISPHOSPHATE 7-PHOSPHATASE,7-bisphosphate phosphatase	GmhB,D,7-bisphosphate phosphatase,D-heptose 1	missing	missing	missing	missing	missing	HAD-like superfamily,HAD-like	Histidinol-phosphate phosphatase,Histidinol-ppas: histidinol-phosphate phosphatase domain	E	D,D-heptose 1,7-bisphosphate phosphatase	Hydrolase_like	Chromosome	Cytochrome_CBB3 Hydrolase_like	Uncertain - plasmid or chromosomal	Cytochrome_CBB3 Hydrolase_like	missing	missing
267_RNODE_10	267_RNODE_10_length_1981_3	missing	missing	Cytochrome c-like domain superfamily,Cytochrome c	missing	missing	-,CBB3-TYPE CYTOCHROME C OXIDASE SUBUNIT FIXP	missing	missing	missing	Cytochrome c-like domain,Cytochrome c family profile.	missing	missing	Cytochrome c-like domain superfamily,Cytochrome c	missing	C	Cytochrome C oxidase, cbb3-type, subunit III	Cytochrom_C,Cytochrome_CBB3	Chromosome	Cytochrome_CBB3 Hydrolase_like	Uncertain - plasmid or chromosomal	Cytochrome_CBB3 Hydrolase_like	missing	missing
267_RNODE_11	267_RNODE_11_length_54952_19	plasmid function unknown	missing	missing	missing	missing	missing	missing	missing	missing	missing	missing	missing	missing	missing	S	Erf family	ERF	Plasmid	DUF5824 Por_Secre_tail Peptidase_M15_3 VirE_N DnaB_C AAA_25 DUF3799 ParBc ERF	Virus	DUF5824 VirE_N ParBc Por_Secre_tail DUF3799 AAA_25 Peptidase_M15_3 ERF DnaB_C	missing	missing
267_RNODE_11	267_RNODE_11_length_54952_20	missing	missing	-	missing	missing	missing	missing	missing	missing	missing	missing	missing	ParB/Sulfiredoxin,ParB/Sulfiredoxin superfamily	missing	missing	missing	missing	Plasmid	DUF5824 Por_Secre_tail Peptidase_M15_3 VirE_N DnaB_C AAA_25 DUF3799 ParBc ERF	Virus	DUF5824 VirE_N ParBc Por_Secre_tail DUF3799 AAA_25 Peptidase_M15_3 ERF DnaB_C	missing	missing
267_RNODE_11	267_RNODE_11_length_54952_21	missing	missing	missing	missing	missing	missing	missing	missing	missing	missing	missing	missing	missing	missing	missing	missing	missing	Plasmid	DUF5824 Por_Secre_tail Peptidase_M15_3 VirE_N DnaB_C AAA_25 DUF3799 ParBc ERF	Virus	DUF5824 VirE_N ParBc Por_Secre_tail DUF3799 AAA_25 Peptidase_M15_3 ERF DnaB_C	missing	missing
267_RNODE_11	267_RNODE_11_length_54952_22	missing	missing	missing	missing	missing	missing	missing	missing	missing	missing	missing	missing	missing	missing	-	-	-	Plasmid	DUF5824 Por_Secre_tail Peptidase_M15_3 VirE_N DnaB_C AAA_25 DUF3799 ParBc ERF	Virus	DUF5824 VirE_N ParBc Por_Secre_tail DUF3799 AAA_25 Peptidase_M15_3 ERF DnaB_C	missing	missing
267_RNODE_11	267_RNODE_11_length_54952_24	DNA helicase activity	missing	-	missing	missing	-,T7-LIKE MITOCHONDRIAL DNA HELICASE	missing	missing	missing	missing	missing	missing	P-loop containing nucleoside triphosphate hydrolase,P-loop containing nucleoside triphosphate hydrolases	missing	missing	missing	missing	Plasmid	DUF5824 Por_Secre_tail Peptidase_M15_3 VirE_N DnaB_C AAA_25 DUF3799 ParBc ERF	Virus	DUF5824 VirE_N ParBc Por_Secre_tail DUF3799 AAA_25 Peptidase_M15_3 ERF DnaB_C	missing	missing
267_RNODE_11	267_RNODE_11_length_54952_30	missing	missing	missing	missing	-,consensus disorder prediction	missing	missing	missing	missing	missing	missing	missing	missing	missing	missing	missing	missing	Plasmid	DUF5824 Por_Secre_tail Peptidase_M15_3 VirE_N DnaB_C AAA_25 DUF3799 ParBc ERF	Virus	DUF5824 VirE_N ParBc Por_Secre_tail DUF3799 AAA_25 Peptidase_M15_3 ERF DnaB_C	missing	missing
267_RNODE_11	267_RNODE_11_length_54952_31	missing	missing	missing	missing	-,consensus disorder prediction	missing	missing	missing	missing	missing	missing	missing	missing	missing	missing	missing	missing	Plasmid	DUF5824 Por_Secre_tail Peptidase_M15_3 VirE_N DnaB_C AAA_25 DUF3799 ParBc ERF	Virus	DUF5824 VirE_N ParBc Por_Secre_tail DUF3799 AAA_25 Peptidase_M15_3 ERF DnaB_C	missing	missing
267_RNODE_11	267_RNODE_11_length_54952_32	missing	missing	missing	missing	-,consensus disorder prediction	missing	missing	missing	missing	missing	missing	missing	missing	missing	missing	missing	missing	Plasmid	DUF5824 Por_Secre_tail Peptidase_M15_3 VirE_N DnaB_C AAA_25 DUF3799 ParBc ERF	Virus	DUF5824 VirE_N ParBc Por_Secre_tail DUF3799 AAA_25 Peptidase_M15_3 ERF DnaB_C	missing	missing
267_RNODE_11	267_RNODE_11_length_54952_37	missing	missing	-,Hedgehog signalling/DD-peptidase zinc-binding domain superfamily	missing	missing	missing	missing	missing	missing	missing	missing	missing	Hedgehog/DD-peptidase,Hedgehog signalling/DD-peptidase zinc-binding domain superfamily	missing	S	Peptidase M15	Peptidase_M15_3	Plasmid	DUF5824 Por_Secre_tail Peptidase_M15_3 VirE_N DnaB_C AAA_25 DUF3799 ParBc ERF	Virus	DUF5824 VirE_N ParBc Por_Secre_tail DUF3799 AAA_25 Peptidase_M15_3 ERF DnaB_C	missing	missing
267_RNODE_11	267_RNODE_11_length_54952_38	missing	missing	missing	missing	-,consensus disorder prediction	missing	missing	missing	missing	missing	missing	missing	missing	missing	missing	missing	missing	Plasmid	DUF5824 Por_Secre_tail Peptidase_M15_3 VirE_N DnaB_C AAA_25 DUF3799 ParBc ERF	Virus	DUF5824 VirE_N ParBc Por_Secre_tail DUF3799 AAA_25 Peptidase_M15_3 ERF DnaB_C	missing	missing
267_RNODE_11	267_RNODE_11_length_54952_39	lytic transglycosylase activity	missing	-	missing	-,consensus disorder prediction	missing	missing	missing	missing	missing	missing	missing	Lysozyme-like,Lysozyme-like domain superfamily	missing	missing	missing	missing	Plasmid	DUF5824 Por_Secre_tail Peptidase_M15_3 VirE_N DnaB_C AAA_25 DUF3799 ParBc ERF	Virus	DUF5824 VirE_N ParBc Por_Secre_tail DUF3799 AAA_25 Peptidase_M15_3 ERF DnaB_C	missing	missing
267_RNODE_11	267_RNODE_11_length_54952_40	missing	missing	missing	missing	-,consensus disorder prediction	missing	missing	missing	missing	missing	missing	missing	missing	missing	missing	missing	missing	Plasmid	DUF5824 Por_Secre_tail Peptidase_M15_3 VirE_N DnaB_C AAA_25 DUF3799 ParBc ERF	Virus	DUF5824 VirE_N ParBc Por_Secre_tail DUF3799 AAA_25 Peptidase_M15_3 ERF DnaB_C	missing	missing
267_RNODE_11	267_RNODE_11_length_54952_44	missing	missing	missing	missing	-,consensus disorder prediction	missing	missing	missing	missing	missing	missing	missing	missing	missing	missing	missing	missing	Plasmid	DUF5824 Por_Secre_tail Peptidase_M15_3 VirE_N DnaB_C AAA_25 DUF3799 ParBc ERF	Virus	DUF5824 VirE_N ParBc Por_Secre_tail DUF3799 AAA_25 Peptidase_M15_3 ERF DnaB_C	missing	missing
267_RNODE_11	267_RNODE_11_length_54952_47	missing	missing	missing	missing	-,consensus disorder prediction	missing	missing	missing	missing	missing	missing	missing	missing	missing	missing	missing	missing	Plasmid	DUF5824 Por_Secre_tail Peptidase_M15_3 VirE_N DnaB_C AAA_25 DUF3799 ParBc ERF	Virus	DUF5824 VirE_N ParBc Por_Secre_tail DUF3799 AAA_25 Peptidase_M15_3 ERF DnaB_C	missing	missing
267_RNODE_11	267_RNODE_11_length_54952_50	missing	missing	missing	missing	missing	missing	missing	missing	missing	missing	missing	missing	missing	missing	-	-	-	Plasmid	DUF5824 Por_Secre_tail Peptidase_M15_3 VirE_N DnaB_C AAA_25 DUF3799 ParBc ERF	Virus	DUF5824 VirE_N ParBc Por_Secre_tail DUF3799 AAA_25 Peptidase_M15_3 ERF DnaB_C	missing	missing
267_RNODE_11	267_RNODE_11_length_54952_51	missing	-,TRX_family	Thioredoxin-like superfamily,Glutaredoxin	missing	missing	missing	missing	missing	missing	missing	missing	missing	Thioredoxin-like superfamily,Thioredoxin-like	missing	missing	missing	missing	Plasmid	DUF5824 Por_Secre_tail Peptidase_M15_3 VirE_N DnaB_C AAA_25 DUF3799 ParBc ERF	Virus	DUF5824 VirE_N ParBc Por_Secre_tail DUF3799 AAA_25 Peptidase_M15_3 ERF DnaB_C	missing	missing
267_RNODE_11	267_RNODE_11_length_54952_55	missing	missing	missing	missing	missing	missing	missing	missing	missing	missing	missing	missing	missing	Secretion system C-terminal sorting domain,Por_Secre_tail: Por secretion system C-terminal sorting domain	missing	missing	missing	Plasmid	DUF5824 Por_Secre_tail Peptidase_M15_3 VirE_N DnaB_C AAA_25 DUF3799 ParBc ERF	Virus	DUF5824 VirE_N ParBc Por_Secre_tail DUF3799 AAA_25 Peptidase_M15_3 ERF DnaB_C	missing	missing
267_RNODE_11	267_RNODE_11_length_54952_59	missing	missing	missing	missing	-,consensus disorder prediction	missing	missing	missing	missing	missing	missing	missing	missing	missing	missing	missing	missing	Plasmid	DUF5824 Por_Secre_tail Peptidase_M15_3 VirE_N DnaB_C AAA_25 DUF3799 ParBc ERF	Virus	DUF5824 VirE_N ParBc Por_Secre_tail DUF3799 AAA_25 Peptidase_M15_3 ERF DnaB_C	missing	missing
267_RNODE_11	267_RNODE_11_length_54952_60	missing	missing	-	missing	missing	missing	missing	missing	missing	missing	missing	missing	missing	missing	missing	missing	missing	Plasmid	DUF5824 Por_Secre_tail Peptidase_M15_3 VirE_N DnaB_C AAA_25 DUF3799 ParBc ERF	Virus	DUF5824 VirE_N ParBc Por_Secre_tail DUF3799 AAA_25 Peptidase_M15_3 ERF DnaB_C	missing	missing
267_RNODE_11	267_RNODE_11_length_54952_61	missing	missing	missing	missing	-,consensus disorder prediction	missing	missing	missing	missing	missing	missing	missing	missing	missing	missing	missing	missing	Plasmid	DUF5824 Por_Secre_tail Peptidase_M15_3 VirE_N DnaB_C AAA_25 DUF3799 ParBc ERF	Virus	DUF5824 VirE_N ParBc Por_Secre_tail DUF3799 AAA_25 Peptidase_M15_3 ERF DnaB_C	missing	missing
267_RNODE_11	267_RNODE_11_length_54952_62	missing	missing	missing	missing	missing	missing	missing	missing	missing	missing	missing	Cpn10_2,GroES chaperonin family	missing	missing	missing	missing	missing	Plasmid	DUF5824 Por_Secre_tail Peptidase_M15_3 VirE_N DnaB_C AAA_25 DUF3799 ParBc ERF	Virus	DUF5824 VirE_N ParBc Por_Secre_tail DUF3799 AAA_25 Peptidase_M15_3 ERF DnaB_C	missing	missing
267_RNODE_1	267_RNODE_1_length_1074_1	metallopeptidase activity	missing	-	missing	missing	-, PUTATIVE-RELATED,MATRIX PROTEIN	missing	missing	missing	missing	missing	missing	missing	VCBS repeat,VCBS_repeat: VCBS repeat	M	6-phosphogluconolactonase activity	ASH,Abhydrolase_3,Cadherin-like,Cadherin_3,TIG,VCBS	Chromosome	Big_9 Big_9 Cadherin_4 Cadherin_4 Big_9 Cadherin_3 Big_9	Uncertain - too short	missing	missing	missing
267_RNODE_3	267_RNODE_3_length_6305_2	missing	missing	-, C-terminal,Serralysin-like metalloprotease	missing	-,consensus disorder prediction	missing	missing	missing	missing	Intramolecular chaperone auto-processing domain,Intramolecular chaperone auto-processing (ICA) domain profile.	missing	missing	missing	missing	missing	missing	missing	Chromosome	Peptidase_S74 Peptidase_S74	Uncertain - viral or bacterial	Peptidase_S74	missing	missing
267_RNODE_3	267_RNODE_3_length_6305_3	missing	missing	missing	missing	-,consensus disorder prediction	missing	missing	missing	missing	missing	missing	missing	missing	missing	missing	missing	missing	Chromosome	Peptidase_S74 Peptidase_S74	Uncertain - viral or bacterial	Peptidase_S74	missing	missing
267_RNODE_3	267_RNODE_3_length_6305_4	missing	missing	-, C-terminal,Serralysin-like metalloprotease	missing	-,consensus disorder prediction	missing	missing	missing	missing	Intramolecular chaperone auto-processing domain,Intramolecular chaperone auto-processing (ICA) domain profile.	missing	missing	missing	missing	missing	missing	missing	Chromosome	Peptidase_S74 Peptidase_S74	Uncertain - viral or bacterial	Peptidase_S74	missing	missing
267_RNODE_6	267_RNODE_6_length_2796_2	missing	missing	missing	missing	missing	-,CELL SURFACE GLYCOPROTEIN (S-LAYER PROTEIN)-LIKE PROTEIN	missing	missing	missing	-,Prokaryotic membrane lipoprotein lipid attachment site profile.	missing	missing	-,NHL repeat	missing	missing	missing	missing	Chromosome	MOSC SBBP SBBP SBBP	Uncertain - plasmid or chromosomal	MOSC SBBP	missing	missing
267_RNODE_6	267_RNODE_6_length_2796_3	missing	missing	-	missing	missing	-,METAL-SULFUR CLUSTER BIOSYNTHESIS PROTEINS YUAD-RELATED	missing	missing	missing	MOSC domain profile.,Molybdenum cofactor sulfurase, C-terminal	missing	missing	PK beta-barrel domain-like,Pyruvate kinase-like, insert domain superfamily	missing	S	MOSC domain	MOSC	Chromosome	MOSC SBBP SBBP SBBP	Uncertain - plasmid or chromosomal	MOSC SBBP	missing	missing
267_RNODE_8	267_RNODE_8_length_1944_1	metallopeptidase activity,missing	missing	WD40/YVTN repeat-like-containing domain superfamily,-	missing	missing	missing	missing	missing	missing	missing	missing	missing	Thermostable phytase (3-phytase),-	VCBS repeat,VCBS_repeat: VCBS repeat	U	6-phosphogluconolactonase activity	Autotransporter,Cadherin_3,DUF11,DUF4347,He_PIG,PATR	Chromosome	Cadherin_4	Uncertain - too short	missing	missing	missing
267_RNODE_9	267_RNODE_9_length_1244_1	missing	-,Peptidase_S74_CIMCD	Winged helix-like DNA-binding domain superfamily,winged helix"" repressor DNA binding domain	missing	missing	missing	missing	missing	missing	Intramolecular chaperone auto-processing domain,Intramolecular chaperone auto-processing (ICA) domain profile.	missing	missing	missing	missing	S	Chaperone of endosialidase	Peptidase_S74	Chromosome	Peptidase_S74	Uncertain - too short	missing	missing	missing
269_RNODE_1	269_RNODE_1_length_1919_1	missing	ALP,Alkaline phosphatase	Alkaline Phosphatase,Alkaline-phosphatase-like, core domain superfamily	missing	missing	ALKALINE PHOSPHATASE,Alkaline phosphatase	missing	Alkaline phosphatase signature,Alkaline phosphatase	missing	-,Prokaryotic membrane lipoprotein lipid attachment site profile.	missing	alk_phosph_2,Alkaline phosphatase	Alkaline-phosphatase-like,Alkaline phosphatase-like, core domain superfamily	missing	P	Belongs to the alkaline phosphatase family	Alk_phosphatase	Chromosome	Alk_phosphatase Alk_phosphatase	Uncertain - too short	Alk_phosphatase	missing	missing
269_RNODE_2	269_RNODE_2_length_1029_1	missing	missing	missing	missing	missing	missing	missing	missing	missing	missing	missing	missing	missing	missing	S	Autotransporter beta-domain	Autotransporter,Big_5,DUF285	Chromosome	Big_5 Big_5 Big_5 Big_5	Uncertain - too short	missing	missing	missing
269_RNODE_3	269_RNODE_3_length_1011_1	transporter activity	missing	-	missing	missing	missing	missing	missing	missing	missing	missing	missing	Periplasmic binding protein-like II,-	missing	missing	missing	missing	Chromosome	OpuAC	Uncertain - too short	missing	missing	missing
270_RNODE_1	270_RNODE_1_length_2691_3	hydrolase activity,amidase activity	missing	missing	missing	missing	ALPHA-D-RIBOSE 1-METHYLPHOSPHONATE 5-TRIPHOSPHATE DIPHOSPHATASE,-	missing	missing	missing	missing	missing	missing	Composite domain of metallo-dependent hydrolases,Metal-dependent hydrolase, composite domain superfamily	missing	Q	Amidohydrolase family	Amidohydro_1	Chromosome	Amidohydro_1	Uncertain - too short	Amidohydro_1	missing	missing
270_RNODE_1	270_RNODE_1_length_2691_4	missing	missing	missing	missing	missing	missing	missing	missing	missing	missing	missing	missing	Bet v1-like,-	missing	-	-	-	Chromosome	Amidohydro_1	Uncertain - too short	Amidohydro_1	missing	missing
270_RNODE_6	270_RNODE_6_length_1348_2	transpositional DNA recombination,transpositional DNA recombination	missing	missing	missing	missing	-,TRANSPOSASE INSL FOR INSERTION SEQUENCE ELEMENT IS186A-RELATED	missing	missing	missing	missing	missing	missing	Ribonuclease H-like superfamily,Ribonuclease H-like	missing	L	COG3385 FOG Transposase and inactivated derivatives	DDE_Tnp_1,DUF4372	Chromosome	DDE_Tnp_1 DUF4372	Uncertain - plasmid or chromosomal	DUF4372 DDE_Tnp_1	missing	missing
271_NODE_1	271_NODE_1_length_1064_1	missing	missing	missing	missing	missing	missing	missing	missing	missing	missing	missing	missing	missing	missing	-	-	-	Chromosome	DUF6659	Uncertain - too short	DUF6659	missing	missing
271_NODE_1	271_NODE_1_length_1064_2	missing	missing	missing	missing	missing	missing	missing	missing	missing	missing	missing	missing	missing	missing	-	-	-	Chromosome	DUF6659	Uncertain - too short	DUF6659	missing	missing
271_RNODE_10	271_RNODE_10_length_1521_2	missing	missing	-,AhpD-like	missing	missing	missing	missing	missing	missing	missing	missing	missing	AhpD-like	missing	C	Carboxymuconolactone decarboxylase family	CMD	Chromosome	DUF2461	Uncertain - too short	DUF2461	missing	missing
271_RNODE_12	271_RNODE_12_length_3112_1	missing	missing	-	missing	missing	-,INOSITOL-3-PHOSPHATE SYNTHASE	Myoinositol-ppht_synth,Myo-inositol-1-phosphate synthase	missing	missing	missing	missing	missing	NAD(P)-binding Rossmann-fold domains,NAD(P)-binding domain superfamily	missing	I	Myo-inositol-1-phosphate synthase	Inos-1-P_synth	Chromosome	NTP_transf_3 CDP-OH_P_transf Inos-1-P_synth	Uncertain - plasmid or chromosomal	Inos-1-P_synth CDP-OH_P_transf NTP_transf_3	missing	missing
271_RNODE_12	271_RNODE_12_length_3112_2	missing	missing	transmembrane domain,-,CDP-alcohol phosphotransferase	missing	missing	-,MOLYBDENUM COFACTOR GUANYLYLTRANSFERASE	missing	missing	CDP-alcohol phosphatidyltransferase,CDP-alcohol phosphatidyltransferases signature.	missing	missing	missing	Nucleotide-diphospho-sugar transferases	missing	IM	CDP-alcohol phosphatidyltransferase	CDP-OH_P_transf	Chromosome	NTP_transf_3 CDP-OH_P_transf Inos-1-P_synth	Uncertain - plasmid or chromosomal	Inos-1-P_synth CDP-OH_P_transf NTP_transf_3	missing	missing
271_RNODE_12	271_RNODE_12_length_3112_3	missing	missing	-,UROD/MetE-like superfamily	missing	missing	missing	missing	missing	missing	missing	missing	missing	UROD/MetE-like,UROD/MetE-like superfamily	missing	missing	missing	missing	Chromosome	NTP_transf_3 CDP-OH_P_transf Inos-1-P_synth	Uncertain - plasmid or chromosomal	Inos-1-P_synth CDP-OH_P_transf NTP_transf_3	missing	missing
271_RNODE_7	271_RNODE_7_length_2491_2	missing	missing	-,Endonuclease/exonuclease/phosphatase superfamily	missing	missing	-	missing	missing	missing	missing	missing	missing	Endonuclease/exonuclease/phosphatase superfamily,DNase I-like	missing	missing	missing	missing	Chromosome	DUF6265 Exo_endo_phos	Uncertain - too short	Exo_endo_phos DUF6265	missing	missing
272_RNODE_10	272_RNODE_10_length_52560_1	missing	HTH_XRE,Cro/C1-type helix-turn-helix domain	-,Umud Fragment	missing	missing	HTH-TYPE TRANSCRIPTIONAL REGULATOR PRTR,-	missing	missing	missing	Cro/C1-type helix-turn-helix domain,Cro/C1-type HTH domain profile.	missing	Cro/C1-type helix-turn-helix domain,mbf_short4	Lambda repressor-like, DNA-binding domain superfamily,lambda repressor-like DNA-binding domains	missing	K	Peptidase S24-like	HTH_3,Peptidase_S24	Chromosome	Terminase_2 Terminase_3 DUF6682 DUF1983 InPase LPD38 LPD5 LPD1 Phage_integrase Arm-DNA-bind_3 YqaJ RecT GerE Peptidase_S24 HTH_3 P22_Cro Phage_gp49_66 HNH HTH_36 DUF6475 LexA_DNA_bind Dam N6_N4_Mtase NinG	Virus	LexA_DNA_bind InPase Dam DUF6475 Peptidase_S24 RecT DUF6682 N6_N4_Mtase LPD1 Phage_gp49_66 YqaJ LPD38 Terminase_3 LPD5 NinG Terminase_2 HTH_3 Phage_integrase DUF1983 P22_Cro HNH HTH_36 GerE Arm-DNA-bind_3	missing	missing
272_RNODE_10	272_RNODE_10_length_52560_10	missing	missing	missing	missing	missing	missing	missing	missing	missing	-,Prokaryotic membrane lipoprotein lipid attachment site profile.	missing	missing	missing	missing	missing	missing	missing	Chromosome	Terminase_2 Terminase_3 DUF6682 DUF1983 InPase LPD38 LPD5 LPD1 Phage_integrase Arm-DNA-bind_3 YqaJ RecT GerE Peptidase_S24 HTH_3 P22_Cro Phage_gp49_66 HNH HTH_36 DUF6475 LexA_DNA_bind Dam N6_N4_Mtase NinG	Virus	LexA_DNA_bind InPase Dam DUF6475 Peptidase_S24 RecT DUF6682 N6_N4_Mtase LPD1 Phage_gp49_66 YqaJ LPD38 Terminase_3 LPD5 NinG Terminase_2 HTH_3 Phage_integrase DUF1983 P22_Cro HNH HTH_36 GerE Arm-DNA-bind_3	missing	missing
272_RNODE_10	272_RNODE_10_length_52560_11	missing	missing	missing	missing	missing	missing	missing	missing	missing	missing	missing	missing	missing	missing	-	-	-	Chromosome	Terminase_2 Terminase_3 DUF6682 DUF1983 InPase LPD38 LPD5 LPD1 Phage_integrase Arm-DNA-bind_3 YqaJ RecT GerE Peptidase_S24 HTH_3 P22_Cro Phage_gp49_66 HNH HTH_36 DUF6475 LexA_DNA_bind Dam N6_N4_Mtase NinG	Virus	LexA_DNA_bind InPase Dam DUF6475 Peptidase_S24 RecT DUF6682 N6_N4_Mtase LPD1 Phage_gp49_66 YqaJ LPD38 Terminase_3 LPD5 NinG Terminase_2 HTH_3 Phage_integrase DUF1983 P22_Cro HNH HTH_36 GerE Arm-DNA-bind_3	missing	missing
272_RNODE_10	272_RNODE_10_length_52560_21	missing	missing	-,Hedgehog signalling/DD-peptidase zinc-binding domain superfamily	missing	missing	missing	missing	missing	missing	missing	missing	missing	Hedgehog/DD-peptidase,Hedgehog signalling/DD-peptidase zinc-binding domain superfamily	missing	-	-	-	Chromosome	Terminase_2 Terminase_3 DUF6682 DUF1983 InPase LPD38 LPD5 LPD1 Phage_integrase Arm-DNA-bind_3 YqaJ RecT GerE Peptidase_S24 HTH_3 P22_Cro Phage_gp49_66 HNH HTH_36 DUF6475 LexA_DNA_bind Dam N6_N4_Mtase NinG	Virus	LexA_DNA_bind InPase Dam DUF6475 Peptidase_S24 RecT DUF6682 N6_N4_Mtase LPD1 Phage_gp49_66 YqaJ LPD38 Terminase_3 LPD5 NinG Terminase_2 HTH_3 Phage_integrase DUF1983 P22_Cro HNH HTH_36 GerE Arm-DNA-bind_3	missing	missing
272_RNODE_10	272_RNODE_10_length_52560_31	missing	missing	missing	missing	-,consensus disorder prediction	missing	missing	missing	missing	missing	missing	missing	missing	missing	missing	missing	missing	Chromosome	Terminase_2 Terminase_3 DUF6682 DUF1983 InPase LPD38 LPD5 LPD1 Phage_integrase Arm-DNA-bind_3 YqaJ RecT GerE Peptidase_S24 HTH_3 P22_Cro Phage_gp49_66 HNH HTH_36 DUF6475 LexA_DNA_bind Dam N6_N4_Mtase NinG	Virus	LexA_DNA_bind InPase Dam DUF6475 Peptidase_S24 RecT DUF6682 N6_N4_Mtase LPD1 Phage_gp49_66 YqaJ LPD38 Terminase_3 LPD5 NinG Terminase_2 HTH_3 Phage_integrase DUF1983 P22_Cro HNH HTH_36 GerE Arm-DNA-bind_3	missing	missing
272_RNODE_10	272_RNODE_10_length_52560_32	DNA-methyltransferase activity,missing,missing,DNA-methyltransferase activity	missing	-,Vaccinia Virus protein VP39	missing	missing	-,DNA ADENINE METHYLTRANSFERASE YHDJ	missing	Restriction/modification DNA-methylase,S21 class N4 adenine-specific DNA methyltransferase signature	missing	missing	missing	missing	S-adenosyl-L-methionine-dependent methyltransferase,S-adenosyl-L-methionine-dependent methyltransferases	missing	L	DNA methylase	N6_N4_Mtase	Chromosome	Terminase_2 Terminase_3 DUF6682 DUF1983 InPase LPD38 LPD5 LPD1 Phage_integrase Arm-DNA-bind_3 YqaJ RecT GerE Peptidase_S24 HTH_3 P22_Cro Phage_gp49_66 HNH HTH_36 DUF6475 LexA_DNA_bind Dam N6_N4_Mtase NinG	Virus	LexA_DNA_bind InPase Dam DUF6475 Peptidase_S24 RecT DUF6682 N6_N4_Mtase LPD1 Phage_gp49_66 YqaJ LPD38 Terminase_3 LPD5 NinG Terminase_2 HTH_3 Phage_integrase DUF1983 P22_Cro HNH HTH_36 GerE Arm-DNA-bind_3	missing	missing
272_RNODE_10	272_RNODE_10_length_52560_33	missing	missing	missing	missing	missing	missing	missing	missing	missing	missing	missing	missing	missing	DNA N-6-adenine-methyltransferase,phage_N6A_met: phage N-6-adenine-methyltransferase	S	DNA methylase	Dam	Chromosome	Terminase_2 Terminase_3 DUF6682 DUF1983 InPase LPD38 LPD5 LPD1 Phage_integrase Arm-DNA-bind_3 YqaJ RecT GerE Peptidase_S24 HTH_3 P22_Cro Phage_gp49_66 HNH HTH_36 DUF6475 LexA_DNA_bind Dam N6_N4_Mtase NinG	Virus	LexA_DNA_bind InPase Dam DUF6475 Peptidase_S24 RecT DUF6682 N6_N4_Mtase LPD1 Phage_gp49_66 YqaJ LPD38 Terminase_3 LPD5 NinG Terminase_2 HTH_3 Phage_integrase DUF1983 P22_Cro HNH HTH_36 GerE Arm-DNA-bind_3	missing	missing
272_RNODE_10	272_RNODE_10_length_52560_35	missing	missing	Winged helix-like DNA-binding domain superfamily,winged helix"" repressor DNA binding domain	missing	missing	missing	missing	missing	missing	missing	missing	missing	Winged helix DNA-binding domain,Winged helix DNA-binding domain superfamily	missing	missing	missing	missing	Chromosome	Terminase_2 Terminase_3 DUF6682 DUF1983 InPase LPD38 LPD5 LPD1 Phage_integrase Arm-DNA-bind_3 YqaJ RecT GerE Peptidase_S24 HTH_3 P22_Cro Phage_gp49_66 HNH HTH_36 DUF6475 LexA_DNA_bind Dam N6_N4_Mtase NinG	Virus	LexA_DNA_bind InPase Dam DUF6475 Peptidase_S24 RecT DUF6682 N6_N4_Mtase LPD1 Phage_gp49_66 YqaJ LPD38 Terminase_3 LPD5 NinG Terminase_2 HTH_3 Phage_integrase DUF1983 P22_Cro HNH HTH_36 GerE Arm-DNA-bind_3	missing	missing
272_RNODE_10	272_RNODE_10_length_52560_37	missing	missing	Winged helix-like DNA-binding domain superfamily,winged helix"" repressor DNA binding domain	missing	-,consensus disorder prediction	missing	missing	missing	missing	missing	missing	missing	Winged helix DNA-binding domain,Winged helix DNA-binding domain superfamily	missing	K	Helix-turn-helix domain	HTH_36	Chromosome	Terminase_2 Terminase_3 DUF6682 DUF1983 InPase LPD38 LPD5 LPD1 Phage_integrase Arm-DNA-bind_3 YqaJ RecT GerE Peptidase_S24 HTH_3 P22_Cro Phage_gp49_66 HNH HTH_36 DUF6475 LexA_DNA_bind Dam N6_N4_Mtase NinG	Virus	LexA_DNA_bind InPase Dam DUF6475 Peptidase_S24 RecT DUF6682 N6_N4_Mtase LPD1 Phage_gp49_66 YqaJ LPD38 Terminase_3 LPD5 NinG Terminase_2 HTH_3 Phage_integrase DUF1983 P22_Cro HNH HTH_36 GerE Arm-DNA-bind_3	missing	missing
272_RNODE_10	272_RNODE_10_length_52560_38	missing,missing,intron homing,missing	HNHc,HNH nuclease	-	missing	missing	-,SLL1193 PROTEIN	missing	missing	missing	missing	missing	HNH_5,HNH nuclease	missing	missing	L	PFAM HNH endonuclease	HNH_5	Chromosome	Terminase_2 Terminase_3 DUF6682 DUF1983 InPase LPD38 LPD5 LPD1 Phage_integrase Arm-DNA-bind_3 YqaJ RecT GerE Peptidase_S24 HTH_3 P22_Cro Phage_gp49_66 HNH HTH_36 DUF6475 LexA_DNA_bind Dam N6_N4_Mtase NinG	Virus	LexA_DNA_bind InPase Dam DUF6475 Peptidase_S24 RecT DUF6682 N6_N4_Mtase LPD1 Phage_gp49_66 YqaJ LPD38 Terminase_3 LPD5 NinG Terminase_2 HTH_3 Phage_integrase DUF1983 P22_Cro HNH HTH_36 GerE Arm-DNA-bind_3	missing	missing
272_RNODE_10	272_RNODE_10_length_52560_39	missing	missing	missing	missing	missing	missing	missing	missing	missing	missing	missing	missing	missing	missing	S	Phage protein (N4 Gp49/phage Sf6 gene 66) family	Phage_gp49_66	Chromosome	Terminase_2 Terminase_3 DUF6682 DUF1983 InPase LPD38 LPD5 LPD1 Phage_integrase Arm-DNA-bind_3 YqaJ RecT GerE Peptidase_S24 HTH_3 P22_Cro Phage_gp49_66 HNH HTH_36 DUF6475 LexA_DNA_bind Dam N6_N4_Mtase NinG	Virus	LexA_DNA_bind InPase Dam DUF6475 Peptidase_S24 RecT DUF6682 N6_N4_Mtase LPD1 Phage_gp49_66 YqaJ LPD38 Terminase_3 LPD5 NinG Terminase_2 HTH_3 Phage_integrase DUF1983 P22_Cro HNH HTH_36 GerE Arm-DNA-bind_3	missing	missing
272_RNODE_10	272_RNODE_10_length_52560_4	protein kinase activity,transcription factor activity,two-component sensor activity,missing,hydrolase activity	missing	Winged helix-like DNA-binding domain superfamily,winged helix"" repressor DNA binding domain	missing	missing	missing	missing	C-terminal,LuxR bacterial regulatory protein HTH signature,Transcription regulator LuxR	missing	missing	missing	C-terminal,luxrmega5,Transcription regulator LuxR	C-terminal effector domain of the bipartite response regulators,Signal transduction response regulator, C-terminal effector	missing	missing	missing	missing	Chromosome	Terminase_2 Terminase_3 DUF6682 DUF1983 InPase LPD38 LPD5 LPD1 Phage_integrase Arm-DNA-bind_3 YqaJ RecT GerE Peptidase_S24 HTH_3 P22_Cro Phage_gp49_66 HNH HTH_36 DUF6475 LexA_DNA_bind Dam N6_N4_Mtase NinG	Virus	LexA_DNA_bind InPase Dam DUF6475 Peptidase_S24 RecT DUF6682 N6_N4_Mtase LPD1 Phage_gp49_66 YqaJ LPD38 Terminase_3 LPD5 NinG Terminase_2 HTH_3 Phage_integrase DUF1983 P22_Cro HNH HTH_36 GerE Arm-DNA-bind_3	missing	AMPs
272_RNODE_10	272_RNODE_10_length_52560_41	missing	missing	missing	missing	-,consensus disorder prediction	missing	missing	missing	missing	missing	missing	missing	missing	missing	missing	missing	missing	Chromosome	Terminase_2 Terminase_3 DUF6682 DUF1983 InPase LPD38 LPD5 LPD1 Phage_integrase Arm-DNA-bind_3 YqaJ RecT GerE Peptidase_S24 HTH_3 P22_Cro Phage_gp49_66 HNH HTH_36 DUF6475 LexA_DNA_bind Dam N6_N4_Mtase NinG	Virus	LexA_DNA_bind InPase Dam DUF6475 Peptidase_S24 RecT DUF6682 N6_N4_Mtase LPD1 Phage_gp49_66 YqaJ LPD38 Terminase_3 LPD5 NinG Terminase_2 HTH_3 Phage_integrase DUF1983 P22_Cro HNH HTH_36 GerE Arm-DNA-bind_3	missing	missing
272_RNODE_10	272_RNODE_10_length_52560_45	missing	missing	-,Lambda repressor-like, DNA-binding domain superfamily	missing	missing	missing	missing	missing	missing	missing	missing	missing	Lambda repressor-like, DNA-binding domain superfamily,lambda repressor-like DNA-binding domains	missing	S	DNA-binding transcriptional regulator Cro	P22_Cro	Chromosome	Terminase_2 Terminase_3 DUF6682 DUF1983 InPase LPD38 LPD5 LPD1 Phage_integrase Arm-DNA-bind_3 YqaJ RecT GerE Peptidase_S24 HTH_3 P22_Cro Phage_gp49_66 HNH HTH_36 DUF6475 LexA_DNA_bind Dam N6_N4_Mtase NinG	Virus	LexA_DNA_bind InPase Dam DUF6475 Peptidase_S24 RecT DUF6682 N6_N4_Mtase LPD1 Phage_gp49_66 YqaJ LPD38 Terminase_3 LPD5 NinG Terminase_2 HTH_3 Phage_integrase DUF1983 P22_Cro HNH HTH_36 GerE Arm-DNA-bind_3	missing	missing
272_RNODE_10	272_RNODE_10_length_52560_46	site-specific DNA recombination,site-specific DNA recombination	-,INT_P4_C	-,Integrase/recombinase, N-terminal	missing	missing	-,PROPHAGE INTEGRASE	missing	missing	missing	Tyrosine recombinase domain profile.,Integrase, catalytic domain	missing	missing	DNA breaking-rejoining enzymes,DNA breaking-rejoining enzyme, catalytic core	missing	L	Phage integrase family	Arm-DNA-bind_3,Phage_int_SAM_3,Phage_integrase	Chromosome	Terminase_2 Terminase_3 DUF6682 DUF1983 InPase LPD38 LPD5 LPD1 Phage_integrase Arm-DNA-bind_3 YqaJ RecT GerE Peptidase_S24 HTH_3 P22_Cro Phage_gp49_66 HNH HTH_36 DUF6475 LexA_DNA_bind Dam N6_N4_Mtase NinG	Virus	LexA_DNA_bind InPase Dam DUF6475 Peptidase_S24 RecT DUF6682 N6_N4_Mtase LPD1 Phage_gp49_66 YqaJ LPD38 Terminase_3 LPD5 NinG Terminase_2 HTH_3 Phage_integrase DUF1983 P22_Cro HNH HTH_36 GerE Arm-DNA-bind_3	missing	missing
272_RNODE_10	272_RNODE_10_length_52560_47	missing	missing	missing	missing	-,consensus disorder prediction	missing	missing	missing	missing	missing	missing	missing	missing	missing	K	Muramidase (Phage lambda lysozyme)	-	Chromosome	Terminase_2 Terminase_3 DUF6682 DUF1983 InPase LPD38 LPD5 LPD1 Phage_integrase Arm-DNA-bind_3 YqaJ RecT GerE Peptidase_S24 HTH_3 P22_Cro Phage_gp49_66 HNH HTH_36 DUF6475 LexA_DNA_bind Dam N6_N4_Mtase NinG	Virus	LexA_DNA_bind InPase Dam DUF6475 Peptidase_S24 RecT DUF6682 N6_N4_Mtase LPD1 Phage_gp49_66 YqaJ LPD38 Terminase_3 LPD5 NinG Terminase_2 HTH_3 Phage_integrase DUF1983 P22_Cro HNH HTH_36 GerE Arm-DNA-bind_3	missing	missing
272_RNODE_10	272_RNODE_10_length_52560_48	missing	missing	missing	missing	-,consensus disorder prediction	missing	missing	missing	missing	missing	missing	missing	missing	missing	missing	missing	missing	Chromosome	Terminase_2 Terminase_3 DUF6682 DUF1983 InPase LPD38 LPD5 LPD1 Phage_integrase Arm-DNA-bind_3 YqaJ RecT GerE Peptidase_S24 HTH_3 P22_Cro Phage_gp49_66 HNH HTH_36 DUF6475 LexA_DNA_bind Dam N6_N4_Mtase NinG	Virus	LexA_DNA_bind InPase Dam DUF6475 Peptidase_S24 RecT DUF6682 N6_N4_Mtase LPD1 Phage_gp49_66 YqaJ LPD38 Terminase_3 LPD5 NinG Terminase_2 HTH_3 Phage_integrase DUF1983 P22_Cro HNH HTH_36 GerE Arm-DNA-bind_3	missing	missing
272_RNODE_10	272_RNODE_10_length_52560_55	phage tail fiber major protein	missing	missing	missing	missing	FELS-1 PROPHAGE HOST SPECIFICITY PROTEIN-RELATED,-	missing	missing	missing	missing	missing	missing	missing	missing	missing	missing	missing	Chromosome	Terminase_2 Terminase_3 DUF6682 DUF1983 InPase LPD38 LPD5 LPD1 Phage_integrase Arm-DNA-bind_3 YqaJ RecT GerE Peptidase_S24 HTH_3 P22_Cro Phage_gp49_66 HNH HTH_36 DUF6475 LexA_DNA_bind Dam N6_N4_Mtase NinG	Virus	LexA_DNA_bind InPase Dam DUF6475 Peptidase_S24 RecT DUF6682 N6_N4_Mtase LPD1 Phage_gp49_66 YqaJ LPD38 Terminase_3 LPD5 NinG Terminase_2 HTH_3 Phage_integrase DUF1983 P22_Cro HNH HTH_36 GerE Arm-DNA-bind_3	missing	missing
272_RNODE_10	272_RNODE_10_length_52560_59	missing	missing	-	missing	missing	missing	missing	missing	missing	missing	missing	missing	Concanavalin A-like lectin/glucanase domain superfamily,Concanavalin A-like lectins/glucanases	missing	missing	missing	missing	Chromosome	Terminase_2 Terminase_3 DUF6682 DUF1983 InPase LPD38 LPD5 LPD1 Phage_integrase Arm-DNA-bind_3 YqaJ RecT GerE Peptidase_S24 HTH_3 P22_Cro Phage_gp49_66 HNH HTH_36 DUF6475 LexA_DNA_bind Dam N6_N4_Mtase NinG	Virus	LexA_DNA_bind InPase Dam DUF6475 Peptidase_S24 RecT DUF6682 N6_N4_Mtase LPD1 Phage_gp49_66 YqaJ LPD38 Terminase_3 LPD5 NinG Terminase_2 HTH_3 Phage_integrase DUF1983 P22_Cro HNH HTH_36 GerE Arm-DNA-bind_3	missing	missing
272_RNODE_10	272_RNODE_10_length_52560_6	missing	missing	missing	missing	missing	missing	missing	missing	missing	missing	missing	missing	missing	missing	missing	missing	missing	Chromosome	Terminase_2 Terminase_3 DUF6682 DUF1983 InPase LPD38 LPD5 LPD1 Phage_integrase Arm-DNA-bind_3 YqaJ RecT GerE Peptidase_S24 HTH_3 P22_Cro Phage_gp49_66 HNH HTH_36 DUF6475 LexA_DNA_bind Dam N6_N4_Mtase NinG	Virus	LexA_DNA_bind InPase Dam DUF6475 Peptidase_S24 RecT DUF6682 N6_N4_Mtase LPD1 Phage_gp49_66 YqaJ LPD38 Terminase_3 LPD5 NinG Terminase_2 HTH_3 Phage_integrase DUF1983 P22_Cro HNH HTH_36 GerE Arm-DNA-bind_3	missing	missing
272_RNODE_10	272_RNODE_10_length_52560_66	missing	missing	missing	missing	missing	missing	missing	missing	missing	missing	missing	missing	missing	missing	-	-	-	Chromosome	Terminase_2 Terminase_3 DUF6682 DUF1983 InPase LPD38 LPD5 LPD1 Phage_integrase Arm-DNA-bind_3 YqaJ RecT GerE Peptidase_S24 HTH_3 P22_Cro Phage_gp49_66 HNH HTH_36 DUF6475 LexA_DNA_bind Dam N6_N4_Mtase NinG	Virus	LexA_DNA_bind InPase Dam DUF6475 Peptidase_S24 RecT DUF6682 N6_N4_Mtase LPD1 Phage_gp49_66 YqaJ LPD38 Terminase_3 LPD5 NinG Terminase_2 HTH_3 Phage_integrase DUF1983 P22_Cro HNH HTH_36 GerE Arm-DNA-bind_3	missing	missing
272_RNODE_10	272_RNODE_10_length_52560_68	missing	missing	missing	missing	missing	missing	missing	missing	missing	missing	missing	missing	missing	missing	S	P22 coat protein-protein 5 domain protein	-	Chromosome	Terminase_2 Terminase_3 DUF6682 DUF1983 InPase LPD38 LPD5 LPD1 Phage_integrase Arm-DNA-bind_3 YqaJ RecT GerE Peptidase_S24 HTH_3 P22_Cro Phage_gp49_66 HNH HTH_36 DUF6475 LexA_DNA_bind Dam N6_N4_Mtase NinG	Virus	LexA_DNA_bind InPase Dam DUF6475 Peptidase_S24 RecT DUF6682 N6_N4_Mtase LPD1 Phage_gp49_66 YqaJ LPD38 Terminase_3 LPD5 NinG Terminase_2 HTH_3 Phage_integrase DUF1983 P22_Cro HNH HTH_36 GerE Arm-DNA-bind_3	missing	missing
272_RNODE_10	272_RNODE_10_length_52560_69	missing	missing	missing	missing	-,consensus disorder prediction	missing	missing	missing	missing	missing	missing	missing	missing	missing	missing	missing	missing	Chromosome	Terminase_2 Terminase_3 DUF6682 DUF1983 InPase LPD38 LPD5 LPD1 Phage_integrase Arm-DNA-bind_3 YqaJ RecT GerE Peptidase_S24 HTH_3 P22_Cro Phage_gp49_66 HNH HTH_36 DUF6475 LexA_DNA_bind Dam N6_N4_Mtase NinG	Virus	LexA_DNA_bind InPase Dam DUF6475 Peptidase_S24 RecT DUF6682 N6_N4_Mtase LPD1 Phage_gp49_66 YqaJ LPD38 Terminase_3 LPD5 NinG Terminase_2 HTH_3 Phage_integrase DUF1983 P22_Cro HNH HTH_36 GerE Arm-DNA-bind_3	missing	missing
272_RNODE_10	272_RNODE_10_length_52560_71	missing	missing	missing	missing	missing	missing	missing	missing	missing	missing	missing	missing	missing	missing	-	-	-	Chromosome	Terminase_2 Terminase_3 DUF6682 DUF1983 InPase LPD38 LPD5 LPD1 Phage_integrase Arm-DNA-bind_3 YqaJ RecT GerE Peptidase_S24 HTH_3 P22_Cro Phage_gp49_66 HNH HTH_36 DUF6475 LexA_DNA_bind Dam N6_N4_Mtase NinG	Virus	LexA_DNA_bind InPase Dam DUF6475 Peptidase_S24 RecT DUF6682 N6_N4_Mtase LPD1 Phage_gp49_66 YqaJ LPD38 Terminase_3 LPD5 NinG Terminase_2 HTH_3 Phage_integrase DUF1983 P22_Cro HNH HTH_36 GerE Arm-DNA-bind_3	missing	missing
272_RNODE_10	272_RNODE_10_length_52560_72	missing	missing	-	missing	missing	-	missing	missing	missing	missing	missing	missing	missing	missing	S	Phage terminase, large subunit	Terminase_3,Terminase_3C	Chromosome	Terminase_2 Terminase_3 DUF6682 DUF1983 InPase LPD38 LPD5 LPD1 Phage_integrase Arm-DNA-bind_3 YqaJ RecT GerE Peptidase_S24 HTH_3 P22_Cro Phage_gp49_66 HNH HTH_36 DUF6475 LexA_DNA_bind Dam N6_N4_Mtase NinG	Virus	LexA_DNA_bind InPase Dam DUF6475 Peptidase_S24 RecT DUF6682 N6_N4_Mtase LPD1 Phage_gp49_66 YqaJ LPD38 Terminase_3 LPD5 NinG Terminase_2 HTH_3 Phage_integrase DUF1983 P22_Cro HNH HTH_36 GerE Arm-DNA-bind_3	missing	missing
272_RNODE_10	272_RNODE_10_length_52560_73	missing	missing	-,Terminase small subunit, N-terminal domain superfamily	missing	missing	missing	missing	missing	missing	missing	missing	missing	missing	missing	L	DNA packaging	Terminase_2	Chromosome	Terminase_2 Terminase_3 DUF6682 DUF1983 InPase LPD38 LPD5 LPD1 Phage_integrase Arm-DNA-bind_3 YqaJ RecT GerE Peptidase_S24 HTH_3 P22_Cro Phage_gp49_66 HNH HTH_36 DUF6475 LexA_DNA_bind Dam N6_N4_Mtase NinG	Virus	LexA_DNA_bind InPase Dam DUF6475 Peptidase_S24 RecT DUF6682 N6_N4_Mtase LPD1 Phage_gp49_66 YqaJ LPD38 Terminase_3 LPD5 NinG Terminase_2 HTH_3 Phage_integrase DUF1983 P22_Cro HNH HTH_36 GerE Arm-DNA-bind_3	missing	missing
272_RNODE_10	272_RNODE_10_length_52560_8	missing	missing	missing	missing	missing	missing	missing	missing	missing	missing	missing	missing	missing	DNA single-strand annealing protein RecT, phage RecT family,rect: recombinase	L	COG3723 Recombinational DNA repair protein (RecE pathway)	RecT	Chromosome	Terminase_2 Terminase_3 DUF6682 DUF1983 InPase LPD38 LPD5 LPD1 Phage_integrase Arm-DNA-bind_3 YqaJ RecT GerE Peptidase_S24 HTH_3 P22_Cro Phage_gp49_66 HNH HTH_36 DUF6475 LexA_DNA_bind Dam N6_N4_Mtase NinG	Virus	LexA_DNA_bind InPase Dam DUF6475 Peptidase_S24 RecT DUF6682 N6_N4_Mtase LPD1 Phage_gp49_66 YqaJ LPD38 Terminase_3 LPD5 NinG Terminase_2 HTH_3 Phage_integrase DUF1983 P22_Cro HNH HTH_36 GerE Arm-DNA-bind_3	missing	missing
272_RNODE_10	272_RNODE_10_length_52560_9	exonuclease activity	missing	-, C-terminal,Exonuclease, phage-type/RecB	missing	-,consensus disorder prediction	missing	missing	missing	missing	missing	missing	missing	Restriction endonuclease type II-like,Restriction endonuclease-like	missing	L	YqaJ-like viral recombinase domain	YqaJ	Chromosome	Terminase_2 Terminase_3 DUF6682 DUF1983 InPase LPD38 LPD5 LPD1 Phage_integrase Arm-DNA-bind_3 YqaJ RecT GerE Peptidase_S24 HTH_3 P22_Cro Phage_gp49_66 HNH HTH_36 DUF6475 LexA_DNA_bind Dam N6_N4_Mtase NinG	Virus	LexA_DNA_bind InPase Dam DUF6475 Peptidase_S24 RecT DUF6682 N6_N4_Mtase LPD1 Phage_gp49_66 YqaJ LPD38 Terminase_3 LPD5 NinG Terminase_2 HTH_3 Phage_integrase DUF1983 P22_Cro HNH HTH_36 GerE Arm-DNA-bind_3	missing	missing
272_RNODE_4	272_RNODE_4_length_3393_1	missing	missing	missing	missing	-,consensus disorder prediction	missing	missing	missing	missing	missing	missing	missing	Pectin lyase-like,Pectin lyase fold/virulence factor	missing	missing	missing	missing	Chromosome	missing	Uncertain - viral or bacterial	missing	missing	missing
272_RNODE_6	272_RNODE_6_length_1722_1	missing	missing	missing	missing	missing	missing	missing	missing	missing	missing	missing	missing	missing	missing	QU	COG2931 RTX toxins and related Ca2 -binding proteins	DUF4347	Chromosome	missing	Uncertain - too short	missing	missing	missing
273_RNODE_4	273_RNODE_4_length_1919_2	missing	missing	missing	missing	-,consensus disorder prediction	missing	missing	missing	missing	missing	missing	missing	missing	missing	missing	missing	missing	Chromosome	Gly_rich	Uncertain - too short	missing	missing	missing
273_RNODE_7	273_RNODE_7_length_2397_1	missing	missing	-, C-terminal,Serralysin-like metalloprotease	missing	missing	missing	missing	missing	missing	missing	missing	missing	-, collagen-binding domain,Adhesin YadA	missing	missing	missing	missing	Chromosome	missing	Uncertain - too short	missing	missing	missing
274_RNODE_5	274_RNODE_5_length_1150_1	missing	missing	Tumour necrosis factor-like domain superfamily,-	missing	missing	missing	missing	missing	missing	missing	missing	missing	TNF-like,Tumour necrosis factor-like domain superfamily	missing	missing	missing	missing	Chromosome	C1q	Uncertain - too short	C1q	missing	missing
274_RNODE_5	274_RNODE_5_length_1150_2	missing	missing	Tumour necrosis factor-like domain superfamily,-	missing	missing	missing	missing	missing	missing	missing	missing	missing	TNF-like,Tumour necrosis factor-like domain superfamily	missing	missing	missing	missing	Chromosome	C1q	Uncertain - too short	C1q	missing	missing
275_RNODE_1	275_RNODE_1_length_1427_1	missing	missing	missing	missing	missing	missing	missing	missing	missing	missing	missing	missing	missing	missing	K	AbrB-like transcriptional regulator	AbrB-like	Chromosome	missing	Uncertain - too short	missing	missing	missing
275_RNODE_1	275_RNODE_1_length_1427_6	missing	missing	missing	missing	missing	missing	missing	missing	missing	missing	missing	missing	missing	missing	-	-	-	Chromosome	missing	Uncertain - too short	missing	missing	missing
275_RNODE_2	275_RNODE_2_length_1151_1	oxidoreductase activity	FMN-dependent,Alpha-hydroxy acid dehydrogenase,alpha_hydroxyacid_oxid_FMN	Aldolase class I,Aldolase-type TIM barrel	missing	missing	-,S -2-HYDROXY-ACID OXIDASE-RELATED	FMN-dependent,Al-hdrx_acd_dh,Alpha-hydroxy acid dehydrogenase	missing	active site,FMN-dependent alpha-hydroxy acid dehydrogenases active site.,FMN-dependent alpha-hydroxy acid dehydrogenase	FMN hydroxy acid dehydrogenase domain,FMN-dependent alpha-hydroxy acid dehydrogenase domain profile.	missing	missing	FMN-linked oxidoreductases,-	missing	C	L-lactate dehydrogenase	FMN_dh	Chromosome	FMN_dh FMN_dh	Uncertain - too short	FMN_dh	missing	missing
275_RNODE_2	275_RNODE_2_length_1151_2	oxidoreductase activity	missing	Aldolase class I,Aldolase-type TIM barrel	missing	missing	missing	missing	missing	missing	missing	missing	missing	FMN-linked oxidoreductases,-	missing	C	L-lactate dehydrogenase	FMN_dh	Chromosome	FMN_dh FMN_dh	Uncertain - too short	FMN_dh	missing	missing
276_RNODE_2	276_RNODE_2_length_2476_1	missing	Phospho-N-acetylmuramoyl-pentapeptide transferase,GT_MraY	missing	Phospho-N-acetylmuramoyl-pentapeptide-transferase [mraY].,Phospho-N-acetylmuramoyl-pentapeptide transferase	missing	family 4,Glycosyl transferase,PHOSPHO-N-ACETYLMURAMOYL-PENTAPEPTIDE-TRANSFERASE	missing	missing	conserved site,MraY family signature 2.,Phospho-N-acetylmuramoyl-pentapeptide transferase	missing	missing	missing	missing	mraY: phospho-N-acetylmuramoyl-pentapeptide-transferase,Phospho-N-acetylmuramoyl-pentapeptide transferase	M	First step of the lipid cycle reactions in the biosynthesis of the cell wall peptidoglycan	Glycos_transf_4,MraY_sig1	Chromosome	Mur_ligase_M Mur_ligase_C Glycos_transf_4 MraY_sig1	Uncertain - plasmid or chromosomal	Glycos_transf_4 MraY_sig1	missing	missing
276_RNODE_2	276_RNODE_2_length_2476_2	missing	missing	-, C-terminal domain superfamily,Mur ligase	missing	missing	-,UDP-N-ACETYLMURAMOYL-TRIPEPTIDE--D-ALANYL-D-ALANINE LIGASE	missing	missing	missing	missing	missing	missing	catalytic domain,MurD-like peptide ligases,Mur-like, catalytic domain superfamily	UDP-N-acetylmuramoyl-tripeptide--D-alanyl-D-alanine ligase,murF: UDP-N-acetylmuramoyl-tripeptide--D-alanyl-D-alanine ligase	M	Involved in cell wall formation. Catalyzes the final step in the synthesis of UDP-N-acetylmuramoyl-pentapeptide, the precursor of murein	Mur_ligase,Mur_ligase_C,Mur_ligase_M	Chromosome	Mur_ligase_M Mur_ligase_C Glycos_transf_4 MraY_sig1	Uncertain - plasmid or chromosomal	Glycos_transf_4 MraY_sig1	missing	missing
276_RNODE_3	276_RNODE_3_length_1853_1	missing	missing	missing	missing	missing	-	missing	missing	missing	missing	missing	missing	Ribonuclease H-like superfamily,Ribonuclease H-like	missing	L	Transposase DDE domain	DDE_Tnp_1	Chromosome	DDE_Tnp_1	Uncertain - too short	DDE_Tnp_1	missing	missing
277_RNODE_10	277_RNODE_10_length_1689_2	missing	missing	missing	missing	-,consensus disorder prediction	missing	missing	missing	missing	missing	missing	missing	missing	missing	missing	missing	missing	Chromosome	missing	Uncertain - too short	missing	missing	missing
277_RNODE_1	277_RNODE_1_length_2097_1	missing	missing	-	missing	missing	missing	missing	missing	missing	missing	missing	missing	missing	missing	-	-	Big_2,DUF1566,LVIVD,Pec_lyase_C,Pectinesterase	Chromosome	missing	Uncertain - too short	missing	missing	missing
277_RNODE_2	277_RNODE_2_length_1842_1	missing	missing	Endosialidase,-	missing	missing	missing	missing	missing	missing	missing	missing	missing	missing	missing	missing	missing	missing	Chromosome	missing	Uncertain - too short	missing	missing	missing
277_RNODE_3	277_RNODE_3_length_2102_2	missing	missing	N-acetylmuramoyl-L-alanine amidase/PGRP domain superfamily,Lysozyme	missing	missing	missing	missing	missing	missing	missing	missing	missing	N-acetylmuramoyl-L-alanine amidase-like,N-acetylmuramoyl-L-alanine amidase/PGRP domain superfamily	missing	M	N-Acetylmuramoyl-L-alanine amidase	Amidase_2,LAGLIDADG_3,PG_binding_1	Chromosome	missing	Uncertain - too short	missing	missing	missing
277_RNODE_3	277_RNODE_3_length_2102_4	missing	missing	missing	missing	-,consensus disorder prediction	missing	missing	missing	missing	missing	missing	missing	missing	missing	missing	missing	missing	Chromosome	missing	Uncertain - too short	missing	missing	missing
277_RNODE_3	277_RNODE_3_length_2102_5	missing	missing	-,Translation factors	missing	missing	missing	missing	missing	missing	missing	missing	missing	Translation proteins,Translation protein, beta-barrel domain superfamily	missing	O	peptidase U32	-	Chromosome	missing	Uncertain - too short	missing	missing	missing
277_RNODE_5	277_RNODE_5_length_3912_1	missing	missing	missing	missing	-,consensus disorder prediction	missing	missing	missing	missing	-,Prokaryotic membrane lipoprotein lipid attachment site profile.	missing	missing	missing	missing	missing	missing	missing	Chromosome	FG-GAP_3 UnbV_ASPIC FG-GAP_3 FG-GAP_3 FG-GAP_3 FG-GAP_3 FG-GAP_3	Uncertain - viral or bacterial	UnbV_ASPIC FG-GAP_3	missing	missing
277_RNODE_5	277_RNODE_5_length_3912_2	missing,missing	missing	-, N-terminal,Integrin alpha	missing	missing	-,CARTILAGE ACIDIC PROTEIN 1	missing	missing	missing	-,Prokaryotic membrane lipoprotein lipid attachment site profile.	missing	missing	Integrin alpha N-terminal domain,-	missing	G	ASPIC UnbV domain protein	FG-GAP,Pyr_redox_2,UnbV_ASPIC,VCBS	Chromosome	FG-GAP_3 UnbV_ASPIC FG-GAP_3 FG-GAP_3 FG-GAP_3 FG-GAP_3 FG-GAP_3	Uncertain - viral or bacterial	UnbV_ASPIC FG-GAP_3	missing	missing
278_RNODE_12	278_RNODE_12_length_14603_1	missing	missing	missing	missing	missing	missing	missing	missing	missing	missing	missing	missing	missing	missing	-	-	-	Chromosome	DUF3335 Acetyltransf_1 Acetyltransf_10 Acetyltransf_7 FR47 Acetyltransf_9 RLAN RimK Dala_Dala_lig_C ATP-grasp_3 Cation_efflux ZT_dimer DHO_dh RMF UPF0020 Methyltrans_SAM THUMP Cons_hypoth95 OMP_b-brl Aminotran_1_2 UvrB_inter UvrB Helicase_C UVR ResIII Peptidase_M18	Chromosome	UPF0020 ResIII Cation_efflux Methyltrans_SAM Peptidase_M18 Cons_hypoth95 UvrB_inter RLAN Acetyltransf_1 ZT_dimer DHO_dh THUMP Acetyltransf_9 RimK Aminotran_1_2 UVR RMF UvrB Acetyltransf_10 OMP_b-brl DUF3335 FR47 Helicase_C Acetyltransf_7 Dala_Dala_lig_C ATP-grasp_3	missing	missing
278_RNODE_12	278_RNODE_12_length_14603_10	missing	missing	subdomain 1,-,ATP-grasp fold	missing	missing	RIBOSOMAL PROTEIN S6 MODIFICATION PROTEIN-RELATED PROTEIN,-	missing	missing	missing	ATP-grasp fold,ATP-grasp fold profile.	missing	missing	-,Glutathione synthetase ATP-binding domain-like	missing	HJ	Glutathione synthase ribosomal protein S6 modification enzyme (Glutaminyl transferase)	Dala_Dala_lig_C,RLAN,RimK	Chromosome	DUF3335 Acetyltransf_1 Acetyltransf_10 Acetyltransf_7 FR47 Acetyltransf_9 RLAN RimK Dala_Dala_lig_C ATP-grasp_3 Cation_efflux ZT_dimer DHO_dh RMF UPF0020 Methyltrans_SAM THUMP Cons_hypoth95 OMP_b-brl Aminotran_1_2 UvrB_inter UvrB Helicase_C UVR ResIII Peptidase_M18	Chromosome	UPF0020 ResIII Cation_efflux Methyltrans_SAM Peptidase_M18 Cons_hypoth95 UvrB_inter RLAN Acetyltransf_1 ZT_dimer DHO_dh THUMP Acetyltransf_9 RimK Aminotran_1_2 UVR RMF UvrB Acetyltransf_10 OMP_b-brl DUF3335 FR47 Helicase_C Acetyltransf_7 Dala_Dala_lig_C ATP-grasp_3	missing	Glycopeptides
278_RNODE_12	278_RNODE_12_length_14603_11	DNA helicase activity	-,DEXHc_UvrB	-	subunit B,UvrABC system protein B [uvrB].,UvrABC system	-,consensus disorder prediction	UVRABC SYSTEM PROTEIN B, subunit B,UvrABC system	missing	missing	missing	UVR domain profile.,UVR domain	missing	Helicase,helicmild6, C-terminal	C-terminal UvrC-binding domain of UvrB,UVR domain superfamily	subunit B,uvrb: excinuclease ABC subunit B,UvrABC system	L	damaged site, the DNA wraps around one UvrB monomer. DNA wrap is dependent on ATP binding by UvrB and probably causes local melting of the DNA helix, facilitating insertion of UvrB beta-hairpin between the DNA strands. Then UvrB probes one DNA strand for the presence of a lesion. If a lesion is found the UvrA subunits dissociate and the UvrB-DNA preincision complex is formed. This complex is subs…	Helicase_C,ResIII,UVR,UvrB	Chromosome	DUF3335 Acetyltransf_1 Acetyltransf_10 Acetyltransf_7 FR47 Acetyltransf_9 RLAN RimK Dala_Dala_lig_C ATP-grasp_3 Cation_efflux ZT_dimer DHO_dh RMF UPF0020 Methyltrans_SAM THUMP Cons_hypoth95 OMP_b-brl Aminotran_1_2 UvrB_inter UvrB Helicase_C UVR ResIII Peptidase_M18	Chromosome	UPF0020 ResIII Cation_efflux Methyltrans_SAM Peptidase_M18 Cons_hypoth95 UvrB_inter RLAN Acetyltransf_1 ZT_dimer DHO_dh THUMP Acetyltransf_9 RimK Aminotran_1_2 UVR RMF UvrB Acetyltransf_10 OMP_b-brl DUF3335 FR47 Helicase_C Acetyltransf_7 Dala_Dala_lig_C ATP-grasp_3	missing	missing
278_RNODE_12	278_RNODE_12_length_14603_2	missing	missing	-	missing	missing	missing	missing	missing	missing	missing	missing	missing	beta-barrel,OMPA-like,Outer membrane protein/outer membrane enzyme PagP	missing	S	Outer membrane protein beta-barrel domain	OMP_b-brl	Chromosome	DUF3335 Acetyltransf_1 Acetyltransf_10 Acetyltransf_7 FR47 Acetyltransf_9 RLAN RimK Dala_Dala_lig_C ATP-grasp_3 Cation_efflux ZT_dimer DHO_dh RMF UPF0020 Methyltrans_SAM THUMP Cons_hypoth95 OMP_b-brl Aminotran_1_2 UvrB_inter UvrB Helicase_C UVR ResIII Peptidase_M18	Chromosome	UPF0020 ResIII Cation_efflux Methyltrans_SAM Peptidase_M18 Cons_hypoth95 UvrB_inter RLAN Acetyltransf_1 ZT_dimer DHO_dh THUMP Acetyltransf_9 RimK Aminotran_1_2 UVR RMF UvrB Acetyltransf_10 OMP_b-brl DUF3335 FR47 Helicase_C Acetyltransf_7 Dala_Dala_lig_C ATP-grasp_3	missing	missing
278_RNODE_12	278_RNODE_12_length_14603_3	missing	missing	Ribosome modulation factor domain superfamily,ribosome modulation factor like domain	Ribosome modulation factor,Ribosome modulation factor [rmf].	missing	missing	missing	missing	missing	missing	missing	missing	missing	missing	J	During stationary phase, converts 70S ribosomes to an inactive dimeric form (100S ribosomes)	RMF	Chromosome	DUF3335 Acetyltransf_1 Acetyltransf_10 Acetyltransf_7 FR47 Acetyltransf_9 RLAN RimK Dala_Dala_lig_C ATP-grasp_3 Cation_efflux ZT_dimer DHO_dh RMF UPF0020 Methyltrans_SAM THUMP Cons_hypoth95 OMP_b-brl Aminotran_1_2 UvrB_inter UvrB Helicase_C UVR ResIII Peptidase_M18	Chromosome	UPF0020 ResIII Cation_efflux Methyltrans_SAM Peptidase_M18 Cons_hypoth95 UvrB_inter RLAN Acetyltransf_1 ZT_dimer DHO_dh THUMP Acetyltransf_9 RimK Aminotran_1_2 UVR RMF UvrB Acetyltransf_10 OMP_b-brl DUF3335 FR47 Helicase_C Acetyltransf_7 Dala_Dala_lig_C ATP-grasp_3	missing	missing
278_RNODE_12	278_RNODE_12_length_14603_4	transporter activity	missing	-,Cation efflux transmembrane domain superfamily	missing	missing	MITOCHONDRIAL METAL TRANSPORTER 1-RELATED,-	missing	missing	missing	missing	missing	missing	Cation efflux protein,Cation efflux protein cytoplasmic domain-like, cytoplasmic domain superfamily	Cation efflux protein,CDF: cation diffusion facilitator family transporter	P	Belongs to the cation diffusion facilitator (CDF) transporter (TC 2.A.4) family	Cation_efflux,ZT_dimer	Chromosome	DUF3335 Acetyltransf_1 Acetyltransf_10 Acetyltransf_7 FR47 Acetyltransf_9 RLAN RimK Dala_Dala_lig_C ATP-grasp_3 Cation_efflux ZT_dimer DHO_dh RMF UPF0020 Methyltrans_SAM THUMP Cons_hypoth95 OMP_b-brl Aminotran_1_2 UvrB_inter UvrB Helicase_C UVR ResIII Peptidase_M18	Chromosome	UPF0020 ResIII Cation_efflux Methyltrans_SAM Peptidase_M18 Cons_hypoth95 UvrB_inter RLAN Acetyltransf_1 ZT_dimer DHO_dh THUMP Acetyltransf_9 RimK Aminotran_1_2 UVR RMF UvrB Acetyltransf_10 OMP_b-brl DUF3335 FR47 Helicase_C Acetyltransf_7 Dala_Dala_lig_C ATP-grasp_3	missing	missing
278_RNODE_12	278_RNODE_12_length_14603_5	acetyltransferase activity,acetyltransferase activity,missing,missing,missing	-,NAT_SF	-	missing	missing	-,L-AMINO ACID N-ACETYLTRANSFERASE	missing	missing	missing	GNAT domain,Gcn5-related N-acetyltransferase (GNAT) domain profile.	missing	missing	Acyl-CoA N-acyltransferase,Acyl-CoA N-acyltransferases (Nat)	N-acetyltransferase RimI/Ard1,rimI: ribosomal-protein-alanine acetyltransferase	K	COG0456 Acetyltransferases	Acetyltransf_1,Acetyltransf_10,DUF3335	Chromosome	DUF3335 Acetyltransf_1 Acetyltransf_10 Acetyltransf_7 FR47 Acetyltransf_9 RLAN RimK Dala_Dala_lig_C ATP-grasp_3 Cation_efflux ZT_dimer DHO_dh RMF UPF0020 Methyltrans_SAM THUMP Cons_hypoth95 OMP_b-brl Aminotran_1_2 UvrB_inter UvrB Helicase_C UVR ResIII Peptidase_M18	Chromosome	UPF0020 ResIII Cation_efflux Methyltrans_SAM Peptidase_M18 Cons_hypoth95 UvrB_inter RLAN Acetyltransf_1 ZT_dimer DHO_dh THUMP Acetyltransf_9 RimK Aminotran_1_2 UVR RMF UvrB Acetyltransf_10 OMP_b-brl DUF3335 FR47 Helicase_C Acetyltransf_7 Dala_Dala_lig_C ATP-grasp_3	missing	Aminoglycosides
278_RNODE_12	278_RNODE_12_length_14603_6	transaminase activity	-,AAT_like	-,Pyridoxal phosphate-dependent transferase, major domain	missing	missing	-,ASPARTATE AMINOTRANSFERASE	missing	missing	class-I,Aminotransferases class-I pyridoxal-phosphate attachment site.,Aminotransferases, pyridoxal-phosphate-binding site	missing	missing	missing	Pyridoxal phosphate-dependent transferase,PLP-dependent transferases	missing	E	COG0436 Aspartate tyrosine aromatic aminotransferase	Aminotran_1_2	Chromosome	DUF3335 Acetyltransf_1 Acetyltransf_10 Acetyltransf_7 FR47 Acetyltransf_9 RLAN RimK Dala_Dala_lig_C ATP-grasp_3 Cation_efflux ZT_dimer DHO_dh RMF UPF0020 Methyltrans_SAM THUMP Cons_hypoth95 OMP_b-brl Aminotran_1_2 UvrB_inter UvrB Helicase_C UVR ResIII Peptidase_M18	Chromosome	UPF0020 ResIII Cation_efflux Methyltrans_SAM Peptidase_M18 Cons_hypoth95 UvrB_inter RLAN Acetyltransf_1 ZT_dimer DHO_dh THUMP Acetyltransf_9 RimK Aminotran_1_2 UVR RMF UvrB Acetyltransf_10 OMP_b-brl DUF3335 FR47 Helicase_C Acetyltransf_7 Dala_Dala_lig_C ATP-grasp_3	missing	missing
278_RNODE_12	278_RNODE_12_length_14603_7	missing	-,M18_DAP	-,Zn peptidases	missing	missing	-,ASPARTYL AMINOPEPTIDASE	missing	Peptidase M18,Aminopeptidase I zinc metalloprotease (M18) signature	missing	missing	missing	missing	Aminopeptidase/glucanase lid domain,-	missing	E	M18 family aminopeptidase	Peptidase_M18	Chromosome	DUF3335 Acetyltransf_1 Acetyltransf_10 Acetyltransf_7 FR47 Acetyltransf_9 RLAN RimK Dala_Dala_lig_C ATP-grasp_3 Cation_efflux ZT_dimer DHO_dh RMF UPF0020 Methyltrans_SAM THUMP Cons_hypoth95 OMP_b-brl Aminotran_1_2 UvrB_inter UvrB Helicase_C UVR ResIII Peptidase_M18	Chromosome	UPF0020 ResIII Cation_efflux Methyltrans_SAM Peptidase_M18 Cons_hypoth95 UvrB_inter RLAN Acetyltransf_1 ZT_dimer DHO_dh THUMP Acetyltransf_9 RimK Aminotran_1_2 UVR RMF UvrB Acetyltransf_10 OMP_b-brl DUF3335 FR47 Helicase_C Acetyltransf_7 Dala_Dala_lig_C ATP-grasp_3	missing	missing
278_RNODE_12	278_RNODE_12_length_14603_8	missing	THUMP_AdoMetMT,-	-	Ribosomal RNA large subunit methyltransferase K/L [rlmL].,Ribosomal RNA large subunit methyltransferase K/L	missing	-,RIBOSOMAL RNA LARGE SUBUNIT METHYLTRANSFERASE K/L	RNA_Mtase_bacterial,Ribosomal RNA large subunit methyltransferase K/L	missing	N-6 adenine-specific,DNA methylase, conserved site,N-6 Adenine-specific DNA methylases signature.	THUMP domain profile.,THUMP domain	missing	THUMP domain,THUMP_a_2	S-adenosyl-L-methionine-dependent methyltransferase,S-adenosyl-L-methionine-dependent methyltransferases	missing	J	Specifically methylates the guanine in position 2445 (m2G2445) and the guanine in position 2069 (m7G2069) of 23S rRNA	Methyltrans_SAM,THUMP,UPF0020	Chromosome	DUF3335 Acetyltransf_1 Acetyltransf_10 Acetyltransf_7 FR47 Acetyltransf_9 RLAN RimK Dala_Dala_lig_C ATP-grasp_3 Cation_efflux ZT_dimer DHO_dh RMF UPF0020 Methyltrans_SAM THUMP Cons_hypoth95 OMP_b-brl Aminotran_1_2 UvrB_inter UvrB Helicase_C UVR ResIII Peptidase_M18	Chromosome	UPF0020 ResIII Cation_efflux Methyltrans_SAM Peptidase_M18 Cons_hypoth95 UvrB_inter RLAN Acetyltransf_1 ZT_dimer DHO_dh THUMP Acetyltransf_9 RimK Aminotran_1_2 UVR RMF UvrB Acetyltransf_10 OMP_b-brl DUF3335 FR47 Helicase_C Acetyltransf_7 Dala_Dala_lig_C ATP-grasp_3	missing	missing
278_RNODE_12	278_RNODE_12_length_14603_9	missing	Dihydroorotate dehydrogenase, class 2,DHOD_2_like	Aldolase class I,Aldolase-type TIM barrel	Dihydroorotate dehydrogenase,Dihydroorotate dehydrogenase (quinone) [pyrD]., class 2	missing	DIHYDROOROTATE DEHYDROGENASE (QUINONE),-, MITOCHONDRIAL	Dihydroorotate dehydrogenase, class 1/ 2,DHO_oxidase	missing	Dihydroorotate dehydrogenase,Dihydroorotate dehydrogenase signature 1., conserved site	missing	missing	missing	FMN-linked oxidoreductases,-	Dihydroorotate dehydrogenase,pyrD_sub2: dihydroorotate dehydrogenase (fumarate), class 2	F	Catalyzes the conversion of dihydroorotate to orotate with quinone as electron acceptor	DHO_dh	Chromosome	DUF3335 Acetyltransf_1 Acetyltransf_10 Acetyltransf_7 FR47 Acetyltransf_9 RLAN RimK Dala_Dala_lig_C ATP-grasp_3 Cation_efflux ZT_dimer DHO_dh RMF UPF0020 Methyltrans_SAM THUMP Cons_hypoth95 OMP_b-brl Aminotran_1_2 UvrB_inter UvrB Helicase_C UVR ResIII Peptidase_M18	Chromosome	UPF0020 ResIII Cation_efflux Methyltrans_SAM Peptidase_M18 Cons_hypoth95 UvrB_inter RLAN Acetyltransf_1 ZT_dimer DHO_dh THUMP Acetyltransf_9 RimK Aminotran_1_2 UVR RMF UvrB Acetyltransf_10 OMP_b-brl DUF3335 FR47 Helicase_C Acetyltransf_7 Dala_Dala_lig_C ATP-grasp_3	Triclosan [class: Phenolic compounds]	missing
278_RNODE_13	278_RNODE_13_length_6693_2	transcription factor activity,missing,missing,transcription factor activity	missing	-	missing	missing	HTH-TYPE TRANSCRIPTIONAL ACTIVATOR RHAS-RELATED,-	missing	missing	missing	araC family DNA-binding domain profile.,DNA binding HTH domain, AraC-type,Bacterial regulatory proteins	missing	aracneu4, AraC-type,DNA binding HTH domain	Homeodomain-like,Homeobox-like domain superfamily	missing	K	helix_turn_helix, arabinose operon control protein	HTH_18	Chromosome	GerE rve_2 HTH_Tnp_1 FMO-like Beta-lactamase HTH_18 GerE	Uncertain - plasmid or chromosomal	FMO-like rve rve_2 Beta-lactamase HTH_18 HTH_Tnp_1	missing	Quinolones
278_RNODE_13	278_RNODE_13_length_6693_2	transcription factor activity,missing,missing,transcription factor activity	missing	-	missing	missing	HTH-TYPE TRANSCRIPTIONAL ACTIVATOR RHAS-RELATED,-	missing	missing	missing	araC family DNA-binding domain profile.,DNA binding HTH domain, AraC-type,Bacterial regulatory proteins	missing	aracneu4, AraC-type,DNA binding HTH domain	Homeodomain-like,Homeobox-like domain superfamily	missing	K	helix_turn_helix, arabinose operon control protein	HTH_18	Chromosome	GerE rve_2 HTH_Tnp_1 FMO-like Beta-lactamase HTH_18 GerE	Uncertain - plasmid or chromosomal	FMO-like rve rve_2 Beta-lactamase HTH_18 HTH_Tnp_1	missing	β-lactams
278_RNODE_13	278_RNODE_13_length_6693_2	transcription factor activity,missing,missing,transcription factor activity	missing	-	missing	missing	HTH-TYPE TRANSCRIPTIONAL ACTIVATOR RHAS-RELATED,-	missing	missing	missing	araC family DNA-binding domain profile.,DNA binding HTH domain, AraC-type,Bacterial regulatory proteins	missing	aracneu4, AraC-type,DNA binding HTH domain	Homeodomain-like,Homeobox-like domain superfamily	missing	K	helix_turn_helix, arabinose operon control protein	HTH_18	Chromosome	GerE rve_2 HTH_Tnp_1 FMO-like Beta-lactamase HTH_18 GerE	Uncertain - plasmid or chromosomal	FMO-like rve rve_2 Beta-lactamase HTH_18 HTH_Tnp_1	missing	β-lactams
278_RNODE_13	278_RNODE_13_length_6693_2	transcription factor activity,missing,missing,transcription factor activity	missing	-	missing	missing	HTH-TYPE TRANSCRIPTIONAL ACTIVATOR RHAS-RELATED,-	missing	missing	missing	araC family DNA-binding domain profile.,DNA binding HTH domain, AraC-type,Bacterial regulatory proteins	missing	aracneu4, AraC-type,DNA binding HTH domain	Homeodomain-like,Homeobox-like domain superfamily	missing	K	helix_turn_helix, arabinose operon control protein	HTH_18	Chromosome	GerE rve_2 HTH_Tnp_1 FMO-like Beta-lactamase HTH_18 GerE	Uncertain - plasmid or chromosomal	FMO-like rve rve_2 Beta-lactamase HTH_18 HTH_Tnp_1	missing	Triclosan
278_RNODE_13	278_RNODE_13_length_6693_2	transcription factor activity,missing,missing,transcription factor activity	missing	-	missing	missing	HTH-TYPE TRANSCRIPTIONAL ACTIVATOR RHAS-RELATED,-	missing	missing	missing	araC family DNA-binding domain profile.,DNA binding HTH domain, AraC-type,Bacterial regulatory proteins	missing	aracneu4, AraC-type,DNA binding HTH domain	Homeodomain-like,Homeobox-like domain superfamily	missing	K	helix_turn_helix, arabinose operon control protein	HTH_18	Chromosome	GerE rve_2 HTH_Tnp_1 FMO-like Beta-lactamase HTH_18 GerE	Uncertain - plasmid or chromosomal	FMO-like rve rve_2 Beta-lactamase HTH_18 HTH_Tnp_1	missing	β-lactams
278_RNODE_13	278_RNODE_13_length_6693_2	transcription factor activity,missing,missing,transcription factor activity	missing	-	missing	missing	HTH-TYPE TRANSCRIPTIONAL ACTIVATOR RHAS-RELATED,-	missing	missing	missing	araC family DNA-binding domain profile.,DNA binding HTH domain, AraC-type,Bacterial regulatory proteins	missing	aracneu4, AraC-type,DNA binding HTH domain	Homeodomain-like,Homeobox-like domain superfamily	missing	K	helix_turn_helix, arabinose operon control protein	HTH_18	Chromosome	GerE rve_2 HTH_Tnp_1 FMO-like Beta-lactamase HTH_18 GerE	Uncertain - plasmid or chromosomal	FMO-like rve rve_2 Beta-lactamase HTH_18 HTH_Tnp_1	missing	β-lactams
278_RNODE_13	278_RNODE_13_length_6693_2	transcription factor activity,missing,missing,transcription factor activity	missing	-	missing	missing	HTH-TYPE TRANSCRIPTIONAL ACTIVATOR RHAS-RELATED,-	missing	missing	missing	araC family DNA-binding domain profile.,DNA binding HTH domain, AraC-type,Bacterial regulatory proteins	missing	aracneu4, AraC-type,DNA binding HTH domain	Homeodomain-like,Homeobox-like domain superfamily	missing	K	helix_turn_helix, arabinose operon control protein	HTH_18	Chromosome	GerE rve_2 HTH_Tnp_1 FMO-like Beta-lactamase HTH_18 GerE	Uncertain - plasmid or chromosomal	FMO-like rve rve_2 Beta-lactamase HTH_18 HTH_Tnp_1	missing	β-lactams
278_RNODE_13	278_RNODE_13_length_6693_2	transcription factor activity,missing,missing,transcription factor activity	missing	-	missing	missing	HTH-TYPE TRANSCRIPTIONAL ACTIVATOR RHAS-RELATED,-	missing	missing	missing	araC family DNA-binding domain profile.,DNA binding HTH domain, AraC-type,Bacterial regulatory proteins	missing	aracneu4, AraC-type,DNA binding HTH domain	Homeodomain-like,Homeobox-like domain superfamily	missing	K	helix_turn_helix, arabinose operon control protein	HTH_18	Chromosome	GerE rve_2 HTH_Tnp_1 FMO-like Beta-lactamase HTH_18 GerE	Uncertain - plasmid or chromosomal	FMO-like rve rve_2 Beta-lactamase HTH_18 HTH_Tnp_1	missing	Tetracyclines
278_RNODE_13	278_RNODE_13_length_6693_2	transcription factor activity,missing,missing,transcription factor activity	missing	-	missing	missing	HTH-TYPE TRANSCRIPTIONAL ACTIVATOR RHAS-RELATED,-	missing	missing	missing	araC family DNA-binding domain profile.,DNA binding HTH domain, AraC-type,Bacterial regulatory proteins	missing	aracneu4, AraC-type,DNA binding HTH domain	Homeodomain-like,Homeobox-like domain superfamily	missing	K	helix_turn_helix, arabinose operon control protein	HTH_18	Chromosome	GerE rve_2 HTH_Tnp_1 FMO-like Beta-lactamase HTH_18 GerE	Uncertain - plasmid or chromosomal	FMO-like rve rve_2 Beta-lactamase HTH_18 HTH_Tnp_1	missing	Tetracyclines
278_RNODE_13	278_RNODE_13_length_6693_2	transcription factor activity,missing,missing,transcription factor activity	missing	-	missing	missing	HTH-TYPE TRANSCRIPTIONAL ACTIVATOR RHAS-RELATED,-	missing	missing	missing	araC family DNA-binding domain profile.,DNA binding HTH domain, AraC-type,Bacterial regulatory proteins	missing	aracneu4, AraC-type,DNA binding HTH domain	Homeodomain-like,Homeobox-like domain superfamily	missing	K	helix_turn_helix, arabinose operon control protein	HTH_18	Chromosome	GerE rve_2 HTH_Tnp_1 FMO-like Beta-lactamase HTH_18 GerE	Uncertain - plasmid or chromosomal	FMO-like rve rve_2 Beta-lactamase HTH_18 HTH_Tnp_1	missing	β-lactams
278_RNODE_13	278_RNODE_13_length_6693_2	transcription factor activity,missing,missing,transcription factor activity	missing	-	missing	missing	HTH-TYPE TRANSCRIPTIONAL ACTIVATOR RHAS-RELATED,-	missing	missing	missing	araC family DNA-binding domain profile.,DNA binding HTH domain, AraC-type,Bacterial regulatory proteins	missing	aracneu4, AraC-type,DNA binding HTH domain	Homeodomain-like,Homeobox-like domain superfamily	missing	K	helix_turn_helix, arabinose operon control protein	HTH_18	Chromosome	GerE rve_2 HTH_Tnp_1 FMO-like Beta-lactamase HTH_18 GerE	Uncertain - plasmid or chromosomal	FMO-like rve rve_2 Beta-lactamase HTH_18 HTH_Tnp_1	missing	Phenicol
278_RNODE_13	278_RNODE_13_length_6693_2	transcription factor activity,missing,missing,transcription factor activity	missing	-	missing	missing	HTH-TYPE TRANSCRIPTIONAL ACTIVATOR RHAS-RELATED,-	missing	missing	missing	araC family DNA-binding domain profile.,DNA binding HTH domain, AraC-type,Bacterial regulatory proteins	missing	aracneu4, AraC-type,DNA binding HTH domain	Homeodomain-like,Homeobox-like domain superfamily	missing	K	helix_turn_helix, arabinose operon control protein	HTH_18	Chromosome	GerE rve_2 HTH_Tnp_1 FMO-like Beta-lactamase HTH_18 GerE	Uncertain - plasmid or chromosomal	FMO-like rve rve_2 Beta-lactamase HTH_18 HTH_Tnp_1	missing	Ansamycins
278_RNODE_13	278_RNODE_13_length_6693_3	toxin,transpositional DNA recombination,missing,transpositional DNA recombination,transpositional DNA recombination	missing	-	missing	missing	-	missing	missing	missing	missing	missing	missing	Homeodomain-like,Homeobox-like domain superfamily	missing	L	transposase activity	HTH_Tnp_1	Chromosome	GerE rve_2 HTH_Tnp_1 FMO-like Beta-lactamase HTH_18 GerE	Uncertain - plasmid or chromosomal	FMO-like rve rve_2 Beta-lactamase HTH_18 HTH_Tnp_1	missing	missing
278_RNODE_13	278_RNODE_13_length_6693_4	toxin,missing	missing	-,Ribonuclease H superfamily	missing	missing	-,TRANSPOSASE INSF FOR INSERTION SEQUENCE IS3B-RELATED	missing	missing	missing	Integrase, catalytic core,Integrase catalytic domain profile.	missing	missing	Ribonuclease H-like superfamily,Ribonuclease H-like	missing	L	transposition	HTH_21,rve,rve_2	Chromosome	GerE rve_2 HTH_Tnp_1 FMO-like Beta-lactamase HTH_18 GerE	Uncertain - plasmid or chromosomal	FMO-like rve rve_2 Beta-lactamase HTH_18 HTH_Tnp_1	missing	missing
278_RNODE_13	278_RNODE_13_length_6693_5	beta-lactamase activity,hydrolase activity,missing	missing	-,Beta-lactamase/transpeptidase-like	missing	missing	-,BETA-LACTAMASE-RELATED	missing	missing	missing	missing	missing	missing	beta-lactamase/transpeptidase-like,Beta-lactamase/transpeptidase-like	missing	V	Beta-lactamase	Beta-lactamase	Chromosome	GerE rve_2 HTH_Tnp_1 FMO-like Beta-lactamase HTH_18 GerE	Uncertain - plasmid or chromosomal	FMO-like rve rve_2 Beta-lactamase HTH_18 HTH_Tnp_1	missing	β-lactams
278_RNODE_13	278_RNODE_13_length_6693_5	beta-lactamase activity,hydrolase activity,missing	missing	-,Beta-lactamase/transpeptidase-like	missing	missing	-,BETA-LACTAMASE-RELATED	missing	missing	missing	missing	missing	missing	beta-lactamase/transpeptidase-like,Beta-lactamase/transpeptidase-like	missing	V	Beta-lactamase	Beta-lactamase	Chromosome	GerE rve_2 HTH_Tnp_1 FMO-like Beta-lactamase HTH_18 GerE	Uncertain - plasmid or chromosomal	FMO-like rve rve_2 Beta-lactamase HTH_18 HTH_Tnp_1	missing	β-lactams
278_RNODE_13	278_RNODE_13_length_6693_6	oxidoreductase activity	missing	-,FAD/NAD(P)-binding domain superfamily	missing	missing	-	missing	missing	missing	missing	missing	missing	FAD/NAD(P)-binding domain superfamily,FAD/NAD(P)-binding domain	missing	C	Flavin-binding monooxygenase-like	FMO-like	Chromosome	GerE rve_2 HTH_Tnp_1 FMO-like Beta-lactamase HTH_18 GerE	Uncertain - plasmid or chromosomal	FMO-like rve rve_2 Beta-lactamase HTH_18 HTH_Tnp_1	missing	missing
278_RNODE_13	278_RNODE_13_length_6693_7	two-component sensor activity,missing,missing,missing,missing,missing,missing,protein kinase activity,transcription factor activity,transcription factor activity,hydrolase activity,missing,missing	C-terminal,LuxR_C_like,Transcription regulator LuxR	Winged helix-like DNA-binding domain superfamily,winged helix"" repressor DNA binding domain	missing	-,consensus disorder prediction	-,HTH-TYPE TRANSCRIPTIONAL REGULATOR YHJB-RELATED	missing	C-terminal,LuxR bacterial regulatory protein HTH signature,Transcription regulator LuxR	C-terminal,Transcription regulator LuxR,LuxR-type HTH domain signature.	LuxR-type HTH domain profile., C-terminal,Transcription regulator LuxR	missing	C-terminal,luxrmega5,Transcription regulator LuxR	C-terminal effector domain of the bipartite response regulators,Signal transduction response regulator, C-terminal effector	missing	K	COG2197 Response regulator containing a CheY-like receiver domain and an HTH DNA-binding domain	GerE,Response_reg	Chromosome	GerE rve_2 HTH_Tnp_1 FMO-like Beta-lactamase HTH_18 GerE	Uncertain - plasmid or chromosomal	FMO-like rve rve_2 Beta-lactamase HTH_18 HTH_Tnp_1	missing	AMPs
278_RNODE_14	278_RNODE_14_length_3322_1	missing	missing	Ferric Hydroxamate Uptake Protein; Chain A,TonB-dependent receptor, plug domain superfamily	missing	missing	TONB-DEPENDENT OUTER MEMBRANE RECEPTOR,Vitamin B12 transporter BtuB-like	missing	missing	missing	missing	missing	missing	-,Porins	missing	P	Carboxypeptidase regulatory-like domain	CarboxypepD_reg,Plug,TonB_dep_Rec	Chromosome	CarboxypepD_reg	Uncertain - viral or bacterial	CarboxypepD_reg	missing	missing
278_RNODE_1	278_RNODE_1_length_1540_2	DDE-based recombinase activity	missing	missing	missing	missing	missing	missing	missing	missing	missing	missing	missing	missing	missing	L	Transposase DDE domain group 1	DDE_Tnp_1_4	Chromosome	DDE_Tnp_1_4	Uncertain - plasmid or chromosomal	DDE_Tnp_1_4	missing	missing
278_RNODE_2	278_RNODE_2_length_1484_1	missing	missing	-	missing	missing	-,Outer membrane protein, OmpW	missing	missing	missing	missing	missing	missing	beta-barrel,OMPA-like,Outer membrane protein/outer membrane enzyme PagP	missing	missing	missing	missing	Chromosome	OmpW	Uncertain - too short	OmpW	missing	missing
278_RNODE_2	278_RNODE_2_length_1484_2	missing	missing	missing	missing	missing	missing	missing	missing	missing	missing	missing	missing	missing	missing	-	-	-	Chromosome	OmpW	Uncertain - too short	OmpW	missing	missing
278_RNODE_4	278_RNODE_4_length_3289_1	DNA replication initiation	missing	missing	missing	missing	missing	missing	missing	missing	missing	missing	missing	missing	missing	missing	missing	missing	Chromosome	missing	Uncertain - viral or bacterial	missing	missing	missing
278_RNODE_4	278_RNODE_4_length_3289_5	missing	missing	missing	missing	-,consensus disorder prediction	missing	missing	missing	missing	missing	missing	missing	missing	missing	-	-	-	Chromosome	missing	Uncertain - viral or bacterial	missing	missing	missing
278_RNODE_7	278_RNODE_7_length_5041_1	phage DNA replication,missing,DNA replication initiation	missing	Winged helix-like DNA-binding domain superfamily,winged helix"" repressor DNA binding domain	missing	missing	missing	missing	missing	missing	missing	missing	missing	Winged helix DNA-binding domain,Winged helix DNA-binding domain superfamily	missing	missing	missing	missing	Plasmid	RepL	Uncertain - viral or bacterial	RepL	missing	missing
278_RNODE_7	278_RNODE_7_length_5041_5	missing	missing	catalytic domain superfamily,Intergrase catalytic core,Integrase-like	missing	missing	missing	missing	missing	missing	Tyrosine recombinase domain profile.,Integrase, catalytic domain	missing	missing	DNA breaking-rejoining enzymes,DNA breaking-rejoining enzyme, catalytic core	missing	missing	missing	missing	Plasmid	RepL	Uncertain - viral or bacterial	RepL	missing	missing
278_RNODE_7	278_RNODE_7_length_5041_7	missing	missing	missing	missing	missing	missing	missing	missing	missing	missing	missing	missing	missing	missing	missing	missing	missing	Plasmid	RepL	Uncertain - viral or bacterial	RepL	missing	missing
279_RNODE_4	279_RNODE_4_length_1070_1	missing	missing	missing	missing	missing	missing	missing	missing	missing	missing	missing	missing	missing	missing	-	-	-	Chromosome	missing	Uncertain - too short	missing	missing	missing
27_LNODE_1	27_LNODE_1_length_57223_12	missing	missing	missing	missing	missing	missing	missing	missing	missing	missing	missing	missing	missing	missing	S	ERF superfamily	ERF	Plasmid	Peptidase_M15_3 ART-PolyVal DUF1064 DnaB_C DnaB Cpn10 DUF3799 ERF MPTase-PolyVal ArdcN HNH Laminin_G_3	Virus	DUF1064 Cpn10 MPTase-PolyVal DnaB DUF3799 ArdcN HNH Peptidase_M15_3 ERF Laminin_G_3 ART-PolyVal DnaB_C	missing	missing
27_LNODE_1	27_LNODE_1_length_57223_13	missing	missing	-, C-terminal,Exonuclease, phage-type/RecB	missing	missing	missing	missing	missing	missing	missing	missing	missing	missing	missing	L	PDDEXK-like domain of unknown function (DUF3799)	DUF3799	Plasmid	Peptidase_M15_3 ART-PolyVal DUF1064 DnaB_C DnaB Cpn10 DUF3799 ERF MPTase-PolyVal ArdcN HNH Laminin_G_3	Virus	DUF1064 Cpn10 MPTase-PolyVal DnaB DUF3799 ArdcN HNH Peptidase_M15_3 ERF Laminin_G_3 ART-PolyVal DnaB_C	missing	missing
27_LNODE_1	27_LNODE_1_length_57223_14	transcription factor activity	missing	missing	missing	missing	missing	missing	missing	missing	missing	missing	missing	missing	missing	missing	missing	missing	Plasmid	Peptidase_M15_3 ART-PolyVal DUF1064 DnaB_C DnaB Cpn10 DUF3799 ERF MPTase-PolyVal ArdcN HNH Laminin_G_3	Virus	DUF1064 Cpn10 MPTase-PolyVal DnaB DUF3799 ArdcN HNH Peptidase_M15_3 ERF Laminin_G_3 ART-PolyVal DnaB_C	missing	missing
27_LNODE_1	27_LNODE_1_length_57223_17	DNA helicase activity	missing	N-terminal/DNA primase DnaG,DNA helicase DnaB, C-terminal,DNAb Helicase; Chain A	missing	missing	-,REPLICATIVE DNA HELICASE DNAB	missing	missing	missing	DnaB-like, C-terminal,Superfamily 4 helicase domain profile.,DNA helicase	missing	missing	DnaB-like, N-terminal domain superfamily,DNA helicase,N-terminal domain of DnaB helicase	missing	L	Participates in initiation and elongation during chromosome replication	DnaB,DnaB_C	Plasmid	Peptidase_M15_3 ART-PolyVal DUF1064 DnaB_C DnaB Cpn10 DUF3799 ERF MPTase-PolyVal ArdcN HNH Laminin_G_3	Virus	DUF1064 Cpn10 MPTase-PolyVal DnaB DUF3799 ArdcN HNH Peptidase_M15_3 ERF Laminin_G_3 ART-PolyVal DnaB_C	missing	missing
27_LNODE_1	27_LNODE_1_length_57223_20	missing	missing	missing	missing	-,consensus disorder prediction	missing	missing	missing	missing	missing	missing	missing	missing	missing	missing	missing	missing	Plasmid	Peptidase_M15_3 ART-PolyVal DUF1064 DnaB_C DnaB Cpn10 DUF3799 ERF MPTase-PolyVal ArdcN HNH Laminin_G_3	Virus	DUF1064 Cpn10 MPTase-PolyVal DnaB DUF3799 ArdcN HNH Peptidase_M15_3 ERF Laminin_G_3 ART-PolyVal DnaB_C	missing	missing
27_LNODE_1	27_LNODE_1_length_57223_24	missing	missing	-	missing	missing	missing	missing	missing	missing	missing	missing	missing	missing	missing	missing	missing	missing	Plasmid	Peptidase_M15_3 ART-PolyVal DUF1064 DnaB_C DnaB Cpn10 DUF3799 ERF MPTase-PolyVal ArdcN HNH Laminin_G_3	Virus	DUF1064 Cpn10 MPTase-PolyVal DnaB DUF3799 ArdcN HNH Peptidase_M15_3 ERF Laminin_G_3 ART-PolyVal DnaB_C	missing	missing
27_LNODE_1	27_LNODE_1_length_57223_26	missing	cpn10,GroES chaperonin family	10 Kd Chaperonin,GroES chaperonin superfamily	missing	missing	missing	missing	GroES chaperonin family,10kDa chaperonin signature	missing	missing	missing	Cpn10_2,GroES chaperonin family	GroES-like superfamily,GroES-like	missing	missing	missing	missing	Plasmid	Peptidase_M15_3 ART-PolyVal DUF1064 DnaB_C DnaB Cpn10 DUF3799 ERF MPTase-PolyVal ArdcN HNH Laminin_G_3	Virus	DUF1064 Cpn10 MPTase-PolyVal DnaB DUF3799 ArdcN HNH Peptidase_M15_3 ERF Laminin_G_3 ART-PolyVal DnaB_C	missing	missing
27_LNODE_1	27_LNODE_1_length_57223_29	missing	missing	missing	missing	missing	missing	missing	missing	missing	missing	missing	missing	missing	missing	-	-	-	Plasmid	Peptidase_M15_3 ART-PolyVal DUF1064 DnaB_C DnaB Cpn10 DUF3799 ERF MPTase-PolyVal ArdcN HNH Laminin_G_3	Virus	DUF1064 Cpn10 MPTase-PolyVal DnaB DUF3799 ArdcN HNH Peptidase_M15_3 ERF Laminin_G_3 ART-PolyVal DnaB_C	missing	missing
27_LNODE_1	27_LNODE_1_length_57223_30	missing	missing	-,Hedgehog signalling/DD-peptidase zinc-binding domain superfamily	missing	missing	missing	missing	missing	missing	missing	missing	missing	Hedgehog/DD-peptidase,Hedgehog signalling/DD-peptidase zinc-binding domain superfamily	missing	S	Peptidase M15	Peptidase_M15_3	Plasmid	Peptidase_M15_3 ART-PolyVal DUF1064 DnaB_C DnaB Cpn10 DUF3799 ERF MPTase-PolyVal ArdcN HNH Laminin_G_3	Virus	DUF1064 Cpn10 MPTase-PolyVal DnaB DUF3799 ArdcN HNH Peptidase_M15_3 ERF Laminin_G_3 ART-PolyVal DnaB_C	missing	missing
27_LNODE_1	27_LNODE_1_length_57223_31	missing	-,TRX_family	Thioredoxin-like superfamily,Glutaredoxin	missing	missing	missing	missing	missing	missing	missing	missing	missing	Thioredoxin-like superfamily,Thioredoxin-like	missing	missing	missing	missing	Plasmid	Peptidase_M15_3 ART-PolyVal DUF1064 DnaB_C DnaB Cpn10 DUF3799 ERF MPTase-PolyVal ArdcN HNH Laminin_G_3	Virus	DUF1064 Cpn10 MPTase-PolyVal DnaB DUF3799 ArdcN HNH Peptidase_M15_3 ERF Laminin_G_3 ART-PolyVal DnaB_C	missing	missing
27_LNODE_1	27_LNODE_1_length_57223_34	missing	missing	missing	missing	-,consensus disorder prediction	missing	missing	missing	missing	missing	missing	missing	missing	missing	missing	missing	missing	Plasmid	Peptidase_M15_3 ART-PolyVal DUF1064 DnaB_C DnaB Cpn10 DUF3799 ERF MPTase-PolyVal ArdcN HNH Laminin_G_3	Virus	DUF1064 Cpn10 MPTase-PolyVal DnaB DUF3799 ArdcN HNH Peptidase_M15_3 ERF Laminin_G_3 ART-PolyVal DnaB_C	missing	missing
27_LNODE_1	27_LNODE_1_length_57223_35	missing	missing	missing	missing	missing	missing	missing	missing	missing	missing	missing	missing	missing	missing	-	-	Rho_N	Plasmid	Peptidase_M15_3 ART-PolyVal DUF1064 DnaB_C DnaB Cpn10 DUF3799 ERF MPTase-PolyVal ArdcN HNH Laminin_G_3	Virus	DUF1064 Cpn10 MPTase-PolyVal DnaB DUF3799 ArdcN HNH Peptidase_M15_3 ERF Laminin_G_3 ART-PolyVal DnaB_C	missing	missing
27_LNODE_1	27_LNODE_1_length_57223_36	missing	missing	missing	missing	-,consensus disorder prediction	missing	missing	missing	missing	missing	missing	missing	missing	missing	-	-	-	Plasmid	Peptidase_M15_3 ART-PolyVal DUF1064 DnaB_C DnaB Cpn10 DUF3799 ERF MPTase-PolyVal ArdcN HNH Laminin_G_3	Virus	DUF1064 Cpn10 MPTase-PolyVal DnaB DUF3799 ArdcN HNH Peptidase_M15_3 ERF Laminin_G_3 ART-PolyVal DnaB_C	missing	missing
27_LNODE_1	27_LNODE_1_length_57223_39	missing	missing	-,Galactose-binding-like domain superfamily	missing	missing	missing	missing	missing	missing	missing	missing	missing	Concanavalin A-like lectin/glucanase domain superfamily,Concanavalin A-like lectins/glucanases	missing	missing	missing	missing	Plasmid	Peptidase_M15_3 ART-PolyVal DUF1064 DnaB_C DnaB Cpn10 DUF3799 ERF MPTase-PolyVal ArdcN HNH Laminin_G_3	Virus	DUF1064 Cpn10 MPTase-PolyVal DnaB DUF3799 ArdcN HNH Peptidase_M15_3 ERF Laminin_G_3 ART-PolyVal DnaB_C	missing	missing
27_LNODE_1	27_LNODE_1_length_57223_4	missing	missing	missing	missing	missing	missing	missing	missing	missing	missing	missing	missing	Concanavalin A-like lectin/glucanase domain superfamily,Concanavalin A-like lectins/glucanases	missing	missing	missing	missing	Plasmid	Peptidase_M15_3 ART-PolyVal DUF1064 DnaB_C DnaB Cpn10 DUF3799 ERF MPTase-PolyVal ArdcN HNH Laminin_G_3	Virus	DUF1064 Cpn10 MPTase-PolyVal DnaB DUF3799 ArdcN HNH Peptidase_M15_3 ERF Laminin_G_3 ART-PolyVal DnaB_C	missing	missing
27_LNODE_1	27_LNODE_1_length_57223_42	missing	missing	missing	missing	-,consensus disorder prediction	missing	missing	missing	missing	missing	missing	missing	missing	missing	missing	missing	missing	Plasmid	Peptidase_M15_3 ART-PolyVal DUF1064 DnaB_C DnaB Cpn10 DUF3799 ERF MPTase-PolyVal ArdcN HNH Laminin_G_3	Virus	DUF1064 Cpn10 MPTase-PolyVal DnaB DUF3799 ArdcN HNH Peptidase_M15_3 ERF Laminin_G_3 ART-PolyVal DnaB_C	missing	missing
27_LNODE_1	27_LNODE_1_length_57223_45	intercellular transfer by conjugation	missing	missing	missing	missing	missing	ArdC,Antirestriction, ArdC	missing	missing	missing	missing	missing	missing	missing	L	Domain of unknown function (DUF1738)	DUF1738	Plasmid	Peptidase_M15_3 ART-PolyVal DUF1064 DnaB_C DnaB Cpn10 DUF3799 ERF MPTase-PolyVal ArdcN HNH Laminin_G_3	Virus	DUF1064 Cpn10 MPTase-PolyVal DnaB DUF3799 ArdcN HNH Peptidase_M15_3 ERF Laminin_G_3 ART-PolyVal DnaB_C	missing	missing
27_LNODE_1	27_LNODE_1_length_57223_46	missing	missing	missing	missing	-,consensus disorder prediction	missing	missing	missing	missing	missing	missing	missing	missing	missing	missing	missing	missing	Plasmid	Peptidase_M15_3 ART-PolyVal DUF1064 DnaB_C DnaB Cpn10 DUF3799 ERF MPTase-PolyVal ArdcN HNH Laminin_G_3	Virus	DUF1064 Cpn10 MPTase-PolyVal DnaB DUF3799 ArdcN HNH Peptidase_M15_3 ERF Laminin_G_3 ART-PolyVal DnaB_C	missing	missing
27_LNODE_1	27_LNODE_1_length_57223_49	transcriptional repressor activity,N-acetylmuramoyl-L-alanine amidase activity	missing	missing	missing	missing	-, PUTATIVE-RELATED,A-TYPE INCLUSION PROTEIN	missing	missing	missing	missing	missing	missing	-,Myosin rod fragments	missing	missing	missing	missing	Plasmid	Peptidase_M15_3 ART-PolyVal DUF1064 DnaB_C DnaB Cpn10 DUF3799 ERF MPTase-PolyVal ArdcN HNH Laminin_G_3	Virus	DUF1064 Cpn10 MPTase-PolyVal DnaB DUF3799 ArdcN HNH Peptidase_M15_3 ERF Laminin_G_3 ART-PolyVal DnaB_C	missing	missing
27_LNODE_1	27_LNODE_1_length_57223_55	missing	missing	missing	missing	-,consensus disorder prediction	missing	missing	missing	missing	missing	missing	missing	missing	missing	missing	missing	missing	Plasmid	Peptidase_M15_3 ART-PolyVal DUF1064 DnaB_C DnaB Cpn10 DUF3799 ERF MPTase-PolyVal ArdcN HNH Laminin_G_3	Virus	DUF1064 Cpn10 MPTase-PolyVal DnaB DUF3799 ArdcN HNH Peptidase_M15_3 ERF Laminin_G_3 ART-PolyVal DnaB_C	missing	missing
27_LNODE_1	27_LNODE_1_length_57223_56	missing	missing	missing	missing	-,consensus disorder prediction	missing	missing	missing	missing	missing	missing	missing	missing	missing	missing	missing	missing	Plasmid	Peptidase_M15_3 ART-PolyVal DUF1064 DnaB_C DnaB Cpn10 DUF3799 ERF MPTase-PolyVal ArdcN HNH Laminin_G_3	Virus	DUF1064 Cpn10 MPTase-PolyVal DnaB DUF3799 ArdcN HNH Peptidase_M15_3 ERF Laminin_G_3 ART-PolyVal DnaB_C	missing	missing
27_LNODE_2	27_LNODE_2_length_56570_11	missing	missing	missing	missing	-,consensus disorder prediction	missing	missing	missing	missing	missing	missing	missing	missing	missing	missing	missing	missing	Plasmid	DUF3799 MPTase-PolyVal ArdcN HNH ERF Peptidase_M15_3 Cpn10 ART-PolyVal DUF1064 DnaB_C DnaB	Virus	DUF1064 Cpn10 DnaB DUF3799 ART-PolyVal ArdcN HNH ERF Peptidase_M15_3 MPTase-PolyVal DnaB_C	missing	missing
27_LNODE_2	27_LNODE_2_length_56570_18	missing	missing	missing	missing	missing	missing	missing	missing	missing	missing	missing	missing	Concanavalin A-like lectin/glucanase domain superfamily,Concanavalin A-like lectins/glucanases	missing	missing	missing	missing	Plasmid	DUF3799 MPTase-PolyVal ArdcN HNH ERF Peptidase_M15_3 Cpn10 ART-PolyVal DUF1064 DnaB_C DnaB	Virus	DUF1064 Cpn10 DnaB DUF3799 ART-PolyVal ArdcN HNH ERF Peptidase_M15_3 MPTase-PolyVal DnaB_C	missing	missing
27_LNODE_2	27_LNODE_2_length_56570_22	missing	missing	missing	missing	-,consensus disorder prediction	missing	missing	missing	missing	missing	missing	missing	missing	missing	missing	missing	missing	Plasmid	DUF3799 MPTase-PolyVal ArdcN HNH ERF Peptidase_M15_3 Cpn10 ART-PolyVal DUF1064 DnaB_C DnaB	Virus	DUF1064 Cpn10 DnaB DUF3799 ART-PolyVal ArdcN HNH ERF Peptidase_M15_3 MPTase-PolyVal DnaB_C	missing	missing
27_LNODE_2	27_LNODE_2_length_56570_25	transcriptional repressor activity,N-acetylmuramoyl-L-alanine amidase activity	missing	missing	missing	missing	-, PUTATIVE-RELATED,A-TYPE INCLUSION PROTEIN	missing	missing	missing	missing	missing	missing	-,Myosin rod fragments	missing	missing	missing	missing	Plasmid	DUF3799 MPTase-PolyVal ArdcN HNH ERF Peptidase_M15_3 Cpn10 ART-PolyVal DUF1064 DnaB_C DnaB	Virus	DUF1064 Cpn10 DnaB DUF3799 ART-PolyVal ArdcN HNH ERF Peptidase_M15_3 MPTase-PolyVal DnaB_C	missing	missing
27_LNODE_2	27_LNODE_2_length_56570_3	missing	missing	missing	missing	missing	missing	missing	missing	missing	missing	missing	missing	missing	missing	S	ERF superfamily	ERF	Plasmid	DUF3799 MPTase-PolyVal ArdcN HNH ERF Peptidase_M15_3 Cpn10 ART-PolyVal DUF1064 DnaB_C DnaB	Virus	DUF1064 Cpn10 DnaB DUF3799 ART-PolyVal ArdcN HNH ERF Peptidase_M15_3 MPTase-PolyVal DnaB_C	missing	missing
27_LNODE_2	27_LNODE_2_length_56570_31	missing	missing	missing	missing	-,consensus disorder prediction	missing	missing	missing	missing	missing	missing	missing	missing	missing	missing	missing	missing	Plasmid	DUF3799 MPTase-PolyVal ArdcN HNH ERF Peptidase_M15_3 Cpn10 ART-PolyVal DUF1064 DnaB_C DnaB	Virus	DUF1064 Cpn10 DnaB DUF3799 ART-PolyVal ArdcN HNH ERF Peptidase_M15_3 MPTase-PolyVal DnaB_C	missing	missing
27_LNODE_2	27_LNODE_2_length_56570_32	missing	missing	missing	missing	-,consensus disorder prediction	missing	missing	missing	missing	missing	missing	missing	missing	missing	missing	missing	missing	Plasmid	DUF3799 MPTase-PolyVal ArdcN HNH ERF Peptidase_M15_3 Cpn10 ART-PolyVal DUF1064 DnaB_C DnaB	Virus	DUF1064 Cpn10 DnaB DUF3799 ART-PolyVal ArdcN HNH ERF Peptidase_M15_3 MPTase-PolyVal DnaB_C	missing	missing
27_LNODE_2	27_LNODE_2_length_56570_33	missing	missing	-	missing	missing	missing	missing	missing	missing	missing	missing	missing	missing	missing	missing	missing	missing	Plasmid	DUF3799 MPTase-PolyVal ArdcN HNH ERF Peptidase_M15_3 Cpn10 ART-PolyVal DUF1064 DnaB_C DnaB	Virus	DUF1064 Cpn10 DnaB DUF3799 ART-PolyVal ArdcN HNH ERF Peptidase_M15_3 MPTase-PolyVal DnaB_C	missing	missing
27_LNODE_2	27_LNODE_2_length_56570_35	missing	cpn10,GroES chaperonin family	10 Kd Chaperonin,GroES chaperonin superfamily	missing	missing	missing	missing	GroES chaperonin family,10kDa chaperonin signature	missing	missing	missing	Cpn10_2,GroES chaperonin family	GroES-like superfamily,GroES-like	missing	missing	missing	missing	Plasmid	DUF3799 MPTase-PolyVal ArdcN HNH ERF Peptidase_M15_3 Cpn10 ART-PolyVal DUF1064 DnaB_C DnaB	Virus	DUF1064 Cpn10 DnaB DUF3799 ART-PolyVal ArdcN HNH ERF Peptidase_M15_3 MPTase-PolyVal DnaB_C	missing	missing
27_LNODE_2	27_LNODE_2_length_56570_38	missing	missing	missing	missing	missing	missing	missing	missing	missing	missing	missing	missing	missing	missing	-	-	-	Plasmid	DUF3799 MPTase-PolyVal ArdcN HNH ERF Peptidase_M15_3 Cpn10 ART-PolyVal DUF1064 DnaB_C DnaB	Virus	DUF1064 Cpn10 DnaB DUF3799 ART-PolyVal ArdcN HNH ERF Peptidase_M15_3 MPTase-PolyVal DnaB_C	missing	missing
27_LNODE_2	27_LNODE_2_length_56570_39	missing	missing	-,Hedgehog signalling/DD-peptidase zinc-binding domain superfamily	missing	missing	missing	missing	missing	missing	missing	missing	missing	Hedgehog/DD-peptidase,Hedgehog signalling/DD-peptidase zinc-binding domain superfamily	missing	S	Peptidase M15	Peptidase_M15_3	Plasmid	DUF3799 MPTase-PolyVal ArdcN HNH ERF Peptidase_M15_3 Cpn10 ART-PolyVal DUF1064 DnaB_C DnaB	Virus	DUF1064 Cpn10 DnaB DUF3799 ART-PolyVal ArdcN HNH ERF Peptidase_M15_3 MPTase-PolyVal DnaB_C	missing	missing
27_LNODE_2	27_LNODE_2_length_56570_4	missing	missing	-, C-terminal,Exonuclease, phage-type/RecB	missing	missing	missing	missing	missing	missing	missing	missing	missing	missing	missing	L	PDDEXK-like domain of unknown function (DUF3799)	DUF3799	Plasmid	DUF3799 MPTase-PolyVal ArdcN HNH ERF Peptidase_M15_3 Cpn10 ART-PolyVal DUF1064 DnaB_C DnaB	Virus	DUF1064 Cpn10 DnaB DUF3799 ART-PolyVal ArdcN HNH ERF Peptidase_M15_3 MPTase-PolyVal DnaB_C	missing	missing
27_LNODE_2	27_LNODE_2_length_56570_40	missing	-,TRX_family	Thioredoxin-like superfamily,Glutaredoxin	missing	missing	missing	missing	missing	missing	missing	missing	missing	Thioredoxin-like superfamily,Thioredoxin-like	missing	missing	missing	missing	Plasmid	DUF3799 MPTase-PolyVal ArdcN HNH ERF Peptidase_M15_3 Cpn10 ART-PolyVal DUF1064 DnaB_C DnaB	Virus	DUF1064 Cpn10 DnaB DUF3799 ART-PolyVal ArdcN HNH ERF Peptidase_M15_3 MPTase-PolyVal DnaB_C	missing	missing
27_LNODE_2	27_LNODE_2_length_56570_43	missing	missing	missing	missing	-,consensus disorder prediction	missing	missing	missing	missing	missing	missing	missing	missing	missing	missing	missing	missing	Plasmid	DUF3799 MPTase-PolyVal ArdcN HNH ERF Peptidase_M15_3 Cpn10 ART-PolyVal DUF1064 DnaB_C DnaB	Virus	DUF1064 Cpn10 DnaB DUF3799 ART-PolyVal ArdcN HNH ERF Peptidase_M15_3 MPTase-PolyVal DnaB_C	missing	missing
27_LNODE_2	27_LNODE_2_length_56570_44	missing	missing	missing	missing	missing	missing	missing	missing	missing	missing	missing	missing	missing	missing	-	-	Rho_N	Plasmid	DUF3799 MPTase-PolyVal ArdcN HNH ERF Peptidase_M15_3 Cpn10 ART-PolyVal DUF1064 DnaB_C DnaB	Virus	DUF1064 Cpn10 DnaB DUF3799 ART-PolyVal ArdcN HNH ERF Peptidase_M15_3 MPTase-PolyVal DnaB_C	missing	missing
27_LNODE_2	27_LNODE_2_length_56570_45	missing	missing	missing	missing	-,consensus disorder prediction	missing	missing	missing	missing	missing	missing	missing	missing	missing	-	-	-	Plasmid	DUF3799 MPTase-PolyVal ArdcN HNH ERF Peptidase_M15_3 Cpn10 ART-PolyVal DUF1064 DnaB_C DnaB	Virus	DUF1064 Cpn10 DnaB DUF3799 ART-PolyVal ArdcN HNH ERF Peptidase_M15_3 MPTase-PolyVal DnaB_C	missing	missing
27_LNODE_2	27_LNODE_2_length_56570_48	missing	missing	-	missing	missing	missing	missing	missing	missing	missing	missing	missing	Galactose-binding-like domain superfamily,Galactose-binding domain-like	missing	missing	missing	missing	Plasmid	DUF3799 MPTase-PolyVal ArdcN HNH ERF Peptidase_M15_3 Cpn10 ART-PolyVal DUF1064 DnaB_C DnaB	Virus	DUF1064 Cpn10 DnaB DUF3799 ART-PolyVal ArdcN HNH ERF Peptidase_M15_3 MPTase-PolyVal DnaB_C	missing	missing
27_LNODE_2	27_LNODE_2_length_56570_5	transcription factor activity	missing	missing	missing	missing	missing	missing	missing	missing	missing	missing	missing	missing	missing	missing	missing	missing	Plasmid	DUF3799 MPTase-PolyVal ArdcN HNH ERF Peptidase_M15_3 Cpn10 ART-PolyVal DUF1064 DnaB_C DnaB	Virus	DUF1064 Cpn10 DnaB DUF3799 ART-PolyVal ArdcN HNH ERF Peptidase_M15_3 MPTase-PolyVal DnaB_C	missing	missing
27_LNODE_2	27_LNODE_2_length_56570_51	missing	missing	missing	missing	-,consensus disorder prediction	missing	missing	missing	missing	missing	missing	missing	missing	missing	missing	missing	missing	Plasmid	DUF3799 MPTase-PolyVal ArdcN HNH ERF Peptidase_M15_3 Cpn10 ART-PolyVal DUF1064 DnaB_C DnaB	Virus	DUF1064 Cpn10 DnaB DUF3799 ART-PolyVal ArdcN HNH ERF Peptidase_M15_3 MPTase-PolyVal DnaB_C	missing	missing
27_LNODE_2	27_LNODE_2_length_56570_54	intercellular transfer by conjugation	missing	missing	missing	missing	missing	ArdC,Antirestriction, ArdC	missing	missing	missing	missing	missing	missing	missing	L	Domain of unknown function (DUF1738)	DUF1738	Plasmid	DUF3799 MPTase-PolyVal ArdcN HNH ERF Peptidase_M15_3 Cpn10 ART-PolyVal DUF1064 DnaB_C DnaB	Virus	DUF1064 Cpn10 DnaB DUF3799 ART-PolyVal ArdcN HNH ERF Peptidase_M15_3 MPTase-PolyVal DnaB_C	missing	missing
27_LNODE_2	27_LNODE_2_length_56570_8	DNA helicase activity	missing	N-terminal/DNA primase DnaG,DNA helicase DnaB, C-terminal,DNAb Helicase; Chain A	missing	missing	-,REPLICATIVE DNA HELICASE DNAB	missing	missing	missing	DnaB-like, C-terminal,Superfamily 4 helicase domain profile.,DNA helicase	missing	missing	DnaB-like, N-terminal domain superfamily,DNA helicase,N-terminal domain of DnaB helicase	missing	L	Participates in initiation and elongation during chromosome replication	DnaB,DnaB_C	Plasmid	DUF3799 MPTase-PolyVal ArdcN HNH ERF Peptidase_M15_3 Cpn10 ART-PolyVal DUF1064 DnaB_C DnaB	Virus	DUF1064 Cpn10 DnaB DUF3799 ART-PolyVal ArdcN HNH ERF Peptidase_M15_3 MPTase-PolyVal DnaB_C	missing	missing
280_RNODE_4	280_RNODE_4_length_24641_20	missing	missing	missing	missing	-,consensus disorder prediction	missing	missing	missing	missing	missing	missing	missing	missing	missing	missing	missing	missing	Chromosome	Phage-tail_3 DUF5824 Terminase_6N Terminase_6C Phage_prot_Gp6	Virus	DUF5824 Terminase_6N Phage-tail_3 Terminase_6C Phage_prot_Gp6	missing	missing
280_RNODE_4	280_RNODE_4_length_24641_22	missing	missing	missing	missing	-,consensus disorder prediction	missing	missing	missing	missing	missing	missing	missing	missing	missing	missing	missing	missing	Chromosome	Phage-tail_3 DUF5824 Terminase_6N Terminase_6C Phage_prot_Gp6	Virus	DUF5824 Terminase_6N Phage-tail_3 Terminase_6C Phage_prot_Gp6	missing	missing
280_RNODE_4	280_RNODE_4_length_24641_23	missing	missing	missing	missing	missing	missing	missing	missing	missing	missing	missing	missing	missing	missing	missing	missing	missing	Chromosome	Phage-tail_3 DUF5824 Terminase_6N Terminase_6C Phage_prot_Gp6	Virus	DUF5824 Terminase_6N Phage-tail_3 Terminase_6C Phage_prot_Gp6	missing	missing
280_RNODE_4	280_RNODE_4_length_24641_24	missing	missing	-	missing	missing	missing	missing	missing	missing	missing	missing	missing	P-loop containing nucleoside triphosphate hydrolase,P-loop containing nucleoside triphosphate hydrolases	missing	S	Terminase-like family	Terminase_6,Terminase_6C	Chromosome	Phage-tail_3 DUF5824 Terminase_6N Terminase_6C Phage_prot_Gp6	Virus	DUF5824 Terminase_6N Phage-tail_3 Terminase_6C Phage_prot_Gp6	missing	missing
280_RNODE_4	280_RNODE_4_length_24641_25	missing	missing	missing	missing	-,consensus disorder prediction	missing	missing	missing	missing	missing	missing	missing	missing	missing	missing	missing	missing	Chromosome	Phage-tail_3 DUF5824 Terminase_6N Terminase_6C Phage_prot_Gp6	Virus	DUF5824 Terminase_6N Phage-tail_3 Terminase_6C Phage_prot_Gp6	missing	missing
280_RNODE_4	280_RNODE_4_length_24641_32	missing	missing	missing	missing	missing	missing	missing	missing	missing	missing	missing	missing	-,His-Me finger endonucleases	missing	missing	missing	missing	Chromosome	Phage-tail_3 DUF5824 Terminase_6N Terminase_6C Phage_prot_Gp6	Virus	DUF5824 Terminase_6N Phage-tail_3 Terminase_6C Phage_prot_Gp6	missing	missing
280_RNODE_4	280_RNODE_4_length_24641_8	phage tail fiber major protein	missing	missing	missing	missing	missing	missing	missing	missing	missing	missing	missing	missing	missing	missing	missing	missing	Chromosome	Phage-tail_3 DUF5824 Terminase_6N Terminase_6C Phage_prot_Gp6	Virus	DUF5824 Terminase_6N Phage-tail_3 Terminase_6C Phage_prot_Gp6	missing	missing
281_RNODE_10	281_RNODE_10_length_143244_1	missing	missing	missing	missing	missing	missing	missing	missing	missing	missing	missing	missing	missing	missing	-	-	-	Chromosome	PsiE 2OG-FeII_Oxy_5 Cupin_2 Trans_coact T4_Gp59_N T4_Gp59_C gp32 T4_baseplate Tn7_TnsA-like_N T4_tail_cap Phage_gp53 Gp5_OB FeS_assembly_P GPW_gp25 DUF4815 DUF4815 DUF4815 DUF6065 2OG-FeII_Oxy_3 Aminotran_1_2 T4_neck-protein T4_neck-protein T4-gp15_tss DNA_Packaging Terminase_6N Terminase_6C Phage_sheath_1 Phage_sheath_1C Phage_T4_gp19 Portal_Gp20 Collagen Collagen RecA Peptidase_S77 Gp23 Gp23 Jm…	Virus	Ribonuc_red_sm CbbQ_C gp32 CsgF PRA-PH Phage_clamp_A Collagen HSP20 DNA_Packaging Phage_T4_gp19 T4_Gp59_C Gp23 GPW_gp25 DNA_pol_B_exo1 Tn7_TnsA-like_N Glycos_transf_1 Fe-S_biosyn Formyl_trans_N Ribonuc_red_lgN S4 AAA_5 Glyco_transf_8 ResIII GDP_Man_Dehyd DNA_pol_B CsgG Glutaredoxin Na_Pi_cotrans RecA PDDEXK_1 Terminase_6C DegT_DnrJ_EryC1 ArdcN RNaseH_C Phage_sheath_1C Translat_reg 5_3_exonuc_N Pe…	missing	missing
281_RNODE_10	281_RNODE_10_length_143244_100	missing,intercellular transfer by conjugation	missing	Cell wall hydrolase SleB,-, domain 1	missing	missing	missing	missing	missing	missing	missing	missing	missing	missing	missing	M	PFAM Cell wall hydrolase	Hydrolase_2	Chromosome	PsiE 2OG-FeII_Oxy_5 Cupin_2 Trans_coact T4_Gp59_N T4_Gp59_C gp32 T4_baseplate Tn7_TnsA-like_N T4_tail_cap Phage_gp53 Gp5_OB FeS_assembly_P GPW_gp25 DUF4815 DUF4815 DUF4815 DUF6065 2OG-FeII_Oxy_3 Aminotran_1_2 T4_neck-protein T4_neck-protein T4-gp15_tss DNA_Packaging Terminase_6N Terminase_6C Phage_sheath_1 Phage_sheath_1C Phage_T4_gp19 Portal_Gp20 Collagen Collagen RecA Peptidase_S77 Gp23 Gp23 Jm…	Virus	Ribonuc_red_sm CbbQ_C gp32 CsgF PRA-PH Phage_clamp_A Collagen HSP20 DNA_Packaging Phage_T4_gp19 T4_Gp59_C Gp23 GPW_gp25 DNA_pol_B_exo1 Tn7_TnsA-like_N Glycos_transf_1 Fe-S_biosyn Formyl_trans_N Ribonuc_red_lgN S4 AAA_5 Glyco_transf_8 ResIII GDP_Man_Dehyd DNA_pol_B CsgG Glutaredoxin Na_Pi_cotrans RecA PDDEXK_1 Terminase_6C DegT_DnrJ_EryC1 ArdcN RNaseH_C Phage_sheath_1C Translat_reg 5_3_exonuc_N Pe…	missing	missing
281_RNODE_10	281_RNODE_10_length_143244_103	missing	missing	-, C-terminal,Exonuclease, phage-type/RecB	missing	missing	-,MITOCHONDRIAL GENOME MAINTENANCE EXONUCLEASE 1	missing	missing	missing	missing	missing	missing	Restriction endonuclease type II-like,Restriction endonuclease-like	missing	S	exonuclease activity	-	Chromosome	PsiE 2OG-FeII_Oxy_5 Cupin_2 Trans_coact T4_Gp59_N T4_Gp59_C gp32 T4_baseplate Tn7_TnsA-like_N T4_tail_cap Phage_gp53 Gp5_OB FeS_assembly_P GPW_gp25 DUF4815 DUF4815 DUF4815 DUF6065 2OG-FeII_Oxy_3 Aminotran_1_2 T4_neck-protein T4_neck-protein T4-gp15_tss DNA_Packaging Terminase_6N Terminase_6C Phage_sheath_1 Phage_sheath_1C Phage_T4_gp19 Portal_Gp20 Collagen Collagen RecA Peptidase_S77 Gp23 Gp23 Jm…	Virus	Ribonuc_red_sm CbbQ_C gp32 CsgF PRA-PH Phage_clamp_A Collagen HSP20 DNA_Packaging Phage_T4_gp19 T4_Gp59_C Gp23 GPW_gp25 DNA_pol_B_exo1 Tn7_TnsA-like_N Glycos_transf_1 Fe-S_biosyn Formyl_trans_N Ribonuc_red_lgN S4 AAA_5 Glyco_transf_8 ResIII GDP_Man_Dehyd DNA_pol_B CsgG Glutaredoxin Na_Pi_cotrans RecA PDDEXK_1 Terminase_6C DegT_DnrJ_EryC1 ArdcN RNaseH_C Phage_sheath_1C Translat_reg 5_3_exonuc_N Pe…	missing	missing
281_RNODE_10	281_RNODE_10_length_143244_104	missing	missing	-	missing	missing	PROTEIN PHOH,-	missing	missing	missing	missing	missing	missing	P-loop containing nucleoside triphosphate hydrolase,P-loop containing nucleoside triphosphate hydrolases	missing	S	PhoH-like protein	-	Chromosome	PsiE 2OG-FeII_Oxy_5 Cupin_2 Trans_coact T4_Gp59_N T4_Gp59_C gp32 T4_baseplate Tn7_TnsA-like_N T4_tail_cap Phage_gp53 Gp5_OB FeS_assembly_P GPW_gp25 DUF4815 DUF4815 DUF4815 DUF6065 2OG-FeII_Oxy_3 Aminotran_1_2 T4_neck-protein T4_neck-protein T4-gp15_tss DNA_Packaging Terminase_6N Terminase_6C Phage_sheath_1 Phage_sheath_1C Phage_T4_gp19 Portal_Gp20 Collagen Collagen RecA Peptidase_S77 Gp23 Gp23 Jm…	Virus	Ribonuc_red_sm CbbQ_C gp32 CsgF PRA-PH Phage_clamp_A Collagen HSP20 DNA_Packaging Phage_T4_gp19 T4_Gp59_C Gp23 GPW_gp25 DNA_pol_B_exo1 Tn7_TnsA-like_N Glycos_transf_1 Fe-S_biosyn Formyl_trans_N Ribonuc_red_lgN S4 AAA_5 Glyco_transf_8 ResIII GDP_Man_Dehyd DNA_pol_B CsgG Glutaredoxin Na_Pi_cotrans RecA PDDEXK_1 Terminase_6C DegT_DnrJ_EryC1 ArdcN RNaseH_C Phage_sheath_1C Translat_reg 5_3_exonuc_N Pe…	missing	missing
281_RNODE_10	281_RNODE_10_length_143244_105	missing	missing	missing	missing	-,consensus disorder prediction	missing	missing	missing	missing	missing	missing	missing	missing	missing	missing	missing	missing	Chromosome	PsiE 2OG-FeII_Oxy_5 Cupin_2 Trans_coact T4_Gp59_N T4_Gp59_C gp32 T4_baseplate Tn7_TnsA-like_N T4_tail_cap Phage_gp53 Gp5_OB FeS_assembly_P GPW_gp25 DUF4815 DUF4815 DUF4815 DUF6065 2OG-FeII_Oxy_3 Aminotran_1_2 T4_neck-protein T4_neck-protein T4-gp15_tss DNA_Packaging Terminase_6N Terminase_6C Phage_sheath_1 Phage_sheath_1C Phage_T4_gp19 Portal_Gp20 Collagen Collagen RecA Peptidase_S77 Gp23 Gp23 Jm…	Virus	Ribonuc_red_sm CbbQ_C gp32 CsgF PRA-PH Phage_clamp_A Collagen HSP20 DNA_Packaging Phage_T4_gp19 T4_Gp59_C Gp23 GPW_gp25 DNA_pol_B_exo1 Tn7_TnsA-like_N Glycos_transf_1 Fe-S_biosyn Formyl_trans_N Ribonuc_red_lgN S4 AAA_5 Glyco_transf_8 ResIII GDP_Man_Dehyd DNA_pol_B CsgG Glutaredoxin Na_Pi_cotrans RecA PDDEXK_1 Terminase_6C DegT_DnrJ_EryC1 ArdcN RNaseH_C Phage_sheath_1C Translat_reg 5_3_exonuc_N Pe…	missing	missing
281_RNODE_10	281_RNODE_10_length_143244_106	missing	missing	missing	missing	missing	missing	missing	missing	missing	missing	missing	missing	missing	missing	-	-	-	Chromosome	PsiE 2OG-FeII_Oxy_5 Cupin_2 Trans_coact T4_Gp59_N T4_Gp59_C gp32 T4_baseplate Tn7_TnsA-like_N T4_tail_cap Phage_gp53 Gp5_OB FeS_assembly_P GPW_gp25 DUF4815 DUF4815 DUF4815 DUF6065 2OG-FeII_Oxy_3 Aminotran_1_2 T4_neck-protein T4_neck-protein T4-gp15_tss DNA_Packaging Terminase_6N Terminase_6C Phage_sheath_1 Phage_sheath_1C Phage_T4_gp19 Portal_Gp20 Collagen Collagen RecA Peptidase_S77 Gp23 Gp23 Jm…	Virus	Ribonuc_red_sm CbbQ_C gp32 CsgF PRA-PH Phage_clamp_A Collagen HSP20 DNA_Packaging Phage_T4_gp19 T4_Gp59_C Gp23 GPW_gp25 DNA_pol_B_exo1 Tn7_TnsA-like_N Glycos_transf_1 Fe-S_biosyn Formyl_trans_N Ribonuc_red_lgN S4 AAA_5 Glyco_transf_8 ResIII GDP_Man_Dehyd DNA_pol_B CsgG Glutaredoxin Na_Pi_cotrans RecA PDDEXK_1 Terminase_6C DegT_DnrJ_EryC1 ArdcN RNaseH_C Phage_sheath_1C Translat_reg 5_3_exonuc_N Pe…	missing	missing
281_RNODE_10	281_RNODE_10_length_143244_107	missing	missing	-	missing	missing	missing	missing	missing	missing	missing	missing	missing	P-loop containing nucleoside triphosphate hydrolase,P-loop containing nucleoside triphosphate hydrolases	missing	S	kinase activity	-	Chromosome	PsiE 2OG-FeII_Oxy_5 Cupin_2 Trans_coact T4_Gp59_N T4_Gp59_C gp32 T4_baseplate Tn7_TnsA-like_N T4_tail_cap Phage_gp53 Gp5_OB FeS_assembly_P GPW_gp25 DUF4815 DUF4815 DUF4815 DUF6065 2OG-FeII_Oxy_3 Aminotran_1_2 T4_neck-protein T4_neck-protein T4-gp15_tss DNA_Packaging Terminase_6N Terminase_6C Phage_sheath_1 Phage_sheath_1C Phage_T4_gp19 Portal_Gp20 Collagen Collagen RecA Peptidase_S77 Gp23 Gp23 Jm…	Virus	Ribonuc_red_sm CbbQ_C gp32 CsgF PRA-PH Phage_clamp_A Collagen HSP20 DNA_Packaging Phage_T4_gp19 T4_Gp59_C Gp23 GPW_gp25 DNA_pol_B_exo1 Tn7_TnsA-like_N Glycos_transf_1 Fe-S_biosyn Formyl_trans_N Ribonuc_red_lgN S4 AAA_5 Glyco_transf_8 ResIII GDP_Man_Dehyd DNA_pol_B CsgG Glutaredoxin Na_Pi_cotrans RecA PDDEXK_1 Terminase_6C DegT_DnrJ_EryC1 ArdcN RNaseH_C Phage_sheath_1C Translat_reg 5_3_exonuc_N Pe…	missing	missing
281_RNODE_10	281_RNODE_10_length_143244_109	missing	missing	missing	missing	missing	missing	missing	missing	missing	missing	missing	missing	missing	missing	-	-	-	Chromosome	PsiE 2OG-FeII_Oxy_5 Cupin_2 Trans_coact T4_Gp59_N T4_Gp59_C gp32 T4_baseplate Tn7_TnsA-like_N T4_tail_cap Phage_gp53 Gp5_OB FeS_assembly_P GPW_gp25 DUF4815 DUF4815 DUF4815 DUF6065 2OG-FeII_Oxy_3 Aminotran_1_2 T4_neck-protein T4_neck-protein T4-gp15_tss DNA_Packaging Terminase_6N Terminase_6C Phage_sheath_1 Phage_sheath_1C Phage_T4_gp19 Portal_Gp20 Collagen Collagen RecA Peptidase_S77 Gp23 Gp23 Jm…	Virus	Ribonuc_red_sm CbbQ_C gp32 CsgF PRA-PH Phage_clamp_A Collagen HSP20 DNA_Packaging Phage_T4_gp19 T4_Gp59_C Gp23 GPW_gp25 DNA_pol_B_exo1 Tn7_TnsA-like_N Glycos_transf_1 Fe-S_biosyn Formyl_trans_N Ribonuc_red_lgN S4 AAA_5 Glyco_transf_8 ResIII GDP_Man_Dehyd DNA_pol_B CsgG Glutaredoxin Na_Pi_cotrans RecA PDDEXK_1 Terminase_6C DegT_DnrJ_EryC1 ArdcN RNaseH_C Phage_sheath_1C Translat_reg 5_3_exonuc_N Pe…	missing	missing
281_RNODE_10	281_RNODE_10_length_143244_11	DNA recombination	missing	-	missing	missing	RECA,DNA recombination and repair protein RecA	missing	missing	missing	monomer-monomer interface,RecA family profile 2.,DNA recombination and repair protein RecA	missing	missing	P-loop containing nucleoside triphosphate hydrolase,P-loop containing nucleoside triphosphate hydrolases	missing	S	recA bacterial DNA recombination protein	-	Chromosome	PsiE 2OG-FeII_Oxy_5 Cupin_2 Trans_coact T4_Gp59_N T4_Gp59_C gp32 T4_baseplate Tn7_TnsA-like_N T4_tail_cap Phage_gp53 Gp5_OB FeS_assembly_P GPW_gp25 DUF4815 DUF4815 DUF4815 DUF6065 2OG-FeII_Oxy_3 Aminotran_1_2 T4_neck-protein T4_neck-protein T4-gp15_tss DNA_Packaging Terminase_6N Terminase_6C Phage_sheath_1 Phage_sheath_1C Phage_T4_gp19 Portal_Gp20 Collagen Collagen RecA Peptidase_S77 Gp23 Gp23 Jm…	Virus	Ribonuc_red_sm CbbQ_C gp32 CsgF PRA-PH Phage_clamp_A Collagen HSP20 DNA_Packaging Phage_T4_gp19 T4_Gp59_C Gp23 GPW_gp25 DNA_pol_B_exo1 Tn7_TnsA-like_N Glycos_transf_1 Fe-S_biosyn Formyl_trans_N Ribonuc_red_lgN S4 AAA_5 Glyco_transf_8 ResIII GDP_Man_Dehyd DNA_pol_B CsgG Glutaredoxin Na_Pi_cotrans RecA PDDEXK_1 Terminase_6C DegT_DnrJ_EryC1 ArdcN RNaseH_C Phage_sheath_1C Translat_reg 5_3_exonuc_N Pe…	missing	missing
281_RNODE_10	281_RNODE_10_length_143244_111	missing	missing	-,q2cbj1_9rhob like domain	missing	missing	missing	missing	missing	missing	missing	missing	missing	-,Clavaminate synthase-like	Conserved hypothetical protein CHP02466,TIGR02466: conserved hypothetical protein	missing	missing	missing	Chromosome	PsiE 2OG-FeII_Oxy_5 Cupin_2 Trans_coact T4_Gp59_N T4_Gp59_C gp32 T4_baseplate Tn7_TnsA-like_N T4_tail_cap Phage_gp53 Gp5_OB FeS_assembly_P GPW_gp25 DUF4815 DUF4815 DUF4815 DUF6065 2OG-FeII_Oxy_3 Aminotran_1_2 T4_neck-protein T4_neck-protein T4-gp15_tss DNA_Packaging Terminase_6N Terminase_6C Phage_sheath_1 Phage_sheath_1C Phage_T4_gp19 Portal_Gp20 Collagen Collagen RecA Peptidase_S77 Gp23 Gp23 Jm…	Virus	Ribonuc_red_sm CbbQ_C gp32 CsgF PRA-PH Phage_clamp_A Collagen HSP20 DNA_Packaging Phage_T4_gp19 T4_Gp59_C Gp23 GPW_gp25 DNA_pol_B_exo1 Tn7_TnsA-like_N Glycos_transf_1 Fe-S_biosyn Formyl_trans_N Ribonuc_red_lgN S4 AAA_5 Glyco_transf_8 ResIII GDP_Man_Dehyd DNA_pol_B CsgG Glutaredoxin Na_Pi_cotrans RecA PDDEXK_1 Terminase_6C DegT_DnrJ_EryC1 ArdcN RNaseH_C Phage_sheath_1C Translat_reg 5_3_exonuc_N Pe…	missing	missing
281_RNODE_10	281_RNODE_10_length_143244_115	missing	missing	-,Aspartate/ornithine carbamoyltransferase superfamily	missing	missing	ASPARTATE CARBAMOYLTRANSFERASE, CHLOROPLASTIC,Aspartate carbamoyltransferase	missing	Aspartate/ornithine carbamoyltransferase,Aspartate/ornithine carbamoyltransferase superfamily signature	Aspartate/ornithine carbamoyltransferase,Aspartate and ornithine carbamoyltransferases signature.	missing	missing	missing	Aspartate/ornithine carbamoyltransferase,Aspartate/ornithine carbamoyltransferase superfamily	asp_carb_tr: aspartate carbamoyltransferase,Aspartate carbamoyltransferase	F	Belongs to the ATCase OTCase family	OTCace,OTCace_N	Chromosome	PsiE 2OG-FeII_Oxy_5 Cupin_2 Trans_coact T4_Gp59_N T4_Gp59_C gp32 T4_baseplate Tn7_TnsA-like_N T4_tail_cap Phage_gp53 Gp5_OB FeS_assembly_P GPW_gp25 DUF4815 DUF4815 DUF4815 DUF6065 2OG-FeII_Oxy_3 Aminotran_1_2 T4_neck-protein T4_neck-protein T4-gp15_tss DNA_Packaging Terminase_6N Terminase_6C Phage_sheath_1 Phage_sheath_1C Phage_T4_gp19 Portal_Gp20 Collagen Collagen RecA Peptidase_S77 Gp23 Gp23 Jm…	Virus	Ribonuc_red_sm CbbQ_C gp32 CsgF PRA-PH Phage_clamp_A Collagen HSP20 DNA_Packaging Phage_T4_gp19 T4_Gp59_C Gp23 GPW_gp25 DNA_pol_B_exo1 Tn7_TnsA-like_N Glycos_transf_1 Fe-S_biosyn Formyl_trans_N Ribonuc_red_lgN S4 AAA_5 Glyco_transf_8 ResIII GDP_Man_Dehyd DNA_pol_B CsgG Glutaredoxin Na_Pi_cotrans RecA PDDEXK_1 Terminase_6C DegT_DnrJ_EryC1 ArdcN RNaseH_C Phage_sheath_1C Translat_reg 5_3_exonuc_N Pe…	missing	missing
281_RNODE_10	281_RNODE_10_length_143244_116	missing	missing	-,q2cbj1_9rhob like domain	missing	missing	missing	missing	missing	missing	missing	missing	missing	missing	missing	missing	missing	missing	Chromosome	PsiE 2OG-FeII_Oxy_5 Cupin_2 Trans_coact T4_Gp59_N T4_Gp59_C gp32 T4_baseplate Tn7_TnsA-like_N T4_tail_cap Phage_gp53 Gp5_OB FeS_assembly_P GPW_gp25 DUF4815 DUF4815 DUF4815 DUF6065 2OG-FeII_Oxy_3 Aminotran_1_2 T4_neck-protein T4_neck-protein T4-gp15_tss DNA_Packaging Terminase_6N Terminase_6C Phage_sheath_1 Phage_sheath_1C Phage_T4_gp19 Portal_Gp20 Collagen Collagen RecA Peptidase_S77 Gp23 Gp23 Jm…	Virus	Ribonuc_red_sm CbbQ_C gp32 CsgF PRA-PH Phage_clamp_A Collagen HSP20 DNA_Packaging Phage_T4_gp19 T4_Gp59_C Gp23 GPW_gp25 DNA_pol_B_exo1 Tn7_TnsA-like_N Glycos_transf_1 Fe-S_biosyn Formyl_trans_N Ribonuc_red_lgN S4 AAA_5 Glyco_transf_8 ResIII GDP_Man_Dehyd DNA_pol_B CsgG Glutaredoxin Na_Pi_cotrans RecA PDDEXK_1 Terminase_6C DegT_DnrJ_EryC1 ArdcN RNaseH_C Phage_sheath_1C Translat_reg 5_3_exonuc_N Pe…	missing	missing
281_RNODE_10	281_RNODE_10_length_143244_12	missing	missing	-,q2cbj1_9rhob like domain	missing	missing	missing	missing	missing	missing	Fe(2+) 2-oxoglutarate dioxygenase domain profile.,Oxoglutarate/iron-dependent dioxygenase	missing	missing	missing	missing	missing	missing	missing	Chromosome	PsiE 2OG-FeII_Oxy_5 Cupin_2 Trans_coact T4_Gp59_N T4_Gp59_C gp32 T4_baseplate Tn7_TnsA-like_N T4_tail_cap Phage_gp53 Gp5_OB FeS_assembly_P GPW_gp25 DUF4815 DUF4815 DUF4815 DUF6065 2OG-FeII_Oxy_3 Aminotran_1_2 T4_neck-protein T4_neck-protein T4-gp15_tss DNA_Packaging Terminase_6N Terminase_6C Phage_sheath_1 Phage_sheath_1C Phage_T4_gp19 Portal_Gp20 Collagen Collagen RecA Peptidase_S77 Gp23 Gp23 Jm…	Virus	Ribonuc_red_sm CbbQ_C gp32 CsgF PRA-PH Phage_clamp_A Collagen HSP20 DNA_Packaging Phage_T4_gp19 T4_Gp59_C Gp23 GPW_gp25 DNA_pol_B_exo1 Tn7_TnsA-like_N Glycos_transf_1 Fe-S_biosyn Formyl_trans_N Ribonuc_red_lgN S4 AAA_5 Glyco_transf_8 ResIII GDP_Man_Dehyd DNA_pol_B CsgG Glutaredoxin Na_Pi_cotrans RecA PDDEXK_1 Terminase_6C DegT_DnrJ_EryC1 ArdcN RNaseH_C Phage_sheath_1C Translat_reg 5_3_exonuc_N Pe…	missing	missing
281_RNODE_10	281_RNODE_10_length_143244_122	missing	missing	HesB-like domain superfamily,-	missing	missing	IRON-SULFUR CLUSTER ASSEMBLY 2 HOMOLOG,-, MITOCHONDRIAL	missing	missing	missing	missing	missing	missing	HesB-like domain superfamily,HesB-like domain	TIGR00049: iron-sulfur cluster assembly accessory protein,FeS cluster insertion protein	C	Required for insertion of 4Fe-4S clusters	Fe-S_biosyn	Chromosome	PsiE 2OG-FeII_Oxy_5 Cupin_2 Trans_coact T4_Gp59_N T4_Gp59_C gp32 T4_baseplate Tn7_TnsA-like_N T4_tail_cap Phage_gp53 Gp5_OB FeS_assembly_P GPW_gp25 DUF4815 DUF4815 DUF4815 DUF6065 2OG-FeII_Oxy_3 Aminotran_1_2 T4_neck-protein T4_neck-protein T4-gp15_tss DNA_Packaging Terminase_6N Terminase_6C Phage_sheath_1 Phage_sheath_1C Phage_T4_gp19 Portal_Gp20 Collagen Collagen RecA Peptidase_S77 Gp23 Gp23 Jm…	Virus	Ribonuc_red_sm CbbQ_C gp32 CsgF PRA-PH Phage_clamp_A Collagen HSP20 DNA_Packaging Phage_T4_gp19 T4_Gp59_C Gp23 GPW_gp25 DNA_pol_B_exo1 Tn7_TnsA-like_N Glycos_transf_1 Fe-S_biosyn Formyl_trans_N Ribonuc_red_lgN S4 AAA_5 Glyco_transf_8 ResIII GDP_Man_Dehyd DNA_pol_B CsgG Glutaredoxin Na_Pi_cotrans RecA PDDEXK_1 Terminase_6C DegT_DnrJ_EryC1 ArdcN RNaseH_C Phage_sheath_1C Translat_reg 5_3_exonuc_N Pe…	missing	missing
281_RNODE_10	281_RNODE_10_length_143244_13	missing	missing	missing	missing	-,consensus disorder prediction	missing	missing	missing	missing	missing	missing	missing	missing	missing	missing	missing	missing	Chromosome	PsiE 2OG-FeII_Oxy_5 Cupin_2 Trans_coact T4_Gp59_N T4_Gp59_C gp32 T4_baseplate Tn7_TnsA-like_N T4_tail_cap Phage_gp53 Gp5_OB FeS_assembly_P GPW_gp25 DUF4815 DUF4815 DUF4815 DUF6065 2OG-FeII_Oxy_3 Aminotran_1_2 T4_neck-protein T4_neck-protein T4-gp15_tss DNA_Packaging Terminase_6N Terminase_6C Phage_sheath_1 Phage_sheath_1C Phage_T4_gp19 Portal_Gp20 Collagen Collagen RecA Peptidase_S77 Gp23 Gp23 Jm…	Virus	Ribonuc_red_sm CbbQ_C gp32 CsgF PRA-PH Phage_clamp_A Collagen HSP20 DNA_Packaging Phage_T4_gp19 T4_Gp59_C Gp23 GPW_gp25 DNA_pol_B_exo1 Tn7_TnsA-like_N Glycos_transf_1 Fe-S_biosyn Formyl_trans_N Ribonuc_red_lgN S4 AAA_5 Glyco_transf_8 ResIII GDP_Man_Dehyd DNA_pol_B CsgG Glutaredoxin Na_Pi_cotrans RecA PDDEXK_1 Terminase_6C DegT_DnrJ_EryC1 ArdcN RNaseH_C Phage_sheath_1C Translat_reg 5_3_exonuc_N Pe…	missing	missing
281_RNODE_10	281_RNODE_10_length_143244_131	missing	missing	Aldolase class I,Aldolase-type TIM barrel	missing	missing	missing	missing	missing	missing	missing	missing	missing	FMN-linked oxidoreductases,-	missing	F	Catalyzes the conversion of dihydroorotate to orotate with quinone as electron acceptor	DHO_dh	Chromosome	PsiE 2OG-FeII_Oxy_5 Cupin_2 Trans_coact T4_Gp59_N T4_Gp59_C gp32 T4_baseplate Tn7_TnsA-like_N T4_tail_cap Phage_gp53 Gp5_OB FeS_assembly_P GPW_gp25 DUF4815 DUF4815 DUF4815 DUF6065 2OG-FeII_Oxy_3 Aminotran_1_2 T4_neck-protein T4_neck-protein T4-gp15_tss DNA_Packaging Terminase_6N Terminase_6C Phage_sheath_1 Phage_sheath_1C Phage_T4_gp19 Portal_Gp20 Collagen Collagen RecA Peptidase_S77 Gp23 Gp23 Jm…	Virus	Ribonuc_red_sm CbbQ_C gp32 CsgF PRA-PH Phage_clamp_A Collagen HSP20 DNA_Packaging Phage_T4_gp19 T4_Gp59_C Gp23 GPW_gp25 DNA_pol_B_exo1 Tn7_TnsA-like_N Glycos_transf_1 Fe-S_biosyn Formyl_trans_N Ribonuc_red_lgN S4 AAA_5 Glyco_transf_8 ResIII GDP_Man_Dehyd DNA_pol_B CsgG Glutaredoxin Na_Pi_cotrans RecA PDDEXK_1 Terminase_6C DegT_DnrJ_EryC1 ArdcN RNaseH_C Phage_sheath_1C Translat_reg 5_3_exonuc_N Pe…	missing	missing
281_RNODE_10	281_RNODE_10_length_143244_133	missing	missing	missing	missing	missing	missing	missing	missing	missing	missing	missing	missing	-,Clavaminate synthase-like	missing	missing	missing	missing	Chromosome	PsiE 2OG-FeII_Oxy_5 Cupin_2 Trans_coact T4_Gp59_N T4_Gp59_C gp32 T4_baseplate Tn7_TnsA-like_N T4_tail_cap Phage_gp53 Gp5_OB FeS_assembly_P GPW_gp25 DUF4815 DUF4815 DUF4815 DUF6065 2OG-FeII_Oxy_3 Aminotran_1_2 T4_neck-protein T4_neck-protein T4-gp15_tss DNA_Packaging Terminase_6N Terminase_6C Phage_sheath_1 Phage_sheath_1C Phage_T4_gp19 Portal_Gp20 Collagen Collagen RecA Peptidase_S77 Gp23 Gp23 Jm…	Virus	Ribonuc_red_sm CbbQ_C gp32 CsgF PRA-PH Phage_clamp_A Collagen HSP20 DNA_Packaging Phage_T4_gp19 T4_Gp59_C Gp23 GPW_gp25 DNA_pol_B_exo1 Tn7_TnsA-like_N Glycos_transf_1 Fe-S_biosyn Formyl_trans_N Ribonuc_red_lgN S4 AAA_5 Glyco_transf_8 ResIII GDP_Man_Dehyd DNA_pol_B CsgG Glutaredoxin Na_Pi_cotrans RecA PDDEXK_1 Terminase_6C DegT_DnrJ_EryC1 ArdcN RNaseH_C Phage_sheath_1C Translat_reg 5_3_exonuc_N Pe…	missing	missing
281_RNODE_10	281_RNODE_10_length_143244_136	oxidoreductase activity,lyase activity	missing	-	missing	missing	-,UDP-GLUCOSE 4-EPIMERASE	missing	missing	missing	-,Prokaryotic membrane lipoprotein lipid attachment site profile.	missing	missing	NAD(P)-binding Rossmann-fold domains,NAD(P)-binding domain superfamily	missing	M	Belongs to the NAD(P)-dependent epimerase dehydratase family	Epimerase,GDP_Man_Dehyd	Chromosome	PsiE 2OG-FeII_Oxy_5 Cupin_2 Trans_coact T4_Gp59_N T4_Gp59_C gp32 T4_baseplate Tn7_TnsA-like_N T4_tail_cap Phage_gp53 Gp5_OB FeS_assembly_P GPW_gp25 DUF4815 DUF4815 DUF4815 DUF6065 2OG-FeII_Oxy_3 Aminotran_1_2 T4_neck-protein T4_neck-protein T4-gp15_tss DNA_Packaging Terminase_6N Terminase_6C Phage_sheath_1 Phage_sheath_1C Phage_T4_gp19 Portal_Gp20 Collagen Collagen RecA Peptidase_S77 Gp23 Gp23 Jm…	Virus	Ribonuc_red_sm CbbQ_C gp32 CsgF PRA-PH Phage_clamp_A Collagen HSP20 DNA_Packaging Phage_T4_gp19 T4_Gp59_C Gp23 GPW_gp25 DNA_pol_B_exo1 Tn7_TnsA-like_N Glycos_transf_1 Fe-S_biosyn Formyl_trans_N Ribonuc_red_lgN S4 AAA_5 Glyco_transf_8 ResIII GDP_Man_Dehyd DNA_pol_B CsgG Glutaredoxin Na_Pi_cotrans RecA PDDEXK_1 Terminase_6C DegT_DnrJ_EryC1 ArdcN RNaseH_C Phage_sheath_1C Translat_reg 5_3_exonuc_N Pe…	missing	missing
281_RNODE_10	281_RNODE_10_length_143244_14	missing	missing	Fe-S cluster assembly domain superfamily,-	missing	missing	FE-S PROTEIN MATURATION AUXILIARY FACTOR YITW,-	missing	missing	missing	missing	missing	missing	Fe-S cluster assembly domain superfamily,Fe-S cluster assembly (FSCA) domain-like	missing	S	Iron-sulfur cluster assembly protein	FeS_assembly_P	Chromosome	PsiE 2OG-FeII_Oxy_5 Cupin_2 Trans_coact T4_Gp59_N T4_Gp59_C gp32 T4_baseplate Tn7_TnsA-like_N T4_tail_cap Phage_gp53 Gp5_OB FeS_assembly_P GPW_gp25 DUF4815 DUF4815 DUF4815 DUF6065 2OG-FeII_Oxy_3 Aminotran_1_2 T4_neck-protein T4_neck-protein T4-gp15_tss DNA_Packaging Terminase_6N Terminase_6C Phage_sheath_1 Phage_sheath_1C Phage_T4_gp19 Portal_Gp20 Collagen Collagen RecA Peptidase_S77 Gp23 Gp23 Jm…	Virus	Ribonuc_red_sm CbbQ_C gp32 CsgF PRA-PH Phage_clamp_A Collagen HSP20 DNA_Packaging Phage_T4_gp19 T4_Gp59_C Gp23 GPW_gp25 DNA_pol_B_exo1 Tn7_TnsA-like_N Glycos_transf_1 Fe-S_biosyn Formyl_trans_N Ribonuc_red_lgN S4 AAA_5 Glyco_transf_8 ResIII GDP_Man_Dehyd DNA_pol_B CsgG Glutaredoxin Na_Pi_cotrans RecA PDDEXK_1 Terminase_6C DegT_DnrJ_EryC1 ArdcN RNaseH_C Phage_sheath_1C Translat_reg 5_3_exonuc_N Pe…	missing	missing
281_RNODE_10	281_RNODE_10_length_143244_142	missing	-,PIN_T4-like	-,5' to 3' exonuclease	missing	missing	Flap endonuclease,FLAP ENDONUCLEASE XNI	missing	missing	missing	missing	missing	missing	PIN-like domain superfamily,PIN domain-like	missing	S	5'-3' exonuclease, N-terminal resolvase-like domain	-	Chromosome	PsiE 2OG-FeII_Oxy_5 Cupin_2 Trans_coact T4_Gp59_N T4_Gp59_C gp32 T4_baseplate Tn7_TnsA-like_N T4_tail_cap Phage_gp53 Gp5_OB FeS_assembly_P GPW_gp25 DUF4815 DUF4815 DUF4815 DUF6065 2OG-FeII_Oxy_3 Aminotran_1_2 T4_neck-protein T4_neck-protein T4-gp15_tss DNA_Packaging Terminase_6N Terminase_6C Phage_sheath_1 Phage_sheath_1C Phage_T4_gp19 Portal_Gp20 Collagen Collagen RecA Peptidase_S77 Gp23 Gp23 Jm…	Virus	Ribonuc_red_sm CbbQ_C gp32 CsgF PRA-PH Phage_clamp_A Collagen HSP20 DNA_Packaging Phage_T4_gp19 T4_Gp59_C Gp23 GPW_gp25 DNA_pol_B_exo1 Tn7_TnsA-like_N Glycos_transf_1 Fe-S_biosyn Formyl_trans_N Ribonuc_red_lgN S4 AAA_5 Glyco_transf_8 ResIII GDP_Man_Dehyd DNA_pol_B CsgG Glutaredoxin Na_Pi_cotrans RecA PDDEXK_1 Terminase_6C DegT_DnrJ_EryC1 ArdcN RNaseH_C Phage_sheath_1C Translat_reg 5_3_exonuc_N Pe…	missing	missing
281_RNODE_10	281_RNODE_10_length_143244_145	glucosyltransferase activity	-,GT4_PimA-like	-,Glycogen Phosphorylase B;	missing	missing	missing	missing	missing	missing	missing	missing	missing	-,UDP-Glycosyltransferase/glycogen phosphorylase	missing	M	Glycosyl transferases group 1	Glycos_transf_1	Chromosome	PsiE 2OG-FeII_Oxy_5 Cupin_2 Trans_coact T4_Gp59_N T4_Gp59_C gp32 T4_baseplate Tn7_TnsA-like_N T4_tail_cap Phage_gp53 Gp5_OB FeS_assembly_P GPW_gp25 DUF4815 DUF4815 DUF4815 DUF6065 2OG-FeII_Oxy_3 Aminotran_1_2 T4_neck-protein T4_neck-protein T4-gp15_tss DNA_Packaging Terminase_6N Terminase_6C Phage_sheath_1 Phage_sheath_1C Phage_T4_gp19 Portal_Gp20 Collagen Collagen RecA Peptidase_S77 Gp23 Gp23 Jm…	Virus	Ribonuc_red_sm CbbQ_C gp32 CsgF PRA-PH Phage_clamp_A Collagen HSP20 DNA_Packaging Phage_T4_gp19 T4_Gp59_C Gp23 GPW_gp25 DNA_pol_B_exo1 Tn7_TnsA-like_N Glycos_transf_1 Fe-S_biosyn Formyl_trans_N Ribonuc_red_lgN S4 AAA_5 Glyco_transf_8 ResIII GDP_Man_Dehyd DNA_pol_B CsgG Glutaredoxin Na_Pi_cotrans RecA PDDEXK_1 Terminase_6C DegT_DnrJ_EryC1 ArdcN RNaseH_C Phage_sheath_1C Translat_reg 5_3_exonuc_N Pe…	missing	missing
281_RNODE_10	281_RNODE_10_length_143244_148	missing	HNHc,HNH nuclease	missing	missing	-,consensus disorder prediction	missing	missing	missing	missing	missing	missing	missing	missing	missing	missing	missing	missing	Chromosome	PsiE 2OG-FeII_Oxy_5 Cupin_2 Trans_coact T4_Gp59_N T4_Gp59_C gp32 T4_baseplate Tn7_TnsA-like_N T4_tail_cap Phage_gp53 Gp5_OB FeS_assembly_P GPW_gp25 DUF4815 DUF4815 DUF4815 DUF6065 2OG-FeII_Oxy_3 Aminotran_1_2 T4_neck-protein T4_neck-protein T4-gp15_tss DNA_Packaging Terminase_6N Terminase_6C Phage_sheath_1 Phage_sheath_1C Phage_T4_gp19 Portal_Gp20 Collagen Collagen RecA Peptidase_S77 Gp23 Gp23 Jm…	Virus	Ribonuc_red_sm CbbQ_C gp32 CsgF PRA-PH Phage_clamp_A Collagen HSP20 DNA_Packaging Phage_T4_gp19 T4_Gp59_C Gp23 GPW_gp25 DNA_pol_B_exo1 Tn7_TnsA-like_N Glycos_transf_1 Fe-S_biosyn Formyl_trans_N Ribonuc_red_lgN S4 AAA_5 Glyco_transf_8 ResIII GDP_Man_Dehyd DNA_pol_B CsgG Glutaredoxin Na_Pi_cotrans RecA PDDEXK_1 Terminase_6C DegT_DnrJ_EryC1 ArdcN RNaseH_C Phage_sheath_1C Translat_reg 5_3_exonuc_N Pe…	missing	missing
281_RNODE_10	281_RNODE_10_length_143244_149	missing	S4,RNA-binding S4 domain	-,RNA-binding S4 domain superfamily	missing	missing	missing	missing	missing	missing	RNA-binding S4 domain,S4 RNA-binding domain profile.	missing	missing	-,Alpha-L RNA-binding motif	missing	missing	missing	missing	Chromosome	PsiE 2OG-FeII_Oxy_5 Cupin_2 Trans_coact T4_Gp59_N T4_Gp59_C gp32 T4_baseplate Tn7_TnsA-like_N T4_tail_cap Phage_gp53 Gp5_OB FeS_assembly_P GPW_gp25 DUF4815 DUF4815 DUF4815 DUF6065 2OG-FeII_Oxy_3 Aminotran_1_2 T4_neck-protein T4_neck-protein T4-gp15_tss DNA_Packaging Terminase_6N Terminase_6C Phage_sheath_1 Phage_sheath_1C Phage_T4_gp19 Portal_Gp20 Collagen Collagen RecA Peptidase_S77 Gp23 Gp23 Jm…	Virus	Ribonuc_red_sm CbbQ_C gp32 CsgF PRA-PH Phage_clamp_A Collagen HSP20 DNA_Packaging Phage_T4_gp19 T4_Gp59_C Gp23 GPW_gp25 DNA_pol_B_exo1 Tn7_TnsA-like_N Glycos_transf_1 Fe-S_biosyn Formyl_trans_N Ribonuc_red_lgN S4 AAA_5 Glyco_transf_8 ResIII GDP_Man_Dehyd DNA_pol_B CsgG Glutaredoxin Na_Pi_cotrans RecA PDDEXK_1 Terminase_6C DegT_DnrJ_EryC1 ArdcN RNaseH_C Phage_sheath_1C Translat_reg 5_3_exonuc_N Pe…	missing	missing
281_RNODE_10	281_RNODE_10_length_143244_150	missing	missing	missing	missing	-,consensus disorder prediction	missing	missing	missing	missing	missing	missing	missing	missing	missing	missing	missing	missing	Chromosome	PsiE 2OG-FeII_Oxy_5 Cupin_2 Trans_coact T4_Gp59_N T4_Gp59_C gp32 T4_baseplate Tn7_TnsA-like_N T4_tail_cap Phage_gp53 Gp5_OB FeS_assembly_P GPW_gp25 DUF4815 DUF4815 DUF4815 DUF6065 2OG-FeII_Oxy_3 Aminotran_1_2 T4_neck-protein T4_neck-protein T4-gp15_tss DNA_Packaging Terminase_6N Terminase_6C Phage_sheath_1 Phage_sheath_1C Phage_T4_gp19 Portal_Gp20 Collagen Collagen RecA Peptidase_S77 Gp23 Gp23 Jm…	Virus	Ribonuc_red_sm CbbQ_C gp32 CsgF PRA-PH Phage_clamp_A Collagen HSP20 DNA_Packaging Phage_T4_gp19 T4_Gp59_C Gp23 GPW_gp25 DNA_pol_B_exo1 Tn7_TnsA-like_N Glycos_transf_1 Fe-S_biosyn Formyl_trans_N Ribonuc_red_lgN S4 AAA_5 Glyco_transf_8 ResIII GDP_Man_Dehyd DNA_pol_B CsgG Glutaredoxin Na_Pi_cotrans RecA PDDEXK_1 Terminase_6C DegT_DnrJ_EryC1 ArdcN RNaseH_C Phage_sheath_1C Translat_reg 5_3_exonuc_N Pe…	missing	missing
281_RNODE_10	281_RNODE_10_length_143244_152	intercellular transfer by conjugation,missing,plasmid function unknown	missing	missing	missing	missing	missing	missing	missing	missing	missing	missing	missing	missing	missing	missing	missing	missing	Chromosome	PsiE 2OG-FeII_Oxy_5 Cupin_2 Trans_coact T4_Gp59_N T4_Gp59_C gp32 T4_baseplate Tn7_TnsA-like_N T4_tail_cap Phage_gp53 Gp5_OB FeS_assembly_P GPW_gp25 DUF4815 DUF4815 DUF4815 DUF6065 2OG-FeII_Oxy_3 Aminotran_1_2 T4_neck-protein T4_neck-protein T4-gp15_tss DNA_Packaging Terminase_6N Terminase_6C Phage_sheath_1 Phage_sheath_1C Phage_T4_gp19 Portal_Gp20 Collagen Collagen RecA Peptidase_S77 Gp23 Gp23 Jm…	Virus	Ribonuc_red_sm CbbQ_C gp32 CsgF PRA-PH Phage_clamp_A Collagen HSP20 DNA_Packaging Phage_T4_gp19 T4_Gp59_C Gp23 GPW_gp25 DNA_pol_B_exo1 Tn7_TnsA-like_N Glycos_transf_1 Fe-S_biosyn Formyl_trans_N Ribonuc_red_lgN S4 AAA_5 Glyco_transf_8 ResIII GDP_Man_Dehyd DNA_pol_B CsgG Glutaredoxin Na_Pi_cotrans RecA PDDEXK_1 Terminase_6C DegT_DnrJ_EryC1 ArdcN RNaseH_C Phage_sheath_1C Translat_reg 5_3_exonuc_N Pe…	missing	missing
281_RNODE_10	281_RNODE_10_length_143244_153	protein kinase activity,two-component sensor activity	Adenylyl cyclase class-3/4/guanylyl cyclase,CHD	Adenylyl Cyclase,Nucleotide cyclase	missing	missing	-, TERMINAL-DIFFERENTIATION SPECIFIC,ADENYLATE CYCLASE	missing	missing	missing	Adenylyl cyclase class-3/4/guanylyl cyclase,Guanylate cyclase domain profile.	missing	CHASE2_2,CHASE2	Nucleotide cyclase	missing	T	Adenylyl- / guanylyl cyclase, catalytic domain	Guanylate_cyc,HAMP	Chromosome	PsiE 2OG-FeII_Oxy_5 Cupin_2 Trans_coact T4_Gp59_N T4_Gp59_C gp32 T4_baseplate Tn7_TnsA-like_N T4_tail_cap Phage_gp53 Gp5_OB FeS_assembly_P GPW_gp25 DUF4815 DUF4815 DUF4815 DUF6065 2OG-FeII_Oxy_3 Aminotran_1_2 T4_neck-protein T4_neck-protein T4-gp15_tss DNA_Packaging Terminase_6N Terminase_6C Phage_sheath_1 Phage_sheath_1C Phage_T4_gp19 Portal_Gp20 Collagen Collagen RecA Peptidase_S77 Gp23 Gp23 Jm…	Virus	Ribonuc_red_sm CbbQ_C gp32 CsgF PRA-PH Phage_clamp_A Collagen HSP20 DNA_Packaging Phage_T4_gp19 T4_Gp59_C Gp23 GPW_gp25 DNA_pol_B_exo1 Tn7_TnsA-like_N Glycos_transf_1 Fe-S_biosyn Formyl_trans_N Ribonuc_red_lgN S4 AAA_5 Glyco_transf_8 ResIII GDP_Man_Dehyd DNA_pol_B CsgG Glutaredoxin Na_Pi_cotrans RecA PDDEXK_1 Terminase_6C DegT_DnrJ_EryC1 ArdcN RNaseH_C Phage_sheath_1C Translat_reg 5_3_exonuc_N Pe…	missing	missing
281_RNODE_10	281_RNODE_10_length_143244_157	missing	missing	missing	missing	-,consensus disorder prediction	missing	missing	missing	missing	missing	missing	missing	missing	missing	missing	missing	missing	Chromosome	PsiE 2OG-FeII_Oxy_5 Cupin_2 Trans_coact T4_Gp59_N T4_Gp59_C gp32 T4_baseplate Tn7_TnsA-like_N T4_tail_cap Phage_gp53 Gp5_OB FeS_assembly_P GPW_gp25 DUF4815 DUF4815 DUF4815 DUF6065 2OG-FeII_Oxy_3 Aminotran_1_2 T4_neck-protein T4_neck-protein T4-gp15_tss DNA_Packaging Terminase_6N Terminase_6C Phage_sheath_1 Phage_sheath_1C Phage_T4_gp19 Portal_Gp20 Collagen Collagen RecA Peptidase_S77 Gp23 Gp23 Jm…	Virus	Ribonuc_red_sm CbbQ_C gp32 CsgF PRA-PH Phage_clamp_A Collagen HSP20 DNA_Packaging Phage_T4_gp19 T4_Gp59_C Gp23 GPW_gp25 DNA_pol_B_exo1 Tn7_TnsA-like_N Glycos_transf_1 Fe-S_biosyn Formyl_trans_N Ribonuc_red_lgN S4 AAA_5 Glyco_transf_8 ResIII GDP_Man_Dehyd DNA_pol_B CsgG Glutaredoxin Na_Pi_cotrans RecA PDDEXK_1 Terminase_6C DegT_DnrJ_EryC1 ArdcN RNaseH_C Phage_sheath_1C Translat_reg 5_3_exonuc_N Pe…	missing	missing
281_RNODE_10	281_RNODE_10_length_143244_158	missing	missing	-	missing	missing	CURLI PRODUCTION ASSEMBLY/TRANSPORT COMPONENT CSGG,-	missing	missing	missing	-,Prokaryotic membrane lipoprotein lipid attachment site profile.	missing	missing	missing	missing	M	protein involved in formation of curli polymers	CsgG	Chromosome	PsiE 2OG-FeII_Oxy_5 Cupin_2 Trans_coact T4_Gp59_N T4_Gp59_C gp32 T4_baseplate Tn7_TnsA-like_N T4_tail_cap Phage_gp53 Gp5_OB FeS_assembly_P GPW_gp25 DUF4815 DUF4815 DUF4815 DUF6065 2OG-FeII_Oxy_3 Aminotran_1_2 T4_neck-protein T4_neck-protein T4-gp15_tss DNA_Packaging Terminase_6N Terminase_6C Phage_sheath_1 Phage_sheath_1C Phage_T4_gp19 Portal_Gp20 Collagen Collagen RecA Peptidase_S77 Gp23 Gp23 Jm…	Virus	Ribonuc_red_sm CbbQ_C gp32 CsgF PRA-PH Phage_clamp_A Collagen HSP20 DNA_Packaging Phage_T4_gp19 T4_Gp59_C Gp23 GPW_gp25 DNA_pol_B_exo1 Tn7_TnsA-like_N Glycos_transf_1 Fe-S_biosyn Formyl_trans_N Ribonuc_red_lgN S4 AAA_5 Glyco_transf_8 ResIII GDP_Man_Dehyd DNA_pol_B CsgG Glutaredoxin Na_Pi_cotrans RecA PDDEXK_1 Terminase_6C DegT_DnrJ_EryC1 ArdcN RNaseH_C Phage_sheath_1C Translat_reg 5_3_exonuc_N Pe…	missing	missing
281_RNODE_10	281_RNODE_10_length_143244_16	missing	missing	-	missing	missing	-,DNA POLYMERASE CATALYTIC SUBUNIT	missing	DNA-directed DNA-polymerase family B signature,DNA-directed DNA polymerase, family B	missing	missing	missing	family B,polmehr3,DNA-directed DNA polymerase	DNA/RNA polymerase superfamily,DNA/RNA polymerases	missing	S	DNA polymerase family B	-	Chromosome	PsiE 2OG-FeII_Oxy_5 Cupin_2 Trans_coact T4_Gp59_N T4_Gp59_C gp32 T4_baseplate Tn7_TnsA-like_N T4_tail_cap Phage_gp53 Gp5_OB FeS_assembly_P GPW_gp25 DUF4815 DUF4815 DUF4815 DUF6065 2OG-FeII_Oxy_3 Aminotran_1_2 T4_neck-protein T4_neck-protein T4-gp15_tss DNA_Packaging Terminase_6N Terminase_6C Phage_sheath_1 Phage_sheath_1C Phage_T4_gp19 Portal_Gp20 Collagen Collagen RecA Peptidase_S77 Gp23 Gp23 Jm…	Virus	Ribonuc_red_sm CbbQ_C gp32 CsgF PRA-PH Phage_clamp_A Collagen HSP20 DNA_Packaging Phage_T4_gp19 T4_Gp59_C Gp23 GPW_gp25 DNA_pol_B_exo1 Tn7_TnsA-like_N Glycos_transf_1 Fe-S_biosyn Formyl_trans_N Ribonuc_red_lgN S4 AAA_5 Glyco_transf_8 ResIII GDP_Man_Dehyd DNA_pol_B CsgG Glutaredoxin Na_Pi_cotrans RecA PDDEXK_1 Terminase_6C DegT_DnrJ_EryC1 ArdcN RNaseH_C Phage_sheath_1C Translat_reg 5_3_exonuc_N Pe…	missing	missing
281_RNODE_10	281_RNODE_10_length_143244_162	missing	missing	-,q2cbj1_9rhob like domain	missing	missing	missing	missing	missing	missing	missing	missing	missing	missing	missing	missing	missing	missing	Chromosome	PsiE 2OG-FeII_Oxy_5 Cupin_2 Trans_coact T4_Gp59_N T4_Gp59_C gp32 T4_baseplate Tn7_TnsA-like_N T4_tail_cap Phage_gp53 Gp5_OB FeS_assembly_P GPW_gp25 DUF4815 DUF4815 DUF4815 DUF6065 2OG-FeII_Oxy_3 Aminotran_1_2 T4_neck-protein T4_neck-protein T4-gp15_tss DNA_Packaging Terminase_6N Terminase_6C Phage_sheath_1 Phage_sheath_1C Phage_T4_gp19 Portal_Gp20 Collagen Collagen RecA Peptidase_S77 Gp23 Gp23 Jm…	Virus	Ribonuc_red_sm CbbQ_C gp32 CsgF PRA-PH Phage_clamp_A Collagen HSP20 DNA_Packaging Phage_T4_gp19 T4_Gp59_C Gp23 GPW_gp25 DNA_pol_B_exo1 Tn7_TnsA-like_N Glycos_transf_1 Fe-S_biosyn Formyl_trans_N Ribonuc_red_lgN S4 AAA_5 Glyco_transf_8 ResIII GDP_Man_Dehyd DNA_pol_B CsgG Glutaredoxin Na_Pi_cotrans RecA PDDEXK_1 Terminase_6C DegT_DnrJ_EryC1 ArdcN RNaseH_C Phage_sheath_1C Translat_reg 5_3_exonuc_N Pe…	missing	missing
281_RNODE_10	281_RNODE_10_length_143244_163	missing	missing	Deoxyribonucleotidase; domain 2,-	missing	missing	missing	missing	missing	missing	missing	missing	missing	HAD-like superfamily,HAD-like	missing	missing	missing	missing	Chromosome	PsiE 2OG-FeII_Oxy_5 Cupin_2 Trans_coact T4_Gp59_N T4_Gp59_C gp32 T4_baseplate Tn7_TnsA-like_N T4_tail_cap Phage_gp53 Gp5_OB FeS_assembly_P GPW_gp25 DUF4815 DUF4815 DUF4815 DUF6065 2OG-FeII_Oxy_3 Aminotran_1_2 T4_neck-protein T4_neck-protein T4-gp15_tss DNA_Packaging Terminase_6N Terminase_6C Phage_sheath_1 Phage_sheath_1C Phage_T4_gp19 Portal_Gp20 Collagen Collagen RecA Peptidase_S77 Gp23 Gp23 Jm…	Virus	Ribonuc_red_sm CbbQ_C gp32 CsgF PRA-PH Phage_clamp_A Collagen HSP20 DNA_Packaging Phage_T4_gp19 T4_Gp59_C Gp23 GPW_gp25 DNA_pol_B_exo1 Tn7_TnsA-like_N Glycos_transf_1 Fe-S_biosyn Formyl_trans_N Ribonuc_red_lgN S4 AAA_5 Glyco_transf_8 ResIII GDP_Man_Dehyd DNA_pol_B CsgG Glutaredoxin Na_Pi_cotrans RecA PDDEXK_1 Terminase_6C DegT_DnrJ_EryC1 ArdcN RNaseH_C Phage_sheath_1C Translat_reg 5_3_exonuc_N Pe…	missing	missing
281_RNODE_10	281_RNODE_10_length_143244_167	missing	missing	Nucleotide-diphospho-sugar transferases,Spore Coat Polysaccharide Biosynthesis Protein SpsA; Chain A	missing	missing	missing	missing	missing	missing	missing	missing	missing	Nucleotide-diphospho-sugar transferases	missing	M	glycosyl transferase family 8	Glyco_transf_8	Chromosome	PsiE 2OG-FeII_Oxy_5 Cupin_2 Trans_coact T4_Gp59_N T4_Gp59_C gp32 T4_baseplate Tn7_TnsA-like_N T4_tail_cap Phage_gp53 Gp5_OB FeS_assembly_P GPW_gp25 DUF4815 DUF4815 DUF4815 DUF6065 2OG-FeII_Oxy_3 Aminotran_1_2 T4_neck-protein T4_neck-protein T4-gp15_tss DNA_Packaging Terminase_6N Terminase_6C Phage_sheath_1 Phage_sheath_1C Phage_T4_gp19 Portal_Gp20 Collagen Collagen RecA Peptidase_S77 Gp23 Gp23 Jm…	Virus	Ribonuc_red_sm CbbQ_C gp32 CsgF PRA-PH Phage_clamp_A Collagen HSP20 DNA_Packaging Phage_T4_gp19 T4_Gp59_C Gp23 GPW_gp25 DNA_pol_B_exo1 Tn7_TnsA-like_N Glycos_transf_1 Fe-S_biosyn Formyl_trans_N Ribonuc_red_lgN S4 AAA_5 Glyco_transf_8 ResIII GDP_Man_Dehyd DNA_pol_B CsgG Glutaredoxin Na_Pi_cotrans RecA PDDEXK_1 Terminase_6C DegT_DnrJ_EryC1 ArdcN RNaseH_C Phage_sheath_1C Translat_reg 5_3_exonuc_N Pe…	missing	missing
281_RNODE_10	281_RNODE_10_length_143244_168	missing,missing	-,cupin_PMI_typeII_C	RmlC-like jelly roll fold,Jelly Rolls	missing	missing	-,BIFUNCTIONAL PROTEIN HLDE	missing	missing	missing	missing	missing	missing	Nucleotidylyl transferase,-	cyt_tran_rel: cytidyltransferase-like domain,Cytidyltransferase-like domain	G	Mannose-6-phosphate isomerase	MannoseP_isomer	Chromosome	PsiE 2OG-FeII_Oxy_5 Cupin_2 Trans_coact T4_Gp59_N T4_Gp59_C gp32 T4_baseplate Tn7_TnsA-like_N T4_tail_cap Phage_gp53 Gp5_OB FeS_assembly_P GPW_gp25 DUF4815 DUF4815 DUF4815 DUF6065 2OG-FeII_Oxy_3 Aminotran_1_2 T4_neck-protein T4_neck-protein T4-gp15_tss DNA_Packaging Terminase_6N Terminase_6C Phage_sheath_1 Phage_sheath_1C Phage_T4_gp19 Portal_Gp20 Collagen Collagen RecA Peptidase_S77 Gp23 Gp23 Jm…	Virus	Ribonuc_red_sm CbbQ_C gp32 CsgF PRA-PH Phage_clamp_A Collagen HSP20 DNA_Packaging Phage_T4_gp19 T4_Gp59_C Gp23 GPW_gp25 DNA_pol_B_exo1 Tn7_TnsA-like_N Glycos_transf_1 Fe-S_biosyn Formyl_trans_N Ribonuc_red_lgN S4 AAA_5 Glyco_transf_8 ResIII GDP_Man_Dehyd DNA_pol_B CsgG Glutaredoxin Na_Pi_cotrans RecA PDDEXK_1 Terminase_6C DegT_DnrJ_EryC1 ArdcN RNaseH_C Phage_sheath_1C Translat_reg 5_3_exonuc_N Pe…	missing	missing
281_RNODE_10	281_RNODE_10_length_143244_170	DNA endonuclease activity	missing	-,SNase-like, OB-fold superfamily	missing	missing	missing	missing	missing	missing	Thermonuclease domain profile., OB-fold,Staphylococcal nuclease (SNase-like)	missing	Staphylococcal nuclease (SNase-like), OB-fold,SNASE_2	-,Staphylococcal nuclease	missing	L	nuclease	Ada_Zn_binding,Excalibur,SNase	Chromosome	PsiE 2OG-FeII_Oxy_5 Cupin_2 Trans_coact T4_Gp59_N T4_Gp59_C gp32 T4_baseplate Tn7_TnsA-like_N T4_tail_cap Phage_gp53 Gp5_OB FeS_assembly_P GPW_gp25 DUF4815 DUF4815 DUF4815 DUF6065 2OG-FeII_Oxy_3 Aminotran_1_2 T4_neck-protein T4_neck-protein T4-gp15_tss DNA_Packaging Terminase_6N Terminase_6C Phage_sheath_1 Phage_sheath_1C Phage_T4_gp19 Portal_Gp20 Collagen Collagen RecA Peptidase_S77 Gp23 Gp23 Jm…	Virus	Ribonuc_red_sm CbbQ_C gp32 CsgF PRA-PH Phage_clamp_A Collagen HSP20 DNA_Packaging Phage_T4_gp19 T4_Gp59_C Gp23 GPW_gp25 DNA_pol_B_exo1 Tn7_TnsA-like_N Glycos_transf_1 Fe-S_biosyn Formyl_trans_N Ribonuc_red_lgN S4 AAA_5 Glyco_transf_8 ResIII GDP_Man_Dehyd DNA_pol_B CsgG Glutaredoxin Na_Pi_cotrans RecA PDDEXK_1 Terminase_6C DegT_DnrJ_EryC1 ArdcN RNaseH_C Phage_sheath_1C Translat_reg 5_3_exonuc_N Pe…	missing	missing
281_RNODE_10	281_RNODE_10_length_143244_171	missing	missing	missing	missing	missing	missing	missing	missing	missing	missing	missing	missing	missing	missing	-	-	-	Chromosome	PsiE 2OG-FeII_Oxy_5 Cupin_2 Trans_coact T4_Gp59_N T4_Gp59_C gp32 T4_baseplate Tn7_TnsA-like_N T4_tail_cap Phage_gp53 Gp5_OB FeS_assembly_P GPW_gp25 DUF4815 DUF4815 DUF4815 DUF6065 2OG-FeII_Oxy_3 Aminotran_1_2 T4_neck-protein T4_neck-protein T4-gp15_tss DNA_Packaging Terminase_6N Terminase_6C Phage_sheath_1 Phage_sheath_1C Phage_T4_gp19 Portal_Gp20 Collagen Collagen RecA Peptidase_S77 Gp23 Gp23 Jm…	Virus	Ribonuc_red_sm CbbQ_C gp32 CsgF PRA-PH Phage_clamp_A Collagen HSP20 DNA_Packaging Phage_T4_gp19 T4_Gp59_C Gp23 GPW_gp25 DNA_pol_B_exo1 Tn7_TnsA-like_N Glycos_transf_1 Fe-S_biosyn Formyl_trans_N Ribonuc_red_lgN S4 AAA_5 Glyco_transf_8 ResIII GDP_Man_Dehyd DNA_pol_B CsgG Glutaredoxin Na_Pi_cotrans RecA PDDEXK_1 Terminase_6C DegT_DnrJ_EryC1 ArdcN RNaseH_C Phage_sheath_1C Translat_reg 5_3_exonuc_N Pe…	missing	missing
281_RNODE_10	281_RNODE_10_length_143244_173	missing,missing	missing	-,Ferritin-like	missing	missing	-,PHENYLACETIC ACID DEGRADATION PROTEIN PAA	missing	missing	missing	missing	missing	missing	Ferritin-like superfamily,Ferritin-like	missing	S	Phenylacetic acid catabolic protein	PaaA_PaaC	Chromosome	PsiE 2OG-FeII_Oxy_5 Cupin_2 Trans_coact T4_Gp59_N T4_Gp59_C gp32 T4_baseplate Tn7_TnsA-like_N T4_tail_cap Phage_gp53 Gp5_OB FeS_assembly_P GPW_gp25 DUF4815 DUF4815 DUF4815 DUF6065 2OG-FeII_Oxy_3 Aminotran_1_2 T4_neck-protein T4_neck-protein T4-gp15_tss DNA_Packaging Terminase_6N Terminase_6C Phage_sheath_1 Phage_sheath_1C Phage_T4_gp19 Portal_Gp20 Collagen Collagen RecA Peptidase_S77 Gp23 Gp23 Jm…	Virus	Ribonuc_red_sm CbbQ_C gp32 CsgF PRA-PH Phage_clamp_A Collagen HSP20 DNA_Packaging Phage_T4_gp19 T4_Gp59_C Gp23 GPW_gp25 DNA_pol_B_exo1 Tn7_TnsA-like_N Glycos_transf_1 Fe-S_biosyn Formyl_trans_N Ribonuc_red_lgN S4 AAA_5 Glyco_transf_8 ResIII GDP_Man_Dehyd DNA_pol_B CsgG Glutaredoxin Na_Pi_cotrans RecA PDDEXK_1 Terminase_6C DegT_DnrJ_EryC1 ArdcN RNaseH_C Phage_sheath_1C Translat_reg 5_3_exonuc_N Pe…	missing	missing
281_RNODE_10	281_RNODE_10_length_143244_174	missing,missing,missing,missing	RNRR2,Ribonucleotide reductase small subunit	Ribonucleotide reductase-like,Ribonucleotide Reductase	missing	missing	Ribonucleotide reductase small subunit family,RIBONUCLEOSIDE-DIPHOSPHATE REDUCTASE SMALL CHAIN	missing	Glutaredoxin signature,Glutaredoxin subgroup	missing	Glutaredoxin domain profile.,Glutaredoxin	missing	missing	Thioredoxin-like superfamily,Thioredoxin-like	missing	F	Provides the precursors necessary for DNA synthesis. Catalyzes the biosynthesis of deoxyribonucleotides from the corresponding ribonucleotides	Glutaredoxin,Ribonuc_red_sm	Chromosome	PsiE 2OG-FeII_Oxy_5 Cupin_2 Trans_coact T4_Gp59_N T4_Gp59_C gp32 T4_baseplate Tn7_TnsA-like_N T4_tail_cap Phage_gp53 Gp5_OB FeS_assembly_P GPW_gp25 DUF4815 DUF4815 DUF4815 DUF6065 2OG-FeII_Oxy_3 Aminotran_1_2 T4_neck-protein T4_neck-protein T4-gp15_tss DNA_Packaging Terminase_6N Terminase_6C Phage_sheath_1 Phage_sheath_1C Phage_T4_gp19 Portal_Gp20 Collagen Collagen RecA Peptidase_S77 Gp23 Gp23 Jm…	Virus	Ribonuc_red_sm CbbQ_C gp32 CsgF PRA-PH Phage_clamp_A Collagen HSP20 DNA_Packaging Phage_T4_gp19 T4_Gp59_C Gp23 GPW_gp25 DNA_pol_B_exo1 Tn7_TnsA-like_N Glycos_transf_1 Fe-S_biosyn Formyl_trans_N Ribonuc_red_lgN S4 AAA_5 Glyco_transf_8 ResIII GDP_Man_Dehyd DNA_pol_B CsgG Glutaredoxin Na_Pi_cotrans RecA PDDEXK_1 Terminase_6C DegT_DnrJ_EryC1 ArdcN RNaseH_C Phage_sheath_1C Translat_reg 5_3_exonuc_N Pe…	missing	missing
281_RNODE_10	281_RNODE_10_length_143244_175	missing	missing	-	missing	missing	Ribonucleoside-diphosphate reductase large subunit,RIBONUCLEOSIDE-DIPHOSPHATE REDUCTASE LARGE CHAIN	missing	Ribonucleotide reductase large chain signature,Ribonucleotide reductase large subunit, C-terminal	missing	missing	missing	missing	Ribonucleotide reductase R1 subunit, N-terminal,R1 subunit of ribonucleotide reductase, N-terminal domain	missing	F	Provides the precursors necessary for DNA synthesis. Catalyzes the biosynthesis of deoxyribonucleotides from the corresponding ribonucleotides	ATP-cone,LAGLIDADG_3,Ribonuc_red_lgC,Ribonuc_red_lgN	Chromosome	PsiE 2OG-FeII_Oxy_5 Cupin_2 Trans_coact T4_Gp59_N T4_Gp59_C gp32 T4_baseplate Tn7_TnsA-like_N T4_tail_cap Phage_gp53 Gp5_OB FeS_assembly_P GPW_gp25 DUF4815 DUF4815 DUF4815 DUF6065 2OG-FeII_Oxy_3 Aminotran_1_2 T4_neck-protein T4_neck-protein T4-gp15_tss DNA_Packaging Terminase_6N Terminase_6C Phage_sheath_1 Phage_sheath_1C Phage_T4_gp19 Portal_Gp20 Collagen Collagen RecA Peptidase_S77 Gp23 Gp23 Jm…	Virus	Ribonuc_red_sm CbbQ_C gp32 CsgF PRA-PH Phage_clamp_A Collagen HSP20 DNA_Packaging Phage_T4_gp19 T4_Gp59_C Gp23 GPW_gp25 DNA_pol_B_exo1 Tn7_TnsA-like_N Glycos_transf_1 Fe-S_biosyn Formyl_trans_N Ribonuc_red_lgN S4 AAA_5 Glyco_transf_8 ResIII GDP_Man_Dehyd DNA_pol_B CsgG Glutaredoxin Na_Pi_cotrans RecA PDDEXK_1 Terminase_6C DegT_DnrJ_EryC1 ArdcN RNaseH_C Phage_sheath_1C Translat_reg 5_3_exonuc_N Pe…	missing	missing
281_RNODE_10	281_RNODE_10_length_143244_176	missing	missing	-,Thymidylate synthase ThyX superfamily	missing	missing	FLAVIN-DEPENDENT THYMIDYLATE SYNTHASE,Thymidylate synthase ThyX	missing	missing	missing	Flavin-dependent thymidylate synthase (thyX) domain profile.,Thymidylate synthase ThyX	missing	missing	Thymidylate synthase-complementing protein Thy1,Thymidylate synthase ThyX superfamily	flavin-dependent,Thymidylate synthase ThyX,thyX: thymidylate synthase	F	Thymidylate synthase complementing protein	Thy1	Chromosome	PsiE 2OG-FeII_Oxy_5 Cupin_2 Trans_coact T4_Gp59_N T4_Gp59_C gp32 T4_baseplate Tn7_TnsA-like_N T4_tail_cap Phage_gp53 Gp5_OB FeS_assembly_P GPW_gp25 DUF4815 DUF4815 DUF4815 DUF6065 2OG-FeII_Oxy_3 Aminotran_1_2 T4_neck-protein T4_neck-protein T4-gp15_tss DNA_Packaging Terminase_6N Terminase_6C Phage_sheath_1 Phage_sheath_1C Phage_T4_gp19 Portal_Gp20 Collagen Collagen RecA Peptidase_S77 Gp23 Gp23 Jm…	Virus	Ribonuc_red_sm CbbQ_C gp32 CsgF PRA-PH Phage_clamp_A Collagen HSP20 DNA_Packaging Phage_T4_gp19 T4_Gp59_C Gp23 GPW_gp25 DNA_pol_B_exo1 Tn7_TnsA-like_N Glycos_transf_1 Fe-S_biosyn Formyl_trans_N Ribonuc_red_lgN S4 AAA_5 Glyco_transf_8 ResIII GDP_Man_Dehyd DNA_pol_B CsgG Glutaredoxin Na_Pi_cotrans RecA PDDEXK_1 Terminase_6C DegT_DnrJ_EryC1 ArdcN RNaseH_C Phage_sheath_1C Translat_reg 5_3_exonuc_N Pe…	missing	missing
281_RNODE_10	281_RNODE_10_length_143244_177	missing	missing	missing	missing	missing	missing	missing	missing	missing	missing	missing	missing	-,DNA primase core	missing	missing	missing	missing	Chromosome	PsiE 2OG-FeII_Oxy_5 Cupin_2 Trans_coact T4_Gp59_N T4_Gp59_C gp32 T4_baseplate Tn7_TnsA-like_N T4_tail_cap Phage_gp53 Gp5_OB FeS_assembly_P GPW_gp25 DUF4815 DUF4815 DUF4815 DUF6065 2OG-FeII_Oxy_3 Aminotran_1_2 T4_neck-protein T4_neck-protein T4-gp15_tss DNA_Packaging Terminase_6N Terminase_6C Phage_sheath_1 Phage_sheath_1C Phage_T4_gp19 Portal_Gp20 Collagen Collagen RecA Peptidase_S77 Gp23 Gp23 Jm…	Virus	Ribonuc_red_sm CbbQ_C gp32 CsgF PRA-PH Phage_clamp_A Collagen HSP20 DNA_Packaging Phage_T4_gp19 T4_Gp59_C Gp23 GPW_gp25 DNA_pol_B_exo1 Tn7_TnsA-like_N Glycos_transf_1 Fe-S_biosyn Formyl_trans_N Ribonuc_red_lgN S4 AAA_5 Glyco_transf_8 ResIII GDP_Man_Dehyd DNA_pol_B CsgG Glutaredoxin Na_Pi_cotrans RecA PDDEXK_1 Terminase_6C DegT_DnrJ_EryC1 ArdcN RNaseH_C Phage_sheath_1C Translat_reg 5_3_exonuc_N Pe…	missing	missing
281_RNODE_10	281_RNODE_10_length_143244_18	missing	missing	missing	missing	missing	Sodium-dependent phosphate transporter NptA-like,SODIUM/PHOSPHATE COTRANSPORTER-RELATED	missing	missing	missing	missing	missing	missing	missing	missing	P	Na+/Pi-cotransporter	Na_Pi_cotrans,PhoU	Chromosome	PsiE 2OG-FeII_Oxy_5 Cupin_2 Trans_coact T4_Gp59_N T4_Gp59_C gp32 T4_baseplate Tn7_TnsA-like_N T4_tail_cap Phage_gp53 Gp5_OB FeS_assembly_P GPW_gp25 DUF4815 DUF4815 DUF4815 DUF6065 2OG-FeII_Oxy_3 Aminotran_1_2 T4_neck-protein T4_neck-protein T4-gp15_tss DNA_Packaging Terminase_6N Terminase_6C Phage_sheath_1 Phage_sheath_1C Phage_T4_gp19 Portal_Gp20 Collagen Collagen RecA Peptidase_S77 Gp23 Gp23 Jm…	Virus	Ribonuc_red_sm CbbQ_C gp32 CsgF PRA-PH Phage_clamp_A Collagen HSP20 DNA_Packaging Phage_T4_gp19 T4_Gp59_C Gp23 GPW_gp25 DNA_pol_B_exo1 Tn7_TnsA-like_N Glycos_transf_1 Fe-S_biosyn Formyl_trans_N Ribonuc_red_lgN S4 AAA_5 Glyco_transf_8 ResIII GDP_Man_Dehyd DNA_pol_B CsgG Glutaredoxin Na_Pi_cotrans RecA PDDEXK_1 Terminase_6C DegT_DnrJ_EryC1 ArdcN RNaseH_C Phage_sheath_1C Translat_reg 5_3_exonuc_N Pe…	missing	missing
281_RNODE_10	281_RNODE_10_length_143244_180	missing	missing	missing	missing	missing	missing	missing	missing	missing	missing	missing	missing	missing	missing	S	Protein of unknown function (DUF1353)	DUF1353	Chromosome	PsiE 2OG-FeII_Oxy_5 Cupin_2 Trans_coact T4_Gp59_N T4_Gp59_C gp32 T4_baseplate Tn7_TnsA-like_N T4_tail_cap Phage_gp53 Gp5_OB FeS_assembly_P GPW_gp25 DUF4815 DUF4815 DUF4815 DUF6065 2OG-FeII_Oxy_3 Aminotran_1_2 T4_neck-protein T4_neck-protein T4-gp15_tss DNA_Packaging Terminase_6N Terminase_6C Phage_sheath_1 Phage_sheath_1C Phage_T4_gp19 Portal_Gp20 Collagen Collagen RecA Peptidase_S77 Gp23 Gp23 Jm…	Virus	Ribonuc_red_sm CbbQ_C gp32 CsgF PRA-PH Phage_clamp_A Collagen HSP20 DNA_Packaging Phage_T4_gp19 T4_Gp59_C Gp23 GPW_gp25 DNA_pol_B_exo1 Tn7_TnsA-like_N Glycos_transf_1 Fe-S_biosyn Formyl_trans_N Ribonuc_red_lgN S4 AAA_5 Glyco_transf_8 ResIII GDP_Man_Dehyd DNA_pol_B CsgG Glutaredoxin Na_Pi_cotrans RecA PDDEXK_1 Terminase_6C DegT_DnrJ_EryC1 ArdcN RNaseH_C Phage_sheath_1C Translat_reg 5_3_exonuc_N Pe…	missing	missing
281_RNODE_10	281_RNODE_10_length_143244_181	missing	missing	missing	missing	-,consensus disorder prediction	missing	missing	missing	missing	missing	missing	missing	missing	missing	missing	missing	missing	Chromosome	PsiE 2OG-FeII_Oxy_5 Cupin_2 Trans_coact T4_Gp59_N T4_Gp59_C gp32 T4_baseplate Tn7_TnsA-like_N T4_tail_cap Phage_gp53 Gp5_OB FeS_assembly_P GPW_gp25 DUF4815 DUF4815 DUF4815 DUF6065 2OG-FeII_Oxy_3 Aminotran_1_2 T4_neck-protein T4_neck-protein T4-gp15_tss DNA_Packaging Terminase_6N Terminase_6C Phage_sheath_1 Phage_sheath_1C Phage_T4_gp19 Portal_Gp20 Collagen Collagen RecA Peptidase_S77 Gp23 Gp23 Jm…	Virus	Ribonuc_red_sm CbbQ_C gp32 CsgF PRA-PH Phage_clamp_A Collagen HSP20 DNA_Packaging Phage_T4_gp19 T4_Gp59_C Gp23 GPW_gp25 DNA_pol_B_exo1 Tn7_TnsA-like_N Glycos_transf_1 Fe-S_biosyn Formyl_trans_N Ribonuc_red_lgN S4 AAA_5 Glyco_transf_8 ResIII GDP_Man_Dehyd DNA_pol_B CsgG Glutaredoxin Na_Pi_cotrans RecA PDDEXK_1 Terminase_6C DegT_DnrJ_EryC1 ArdcN RNaseH_C Phage_sheath_1C Translat_reg 5_3_exonuc_N Pe…	missing	missing
281_RNODE_10	281_RNODE_10_length_143244_183	missing	missing	missing	missing	-,consensus disorder prediction	missing	missing	missing	missing	missing	missing	missing	missing	missing	missing	missing	missing	Chromosome	PsiE 2OG-FeII_Oxy_5 Cupin_2 Trans_coact T4_Gp59_N T4_Gp59_C gp32 T4_baseplate Tn7_TnsA-like_N T4_tail_cap Phage_gp53 Gp5_OB FeS_assembly_P GPW_gp25 DUF4815 DUF4815 DUF4815 DUF6065 2OG-FeII_Oxy_3 Aminotran_1_2 T4_neck-protein T4_neck-protein T4-gp15_tss DNA_Packaging Terminase_6N Terminase_6C Phage_sheath_1 Phage_sheath_1C Phage_T4_gp19 Portal_Gp20 Collagen Collagen RecA Peptidase_S77 Gp23 Gp23 Jm…	Virus	Ribonuc_red_sm CbbQ_C gp32 CsgF PRA-PH Phage_clamp_A Collagen HSP20 DNA_Packaging Phage_T4_gp19 T4_Gp59_C Gp23 GPW_gp25 DNA_pol_B_exo1 Tn7_TnsA-like_N Glycos_transf_1 Fe-S_biosyn Formyl_trans_N Ribonuc_red_lgN S4 AAA_5 Glyco_transf_8 ResIII GDP_Man_Dehyd DNA_pol_B CsgG Glutaredoxin Na_Pi_cotrans RecA PDDEXK_1 Terminase_6C DegT_DnrJ_EryC1 ArdcN RNaseH_C Phage_sheath_1C Translat_reg 5_3_exonuc_N Pe…	missing	missing
281_RNODE_10	281_RNODE_10_length_143244_184	missing	missing	missing	missing	-,consensus disorder prediction	missing	missing	missing	missing	missing	missing	missing	missing	missing	S	Major capsid protein Gp23	-	Chromosome	PsiE 2OG-FeII_Oxy_5 Cupin_2 Trans_coact T4_Gp59_N T4_Gp59_C gp32 T4_baseplate Tn7_TnsA-like_N T4_tail_cap Phage_gp53 Gp5_OB FeS_assembly_P GPW_gp25 DUF4815 DUF4815 DUF4815 DUF6065 2OG-FeII_Oxy_3 Aminotran_1_2 T4_neck-protein T4_neck-protein T4-gp15_tss DNA_Packaging Terminase_6N Terminase_6C Phage_sheath_1 Phage_sheath_1C Phage_T4_gp19 Portal_Gp20 Collagen Collagen RecA Peptidase_S77 Gp23 Gp23 Jm…	Virus	Ribonuc_red_sm CbbQ_C gp32 CsgF PRA-PH Phage_clamp_A Collagen HSP20 DNA_Packaging Phage_T4_gp19 T4_Gp59_C Gp23 GPW_gp25 DNA_pol_B_exo1 Tn7_TnsA-like_N Glycos_transf_1 Fe-S_biosyn Formyl_trans_N Ribonuc_red_lgN S4 AAA_5 Glyco_transf_8 ResIII GDP_Man_Dehyd DNA_pol_B CsgG Glutaredoxin Na_Pi_cotrans RecA PDDEXK_1 Terminase_6C DegT_DnrJ_EryC1 ArdcN RNaseH_C Phage_sheath_1C Translat_reg 5_3_exonuc_N Pe…	missing	missing
281_RNODE_10	281_RNODE_10_length_143244_185	missing	missing	missing	missing	missing	missing	missing	missing	missing	missing	missing	missing	missing	missing	-	-	-	Chromosome	PsiE 2OG-FeII_Oxy_5 Cupin_2 Trans_coact T4_Gp59_N T4_Gp59_C gp32 T4_baseplate Tn7_TnsA-like_N T4_tail_cap Phage_gp53 Gp5_OB FeS_assembly_P GPW_gp25 DUF4815 DUF4815 DUF4815 DUF6065 2OG-FeII_Oxy_3 Aminotran_1_2 T4_neck-protein T4_neck-protein T4-gp15_tss DNA_Packaging Terminase_6N Terminase_6C Phage_sheath_1 Phage_sheath_1C Phage_T4_gp19 Portal_Gp20 Collagen Collagen RecA Peptidase_S77 Gp23 Gp23 Jm…	Virus	Ribonuc_red_sm CbbQ_C gp32 CsgF PRA-PH Phage_clamp_A Collagen HSP20 DNA_Packaging Phage_T4_gp19 T4_Gp59_C Gp23 GPW_gp25 DNA_pol_B_exo1 Tn7_TnsA-like_N Glycos_transf_1 Fe-S_biosyn Formyl_trans_N Ribonuc_red_lgN S4 AAA_5 Glyco_transf_8 ResIII GDP_Man_Dehyd DNA_pol_B CsgG Glutaredoxin Na_Pi_cotrans RecA PDDEXK_1 Terminase_6C DegT_DnrJ_EryC1 ArdcN RNaseH_C Phage_sheath_1C Translat_reg 5_3_exonuc_N Pe…	missing	missing
281_RNODE_10	281_RNODE_10_length_143244_186	missing	missing	missing	missing	missing	missing	missing	missing	missing	missing	missing	missing	missing	missing	-	-	-	Chromosome	PsiE 2OG-FeII_Oxy_5 Cupin_2 Trans_coact T4_Gp59_N T4_Gp59_C gp32 T4_baseplate Tn7_TnsA-like_N T4_tail_cap Phage_gp53 Gp5_OB FeS_assembly_P GPW_gp25 DUF4815 DUF4815 DUF4815 DUF6065 2OG-FeII_Oxy_3 Aminotran_1_2 T4_neck-protein T4_neck-protein T4-gp15_tss DNA_Packaging Terminase_6N Terminase_6C Phage_sheath_1 Phage_sheath_1C Phage_T4_gp19 Portal_Gp20 Collagen Collagen RecA Peptidase_S77 Gp23 Gp23 Jm…	Virus	Ribonuc_red_sm CbbQ_C gp32 CsgF PRA-PH Phage_clamp_A Collagen HSP20 DNA_Packaging Phage_T4_gp19 T4_Gp59_C Gp23 GPW_gp25 DNA_pol_B_exo1 Tn7_TnsA-like_N Glycos_transf_1 Fe-S_biosyn Formyl_trans_N Ribonuc_red_lgN S4 AAA_5 Glyco_transf_8 ResIII GDP_Man_Dehyd DNA_pol_B CsgG Glutaredoxin Na_Pi_cotrans RecA PDDEXK_1 Terminase_6C DegT_DnrJ_EryC1 ArdcN RNaseH_C Phage_sheath_1C Translat_reg 5_3_exonuc_N Pe…	missing	missing
281_RNODE_10	281_RNODE_10_length_143244_189	missing	missing	missing	missing	-,consensus disorder prediction	missing	missing	missing	missing	missing	missing	missing	missing	missing	-	-	-	Chromosome	PsiE 2OG-FeII_Oxy_5 Cupin_2 Trans_coact T4_Gp59_N T4_Gp59_C gp32 T4_baseplate Tn7_TnsA-like_N T4_tail_cap Phage_gp53 Gp5_OB FeS_assembly_P GPW_gp25 DUF4815 DUF4815 DUF4815 DUF6065 2OG-FeII_Oxy_3 Aminotran_1_2 T4_neck-protein T4_neck-protein T4-gp15_tss DNA_Packaging Terminase_6N Terminase_6C Phage_sheath_1 Phage_sheath_1C Phage_T4_gp19 Portal_Gp20 Collagen Collagen RecA Peptidase_S77 Gp23 Gp23 Jm…	Virus	Ribonuc_red_sm CbbQ_C gp32 CsgF PRA-PH Phage_clamp_A Collagen HSP20 DNA_Packaging Phage_T4_gp19 T4_Gp59_C Gp23 GPW_gp25 DNA_pol_B_exo1 Tn7_TnsA-like_N Glycos_transf_1 Fe-S_biosyn Formyl_trans_N Ribonuc_red_lgN S4 AAA_5 Glyco_transf_8 ResIII GDP_Man_Dehyd DNA_pol_B CsgG Glutaredoxin Na_Pi_cotrans RecA PDDEXK_1 Terminase_6C DegT_DnrJ_EryC1 ArdcN RNaseH_C Phage_sheath_1C Translat_reg 5_3_exonuc_N Pe…	missing	missing
281_RNODE_10	281_RNODE_10_length_143244_19	missing,missing	BFIT_BACH,-	-,Hotdog Thioesterase	missing	missing	-,ACYL-COA THIOESTER HYDROLASE YCIA	missing	missing	missing	Hotdog acyl-CoA thioesterase (ACOT)-type domain,Hotdog acyl-CoA thioesterase (ACOT)-type domain profile.	missing	missing	HotDog domain superfamily,Thioesterase/thiol ester dehydrase-isomerase	missing	I	Thioesterase superfamily	4HBT	Chromosome	PsiE 2OG-FeII_Oxy_5 Cupin_2 Trans_coact T4_Gp59_N T4_Gp59_C gp32 T4_baseplate Tn7_TnsA-like_N T4_tail_cap Phage_gp53 Gp5_OB FeS_assembly_P GPW_gp25 DUF4815 DUF4815 DUF4815 DUF6065 2OG-FeII_Oxy_3 Aminotran_1_2 T4_neck-protein T4_neck-protein T4-gp15_tss DNA_Packaging Terminase_6N Terminase_6C Phage_sheath_1 Phage_sheath_1C Phage_T4_gp19 Portal_Gp20 Collagen Collagen RecA Peptidase_S77 Gp23 Gp23 Jm…	Virus	Ribonuc_red_sm CbbQ_C gp32 CsgF PRA-PH Phage_clamp_A Collagen HSP20 DNA_Packaging Phage_T4_gp19 T4_Gp59_C Gp23 GPW_gp25 DNA_pol_B_exo1 Tn7_TnsA-like_N Glycos_transf_1 Fe-S_biosyn Formyl_trans_N Ribonuc_red_lgN S4 AAA_5 Glyco_transf_8 ResIII GDP_Man_Dehyd DNA_pol_B CsgG Glutaredoxin Na_Pi_cotrans RecA PDDEXK_1 Terminase_6C DegT_DnrJ_EryC1 ArdcN RNaseH_C Phage_sheath_1C Translat_reg 5_3_exonuc_N Pe…	missing	missing
281_RNODE_10	281_RNODE_10_length_143244_192	missing	missing	missing	missing	-,consensus disorder prediction	missing	missing	missing	missing	missing	missing	missing	missing	missing	missing	missing	missing	Chromosome	PsiE 2OG-FeII_Oxy_5 Cupin_2 Trans_coact T4_Gp59_N T4_Gp59_C gp32 T4_baseplate Tn7_TnsA-like_N T4_tail_cap Phage_gp53 Gp5_OB FeS_assembly_P GPW_gp25 DUF4815 DUF4815 DUF4815 DUF6065 2OG-FeII_Oxy_3 Aminotran_1_2 T4_neck-protein T4_neck-protein T4-gp15_tss DNA_Packaging Terminase_6N Terminase_6C Phage_sheath_1 Phage_sheath_1C Phage_T4_gp19 Portal_Gp20 Collagen Collagen RecA Peptidase_S77 Gp23 Gp23 Jm…	Virus	Ribonuc_red_sm CbbQ_C gp32 CsgF PRA-PH Phage_clamp_A Collagen HSP20 DNA_Packaging Phage_T4_gp19 T4_Gp59_C Gp23 GPW_gp25 DNA_pol_B_exo1 Tn7_TnsA-like_N Glycos_transf_1 Fe-S_biosyn Formyl_trans_N Ribonuc_red_lgN S4 AAA_5 Glyco_transf_8 ResIII GDP_Man_Dehyd DNA_pol_B CsgG Glutaredoxin Na_Pi_cotrans RecA PDDEXK_1 Terminase_6C DegT_DnrJ_EryC1 ArdcN RNaseH_C Phage_sheath_1C Translat_reg 5_3_exonuc_N Pe…	missing	missing
281_RNODE_10	281_RNODE_10_length_143244_193	missing	missing	missing	missing	-,consensus disorder prediction	missing	missing	missing	missing	missing	missing	missing	missing	missing	missing	missing	missing	Chromosome	PsiE 2OG-FeII_Oxy_5 Cupin_2 Trans_coact T4_Gp59_N T4_Gp59_C gp32 T4_baseplate Tn7_TnsA-like_N T4_tail_cap Phage_gp53 Gp5_OB FeS_assembly_P GPW_gp25 DUF4815 DUF4815 DUF4815 DUF6065 2OG-FeII_Oxy_3 Aminotran_1_2 T4_neck-protein T4_neck-protein T4-gp15_tss DNA_Packaging Terminase_6N Terminase_6C Phage_sheath_1 Phage_sheath_1C Phage_T4_gp19 Portal_Gp20 Collagen Collagen RecA Peptidase_S77 Gp23 Gp23 Jm…	Virus	Ribonuc_red_sm CbbQ_C gp32 CsgF PRA-PH Phage_clamp_A Collagen HSP20 DNA_Packaging Phage_T4_gp19 T4_Gp59_C Gp23 GPW_gp25 DNA_pol_B_exo1 Tn7_TnsA-like_N Glycos_transf_1 Fe-S_biosyn Formyl_trans_N Ribonuc_red_lgN S4 AAA_5 Glyco_transf_8 ResIII GDP_Man_Dehyd DNA_pol_B CsgG Glutaredoxin Na_Pi_cotrans RecA PDDEXK_1 Terminase_6C DegT_DnrJ_EryC1 ArdcN RNaseH_C Phage_sheath_1C Translat_reg 5_3_exonuc_N Pe…	missing	missing
281_RNODE_10	281_RNODE_10_length_143244_194	missing	missing	missing	missing	-,consensus disorder prediction	missing	missing	missing	missing	missing	missing	missing	Nucleotidylyl transferase,-	missing	S	transferase activity	-	Chromosome	PsiE 2OG-FeII_Oxy_5 Cupin_2 Trans_coact T4_Gp59_N T4_Gp59_C gp32 T4_baseplate Tn7_TnsA-like_N T4_tail_cap Phage_gp53 Gp5_OB FeS_assembly_P GPW_gp25 DUF4815 DUF4815 DUF4815 DUF6065 2OG-FeII_Oxy_3 Aminotran_1_2 T4_neck-protein T4_neck-protein T4-gp15_tss DNA_Packaging Terminase_6N Terminase_6C Phage_sheath_1 Phage_sheath_1C Phage_T4_gp19 Portal_Gp20 Collagen Collagen RecA Peptidase_S77 Gp23 Gp23 Jm…	Virus	Ribonuc_red_sm CbbQ_C gp32 CsgF PRA-PH Phage_clamp_A Collagen HSP20 DNA_Packaging Phage_T4_gp19 T4_Gp59_C Gp23 GPW_gp25 DNA_pol_B_exo1 Tn7_TnsA-like_N Glycos_transf_1 Fe-S_biosyn Formyl_trans_N Ribonuc_red_lgN S4 AAA_5 Glyco_transf_8 ResIII GDP_Man_Dehyd DNA_pol_B CsgG Glutaredoxin Na_Pi_cotrans RecA PDDEXK_1 Terminase_6C DegT_DnrJ_EryC1 ArdcN RNaseH_C Phage_sheath_1C Translat_reg 5_3_exonuc_N Pe…	missing	missing
281_RNODE_10	281_RNODE_10_length_143244_195	missing	missing	missing	missing	-,consensus disorder prediction	missing	missing	missing	missing	missing	missing	missing	missing	missing	missing	missing	missing	Chromosome	PsiE 2OG-FeII_Oxy_5 Cupin_2 Trans_coact T4_Gp59_N T4_Gp59_C gp32 T4_baseplate Tn7_TnsA-like_N T4_tail_cap Phage_gp53 Gp5_OB FeS_assembly_P GPW_gp25 DUF4815 DUF4815 DUF4815 DUF6065 2OG-FeII_Oxy_3 Aminotran_1_2 T4_neck-protein T4_neck-protein T4-gp15_tss DNA_Packaging Terminase_6N Terminase_6C Phage_sheath_1 Phage_sheath_1C Phage_T4_gp19 Portal_Gp20 Collagen Collagen RecA Peptidase_S77 Gp23 Gp23 Jm…	Virus	Ribonuc_red_sm CbbQ_C gp32 CsgF PRA-PH Phage_clamp_A Collagen HSP20 DNA_Packaging Phage_T4_gp19 T4_Gp59_C Gp23 GPW_gp25 DNA_pol_B_exo1 Tn7_TnsA-like_N Glycos_transf_1 Fe-S_biosyn Formyl_trans_N Ribonuc_red_lgN S4 AAA_5 Glyco_transf_8 ResIII GDP_Man_Dehyd DNA_pol_B CsgG Glutaredoxin Na_Pi_cotrans RecA PDDEXK_1 Terminase_6C DegT_DnrJ_EryC1 ArdcN RNaseH_C Phage_sheath_1C Translat_reg 5_3_exonuc_N Pe…	missing	missing
281_RNODE_10	281_RNODE_10_length_143244_2	missing	missing	missing	missing	missing	missing	missing	missing	missing	missing	missing	missing	missing	missing	-	-	-	Chromosome	PsiE 2OG-FeII_Oxy_5 Cupin_2 Trans_coact T4_Gp59_N T4_Gp59_C gp32 T4_baseplate Tn7_TnsA-like_N T4_tail_cap Phage_gp53 Gp5_OB FeS_assembly_P GPW_gp25 DUF4815 DUF4815 DUF4815 DUF6065 2OG-FeII_Oxy_3 Aminotran_1_2 T4_neck-protein T4_neck-protein T4-gp15_tss DNA_Packaging Terminase_6N Terminase_6C Phage_sheath_1 Phage_sheath_1C Phage_T4_gp19 Portal_Gp20 Collagen Collagen RecA Peptidase_S77 Gp23 Gp23 Jm…	Virus	Ribonuc_red_sm CbbQ_C gp32 CsgF PRA-PH Phage_clamp_A Collagen HSP20 DNA_Packaging Phage_T4_gp19 T4_Gp59_C Gp23 GPW_gp25 DNA_pol_B_exo1 Tn7_TnsA-like_N Glycos_transf_1 Fe-S_biosyn Formyl_trans_N Ribonuc_red_lgN S4 AAA_5 Glyco_transf_8 ResIII GDP_Man_Dehyd DNA_pol_B CsgG Glutaredoxin Na_Pi_cotrans RecA PDDEXK_1 Terminase_6C DegT_DnrJ_EryC1 ArdcN RNaseH_C Phage_sheath_1C Translat_reg 5_3_exonuc_N Pe…	missing	missing
281_RNODE_10	281_RNODE_10_length_143244_21	missing	missing	-	missing	missing	-,T4-TYPE LYSOZYME 1-RELATED	missing	missing	missing	missing	missing	missing	Lysozyme-like,Lysozyme-like domain superfamily	missing	missing	missing	missing	Chromosome	PsiE 2OG-FeII_Oxy_5 Cupin_2 Trans_coact T4_Gp59_N T4_Gp59_C gp32 T4_baseplate Tn7_TnsA-like_N T4_tail_cap Phage_gp53 Gp5_OB FeS_assembly_P GPW_gp25 DUF4815 DUF4815 DUF4815 DUF6065 2OG-FeII_Oxy_3 Aminotran_1_2 T4_neck-protein T4_neck-protein T4-gp15_tss DNA_Packaging Terminase_6N Terminase_6C Phage_sheath_1 Phage_sheath_1C Phage_T4_gp19 Portal_Gp20 Collagen Collagen RecA Peptidase_S77 Gp23 Gp23 Jm…	Virus	Ribonuc_red_sm CbbQ_C gp32 CsgF PRA-PH Phage_clamp_A Collagen HSP20 DNA_Packaging Phage_T4_gp19 T4_Gp59_C Gp23 GPW_gp25 DNA_pol_B_exo1 Tn7_TnsA-like_N Glycos_transf_1 Fe-S_biosyn Formyl_trans_N Ribonuc_red_lgN S4 AAA_5 Glyco_transf_8 ResIII GDP_Man_Dehyd DNA_pol_B CsgG Glutaredoxin Na_Pi_cotrans RecA PDDEXK_1 Terminase_6C DegT_DnrJ_EryC1 ArdcN RNaseH_C Phage_sheath_1C Translat_reg 5_3_exonuc_N Pe…	missing	missing
281_RNODE_10	281_RNODE_10_length_143244_22	response to temperature stimulus	ACD_IbpA-B_like, ACD domain,Small heat shock protein IbpA/IbpB	-,HSP20-like chaperone	missing	missing	-	missing	missing	missing	Alpha crystallin/Hsp20 domain,Small heat shock protein (sHSP) domain profile.	missing	missing	HSP20-like chaperones,HSP20-like chaperone	missing	O	Belongs to the small heat shock protein (HSP20) family	HSP20	Chromosome	PsiE 2OG-FeII_Oxy_5 Cupin_2 Trans_coact T4_Gp59_N T4_Gp59_C gp32 T4_baseplate Tn7_TnsA-like_N T4_tail_cap Phage_gp53 Gp5_OB FeS_assembly_P GPW_gp25 DUF4815 DUF4815 DUF4815 DUF6065 2OG-FeII_Oxy_3 Aminotran_1_2 T4_neck-protein T4_neck-protein T4-gp15_tss DNA_Packaging Terminase_6N Terminase_6C Phage_sheath_1 Phage_sheath_1C Phage_T4_gp19 Portal_Gp20 Collagen Collagen RecA Peptidase_S77 Gp23 Gp23 Jm…	Virus	Ribonuc_red_sm CbbQ_C gp32 CsgF PRA-PH Phage_clamp_A Collagen HSP20 DNA_Packaging Phage_T4_gp19 T4_Gp59_C Gp23 GPW_gp25 DNA_pol_B_exo1 Tn7_TnsA-like_N Glycos_transf_1 Fe-S_biosyn Formyl_trans_N Ribonuc_red_lgN S4 AAA_5 Glyco_transf_8 ResIII GDP_Man_Dehyd DNA_pol_B CsgG Glutaredoxin Na_Pi_cotrans RecA PDDEXK_1 Terminase_6C DegT_DnrJ_EryC1 ArdcN RNaseH_C Phage_sheath_1C Translat_reg 5_3_exonuc_N Pe…	missing	missing
281_RNODE_10	281_RNODE_10_length_143244_23	missing	NTP-PPase_DR2231_like,NTP pyrophosphohydrolase, DR2231-like	NTP pyrophosphohydrolase-like domain superfamily,putative ntp pyrophosphohydrolase like domain	missing	missing	missing	missing	missing	missing	missing	missing	missing	-,all-alpha NTP pyrophosphatases	missing	S	Phosphoribosyl-ATP pyrophosphohydrolase	PRA-PH	Chromosome	PsiE 2OG-FeII_Oxy_5 Cupin_2 Trans_coact T4_Gp59_N T4_Gp59_C gp32 T4_baseplate Tn7_TnsA-like_N T4_tail_cap Phage_gp53 Gp5_OB FeS_assembly_P GPW_gp25 DUF4815 DUF4815 DUF4815 DUF6065 2OG-FeII_Oxy_3 Aminotran_1_2 T4_neck-protein T4_neck-protein T4-gp15_tss DNA_Packaging Terminase_6N Terminase_6C Phage_sheath_1 Phage_sheath_1C Phage_T4_gp19 Portal_Gp20 Collagen Collagen RecA Peptidase_S77 Gp23 Gp23 Jm…	Virus	Ribonuc_red_sm CbbQ_C gp32 CsgF PRA-PH Phage_clamp_A Collagen HSP20 DNA_Packaging Phage_T4_gp19 T4_Gp59_C Gp23 GPW_gp25 DNA_pol_B_exo1 Tn7_TnsA-like_N Glycos_transf_1 Fe-S_biosyn Formyl_trans_N Ribonuc_red_lgN S4 AAA_5 Glyco_transf_8 ResIII GDP_Man_Dehyd DNA_pol_B CsgG Glutaredoxin Na_Pi_cotrans RecA PDDEXK_1 Terminase_6C DegT_DnrJ_EryC1 ArdcN RNaseH_C Phage_sheath_1C Translat_reg 5_3_exonuc_N Pe…	missing	missing
281_RNODE_10	281_RNODE_10_length_143244_24	missing	missing	Translational regulator protein regA,Translation repressor RegA superfamily	missing	missing	missing	missing	missing	missing	missing	missing	missing	Translational regulator protein regA,Translation repressor RegA superfamily	missing	S	Bacteriophage translational regulator	-	Chromosome	PsiE 2OG-FeII_Oxy_5 Cupin_2 Trans_coact T4_Gp59_N T4_Gp59_C gp32 T4_baseplate Tn7_TnsA-like_N T4_tail_cap Phage_gp53 Gp5_OB FeS_assembly_P GPW_gp25 DUF4815 DUF4815 DUF4815 DUF6065 2OG-FeII_Oxy_3 Aminotran_1_2 T4_neck-protein T4_neck-protein T4-gp15_tss DNA_Packaging Terminase_6N Terminase_6C Phage_sheath_1 Phage_sheath_1C Phage_T4_gp19 Portal_Gp20 Collagen Collagen RecA Peptidase_S77 Gp23 Gp23 Jm…	Virus	Ribonuc_red_sm CbbQ_C gp32 CsgF PRA-PH Phage_clamp_A Collagen HSP20 DNA_Packaging Phage_T4_gp19 T4_Gp59_C Gp23 GPW_gp25 DNA_pol_B_exo1 Tn7_TnsA-like_N Glycos_transf_1 Fe-S_biosyn Formyl_trans_N Ribonuc_red_lgN S4 AAA_5 Glyco_transf_8 ResIII GDP_Man_Dehyd DNA_pol_B CsgG Glutaredoxin Na_Pi_cotrans RecA PDDEXK_1 Terminase_6C DegT_DnrJ_EryC1 ArdcN RNaseH_C Phage_sheath_1C Translat_reg 5_3_exonuc_N Pe…	missing	missing
281_RNODE_10	281_RNODE_10_length_143244_25	missing	missing	-	missing	missing	missing	missing	missing	missing	missing	missing	missing	missing	missing	S	Pfam:Phage_clamp_A	-	Chromosome	PsiE 2OG-FeII_Oxy_5 Cupin_2 Trans_coact T4_Gp59_N T4_Gp59_C gp32 T4_baseplate Tn7_TnsA-like_N T4_tail_cap Phage_gp53 Gp5_OB FeS_assembly_P GPW_gp25 DUF4815 DUF4815 DUF4815 DUF6065 2OG-FeII_Oxy_3 Aminotran_1_2 T4_neck-protein T4_neck-protein T4-gp15_tss DNA_Packaging Terminase_6N Terminase_6C Phage_sheath_1 Phage_sheath_1C Phage_T4_gp19 Portal_Gp20 Collagen Collagen RecA Peptidase_S77 Gp23 Gp23 Jm…	Virus	Ribonuc_red_sm CbbQ_C gp32 CsgF PRA-PH Phage_clamp_A Collagen HSP20 DNA_Packaging Phage_T4_gp19 T4_Gp59_C Gp23 GPW_gp25 DNA_pol_B_exo1 Tn7_TnsA-like_N Glycos_transf_1 Fe-S_biosyn Formyl_trans_N Ribonuc_red_lgN S4 AAA_5 Glyco_transf_8 ResIII GDP_Man_Dehyd DNA_pol_B CsgG Glutaredoxin Na_Pi_cotrans RecA PDDEXK_1 Terminase_6C DegT_DnrJ_EryC1 ArdcN RNaseH_C Phage_sheath_1C Translat_reg 5_3_exonuc_N Pe…	missing	missing
281_RNODE_10	281_RNODE_10_length_143244_26	missing	missing	Rossmann-like alpha/beta/alpha sandwich fold,HUPs	missing	missing	-,FAD SYNTHASE	missing	missing	missing	missing	missing	missing	Nucleotidylyl transferase,-	cyt_tran_rel: cytidyltransferase-like domain,Cytidyltransferase-like domain	IM	Cytidylyltransferase-like	CTP_transf_like	Chromosome	PsiE 2OG-FeII_Oxy_5 Cupin_2 Trans_coact T4_Gp59_N T4_Gp59_C gp32 T4_baseplate Tn7_TnsA-like_N T4_tail_cap Phage_gp53 Gp5_OB FeS_assembly_P GPW_gp25 DUF4815 DUF4815 DUF4815 DUF6065 2OG-FeII_Oxy_3 Aminotran_1_2 T4_neck-protein T4_neck-protein T4-gp15_tss DNA_Packaging Terminase_6N Terminase_6C Phage_sheath_1 Phage_sheath_1C Phage_T4_gp19 Portal_Gp20 Collagen Collagen RecA Peptidase_S77 Gp23 Gp23 Jm…	Virus	Ribonuc_red_sm CbbQ_C gp32 CsgF PRA-PH Phage_clamp_A Collagen HSP20 DNA_Packaging Phage_T4_gp19 T4_Gp59_C Gp23 GPW_gp25 DNA_pol_B_exo1 Tn7_TnsA-like_N Glycos_transf_1 Fe-S_biosyn Formyl_trans_N Ribonuc_red_lgN S4 AAA_5 Glyco_transf_8 ResIII GDP_Man_Dehyd DNA_pol_B CsgG Glutaredoxin Na_Pi_cotrans RecA PDDEXK_1 Terminase_6C DegT_DnrJ_EryC1 ArdcN RNaseH_C Phage_sheath_1C Translat_reg 5_3_exonuc_N Pe…	missing	missing
281_RNODE_10	281_RNODE_10_length_143244_27	missing	missing	RmlC-like jelly roll fold,Jelly Rolls	missing	missing	-,OXALATE-BINDING PROTEIN	missing	missing	missing	missing	missing	missing	RmlC-like cupin domain superfamily,RmlC-like cupins	missing	missing	missing	missing	Chromosome	PsiE 2OG-FeII_Oxy_5 Cupin_2 Trans_coact T4_Gp59_N T4_Gp59_C gp32 T4_baseplate Tn7_TnsA-like_N T4_tail_cap Phage_gp53 Gp5_OB FeS_assembly_P GPW_gp25 DUF4815 DUF4815 DUF4815 DUF6065 2OG-FeII_Oxy_3 Aminotran_1_2 T4_neck-protein T4_neck-protein T4-gp15_tss DNA_Packaging Terminase_6N Terminase_6C Phage_sheath_1 Phage_sheath_1C Phage_T4_gp19 Portal_Gp20 Collagen Collagen RecA Peptidase_S77 Gp23 Gp23 Jm…	Virus	Ribonuc_red_sm CbbQ_C gp32 CsgF PRA-PH Phage_clamp_A Collagen HSP20 DNA_Packaging Phage_T4_gp19 T4_Gp59_C Gp23 GPW_gp25 DNA_pol_B_exo1 Tn7_TnsA-like_N Glycos_transf_1 Fe-S_biosyn Formyl_trans_N Ribonuc_red_lgN S4 AAA_5 Glyco_transf_8 ResIII GDP_Man_Dehyd DNA_pol_B CsgG Glutaredoxin Na_Pi_cotrans RecA PDDEXK_1 Terminase_6C DegT_DnrJ_EryC1 ArdcN RNaseH_C Phage_sheath_1C Translat_reg 5_3_exonuc_N Pe…	missing	missing
281_RNODE_10	281_RNODE_10_length_143244_28	DNA replication	-,AAA	-	missing	missing	-,REPLICATION FACTOR C SUBUNIT 4	missing	missing	missing	missing	missing	AAA+ ATPase domain,AAA_5	P-loop containing nucleoside triphosphate hydrolase,P-loop containing nucleoside triphosphate hydrolases	missing	S	ATPase family associated with various cellular activities (AAA)	-	Chromosome	PsiE 2OG-FeII_Oxy_5 Cupin_2 Trans_coact T4_Gp59_N T4_Gp59_C gp32 T4_baseplate Tn7_TnsA-like_N T4_tail_cap Phage_gp53 Gp5_OB FeS_assembly_P GPW_gp25 DUF4815 DUF4815 DUF4815 DUF6065 2OG-FeII_Oxy_3 Aminotran_1_2 T4_neck-protein T4_neck-protein T4-gp15_tss DNA_Packaging Terminase_6N Terminase_6C Phage_sheath_1 Phage_sheath_1C Phage_T4_gp19 Portal_Gp20 Collagen Collagen RecA Peptidase_S77 Gp23 Gp23 Jm…	Virus	Ribonuc_red_sm CbbQ_C gp32 CsgF PRA-PH Phage_clamp_A Collagen HSP20 DNA_Packaging Phage_T4_gp19 T4_Gp59_C Gp23 GPW_gp25 DNA_pol_B_exo1 Tn7_TnsA-like_N Glycos_transf_1 Fe-S_biosyn Formyl_trans_N Ribonuc_red_lgN S4 AAA_5 Glyco_transf_8 ResIII GDP_Man_Dehyd DNA_pol_B CsgG Glutaredoxin Na_Pi_cotrans RecA PDDEXK_1 Terminase_6C DegT_DnrJ_EryC1 ArdcN RNaseH_C Phage_sheath_1C Translat_reg 5_3_exonuc_N Pe…	missing	missing
281_RNODE_10	281_RNODE_10_length_143244_29	missing	missing	-	missing	missing	missing	missing	missing	missing	missing	missing	missing	-,DNA clamp	missing	S	gp45 sliding clamp, C terminal	-	Chromosome	PsiE 2OG-FeII_Oxy_5 Cupin_2 Trans_coact T4_Gp59_N T4_Gp59_C gp32 T4_baseplate Tn7_TnsA-like_N T4_tail_cap Phage_gp53 Gp5_OB FeS_assembly_P GPW_gp25 DUF4815 DUF4815 DUF4815 DUF6065 2OG-FeII_Oxy_3 Aminotran_1_2 T4_neck-protein T4_neck-protein T4-gp15_tss DNA_Packaging Terminase_6N Terminase_6C Phage_sheath_1 Phage_sheath_1C Phage_T4_gp19 Portal_Gp20 Collagen Collagen RecA Peptidase_S77 Gp23 Gp23 Jm…	Virus	Ribonuc_red_sm CbbQ_C gp32 CsgF PRA-PH Phage_clamp_A Collagen HSP20 DNA_Packaging Phage_T4_gp19 T4_Gp59_C Gp23 GPW_gp25 DNA_pol_B_exo1 Tn7_TnsA-like_N Glycos_transf_1 Fe-S_biosyn Formyl_trans_N Ribonuc_red_lgN S4 AAA_5 Glyco_transf_8 ResIII GDP_Man_Dehyd DNA_pol_B CsgG Glutaredoxin Na_Pi_cotrans RecA PDDEXK_1 Terminase_6C DegT_DnrJ_EryC1 ArdcN RNaseH_C Phage_sheath_1C Translat_reg 5_3_exonuc_N Pe…	missing	missing
281_RNODE_10	281_RNODE_10_length_143244_30	missing	missing	missing	missing	missing	missing	missing	missing	missing	missing	missing	missing	Nucleotide-diphospho-sugar transferases	missing	-	-	-	Chromosome	PsiE 2OG-FeII_Oxy_5 Cupin_2 Trans_coact T4_Gp59_N T4_Gp59_C gp32 T4_baseplate Tn7_TnsA-like_N T4_tail_cap Phage_gp53 Gp5_OB FeS_assembly_P GPW_gp25 DUF4815 DUF4815 DUF4815 DUF6065 2OG-FeII_Oxy_3 Aminotran_1_2 T4_neck-protein T4_neck-protein T4-gp15_tss DNA_Packaging Terminase_6N Terminase_6C Phage_sheath_1 Phage_sheath_1C Phage_T4_gp19 Portal_Gp20 Collagen Collagen RecA Peptidase_S77 Gp23 Gp23 Jm…	Virus	Ribonuc_red_sm CbbQ_C gp32 CsgF PRA-PH Phage_clamp_A Collagen HSP20 DNA_Packaging Phage_T4_gp19 T4_Gp59_C Gp23 GPW_gp25 DNA_pol_B_exo1 Tn7_TnsA-like_N Glycos_transf_1 Fe-S_biosyn Formyl_trans_N Ribonuc_red_lgN S4 AAA_5 Glyco_transf_8 ResIII GDP_Man_Dehyd DNA_pol_B CsgG Glutaredoxin Na_Pi_cotrans RecA PDDEXK_1 Terminase_6C DegT_DnrJ_EryC1 ArdcN RNaseH_C Phage_sheath_1C Translat_reg 5_3_exonuc_N Pe…	missing	missing
281_RNODE_10	281_RNODE_10_length_143244_32	chaperone activity	-,AAA	-	missing	-,consensus disorder prediction	-,MOXR FAMILY PROTEIN	missing	missing	missing	missing	missing	missing	P-loop containing nucleoside triphosphate hydrolase,P-loop containing nucleoside triphosphate hydrolases	missing	S	ATPase activity	-	Chromosome	PsiE 2OG-FeII_Oxy_5 Cupin_2 Trans_coact T4_Gp59_N T4_Gp59_C gp32 T4_baseplate Tn7_TnsA-like_N T4_tail_cap Phage_gp53 Gp5_OB FeS_assembly_P GPW_gp25 DUF4815 DUF4815 DUF4815 DUF6065 2OG-FeII_Oxy_3 Aminotran_1_2 T4_neck-protein T4_neck-protein T4-gp15_tss DNA_Packaging Terminase_6N Terminase_6C Phage_sheath_1 Phage_sheath_1C Phage_T4_gp19 Portal_Gp20 Collagen Collagen RecA Peptidase_S77 Gp23 Gp23 Jm…	Virus	Ribonuc_red_sm CbbQ_C gp32 CsgF PRA-PH Phage_clamp_A Collagen HSP20 DNA_Packaging Phage_T4_gp19 T4_Gp59_C Gp23 GPW_gp25 DNA_pol_B_exo1 Tn7_TnsA-like_N Glycos_transf_1 Fe-S_biosyn Formyl_trans_N Ribonuc_red_lgN S4 AAA_5 Glyco_transf_8 ResIII GDP_Man_Dehyd DNA_pol_B CsgG Glutaredoxin Na_Pi_cotrans RecA PDDEXK_1 Terminase_6C DegT_DnrJ_EryC1 ArdcN RNaseH_C Phage_sheath_1C Translat_reg 5_3_exonuc_N Pe…	missing	missing
281_RNODE_10	281_RNODE_10_length_143244_33	missing	missing	missing	missing	-,consensus disorder prediction	missing	missing	missing	missing	missing	missing	missing	missing	missing	missing	missing	missing	Chromosome	PsiE 2OG-FeII_Oxy_5 Cupin_2 Trans_coact T4_Gp59_N T4_Gp59_C gp32 T4_baseplate Tn7_TnsA-like_N T4_tail_cap Phage_gp53 Gp5_OB FeS_assembly_P GPW_gp25 DUF4815 DUF4815 DUF4815 DUF6065 2OG-FeII_Oxy_3 Aminotran_1_2 T4_neck-protein T4_neck-protein T4-gp15_tss DNA_Packaging Terminase_6N Terminase_6C Phage_sheath_1 Phage_sheath_1C Phage_T4_gp19 Portal_Gp20 Collagen Collagen RecA Peptidase_S77 Gp23 Gp23 Jm…	Virus	Ribonuc_red_sm CbbQ_C gp32 CsgF PRA-PH Phage_clamp_A Collagen HSP20 DNA_Packaging Phage_T4_gp19 T4_Gp59_C Gp23 GPW_gp25 DNA_pol_B_exo1 Tn7_TnsA-like_N Glycos_transf_1 Fe-S_biosyn Formyl_trans_N Ribonuc_red_lgN S4 AAA_5 Glyco_transf_8 ResIII GDP_Man_Dehyd DNA_pol_B CsgG Glutaredoxin Na_Pi_cotrans RecA PDDEXK_1 Terminase_6C DegT_DnrJ_EryC1 ArdcN RNaseH_C Phage_sheath_1C Translat_reg 5_3_exonuc_N Pe…	missing	missing
281_RNODE_10	281_RNODE_10_length_143244_35	missing	Pep_deformylase,Peptide deformylase	Peptide Deformylase,Peptide deformylase superfamily	Peptide deformylase,Peptide deformylase [def].	missing	PEPTIDE DEFORMYLASE,Peptide deformylase	Pep_def,Peptide deformylase	Peptide deformylase signature,Peptide deformylase	missing	missing	missing	missing	Peptide deformylase superfamily,Peptide deformylase	pept_deformyl: peptide deformylase,Peptide deformylase	J	Removes the formyl group from the N-terminal Met of newly synthesized proteins. Requires at least a dipeptide for an efficient rate of reaction. N-terminal L-methionine is a prerequisite for activity but the enzyme has broad specificity at other positions	Pep_deformylase	Chromosome	PsiE 2OG-FeII_Oxy_5 Cupin_2 Trans_coact T4_Gp59_N T4_Gp59_C gp32 T4_baseplate Tn7_TnsA-like_N T4_tail_cap Phage_gp53 Gp5_OB FeS_assembly_P GPW_gp25 DUF4815 DUF4815 DUF4815 DUF6065 2OG-FeII_Oxy_3 Aminotran_1_2 T4_neck-protein T4_neck-protein T4-gp15_tss DNA_Packaging Terminase_6N Terminase_6C Phage_sheath_1 Phage_sheath_1C Phage_T4_gp19 Portal_Gp20 Collagen Collagen RecA Peptidase_S77 Gp23 Gp23 Jm…	Virus	Ribonuc_red_sm CbbQ_C gp32 CsgF PRA-PH Phage_clamp_A Collagen HSP20 DNA_Packaging Phage_T4_gp19 T4_Gp59_C Gp23 GPW_gp25 DNA_pol_B_exo1 Tn7_TnsA-like_N Glycos_transf_1 Fe-S_biosyn Formyl_trans_N Ribonuc_red_lgN S4 AAA_5 Glyco_transf_8 ResIII GDP_Man_Dehyd DNA_pol_B CsgG Glutaredoxin Na_Pi_cotrans RecA PDDEXK_1 Terminase_6C DegT_DnrJ_EryC1 ArdcN RNaseH_C Phage_sheath_1C Translat_reg 5_3_exonuc_N Pe…	missing	missing
281_RNODE_10	281_RNODE_10_length_143244_36	oxidoreductase activity	-,GDP_MD_SDR_e	-	missing	missing	GDP-mannose 4,6-DEHYDRATASE,GDP-MANNOSE 4,6-dehydratase	missing	missing	missing	missing	missing	missing	NAD(P)-binding Rossmann-fold domains,NAD(P)-binding domain superfamily	missing	M	Catalyzes the conversion of GDP-D-mannose to GDP-4- dehydro-6-deoxy-D-mannose	GDP_Man_Dehyd	Chromosome	PsiE 2OG-FeII_Oxy_5 Cupin_2 Trans_coact T4_Gp59_N T4_Gp59_C gp32 T4_baseplate Tn7_TnsA-like_N T4_tail_cap Phage_gp53 Gp5_OB FeS_assembly_P GPW_gp25 DUF4815 DUF4815 DUF4815 DUF6065 2OG-FeII_Oxy_3 Aminotran_1_2 T4_neck-protein T4_neck-protein T4-gp15_tss DNA_Packaging Terminase_6N Terminase_6C Phage_sheath_1 Phage_sheath_1C Phage_T4_gp19 Portal_Gp20 Collagen Collagen RecA Peptidase_S77 Gp23 Gp23 Jm…	Virus	Ribonuc_red_sm CbbQ_C gp32 CsgF PRA-PH Phage_clamp_A Collagen HSP20 DNA_Packaging Phage_T4_gp19 T4_Gp59_C Gp23 GPW_gp25 DNA_pol_B_exo1 Tn7_TnsA-like_N Glycos_transf_1 Fe-S_biosyn Formyl_trans_N Ribonuc_red_lgN S4 AAA_5 Glyco_transf_8 ResIII GDP_Man_Dehyd DNA_pol_B CsgG Glutaredoxin Na_Pi_cotrans RecA PDDEXK_1 Terminase_6C DegT_DnrJ_EryC1 ArdcN RNaseH_C Phage_sheath_1C Translat_reg 5_3_exonuc_N Pe…	missing	missing
281_RNODE_10	281_RNODE_10_length_143244_37	missing	missing	-,Pyridoxal phosphate-dependent transferase, major domain	missing	missing	-,UDP-4-AMINO-4-DEOXY-L-ARABINOSE--OXOGLUTARATE AMINOTRANSFERASE	missing	missing	missing	missing	missing	missing	Pyridoxal phosphate-dependent transferase,PLP-dependent transferases	missing	missing	missing	missing	Chromosome	PsiE 2OG-FeII_Oxy_5 Cupin_2 Trans_coact T4_Gp59_N T4_Gp59_C gp32 T4_baseplate Tn7_TnsA-like_N T4_tail_cap Phage_gp53 Gp5_OB FeS_assembly_P GPW_gp25 DUF4815 DUF4815 DUF4815 DUF6065 2OG-FeII_Oxy_3 Aminotran_1_2 T4_neck-protein T4_neck-protein T4-gp15_tss DNA_Packaging Terminase_6N Terminase_6C Phage_sheath_1 Phage_sheath_1C Phage_T4_gp19 Portal_Gp20 Collagen Collagen RecA Peptidase_S77 Gp23 Gp23 Jm…	Virus	Ribonuc_red_sm CbbQ_C gp32 CsgF PRA-PH Phage_clamp_A Collagen HSP20 DNA_Packaging Phage_T4_gp19 T4_Gp59_C Gp23 GPW_gp25 DNA_pol_B_exo1 Tn7_TnsA-like_N Glycos_transf_1 Fe-S_biosyn Formyl_trans_N Ribonuc_red_lgN S4 AAA_5 Glyco_transf_8 ResIII GDP_Man_Dehyd DNA_pol_B CsgG Glutaredoxin Na_Pi_cotrans RecA PDDEXK_1 Terminase_6C DegT_DnrJ_EryC1 ArdcN RNaseH_C Phage_sheath_1C Translat_reg 5_3_exonuc_N Pe…	missing	missing
281_RNODE_10	281_RNODE_10_length_143244_38	oxidoreductase activity,missing	missing	-	missing	missing	HYDROGENASE MATURATION FACTOR HOXX,-	missing	missing	active site,Phosphoribosylglycinamide formyltransferase,Phosphoribosylglycinamide formyltransferase active site.	missing	missing	missing	Formyltransferase,Formyl transferase, N-terminal domain superfamily	missing	J	Formyl transferase	Formyl_trans_N	Chromosome	PsiE 2OG-FeII_Oxy_5 Cupin_2 Trans_coact T4_Gp59_N T4_Gp59_C gp32 T4_baseplate Tn7_TnsA-like_N T4_tail_cap Phage_gp53 Gp5_OB FeS_assembly_P GPW_gp25 DUF4815 DUF4815 DUF4815 DUF6065 2OG-FeII_Oxy_3 Aminotran_1_2 T4_neck-protein T4_neck-protein T4-gp15_tss DNA_Packaging Terminase_6N Terminase_6C Phage_sheath_1 Phage_sheath_1C Phage_T4_gp19 Portal_Gp20 Collagen Collagen RecA Peptidase_S77 Gp23 Gp23 Jm…	Virus	Ribonuc_red_sm CbbQ_C gp32 CsgF PRA-PH Phage_clamp_A Collagen HSP20 DNA_Packaging Phage_T4_gp19 T4_Gp59_C Gp23 GPW_gp25 DNA_pol_B_exo1 Tn7_TnsA-like_N Glycos_transf_1 Fe-S_biosyn Formyl_trans_N Ribonuc_red_lgN S4 AAA_5 Glyco_transf_8 ResIII GDP_Man_Dehyd DNA_pol_B CsgG Glutaredoxin Na_Pi_cotrans RecA PDDEXK_1 Terminase_6C DegT_DnrJ_EryC1 ArdcN RNaseH_C Phage_sheath_1C Translat_reg 5_3_exonuc_N Pe…	missing	missing
281_RNODE_10	281_RNODE_10_length_143244_40	missing	missing	missing	missing	missing	missing	missing	missing	missing	missing	missing	missing	RmlC-like cupin domain superfamily,RmlC-like cupins	missing	-	-	-	Chromosome	PsiE 2OG-FeII_Oxy_5 Cupin_2 Trans_coact T4_Gp59_N T4_Gp59_C gp32 T4_baseplate Tn7_TnsA-like_N T4_tail_cap Phage_gp53 Gp5_OB FeS_assembly_P GPW_gp25 DUF4815 DUF4815 DUF4815 DUF6065 2OG-FeII_Oxy_3 Aminotran_1_2 T4_neck-protein T4_neck-protein T4-gp15_tss DNA_Packaging Terminase_6N Terminase_6C Phage_sheath_1 Phage_sheath_1C Phage_T4_gp19 Portal_Gp20 Collagen Collagen RecA Peptidase_S77 Gp23 Gp23 Jm…	Virus	Ribonuc_red_sm CbbQ_C gp32 CsgF PRA-PH Phage_clamp_A Collagen HSP20 DNA_Packaging Phage_T4_gp19 T4_Gp59_C Gp23 GPW_gp25 DNA_pol_B_exo1 Tn7_TnsA-like_N Glycos_transf_1 Fe-S_biosyn Formyl_trans_N Ribonuc_red_lgN S4 AAA_5 Glyco_transf_8 ResIII GDP_Man_Dehyd DNA_pol_B CsgG Glutaredoxin Na_Pi_cotrans RecA PDDEXK_1 Terminase_6C DegT_DnrJ_EryC1 ArdcN RNaseH_C Phage_sheath_1C Translat_reg 5_3_exonuc_N Pe…	missing	missing
281_RNODE_10	281_RNODE_10_length_143244_41	missing	missing	-,q2cbj1_9rhob like domain	missing	missing	missing	missing	missing	missing	missing	missing	missing	missing	missing	missing	missing	missing	Chromosome	PsiE 2OG-FeII_Oxy_5 Cupin_2 Trans_coact T4_Gp59_N T4_Gp59_C gp32 T4_baseplate Tn7_TnsA-like_N T4_tail_cap Phage_gp53 Gp5_OB FeS_assembly_P GPW_gp25 DUF4815 DUF4815 DUF4815 DUF6065 2OG-FeII_Oxy_3 Aminotran_1_2 T4_neck-protein T4_neck-protein T4-gp15_tss DNA_Packaging Terminase_6N Terminase_6C Phage_sheath_1 Phage_sheath_1C Phage_T4_gp19 Portal_Gp20 Collagen Collagen RecA Peptidase_S77 Gp23 Gp23 Jm…	Virus	Ribonuc_red_sm CbbQ_C gp32 CsgF PRA-PH Phage_clamp_A Collagen HSP20 DNA_Packaging Phage_T4_gp19 T4_Gp59_C Gp23 GPW_gp25 DNA_pol_B_exo1 Tn7_TnsA-like_N Glycos_transf_1 Fe-S_biosyn Formyl_trans_N Ribonuc_red_lgN S4 AAA_5 Glyco_transf_8 ResIII GDP_Man_Dehyd DNA_pol_B CsgG Glutaredoxin Na_Pi_cotrans RecA PDDEXK_1 Terminase_6C DegT_DnrJ_EryC1 ArdcN RNaseH_C Phage_sheath_1C Translat_reg 5_3_exonuc_N Pe…	missing	missing
281_RNODE_10	281_RNODE_10_length_143244_42	DNA repair	missing	-	missing	missing	ABC TRANSPORTER ABCH.3,-	missing	missing	missing	missing	missing	missing	P-loop containing nucleoside triphosphate hydrolase,P-loop containing nucleoside triphosphate hydrolases	missing	S	exonuclease activity	-	Chromosome	PsiE 2OG-FeII_Oxy_5 Cupin_2 Trans_coact T4_Gp59_N T4_Gp59_C gp32 T4_baseplate Tn7_TnsA-like_N T4_tail_cap Phage_gp53 Gp5_OB FeS_assembly_P GPW_gp25 DUF4815 DUF4815 DUF4815 DUF6065 2OG-FeII_Oxy_3 Aminotran_1_2 T4_neck-protein T4_neck-protein T4-gp15_tss DNA_Packaging Terminase_6N Terminase_6C Phage_sheath_1 Phage_sheath_1C Phage_T4_gp19 Portal_Gp20 Collagen Collagen RecA Peptidase_S77 Gp23 Gp23 Jm…	Virus	Ribonuc_red_sm CbbQ_C gp32 CsgF PRA-PH Phage_clamp_A Collagen HSP20 DNA_Packaging Phage_T4_gp19 T4_Gp59_C Gp23 GPW_gp25 DNA_pol_B_exo1 Tn7_TnsA-like_N Glycos_transf_1 Fe-S_biosyn Formyl_trans_N Ribonuc_red_lgN S4 AAA_5 Glyco_transf_8 ResIII GDP_Man_Dehyd DNA_pol_B CsgG Glutaredoxin Na_Pi_cotrans RecA PDDEXK_1 Terminase_6C DegT_DnrJ_EryC1 ArdcN RNaseH_C Phage_sheath_1C Translat_reg 5_3_exonuc_N Pe…	missing	missing
281_RNODE_10	281_RNODE_10_length_143244_43	missing	missing	-,Metallo-dependent phosphatase-like	missing	missing	-,NUCLEASE SBCCD SUBUNIT D	missing	missing	missing	missing	missing	missing	Metallo-dependent phosphatases,-	missing	S	hydrolase activity	-	Chromosome	PsiE 2OG-FeII_Oxy_5 Cupin_2 Trans_coact T4_Gp59_N T4_Gp59_C gp32 T4_baseplate Tn7_TnsA-like_N T4_tail_cap Phage_gp53 Gp5_OB FeS_assembly_P GPW_gp25 DUF4815 DUF4815 DUF4815 DUF6065 2OG-FeII_Oxy_3 Aminotran_1_2 T4_neck-protein T4_neck-protein T4-gp15_tss DNA_Packaging Terminase_6N Terminase_6C Phage_sheath_1 Phage_sheath_1C Phage_T4_gp19 Portal_Gp20 Collagen Collagen RecA Peptidase_S77 Gp23 Gp23 Jm…	Virus	Ribonuc_red_sm CbbQ_C gp32 CsgF PRA-PH Phage_clamp_A Collagen HSP20 DNA_Packaging Phage_T4_gp19 T4_Gp59_C Gp23 GPW_gp25 DNA_pol_B_exo1 Tn7_TnsA-like_N Glycos_transf_1 Fe-S_biosyn Formyl_trans_N Ribonuc_red_lgN S4 AAA_5 Glyco_transf_8 ResIII GDP_Man_Dehyd DNA_pol_B CsgG Glutaredoxin Na_Pi_cotrans RecA PDDEXK_1 Terminase_6C DegT_DnrJ_EryC1 ArdcN RNaseH_C Phage_sheath_1C Translat_reg 5_3_exonuc_N Pe…	missing	missing
281_RNODE_10	281_RNODE_10_length_143244_44	missing	missing	missing	missing	missing	missing	missing	missing	missing	missing	missing	missing	missing	missing	S	sigma factor activity	-	Chromosome	PsiE 2OG-FeII_Oxy_5 Cupin_2 Trans_coact T4_Gp59_N T4_Gp59_C gp32 T4_baseplate Tn7_TnsA-like_N T4_tail_cap Phage_gp53 Gp5_OB FeS_assembly_P GPW_gp25 DUF4815 DUF4815 DUF4815 DUF6065 2OG-FeII_Oxy_3 Aminotran_1_2 T4_neck-protein T4_neck-protein T4-gp15_tss DNA_Packaging Terminase_6N Terminase_6C Phage_sheath_1 Phage_sheath_1C Phage_T4_gp19 Portal_Gp20 Collagen Collagen RecA Peptidase_S77 Gp23 Gp23 Jm…	Virus	Ribonuc_red_sm CbbQ_C gp32 CsgF PRA-PH Phage_clamp_A Collagen HSP20 DNA_Packaging Phage_T4_gp19 T4_Gp59_C Gp23 GPW_gp25 DNA_pol_B_exo1 Tn7_TnsA-like_N Glycos_transf_1 Fe-S_biosyn Formyl_trans_N Ribonuc_red_lgN S4 AAA_5 Glyco_transf_8 ResIII GDP_Man_Dehyd DNA_pol_B CsgG Glutaredoxin Na_Pi_cotrans RecA PDDEXK_1 Terminase_6C DegT_DnrJ_EryC1 ArdcN RNaseH_C Phage_sheath_1C Translat_reg 5_3_exonuc_N Pe…	missing	missing
281_RNODE_10	281_RNODE_10_length_143244_45	missing	missing	-	missing	-,consensus disorder prediction	missing	missing	missing	missing	missing	missing	missing	missing	missing	missing	missing	missing	Chromosome	PsiE 2OG-FeII_Oxy_5 Cupin_2 Trans_coact T4_Gp59_N T4_Gp59_C gp32 T4_baseplate Tn7_TnsA-like_N T4_tail_cap Phage_gp53 Gp5_OB FeS_assembly_P GPW_gp25 DUF4815 DUF4815 DUF4815 DUF6065 2OG-FeII_Oxy_3 Aminotran_1_2 T4_neck-protein T4_neck-protein T4-gp15_tss DNA_Packaging Terminase_6N Terminase_6C Phage_sheath_1 Phage_sheath_1C Phage_T4_gp19 Portal_Gp20 Collagen Collagen RecA Peptidase_S77 Gp23 Gp23 Jm…	Virus	Ribonuc_red_sm CbbQ_C gp32 CsgF PRA-PH Phage_clamp_A Collagen HSP20 DNA_Packaging Phage_T4_gp19 T4_Gp59_C Gp23 GPW_gp25 DNA_pol_B_exo1 Tn7_TnsA-like_N Glycos_transf_1 Fe-S_biosyn Formyl_trans_N Ribonuc_red_lgN S4 AAA_5 Glyco_transf_8 ResIII GDP_Man_Dehyd DNA_pol_B CsgG Glutaredoxin Na_Pi_cotrans RecA PDDEXK_1 Terminase_6C DegT_DnrJ_EryC1 ArdcN RNaseH_C Phage_sheath_1C Translat_reg 5_3_exonuc_N Pe…	missing	missing
281_RNODE_10	281_RNODE_10_length_143244_46	DNA helicase activity,missing,DNA helicase activity	DEXHc_RE,-	-	missing	missing	GENERAL TRANSCRIPTION AND DNA REPAIR FACTOR IIH HELICASE SUBUNIT XPB,-	missing	missing	missing	Helicase superfamily 1/2,Superfamilies 1 and 2 helicase ATP-binding type-1 domain profile., ATP-binding domain	missing	Helicase superfamily 1/2, ATP-binding domain,ultradead3	P-loop containing nucleoside triphosphate hydrolase,P-loop containing nucleoside triphosphate hydrolases	missing	S	Type III restriction enzyme, res subunit	-	Chromosome	PsiE 2OG-FeII_Oxy_5 Cupin_2 Trans_coact T4_Gp59_N T4_Gp59_C gp32 T4_baseplate Tn7_TnsA-like_N T4_tail_cap Phage_gp53 Gp5_OB FeS_assembly_P GPW_gp25 DUF4815 DUF4815 DUF4815 DUF6065 2OG-FeII_Oxy_3 Aminotran_1_2 T4_neck-protein T4_neck-protein T4-gp15_tss DNA_Packaging Terminase_6N Terminase_6C Phage_sheath_1 Phage_sheath_1C Phage_T4_gp19 Portal_Gp20 Collagen Collagen RecA Peptidase_S77 Gp23 Gp23 Jm…	Virus	Ribonuc_red_sm CbbQ_C gp32 CsgF PRA-PH Phage_clamp_A Collagen HSP20 DNA_Packaging Phage_T4_gp19 T4_Gp59_C Gp23 GPW_gp25 DNA_pol_B_exo1 Tn7_TnsA-like_N Glycos_transf_1 Fe-S_biosyn Formyl_trans_N Ribonuc_red_lgN S4 AAA_5 Glyco_transf_8 ResIII GDP_Man_Dehyd DNA_pol_B CsgG Glutaredoxin Na_Pi_cotrans RecA PDDEXK_1 Terminase_6C DegT_DnrJ_EryC1 ArdcN RNaseH_C Phage_sheath_1C Translat_reg 5_3_exonuc_N Pe…	missing	missing
281_RNODE_10	281_RNODE_10_length_143244_48	missing	missing	-,Cupin	missing	missing	missing	missing	missing	missing	missing	missing	missing	-,Clavaminate synthase-like	missing	missing	missing	missing	Chromosome	PsiE 2OG-FeII_Oxy_5 Cupin_2 Trans_coact T4_Gp59_N T4_Gp59_C gp32 T4_baseplate Tn7_TnsA-like_N T4_tail_cap Phage_gp53 Gp5_OB FeS_assembly_P GPW_gp25 DUF4815 DUF4815 DUF4815 DUF6065 2OG-FeII_Oxy_3 Aminotran_1_2 T4_neck-protein T4_neck-protein T4-gp15_tss DNA_Packaging Terminase_6N Terminase_6C Phage_sheath_1 Phage_sheath_1C Phage_T4_gp19 Portal_Gp20 Collagen Collagen RecA Peptidase_S77 Gp23 Gp23 Jm…	Virus	Ribonuc_red_sm CbbQ_C gp32 CsgF PRA-PH Phage_clamp_A Collagen HSP20 DNA_Packaging Phage_T4_gp19 T4_Gp59_C Gp23 GPW_gp25 DNA_pol_B_exo1 Tn7_TnsA-like_N Glycos_transf_1 Fe-S_biosyn Formyl_trans_N Ribonuc_red_lgN S4 AAA_5 Glyco_transf_8 ResIII GDP_Man_Dehyd DNA_pol_B CsgG Glutaredoxin Na_Pi_cotrans RecA PDDEXK_1 Terminase_6C DegT_DnrJ_EryC1 ArdcN RNaseH_C Phage_sheath_1C Translat_reg 5_3_exonuc_N Pe…	missing	missing
281_RNODE_10	281_RNODE_10_length_143244_49	missing	missing	missing	missing	missing	missing	missing	missing	missing	missing	missing	missing	missing	missing	S	T4-like virus tail tube protein gp19	-	Chromosome	PsiE 2OG-FeII_Oxy_5 Cupin_2 Trans_coact T4_Gp59_N T4_Gp59_C gp32 T4_baseplate Tn7_TnsA-like_N T4_tail_cap Phage_gp53 Gp5_OB FeS_assembly_P GPW_gp25 DUF4815 DUF4815 DUF4815 DUF6065 2OG-FeII_Oxy_3 Aminotran_1_2 T4_neck-protein T4_neck-protein T4-gp15_tss DNA_Packaging Terminase_6N Terminase_6C Phage_sheath_1 Phage_sheath_1C Phage_T4_gp19 Portal_Gp20 Collagen Collagen RecA Peptidase_S77 Gp23 Gp23 Jm…	Virus	Ribonuc_red_sm CbbQ_C gp32 CsgF PRA-PH Phage_clamp_A Collagen HSP20 DNA_Packaging Phage_T4_gp19 T4_Gp59_C Gp23 GPW_gp25 DNA_pol_B_exo1 Tn7_TnsA-like_N Glycos_transf_1 Fe-S_biosyn Formyl_trans_N Ribonuc_red_lgN S4 AAA_5 Glyco_transf_8 ResIII GDP_Man_Dehyd DNA_pol_B CsgG Glutaredoxin Na_Pi_cotrans RecA PDDEXK_1 Terminase_6C DegT_DnrJ_EryC1 ArdcN RNaseH_C Phage_sheath_1C Translat_reg 5_3_exonuc_N Pe…	missing	missing
281_RNODE_10	281_RNODE_10_length_143244_5	missing	missing	missing	missing	-,consensus disorder prediction	missing	missing	missing	missing	missing	missing	missing	missing	missing	missing	missing	missing	Chromosome	PsiE 2OG-FeII_Oxy_5 Cupin_2 Trans_coact T4_Gp59_N T4_Gp59_C gp32 T4_baseplate Tn7_TnsA-like_N T4_tail_cap Phage_gp53 Gp5_OB FeS_assembly_P GPW_gp25 DUF4815 DUF4815 DUF4815 DUF6065 2OG-FeII_Oxy_3 Aminotran_1_2 T4_neck-protein T4_neck-protein T4-gp15_tss DNA_Packaging Terminase_6N Terminase_6C Phage_sheath_1 Phage_sheath_1C Phage_T4_gp19 Portal_Gp20 Collagen Collagen RecA Peptidase_S77 Gp23 Gp23 Jm…	Virus	Ribonuc_red_sm CbbQ_C gp32 CsgF PRA-PH Phage_clamp_A Collagen HSP20 DNA_Packaging Phage_T4_gp19 T4_Gp59_C Gp23 GPW_gp25 DNA_pol_B_exo1 Tn7_TnsA-like_N Glycos_transf_1 Fe-S_biosyn Formyl_trans_N Ribonuc_red_lgN S4 AAA_5 Glyco_transf_8 ResIII GDP_Man_Dehyd DNA_pol_B CsgG Glutaredoxin Na_Pi_cotrans RecA PDDEXK_1 Terminase_6C DegT_DnrJ_EryC1 ArdcN RNaseH_C Phage_sheath_1C Translat_reg 5_3_exonuc_N Pe…	missing	missing
281_RNODE_10	281_RNODE_10_length_143244_50	missing	missing	missing	missing	missing	missing	missing	missing	missing	missing	missing	missing	missing	missing	S	Major capsid protein Gp23	-	Chromosome	PsiE 2OG-FeII_Oxy_5 Cupin_2 Trans_coact T4_Gp59_N T4_Gp59_C gp32 T4_baseplate Tn7_TnsA-like_N T4_tail_cap Phage_gp53 Gp5_OB FeS_assembly_P GPW_gp25 DUF4815 DUF4815 DUF4815 DUF6065 2OG-FeII_Oxy_3 Aminotran_1_2 T4_neck-protein T4_neck-protein T4-gp15_tss DNA_Packaging Terminase_6N Terminase_6C Phage_sheath_1 Phage_sheath_1C Phage_T4_gp19 Portal_Gp20 Collagen Collagen RecA Peptidase_S77 Gp23 Gp23 Jm…	Virus	Ribonuc_red_sm CbbQ_C gp32 CsgF PRA-PH Phage_clamp_A Collagen HSP20 DNA_Packaging Phage_T4_gp19 T4_Gp59_C Gp23 GPW_gp25 DNA_pol_B_exo1 Tn7_TnsA-like_N Glycos_transf_1 Fe-S_biosyn Formyl_trans_N Ribonuc_red_lgN S4 AAA_5 Glyco_transf_8 ResIII GDP_Man_Dehyd DNA_pol_B CsgG Glutaredoxin Na_Pi_cotrans RecA PDDEXK_1 Terminase_6C DegT_DnrJ_EryC1 ArdcN RNaseH_C Phage_sheath_1C Translat_reg 5_3_exonuc_N Pe…	missing	missing
281_RNODE_10	281_RNODE_10_length_143244_51	missing	missing	missing	missing	-,consensus disorder prediction	missing	missing	missing	missing	missing	missing	missing	missing	missing	-	-	-	Chromosome	PsiE 2OG-FeII_Oxy_5 Cupin_2 Trans_coact T4_Gp59_N T4_Gp59_C gp32 T4_baseplate Tn7_TnsA-like_N T4_tail_cap Phage_gp53 Gp5_OB FeS_assembly_P GPW_gp25 DUF4815 DUF4815 DUF4815 DUF6065 2OG-FeII_Oxy_3 Aminotran_1_2 T4_neck-protein T4_neck-protein T4-gp15_tss DNA_Packaging Terminase_6N Terminase_6C Phage_sheath_1 Phage_sheath_1C Phage_T4_gp19 Portal_Gp20 Collagen Collagen RecA Peptidase_S77 Gp23 Gp23 Jm…	Virus	Ribonuc_red_sm CbbQ_C gp32 CsgF PRA-PH Phage_clamp_A Collagen HSP20 DNA_Packaging Phage_T4_gp19 T4_Gp59_C Gp23 GPW_gp25 DNA_pol_B_exo1 Tn7_TnsA-like_N Glycos_transf_1 Fe-S_biosyn Formyl_trans_N Ribonuc_red_lgN S4 AAA_5 Glyco_transf_8 ResIII GDP_Man_Dehyd DNA_pol_B CsgG Glutaredoxin Na_Pi_cotrans RecA PDDEXK_1 Terminase_6C DegT_DnrJ_EryC1 ArdcN RNaseH_C Phage_sheath_1C Translat_reg 5_3_exonuc_N Pe…	missing	missing
281_RNODE_10	281_RNODE_10_length_143244_52	missing	missing	missing	missing	missing	missing	missing	missing	missing	missing	missing	missing	missing	missing	S	Pfam:Peptidase_S77	-	Chromosome	PsiE 2OG-FeII_Oxy_5 Cupin_2 Trans_coact T4_Gp59_N T4_Gp59_C gp32 T4_baseplate Tn7_TnsA-like_N T4_tail_cap Phage_gp53 Gp5_OB FeS_assembly_P GPW_gp25 DUF4815 DUF4815 DUF4815 DUF6065 2OG-FeII_Oxy_3 Aminotran_1_2 T4_neck-protein T4_neck-protein T4-gp15_tss DNA_Packaging Terminase_6N Terminase_6C Phage_sheath_1 Phage_sheath_1C Phage_T4_gp19 Portal_Gp20 Collagen Collagen RecA Peptidase_S77 Gp23 Gp23 Jm…	Virus	Ribonuc_red_sm CbbQ_C gp32 CsgF PRA-PH Phage_clamp_A Collagen HSP20 DNA_Packaging Phage_T4_gp19 T4_Gp59_C Gp23 GPW_gp25 DNA_pol_B_exo1 Tn7_TnsA-like_N Glycos_transf_1 Fe-S_biosyn Formyl_trans_N Ribonuc_red_lgN S4 AAA_5 Glyco_transf_8 ResIII GDP_Man_Dehyd DNA_pol_B CsgG Glutaredoxin Na_Pi_cotrans RecA PDDEXK_1 Terminase_6C DegT_DnrJ_EryC1 ArdcN RNaseH_C Phage_sheath_1C Translat_reg 5_3_exonuc_N Pe…	missing	missing
281_RNODE_10	281_RNODE_10_length_143244_54	missing	missing	missing	missing	-,consensus disorder prediction	missing	missing	missing	missing	missing	missing	missing	missing	missing	missing	missing	missing	Chromosome	PsiE 2OG-FeII_Oxy_5 Cupin_2 Trans_coact T4_Gp59_N T4_Gp59_C gp32 T4_baseplate Tn7_TnsA-like_N T4_tail_cap Phage_gp53 Gp5_OB FeS_assembly_P GPW_gp25 DUF4815 DUF4815 DUF4815 DUF6065 2OG-FeII_Oxy_3 Aminotran_1_2 T4_neck-protein T4_neck-protein T4-gp15_tss DNA_Packaging Terminase_6N Terminase_6C Phage_sheath_1 Phage_sheath_1C Phage_T4_gp19 Portal_Gp20 Collagen Collagen RecA Peptidase_S77 Gp23 Gp23 Jm…	Virus	Ribonuc_red_sm CbbQ_C gp32 CsgF PRA-PH Phage_clamp_A Collagen HSP20 DNA_Packaging Phage_T4_gp19 T4_Gp59_C Gp23 GPW_gp25 DNA_pol_B_exo1 Tn7_TnsA-like_N Glycos_transf_1 Fe-S_biosyn Formyl_trans_N Ribonuc_red_lgN S4 AAA_5 Glyco_transf_8 ResIII GDP_Man_Dehyd DNA_pol_B CsgG Glutaredoxin Na_Pi_cotrans RecA PDDEXK_1 Terminase_6C DegT_DnrJ_EryC1 ArdcN RNaseH_C Phage_sheath_1C Translat_reg 5_3_exonuc_N Pe…	missing	missing
281_RNODE_10	281_RNODE_10_length_143244_55	missing	missing	missing	missing	-,consensus disorder prediction	missing	missing	missing	missing	missing	missing	missing	missing	missing	missing	missing	missing	Chromosome	PsiE 2OG-FeII_Oxy_5 Cupin_2 Trans_coact T4_Gp59_N T4_Gp59_C gp32 T4_baseplate Tn7_TnsA-like_N T4_tail_cap Phage_gp53 Gp5_OB FeS_assembly_P GPW_gp25 DUF4815 DUF4815 DUF4815 DUF6065 2OG-FeII_Oxy_3 Aminotran_1_2 T4_neck-protein T4_neck-protein T4-gp15_tss DNA_Packaging Terminase_6N Terminase_6C Phage_sheath_1 Phage_sheath_1C Phage_T4_gp19 Portal_Gp20 Collagen Collagen RecA Peptidase_S77 Gp23 Gp23 Jm…	Virus	Ribonuc_red_sm CbbQ_C gp32 CsgF PRA-PH Phage_clamp_A Collagen HSP20 DNA_Packaging Phage_T4_gp19 T4_Gp59_C Gp23 GPW_gp25 DNA_pol_B_exo1 Tn7_TnsA-like_N Glycos_transf_1 Fe-S_biosyn Formyl_trans_N Ribonuc_red_lgN S4 AAA_5 Glyco_transf_8 ResIII GDP_Man_Dehyd DNA_pol_B CsgG Glutaredoxin Na_Pi_cotrans RecA PDDEXK_1 Terminase_6C DegT_DnrJ_EryC1 ArdcN RNaseH_C Phage_sheath_1C Translat_reg 5_3_exonuc_N Pe…	missing	missing
281_RNODE_10	281_RNODE_10_length_143244_57	plasmid function unknown,plasmid function unknown	missing	-	missing	-,consensus disorder prediction	-	missing	missing	missing	missing	missing	missing	missing	missing	missing	missing	missing	Chromosome	PsiE 2OG-FeII_Oxy_5 Cupin_2 Trans_coact T4_Gp59_N T4_Gp59_C gp32 T4_baseplate Tn7_TnsA-like_N T4_tail_cap Phage_gp53 Gp5_OB FeS_assembly_P GPW_gp25 DUF4815 DUF4815 DUF4815 DUF6065 2OG-FeII_Oxy_3 Aminotran_1_2 T4_neck-protein T4_neck-protein T4-gp15_tss DNA_Packaging Terminase_6N Terminase_6C Phage_sheath_1 Phage_sheath_1C Phage_T4_gp19 Portal_Gp20 Collagen Collagen RecA Peptidase_S77 Gp23 Gp23 Jm…	Virus	Ribonuc_red_sm CbbQ_C gp32 CsgF PRA-PH Phage_clamp_A Collagen HSP20 DNA_Packaging Phage_T4_gp19 T4_Gp59_C Gp23 GPW_gp25 DNA_pol_B_exo1 Tn7_TnsA-like_N Glycos_transf_1 Fe-S_biosyn Formyl_trans_N Ribonuc_red_lgN S4 AAA_5 Glyco_transf_8 ResIII GDP_Man_Dehyd DNA_pol_B CsgG Glutaredoxin Na_Pi_cotrans RecA PDDEXK_1 Terminase_6C DegT_DnrJ_EryC1 ArdcN RNaseH_C Phage_sheath_1C Translat_reg 5_3_exonuc_N Pe…	missing	missing
281_RNODE_10	281_RNODE_10_length_143244_58	missing	missing	missing	Portal protein Gp20,Portal protein.	-,consensus disorder prediction	missing	missing	missing	missing	missing	missing	missing	missing	missing	S	Bacteriophage T4-like capsid assembly protein (Gp20)	-	Chromosome	PsiE 2OG-FeII_Oxy_5 Cupin_2 Trans_coact T4_Gp59_N T4_Gp59_C gp32 T4_baseplate Tn7_TnsA-like_N T4_tail_cap Phage_gp53 Gp5_OB FeS_assembly_P GPW_gp25 DUF4815 DUF4815 DUF4815 DUF6065 2OG-FeII_Oxy_3 Aminotran_1_2 T4_neck-protein T4_neck-protein T4-gp15_tss DNA_Packaging Terminase_6N Terminase_6C Phage_sheath_1 Phage_sheath_1C Phage_T4_gp19 Portal_Gp20 Collagen Collagen RecA Peptidase_S77 Gp23 Gp23 Jm…	Virus	Ribonuc_red_sm CbbQ_C gp32 CsgF PRA-PH Phage_clamp_A Collagen HSP20 DNA_Packaging Phage_T4_gp19 T4_Gp59_C Gp23 GPW_gp25 DNA_pol_B_exo1 Tn7_TnsA-like_N Glycos_transf_1 Fe-S_biosyn Formyl_trans_N Ribonuc_red_lgN S4 AAA_5 Glyco_transf_8 ResIII GDP_Man_Dehyd DNA_pol_B CsgG Glutaredoxin Na_Pi_cotrans RecA PDDEXK_1 Terminase_6C DegT_DnrJ_EryC1 ArdcN RNaseH_C Phage_sheath_1C Translat_reg 5_3_exonuc_N Pe…	missing	missing
281_RNODE_10	281_RNODE_10_length_143244_59	missing	missing	missing	missing	missing	missing	missing	missing	missing	missing	missing	missing	missing	missing	S	T4-like virus tail tube protein gp19	-	Chromosome	PsiE 2OG-FeII_Oxy_5 Cupin_2 Trans_coact T4_Gp59_N T4_Gp59_C gp32 T4_baseplate Tn7_TnsA-like_N T4_tail_cap Phage_gp53 Gp5_OB FeS_assembly_P GPW_gp25 DUF4815 DUF4815 DUF4815 DUF6065 2OG-FeII_Oxy_3 Aminotran_1_2 T4_neck-protein T4_neck-protein T4-gp15_tss DNA_Packaging Terminase_6N Terminase_6C Phage_sheath_1 Phage_sheath_1C Phage_T4_gp19 Portal_Gp20 Collagen Collagen RecA Peptidase_S77 Gp23 Gp23 Jm…	Virus	Ribonuc_red_sm CbbQ_C gp32 CsgF PRA-PH Phage_clamp_A Collagen HSP20 DNA_Packaging Phage_T4_gp19 T4_Gp59_C Gp23 GPW_gp25 DNA_pol_B_exo1 Tn7_TnsA-like_N Glycos_transf_1 Fe-S_biosyn Formyl_trans_N Ribonuc_red_lgN S4 AAA_5 Glyco_transf_8 ResIII GDP_Man_Dehyd DNA_pol_B CsgG Glutaredoxin Na_Pi_cotrans RecA PDDEXK_1 Terminase_6C DegT_DnrJ_EryC1 ArdcN RNaseH_C Phage_sheath_1C Translat_reg 5_3_exonuc_N Pe…	missing	missing
281_RNODE_10	281_RNODE_10_length_143244_6	missing	missing	missing	missing	-,consensus disorder prediction	missing	missing	missing	missing	missing	missing	missing	missing	missing	missing	missing	missing	Chromosome	PsiE 2OG-FeII_Oxy_5 Cupin_2 Trans_coact T4_Gp59_N T4_Gp59_C gp32 T4_baseplate Tn7_TnsA-like_N T4_tail_cap Phage_gp53 Gp5_OB FeS_assembly_P GPW_gp25 DUF4815 DUF4815 DUF4815 DUF6065 2OG-FeII_Oxy_3 Aminotran_1_2 T4_neck-protein T4_neck-protein T4-gp15_tss DNA_Packaging Terminase_6N Terminase_6C Phage_sheath_1 Phage_sheath_1C Phage_T4_gp19 Portal_Gp20 Collagen Collagen RecA Peptidase_S77 Gp23 Gp23 Jm…	Virus	Ribonuc_red_sm CbbQ_C gp32 CsgF PRA-PH Phage_clamp_A Collagen HSP20 DNA_Packaging Phage_T4_gp19 T4_Gp59_C Gp23 GPW_gp25 DNA_pol_B_exo1 Tn7_TnsA-like_N Glycos_transf_1 Fe-S_biosyn Formyl_trans_N Ribonuc_red_lgN S4 AAA_5 Glyco_transf_8 ResIII GDP_Man_Dehyd DNA_pol_B CsgG Glutaredoxin Na_Pi_cotrans RecA PDDEXK_1 Terminase_6C DegT_DnrJ_EryC1 ArdcN RNaseH_C Phage_sheath_1C Translat_reg 5_3_exonuc_N Pe…	missing	missing
281_RNODE_10	281_RNODE_10_length_143244_60	missing	missing	-	missing	missing	FELS-2 PROPHAGE PROTEIN,-	missing	missing	missing	missing	missing	missing	missing	missing	S	Phage tail sheath protein	-	Chromosome	PsiE 2OG-FeII_Oxy_5 Cupin_2 Trans_coact T4_Gp59_N T4_Gp59_C gp32 T4_baseplate Tn7_TnsA-like_N T4_tail_cap Phage_gp53 Gp5_OB FeS_assembly_P GPW_gp25 DUF4815 DUF4815 DUF4815 DUF6065 2OG-FeII_Oxy_3 Aminotran_1_2 T4_neck-protein T4_neck-protein T4-gp15_tss DNA_Packaging Terminase_6N Terminase_6C Phage_sheath_1 Phage_sheath_1C Phage_T4_gp19 Portal_Gp20 Collagen Collagen RecA Peptidase_S77 Gp23 Gp23 Jm…	Virus	Ribonuc_red_sm CbbQ_C gp32 CsgF PRA-PH Phage_clamp_A Collagen HSP20 DNA_Packaging Phage_T4_gp19 T4_Gp59_C Gp23 GPW_gp25 DNA_pol_B_exo1 Tn7_TnsA-like_N Glycos_transf_1 Fe-S_biosyn Formyl_trans_N Ribonuc_red_lgN S4 AAA_5 Glyco_transf_8 ResIII GDP_Man_Dehyd DNA_pol_B CsgG Glutaredoxin Na_Pi_cotrans RecA PDDEXK_1 Terminase_6C DegT_DnrJ_EryC1 ArdcN RNaseH_C Phage_sheath_1C Translat_reg 5_3_exonuc_N Pe…	missing	missing
281_RNODE_10	281_RNODE_10_length_143244_61	missing,missing	missing	-	missing	missing	missing	missing	missing	missing	missing	missing	missing	P-loop containing nucleoside triphosphate hydrolase,P-loop containing nucleoside triphosphate hydrolases	missing	S	Terminase-like family	-	Chromosome	PsiE 2OG-FeII_Oxy_5 Cupin_2 Trans_coact T4_Gp59_N T4_Gp59_C gp32 T4_baseplate Tn7_TnsA-like_N T4_tail_cap Phage_gp53 Gp5_OB FeS_assembly_P GPW_gp25 DUF4815 DUF4815 DUF4815 DUF6065 2OG-FeII_Oxy_3 Aminotran_1_2 T4_neck-protein T4_neck-protein T4-gp15_tss DNA_Packaging Terminase_6N Terminase_6C Phage_sheath_1 Phage_sheath_1C Phage_T4_gp19 Portal_Gp20 Collagen Collagen RecA Peptidase_S77 Gp23 Gp23 Jm…	Virus	Ribonuc_red_sm CbbQ_C gp32 CsgF PRA-PH Phage_clamp_A Collagen HSP20 DNA_Packaging Phage_T4_gp19 T4_Gp59_C Gp23 GPW_gp25 DNA_pol_B_exo1 Tn7_TnsA-like_N Glycos_transf_1 Fe-S_biosyn Formyl_trans_N Ribonuc_red_lgN S4 AAA_5 Glyco_transf_8 ResIII GDP_Man_Dehyd DNA_pol_B CsgG Glutaredoxin Na_Pi_cotrans RecA PDDEXK_1 Terminase_6C DegT_DnrJ_EryC1 ArdcN RNaseH_C Phage_sheath_1C Translat_reg 5_3_exonuc_N Pe…	missing	missing
[truncated: 3,144 more rows]
