# Supplementary material for: Characterization of the Environmental Plasmidome of the Red Sea
Source: Microbiol Spectr. 2023 Jul 3;11(4):e00400-23. doi: 10.1128/spectrum.00400-23 (PMC10434023; doi:10.1128/spectrum.00400-23)
Supplement: Supplemental File 7 — File S7. Download spectrum.00400-23-s0008.xlsx, XLSX file, 0.01 MB [file spectrum.00400-23-s0008.xlsx]

## Sheet: Global distibution
Supplementary File 7: Predicted plasmids in other marine locations around the world
Plasmid	Size, bp	QC, %	PI, %	Predicted Genes	Study	Location
1_LNODE_1	13274	-	-	type IV secretion system, relaxase domain-containing protein, recombinase family protein, HTH, restriction endonuclease, S-adenosylmethionine-binding protein, AAA family ATPase, repA, 3 hypothetical proteins	PRJNA289734	Red Sea
CETO01087902	13249	86	82.9		PRJEB7988	Pathific Ocean: South Pacific Ocean (8.58 S 139.14 W)
CEQG01098212	10751	67	85.63		PRJEB7988	Atlantic Ocean: Brazil, South Atlantic Ocean (20.55 S 35.1 W)
CESC01088786	9187	56	85.64		PRJEB7988	Atlantic Ocean:South Atlantic Ocean (30.08 S 43.17 W)
3_LNODE_1	5082	-	-	MobA/MobL, mobilization protein, RepM/RepB, 3 hypothetical proteins	PRJNA289734	Red Sea
30_LNODE_1	11671	-	-	Integrase, restriction endonuclease, 2 restriction endonucleases, resolvase, Phospholipase D, 2 hypothetical proteins	PRJNA289734	Red Sea
39_LNODE_1	3597	-	-	MobC, HTH, repA, 2 hypothetical proteins	PRJNA289734	Red Sea
106_LNODE_1	5651	-	-	repL, MobA/MobL, MAPEG, TetR/AcrR, type II toxin-antitoxin system PemK/MazF, 3 hypothetical proteins	PRJNA289734	Red Sea
OQST01004213	5616	79	94.9		PRJEB26112	Atlantic Ocean:West of Santa Cruz de la Palma, Atlantic Ocean (29.97 N 23.69 W)
OWNO01004902	5616	79	96.02		PRJEB26859	Atlantic Ocean:South of Funchal, North Atlantic Ocean (32.08 N 17.26 W)
OQSK01001394	5616	79	96.01		PRJEB26108	Atlantic Ocean:South of Funchal, North Atlantic Ocean (32.08 N 17.26 W)
OQSV01004627	6195	79	96.05		PRJEB26111	Atlantic Ocean:Northeast of Antigua and Barbuda, North Atlantic Ocean (20 N 52.63 W)
OQSS01004304	5616	79	92.94		PRJEB26110	Atlantic Ocean:West of Santa Cruz de la Palma, Atlantic Ocean (29.97 N 23.69 W)
OQUC01002861	6951	78	98.2		PRJEB26148	Atlantic Ocean:South Atlantic Ocean (31.81 S 6.84 E)
MDSW01129435	5288	78	95.1		PRJNA326480	Atlantic Ocean: North West (31.70 N 64.25 W)
MDSV01153288	5059	75	93.21		PRJNA326480	Atlantic Ocean: North East (36.16 N 6.57 W)
OUOB01005495	4201	74	97.65		PRJEB26145	Indian Ocean:East of Durban, South Africa, South Indian Ocean (33.55 S 39.89 E)
OUOC01001620	11029	73	94.4		PRJEB26149	Atlantic Ocean:West of Cape Town, South Africa, South Atlantic Ocean (32.81 S 12.77 E)
MDTG01156005	4708	69	93.43		PRJNA326480	Pacific Ocean: South East (16.96 S 100.63 W)
OWNN01003386	4236	68	96.11		PRJEB26860	Atlantic Ocean:South Atlantic Ocean (26.91 S 21.43 W)
MDTG01421694	6027	60	96.1		PRJNA326480	Pacific Ocean: South East (16.96 S 100.63 W)
OQTD01008565	3880	53	95.91		PRJEB26121	Pacific Ocean:North Pacific Ocean (9.22 N 163.53 W)
297_RNODE_15	6231	-	-	transferase activity, antitoxin, GNAT family N-acetyltransferase, ParB/RepB, 2 hypothetical proteins	PRJNA289734	Red Sea
CETX01057220	35820	100	93.63		PRJEB7988	Pacific Ocean: North Pacific Ocean (6.21 N 103.03 W)
MDTA01116571	5603	89	93.61		PRJNA326480	Indian Ocean: South (29.50 S 37.99 E)
MDTG01184706	4719	74	94.44		PRJNA326480	Pacific Ocean: South East (16.96 S 100.63 W)
ORDE01000349	19110	65	83.9		PRJEB26197	Atlantic Ocean:East of Recife, Brazil, South Atlantic Ocean (9.12 S 30.19 W)
QSY01000747	13790	65	83.91		PRJEB26115	Atlantic Ocean:East of Antigua and Barbuda, Atlantic Ocean (17.43 N 59.83 W)
298_RNODE_5	6614	-	-	site-specific DNA-methyltransferase, recombinase, Tn3 family transposase, VapB, VapC, 3 hypothetical proteins	PRJNA289734	Red Sea

## Sheet: 7plasmids
Plasmid	Size, bp	MOB groups	Predicted Genes
1_LNODE_1	13274	MOBF	type IV secretion system, relaxase domain-containing protein, recombinase family protein, HTH, restriction endonuclease, S-adenosylmethionine-binding protein, AAA family ATPase, repA, 3 hypothetical proteins
3_LNODE_1	5082	MOBQ	MobA/MobL, mobilization protein, RepM/RepB, 3 hypothetical proteins
30_LNODE_1	11671	-	Integrase, restriction endonuclease, 2 restriction endonucleases, resolvase, Phospholipase D, 2 hypothetical proteins
39_LNODE_1	3597	-	MobC, HTH, repA, 2 hypothetical proteins
106_LNODE_1	5651	MOBQ	repL, MobA/MobL, MAPEG, TetR/AcrR, type II toxin-antitoxin system PemK/MazF, 3 hypothetical proteins
297_RNODE_15	6231	-	transferase activity, antitoxin, GNAT family N-acetyltransferase, ParB/RepB, 2 hypothetical proteins
298_RNODE_5	6614	-	site-specific DNA-methyltransferase, recombinase, Tn3 family transposase, VapB, VapC, 3 hypothetical proteins
