# Supplementary material for: Characterization of the Environmental Plasmidome of the Red Sea
Source: Microbiol Spectr. 2023 Jul 3;11(4):e00400-23. doi: 10.1128/spectrum.00400-23 (PMC10434023; doi:10.1128/spectrum.00400-23)
Supplement: Supplemental File 8 — File S8. Download spectrum.00400-23-s0009.xlsx, XLSX file, 3.6 MB [file spectrum.00400-23-s0009.xlsx]

## Sheet: Supplementary file 8
Supplementary File 8: A full list of all the candidates found in this study
>258_RNODE_1_length_1871_cov_3.21058
TTGAACACCCTTGACCGTGAGGTCTTCGTCGTGACGGCCGTGGATGTTGACTGCAGCGCG
CCGGACGTTGATGCAGCGCTCAACACGCAAGTCCGTGTGTCCGTCTCAACCACGTCCCGA
ACCTCGGTTGGCACCATTGCCGACAGTCAAGTGCTCGCGGTGAAGTACCGAGACATCCGG
CGCGGCGCCAACCCCGGCGACATCGTCGCCTTTGAGGGGTCCTTTGGCGAGACTGCGGCC
GGCGACCTTGAGTATGTCGGCATCATCGCCACCGAGGACTTCTTCATTCAAATTGATGGC
AGCAACAACGCCTCTATCAAATTCGCAAACGTGCGCTTGTTTGGCTACCGCGCCACCGCC
AACGCCGACATCTACAGCGCGCTCGTGCAGAACGAACTGCTGGGTTGATCACCGATGCCA
CGCCACACCCCACCCACCACCATCGCCCAAGCCTTGGCATGCGTCAAGAAGGTCAAGCAA
GGGAAAGCCTGTACCGCCGCCGAGATGAAGGCGACCATGATGGTCCTTGCCGATGCGCTG
AAGACCTCGCAGTCCAAGGTTCGTGAACTCAAAGGCCGGGTAGCCTTCATGCTCCCTTTC
ACGCAACGATGACGAGCGCGGAACAGTCCGAGGCGTCTCCTGACGCCGATTCTTCCACCT
TCGGGCTTCCGGGAGGTGTCTCGGACACCGGTCCCGACATAGTCCTATGCAAAACTCACA
GAAACGGCCCTTCCTGCCCCTCAAGTACTGAACCCCTCCCCGAGGGGGGTAAACCCCCCA
AGATGGAAGGAAGGGGTGTTTATCGGCTCCTATTGGTGGTTCTCGTCCTCGTCGTTGGCA
TCCTCACGGACTCCCGAAGGTTGGTTGAAGCGGCGTCGTTCATGCTGTGATTGGCGCTCG
TTCGGGCATCGTTGATCCCGGGTAGAATTTGGGGCGATCACCGCCCGCCTTGGCGAGCGG
CAACCGGTTGTACAGCGCCAAGCGCTGGATGGGGTGCGTCAGCGACGGTTTCAGGCGTCC
TCGCGTCGGACCACGAACCGGGCAAACTTCCCGGCCTTGGTGTTCCTGACGAAGCGGACG
GTCAGCGAACCGTCGCCCATGTCAAGGAGCAGACGCTTGCCGTCGTCCTCGACCAGAGCG
CCGTCCTCCTGTGCTTCAGCGAGAACGTCGTCCAGCCCCTGCAGAGCGCTGGCTTGGTAA
ACAAGCAGCGGCAGGACCGCCGGGTCGGCGTCGTGGACAATCGCCACGTCCTGTACGCGG
TCGGTGTTGCTGAACCGCTGGCGGTCATCGTCCGACGTCGGCAGCACCCACGGCGGCAAC
GACCAACCGAGGGCGTCGGCGTGGTGTTTGTTCATCCACTCAACGCGCTGGGCGCTGCGG
ACGACGCCCTTCGGGTCCCCCTTCAGGTATTCCAAGGCCTGACCGCCGAGGTTGAGGGTC
ATTTGACCAAACTTCCTCACCGGTTTCTTCTTCGTCATCAGGACGGCCAGCAAAAGGGCC
GCCCACATCATGTTCATGTTCATGTTTTCTTCCACCTGCCGACGGACACGGACGCCCTCG
CCCGCCGCCACGGCGAGTTCACGGGGCGCCTTCGGTGTGTCCGGTCGGAGTGGTTGATCG
TAAGCGCGCTTCAGTCTTGAACCCTCTGCCGTTTTTTGCTCATCCCCGGATTCCGGAAGC
AATACCTGGAGATTTGTTGTCGGAAACCGGAAGCCAAGAGTCCGGAAACCGGCAATATAT
TGATATCCAAGGTAGGTTTCCGGTAAACTATGCCAGCCGGACTCAAAGCGACATCAAGCC
AACTGCAAATCTCCGAAAAACTGCAGGAATCTGCAGCCAACACGTTCACCCAGCAGCAGG
TCAACCTCCCG
>258_RNODE_2_length_3153_cov_3.98414
CGCACTGGCATCGACATCAGTATCTCCGTGTAAAACATCTGAAGTTCCATCAGAAACTGT
AAGTGTTTGGCTGGCATCGACAGAATTTGTTTCATCGTCGGCAACTGGAGCATCATTCAT
ACCAATTACAGTAATTTGAATTACTGCTATATCAGTTCCACTATTTCCATCTGAAACTGT
ATAATTAAAACTATCCGTTACAATATCTCCAGGGTCTAATGCCTCAGCTGCAGATTGATT
TGCAACATAGGTATAAGAACCATTAGCATTCAATGTTAATTGGCCATAAGTTCCTGTTAA
TGCTGCGCCAACTGTACCTGCGGTACCATTGCCCTCACTAGAGCCTGTTCTAACAGAGGT
AACAGTTAATGTATCGCCATCTGCATCTGTATCATAATTATCGGTTGAACTTGTATCAAT
GACATCTCCTGTATGTTCGTCATGTACATCTAACAAACTGAATGGGGATTCTAAAGTGTA
TTCATTAATATCATCGTGGTCCCATCCAGCAACAAACATCTTAAGTCCATCATTACTAAA
ATCTAAACCTACCGGGGTACCATCTTGACTATTCACACTAAACGAACCTTTGTGTGTAGC
TGTTGAAATATCAAAACCAGTCGTAAGTGTATATTCATTTACATCGTTACCTTCATTATC
AACAATAAACATCTTCGTTCCGTCATTATTAAATCTAATGTTTTGAGCTTTTGGGGCCTC
ACTAACAATGTCTAAAGTGCTATCGTAAGCTACTGTGGACGTCAGATCAAAACCACTAGA
AACTGTAAACTCATAAACGTTATTATTAGTTCTACCAGTGATAAAAAATTTGGTTCCATC
CGTATTAAAATCTAAACCATAACCATCTATACATTGGGAACCACCAGGTAGGAGTGAGGT
AATGTCTTTACTAGTTGTATGACTAACTGAGCTTGAGCTTATATCAAATGCTGTTGAAAG
TGCATATTCATGAACCTCAATTGTGCTTCCATCGCCCCCAACAATGAACATTTTAGTACC
ATCGCTATTAAAAGCTATGTCTCTTGGTTCATTCTCTTCACCTGTTAGACCATAATTTCG
AACATAAGATGAAGTTGAAATATCAAAAGCAGTAGTAAGAGCATATTCATTTACATCTCG
ACCGGATTGACCGACCATAAAAAATTTCGTACCATCATTATTAAACCTTAAACCTGTTGG
CTGTCCTTCTTCTGTATGAATCTCAAATGGATCATTAGCACCATCATCTACAAATGAAGC
TGCAGTAACACTTGATGCATTATCGCCATCTTCAACTATTAAAGTACCATTTTCATTAAC
AGTACCTGTATCATTTCTGGCTACAGGAGCATTATTTGCTGCAGTAACAGTTATAGTTAA
TGTTGTAGTAGTTGTAGAACTTCCATCGCTTAAAGTGTAAGTAAAAACATCATCTCCTGA
TGTTGCATCAGAGTTTGCGGCATATGAATAACTACCATCTGAACCAATAGTTAAAGTACC
TTTTGCTCCTGAGATTGTTGCTGCATTGGATACTTTAGTTGAATTATGTGTAATAGCAGT
TGCAGATCCACCTGATGGTGTTACCTGTGTAATGAACAAACTGGCACTTGCATCTGGATC
GGTGTCATCTGAAACTAATGTTCCAGCACTATTAGTTGAATCAGTTACAGTATTTCCACC
AACAACAACATCAGTATCTGCAACTGCTGTAGGATTATCATTGATACCTATAACAGTAAT
TTCAAGTACAGCTATATCAGTTAATGATCCATCTGAAACTGTATAGTTAAAACTATCGGT
TACCACATCTCCAGAGTCTAAAGCATCAGCAGCTGACTGGTTAGCTACATAAGTATAAGA
ACCATTTGAGTTTAAGGTTAATTGACCATAAGTTCCTGTTAATGCTGCGCCAACTGTACC
TGCAGTACCACTACCTTCACTGGAGCCTGTTCTAACTGCGGTTACTGTTAAAGTATCACT
ATCTGTATCATCACCTAAAACATCCCCATCATGTTCATCTTTTACATTAATAAGATTATA
AGGGCTGGTTAGTTCAAATTCATGAACATCATTAGTGCCGTACCCCAACATAAACATTTT
AGTTCCCATCTTATTGAATAAAATACTAAAAGGTTGACCTTCAATTTGGGTACTACCATC
ACTTGGATTATATCTTATGCCATATTCACCAACATAAACTCCAGTTGATACATCATAGGC
AGTACTTAATTTATATTCTGTAATATCTTTACCTTGACCTCCCACAACAAACATTCTTGT
TCCGTCAATATTGAATTCTATATCTCTAGGCAAAGTCTCTTTTGCAGATACATCTAAACG
ATTTGAATCTGAACGAGATGCAGTTGAAAGATCATATGCGGTTGAAAGATGAATTTCCTC
AATGTTACCACCAGCAAAACCTGCTACAAATAATTTTGTTCCATCATTGTTAAATCTAAT
TCCACATGATGTACTATCTCCAGTAGCAAAAGATACGCTATCGTAAGATCCTGTTGAAAC
ATCATAAGCTGTGGATAATGAATACTGATAAACGTTACTATTACCAGCAACATATAATTT
TGACCCATCATTGTTAAAGGTAATTCCAAATGGTTCATTTGTTTGACTAGTGACAGTTAA
TTGTTCAGAGTCACCTTGATAGGTTGCTGTTGATACATCATAAGCTGTGCTCAAGTGATA
TTCTTTTACTGCATTATCATCATTTCCTGCATGGTACATTTTTGTCCCGTCATTGTTAAA
AATTAGACCAGCGCTTCGAGTTTCACCTGACACAGCAGACATATCAAATACCTCACTTGC
ATCATATGTAATTGCAGCATTTGTAATGCTATTTGCACTAATTCCATCAGCCACTGTTAG
AGTGTCATCCTCATTTACAATCCCAGTATTGTCAGCTGCAACTGGTGCAGCATTTACTGT
AATGGTAATTTGTGCAGTATCCGTTCCACCAATACCGTCTGAGACTGTGTAGGTAAAATA
ATCTATACCGCCACTTGCATTTGCCACATAAGTATAGGTACCGTCTGCAGCTATAGTTAA
GGTACCATAACTTCCTGCTAAACCTGACCCGACTGTCCCATCAGTTCCACTACCGCCCTC
TTGTCCTGTTCTAATGCCAGTGACAGTTAAAGA
>258_RNODE_3_length_2301_cov_2.48935
TGACGTACTGCGTGTGAGGTGCAATGATGATCTTTTGATCTACCACTTCGGGAAATTTAT
AGGTAAGGGTATTCGGTTTATATTCGTCACTCCCCCCGAATCCTATGAAGTCACCTTGAA
AAACCATATAACCTAGATGGTGTGGTATGTGGTCTAAACACGCATGAAGAATCTTTGCAA
CTTCTCCATCATGATTTGCGTCAATGTCCCTATGGGTGTAGTTAATTTTGATCTTTACTT
TGTTAAAGACGCTTTTAGTACCCACGAAAAATCTGTGAGTCTTTGGGTGATTACCCCATA
CTACTGCGGGTGCACCATCATATTTTAATGATACGTGACCGCCACCAGTAAACCAATCTA
ACACGGATAAATCTCCTGTTAGGATCATGTCTTCTGGGTGTTCTAGGTGTGTGTTTTTCA
TACCTTCATTATAACAAATGAAAACCCCCTGTGTAGGGGGTGTGTGACACTTTATAAAGT
GGTTGGGCGGTAGCTGAGTACGCAACTGTTTGAACTACCATTAAGTGTGTTGGCCTAGGA
CTACTCTTCACACACCCAATTTTTTAATCTGGATAAAGAATTTTGTCTATGAAAGATTGG
AGATGTTCGTCAACTGGTTGATCCTGTTCATAGATGCACCACGTAACGTGTTCACTAAAT
GCGTGTAGTTCATCATACGTGAAAGTAAATGTCTTCATTTACCACTCCTCCTTTCTATCG
TGGATGAATTCTTGTAAAACTTCATACGAACCTTCTTGATCCAATACGTAAGGTGCAAGA
ACTTCATATAAGTTTTCATCGTACTCATCCATCTCATCCCTTAACTCATCTTCTTCAAGA
TCAATTAATTCATTCATCATAATGTCACGAATGTACGCAAACAAATCTTCAGAGGTCATA
TCCGCAAGTTTGAATTTTACGAATTCTTTTCTTAGATCCTGTAGTTGTTCTTTTGTAAAC
AATGATTTAATCATAATACTGGATCCTCCTCTACTTCGCCTGTGGTTTCCCAACCGTTTG
ACAATTCTTCGCCAGTTTCAGTAATTACATAGTAGTGACCGAAGTCCTCTTGTAATCTTG
CTTCAGCATCTTCAAGTGAGTCTGCTTCTACGTGGATCCAACCTGTTTTTTGAACAGTAA
AACTAAATTCTTTCATAATACCCCCTCTAGTGTAAGTTGTTTTTGATCAAAAACGTCTTG
CTCTTCAACTTCATCTATTACTTCATTATACTCTCCCCACTCTTCTTGATAATCTTCAAA
ATCCCAATCTCCATCTTTCCACATTTGGATTGCGTGTTCCTTACTTCGTGCCATTATGGT
GTAAGTACCATACTTTTCAAATTTTGTTGTAACCAAAAATGGTGTTTCTGTTGGTAATTC
AATTGCCATTATTCGTAATAACCCTCCTCTTCCTTTTCTTCTCTGATTTCTTCAGATGCC
ATTGCAAAAAAGTCTCTGATTGTCATATCAGGATATTGAAGTAGATAGGAACATAATGCA
CCCATCCGCATATGCCCAGATTCTGCCATTTGGATTTGCTCCATAACAGTGTTAGCATCC
CACTCTAGTGATTGTTGTTCTGTCATTAGAAGTTCCTCCATAAAAACGAATTGTCTCCGT
TAATCTGTTTGATTAACGCATCTGCTTTTGCATCTTCTTCTTTGATGAAGTCTTCTGCAA
ATTTGATGAGATCAAGTAAACCTTGAACCTCTTTGTTTTTGTTGTCCATTTAGAACCCCT
TGTGTATGTTTTTATTATAATGGATTAGGAATCCAATTCAACGAATAGTGGACACCTTTT
AAACTGGCACAAAGCGACCACTATTAAAATTTGCATATGAGAAGATATGCCTGTAAACTA
ATTTGTACATACCGAACTTATTAGTCATTACGAATCCTTCGCCTATGTGCTTGTCATATC
CAAGATATGCCTGTACTGGATCGCTGTGAGTTAATCTGCTCATAACGTCCGCTTTAGTTT
CCTGCACTAATTTCCAGTAATTTATCAATCTGCCATGAACCCCATAGTTTTTAGGATCCA
CTTCTCTTCCTTCTCTATAATCCTTATTTATTTGTTTCTTCAACTCATTAGCAGTTTTTT
GATCCACGAATTGGATCCCACCTGCCATATGTCGAATAAAGTCAATAGACTTTTTCAAGT
TACTAATCGGATCGTTTTCTCTCTCCCTAACCTTAGTTCCTATAAACAAACATTCGTCCA
TTTTTTCCCAGTTGTAATAATAGGGAAAAGACTTCATAGGTACTGCTGTAGCATTTGCAA
GATTGCTTTCACATTGTGTGG
>258_RNODE_4_length_35568_cov_4.70961
TTAGATCAAAAGCTAACAACTCTGAAAGATAATCATTTATGTCATATCGAAAAAGATATG
AAACAACTGAGAACTCTTGTATGGTTTATAGGAACTACTGTTTTCTTACAAATGTGCTAC
CTAATTATACGTACCCTTATGTAGTCTTGCACCTCTAGTGCAAATCAAGTACAAATTCAA
GCATGAAAAACAAGTGCATACTGGTTATATCAGACACGCATTGTCCATATCACCACCCTG
ATTTACTACCTTTCCTTTCTTCTATCAGGCGAAAATACAAACCTGATAGGGTGGTGCATA
TTGGCGATGAGTGTGACAAGCACGGATTAAATTTTCATGGGCAAGATAGTGACTTGCCAA
GCGCAGGTGATGAGTTAGAACAAGCAAGAAGAACAATACATGAGATTGAAAAACTTTGGC
CTGAAGTAGACTTGCTACACTCCAACCATGGATCACTTGCATACCGTAGAGCTTTCAAAG
CAGGACTACCCAGAGCATATATGCGTGGGTACAACGAAGTATTAGAGGTTGGTCCTGGAT
GGAAATGGCATAACGAACTTACTATCCGATTGCCAGATGGTAATGACGTACACTTTCATC
ACGGTAAATCAGCAAACATCATGACTGTTGGACAAAAGCAGGGAACCTGCTACGTGCAGG
GCCACTACCATACAAAGTATGGCATATCATATTGGGGTAACCCTTCATCGCTTTTATGGG
CTATGCAGGTGGGATGTTTAATAGACAAAGATTCACTGGCTTTTGCCTACGACAAAGTAT
TTAAAGACAGGCCCATAATAGGCTGTGGTATAATTATTAACAGTCAGCCAAAATTGTTAC
CAATGGTGTTGAATAAAGGTGGAAGATGGAATAAATTGTGTCCATGAAGACACTGGACAA
ACAAATAAAAGGCGATCATTACAAAAGATTTATCATACAACCTGCTGAGTTTATCAATGC
TAATAATCTAGCATACGCAGAAGGCAACGTAATCAAGTACGTTTGCAGGCATAAATACAA
GGGTAAAAGAGAAGATATAGAAAAAGCTATACATTACTTAGAAATGATAATAGAAAGAGA
TTATGAGTAACGTGGCTAGAATGGAAATCCCTAACAGAATGCAGTGCATGACTTTTCCTT
TGAATATAGACAATGTATTCTACAGGGTTACACTAGATTACATAACCACAAATACTGGCA
TAACTGTCGTAGCGATATGGGTACGGACAAAAAAGTCGGAATCAACTTTAGATAGAGAAG
CCAGAAGCGATGGTAAAGCAACTTCTTTGTTGTTGCAGTTTGGCTGTAGTTTAAAAGAAA
TGGTTGATACCTTTACTAGAGATAACGTAATAGGCTCAGTCGTTTGGTACGTGCAAAAAA
ATTTAGAAGATATATTAGAAGGCAATCAGCCTGACAAGATACCACAATTATCTACACAAC
CGTCAGGATATACAATTAAATAACATAGGAGGTTTCAATGGGTATTCCCTTTGAGATGAT
TACTATGCTTGGCTCTACCGTACTGGGTGGAGTGATGAGCATTTGGTCACAAAGTATTAA
AGCAAAACAAGCACAGCAAAAGATGATGCTTGAGAGAGCTGAAGTTCAAACAGCAGCTTT
CAGAGAAGCAAGAGAATATGAGAACGTAGGTTTTCAATGGACACGTAGAATAATTGCATT
GACTGCAATATTTGCAATTATTGTATTGCCAAAGATACTACCTTTGATAGATCCACAGGC
GCAAGTTATTGTAGGGTACTTAGAATTTAAACCTGGGTTCCTTTTCTTTGAGGGCAAAGA
AGTAATGCAATGGGTTCCTATGGCAGCTAGGGGTATTGTTATAACACCGCTAGATACAAA
TTTAGTAGCAGCAATAACAGGTTTATACTTTGGTGGCAGCTTAGTTAAAAAATGATTTGG
ATTATATCAGCCATGATGTGGTATGAAGATGTAGATAAGCCTATCTACACTGACTATATG
CTTAAATCATTTGAAGCAAGGCAGGAATGTTTAGACTTTGTTTTTTGGAACAAGGTAGAA
CTGGTCATGGAACTTGCAGAAGAGAAAGGCAATTACGATGGCAAACCACTCAAGACATGG
GCCTTTTACTGTGAGAATAGAGAGCTAGAAGAAGTATGAAGATAAGTGAAAACACGGCTG
TCTCCATGCCGATGCGTAATTTAATCTCAATAATTGGAGCAGTAGCCGTAGGCTGTTGGT
TTGGTTTTGGGGTTATTGAAAGACTAAATATTATAGAAACAGAAATACAGCTTATGCAAG
CTGACTTAGAAAAGAATACTGAGTTCAGAATTAAGTGGCCAAGGGGAGAGCTGGGTTCAC
TGCCAGCCGACTCAGAACAATTTATGTTGATTGAATATATTGGTACACAAATAGAGGCGA
TTGAAGAAGACTTAAAAGATCTACCAAAAGATAGATCACAAGACCTTACCATAAACTTTT
TTGAAGATCGTATTCTAAAACTAGAGGATGCTGTAGAGGATTTAAAAGATAAGGTAAGAC
AGAATGGAAACCATTAAAGTAGTATTTGCAATATTGATGATACAGAACGGATCAATCATT
GAGTATGTTCCGACTGACGGCATGACCGACTGTTTGAAACAGCGCAGAGTTATTGAACGT
AACATCGGAGCTAATCAAGACGGTATGGTAATGCAATGCAAAGAAGTAAAAGCAGAGCTA
TATGAAGATATGGGCAGACTTAAAATTAAAAAGATATATGACTAATGAGGAGAGAAAAAA
ATGTTAAACTTGGAAACTGTGAAAAGTGCGGTAAAGAAATTTTTAGGTTCGGCACTCCGT
TTGTTGTGGAAGAAAGCAACATCATCCATAAAAGGTATTTGTGCCACGATGCTTACAAAA
GCAAAGAAGAAGATTGCTTCACTTCGTACATCAGGCCGTGATTAAAACTTAAACATAAAA
AATCTTTTTAGTATCTCTGTTGGATCAATGTCATCTTTGTGTAATACATCTCGATAGAGA
TTGAATACCCATTCAGGATCTAGGTTTGCCATATTGCATACCATCTGAAACTGATCGTCT
TGTTTCTCGAACCACATTCGGGCTTCAACACAGTCAACTAGGTTTAATGTTCTTTTCTTT
GATATTCTGAAATCTTTACTGTCTACAAAATCGTAGTAGGTTTGGTGGTTTAGTGCCTTA
CGTTCAACAATGCTTACATCGTTGAAGTCCATACGTGAGTCATGTAAAGCCACTATAATA
ACAGAGACCCATAGTTGGGTTTCTGGTGTCATTTCTGGTTTGTTCTGCTGTTGTTCTTGT
TTTGTTTTCACTCATAGAACTAACCACAATTTACACACTCTGTCTACGGTTTGCGCTGAC
GGTTTGCCATAGCTGACAAATAAGTTTCTTCTGGTCCATCTTATATTCTAATTCCAGATA
CTGTTTCTCAGCTTCTCGCAAGCCATCCAAATGAGTTAGATAATGTTCATTAGCGAGGGC
CAACTGTTCCCTAGCTGATACCGACATATTGCTAGACTCATTGTTCATTAGTTGAGCTTT
GAGAGTTTTGCTAAATCTATCAAGATGATGATAGTCAGATTTTTTTTCTGCTAACTTATC
ATCATTTTTAGTCATCCAGTCAAGAGCTTCCTCAACAGACTTTTCACTAAGTTGATCTAA
CATTGATCGTCTGCGTCACTGTCTATGTAAGCATCCTGAAATACATCAGGGTGAGTCGGA
GTTTCTACAAGTTTCTCTTTATACTCATTCAACGGACTTTGTTTCTTTTTAAACGGATTA
GCTTTCTCTAATCTATCGTTAAGATCTTTTAGTTTTAAAGCATACTTTAGTATTTTTGCT
TGTGTAATTGCTTCCATTATTACCTCCTGTTAGTTTTATTTTTCTGGTTTTACTGAATGA
TCTATTGTTTTTTGCAATCTATCAAAATTATCTCCTAATCTTTTTGCGTCTTCCATTAAA
AAAGAAAGTGAAGATTTAATACGATCAATTCGAGCCATAAGTTCAAGATAGTTTAGATTG
GTTTTCATATTATCACTCATCTAAATTACCTCCTTACTAAACTTAAAAAGAATGTTGTTG
ATATATCTTTACGATTGCTTTCCTCTAATGAGCCAAGCATTTCGTCACCATTAACAGCTT
CCATACAAGTTTTATAAAGCAACGTCATCTCAGCAATCTTTAGAGAATTATCAAACTGAA
CATTTTCTTTTGATGCGCTGCCGTTTGTGACTACAGGAGCTTCTGTTTTAACTTCCTGTT
TATCTTCTGCAAGCCAATCACTTATCACTGCTTTTGATATAAAGTTTTTTCCTTCATTTT
TACCTGATTTGTGGACTGCCTTTTCACCTTTTGCAGATATAAGAACAGTATCTTCTTCAT
CTAACTTTTTTTTGTATTTAGATAGATCCTGACTACTATAGGCCCTGTGATCTTGGTCAT
CCATGTCATTAATTATTACATACCAATTAGGTTTCTCACCTGGATCAGCATAGTTAATTA
ATTTTTTTAATTTTCCTTCGGCTTGGTAGATTGACATTCTTAACTTTCCTTTCCTTTTTA
TTGAGCCATTGATACAAAAGCAAAGCAGACTTAGCAGCTTTTAAATCAGCCTTTGTTACA
TCAACAGCTTTAGTTTTTAGTTTGCCAGTCTTTGGTGCATTGACTATCATTATTCTTTTA
CAGTCAAAACCAAACTCTTCATTCAAAGCCATCAAATAAAACATACATTGCATCACATGG
CTTTTGTAAATATTAGATCCAGATTTCCAATCAAACACAACAACCTCACCTGTCATTGCA
TCACGCATCACAGCATCTACAGTTCCACAAAAACCTAGTGAGTGGTAACAAACTCTTTCA
AGATACATAACTTCATAAAAGTTTTTGTTTTCATCCCACCAGTTTTTAAACAAGCTGAAG
CTGTGTTTTATTTGTTCATTGTAAATGTCAGGTTCAGAGTCGGTTTTAATATAGTCTTCG
ATGTGTTGGTGAACATTCGTTCCAATATCACCTGCTTTTTCAAGTGTGTTTCTATGTGCT
GTTTTGATTTGTTGGAAGATTTCTTTCTTTTGAATTTCATCTATTGGTTTTCCAGGTTCA
ATAAGATCATCAAATTTTTCTGCTGCGCATTTAGCTGACCAAAGTATTAATGGAAAACTA
TCCTGACATACTTTTGCAAGATCACTTGCATTTGGTATTTGTTTATCTTCTAAAAAATAC
TTATGTGTGTCGCTGTAAAACTTTAATTTAACTCTTGGGTTACCAACAAAAAATTCTCTA
AGTGTCATTGCATTATATTATAAATTATATTATTTGTTTTATATATGTGTTTATGTATAA
CGATTAAATAATATTATATAATAGAGAGGTCTTTACAAAAGTTGTCAAGAAATATTTTTA
AAGTTGATGAATTATTAGCGCAAGTTGCAAAAAAACGCAGTTTACGTTATAATTCTTATG
ATCGAAAACCACATTGGACTATGGGCCTAGCCTTGAAAATGAAGAAAAAAATGAGTAGAG
AGGATTACAAAGTATGGTTGAACAGATATTTGGCGGAGCTTAATGCAAAACGAAGACAAA
AGACTGATTGAATACAGGGGTCAGGGTGCATTAAAAGCATATAATGCAAGAGAGTCCGAG
ATCAGCTACCTTGCAAGCAAAAAGATACTTACTCAGCTCGAAACAGAATGCGCTGAGAGA
TACAGATATTACTACGAAAGATCCTTGCTAGTCAGCAGGGGTAACGATTTAATCACAGAA
TACGGATGTCGCATAGATGGCTCAAAATCGATCAGTTCTGGTGAAGGCAGGCTCGATGCT
ATAAAGCAGCTAAATCGTGTAAATGAGGCCATTGGAGAGCGATATAGGCCTATTCTATTT
GATATCTGTGGGGTAGGATACACCATAAAACAATTTAGTAATAAAACAGGCATAGGGCCT
AGAAAGGTGAGCAGAATGTTAAAAGAAGCCTTATCCATGGCTATGTACCCACTAGGCCTT
AAATCTAACCCAAATACAATACGTTAGTGGCCTACCAAAGAAGCCCTAAATACCTGAAAT
ATGTCAGGGATAATTACCCATGCGCTATTTGTGGTACAGATCAGGATATACAGGCCCATC
ATATTACTTATGCAGAGCCAAGGGCTTTGGGTAGAAAAAATTCAGACCGATATGTCGTAC
CGATTTGTCCATTGCATCACTATGAGCTGCATCAACTGGGCGAAAAATCTTACTGGAAAA
ACAAGGGCTTAGAGCCTTTGATATATGCCAATCTTTTATGGGATAAGTACCAGACCAAAG
TGAGATCAGGAAAAAGCCTTTGATCTGGTAAGGGGAGTTCTCATGAACTTATATCATGTT
AGACCAAAAAAAGGTGGTTGACAAGTGCAGATATTGTAAAAAAACACTACATATTGTTGA
TGATTTTATCGTAGATCATCTAAGACCTCCTAATTATTACCATTTATCTTGTATGAAAAG
GTATATTAATAAGCATGGTGGCTTGCACCATAGCAGGAAATAGGTTACTTTTGTTATAAT
AGTACGAGTATGACTAAAATTAAACTTAAACTCGATACACCTGATTTGCCAAGGTCTGAA
ACCTACTTAAAAGAAACAGATATAAACCAACTTGCAGACAGTTTTTACAGAACAGAATTT
CTTACACAGTTTGGCCCAAAGCAAGGCCGTAAAATTGCAAGGGCCATGGCAGCCAGTCTT
GTAGCTTCACAATATCTAGATTTATTGATGTTTGAAACACAGGAAAACGACTACGAATTA
TTTTATGACCTCGAAATCTCGGAAACAATCCATTAAATTAGACGGCCAAGTTTTAGACGC
AGGCGGTATTGATATTAAGATAGAGGTTTGTAAACCCCAGTTCCATGATGATCATATGAC
TGATAACTTTGGTTTGTTTGACAAGCGCAAGGCTACAATCACCTTGCAGCATGGACAAGA
TTTAAACTATGAAAAAAATAGTTTGGTTCATGAAATTTTTCATTTATGTGTTTGGTTATC
TACTGCCAATGGCGAGGGTATGTGTTTAGAAAAGTCAGAAGATGAAGAGCTGGTCGTAAA
CTCATTGACTAATCACTTCATGACTATGCTTAAACAAAATAAATGGCTCAGAGATTATTT
ATTACAGGACTAAATATTATTATTGTCATCCTGTAATTTTTTTTGTAGAAGATGGAATGC
CTGAACCATCAAATCCACTTCTTTTATATTTAGGATTAGTTGTTTGTTGCTTGGGTATAT
TTTGTTTAGATTTTCTTTTGTTAGTTTAACACAGTCAGCTACAGTTTTATTTAGCTCTTC
AAATCTTTCTATATCATTGAAATAGAAGGCTTTATATTTACCGTTCATTGTTCTAGTAAA
TAAAATCTATCTTCAATAAACCCATGATACTGCTTAGCTATTTTATTAAGATCTTCCATA
ACTTTTGTAAGTTCTCTTTTATTTTTGCTAGCTTGTATGATGTTTTTATTACCGTTAGAG
CAAAGAAAATAAACTTTTTCATCAGCTTTAAGTGATACTACATTATTCATATTTACCTTT
TTCTTTCACTTTAGTTATGAATGGCCCTTTTCTGGGTTTACTGTCATCGAATGGCATTTG
AAATTGAATAGAAAAACAAATTTCGTTTTCAGTTCCATATACTACACCGCTACATATTTC
CATAAATTGACAATCAACACCAACTGGCCTATCTAAAATCCAATCAGAGAAGTTTTCCAT
AACTGTATTATCTTCGTTATCAAAACCCCTTTCACCCTTTAAAATTTTAAACGCTTTATT
TATTTGATGCTGCAATTCTACATCTTCGCTAATACAGTCTTCAATGTAACCTTGTATAGC
TTCTTTAATAATTTTTGTTGCTTCTTGTTTGTCCATATTTATCTCCCTTTTCTGTTGATT
GTTTTTCTTTTGTATAAAAATAATTTCCTACACAAGCGAAACGATTACCGCTTTGAAGTT
TATTAATTACTTTTTTTCTTATAGCTATTTCACAGTTTAACTCAGCAATGGCTAGCGTTT
GACCTTCTCCCCAAGCTCTAGGAATATCAGGGCTATCCTTTTCAAAAGCCACAACTTTTA
TTGTTTCATTCATTTTTACCCCTTTAAATTAAAAATAATAATATAAACACAAAACCTATA
GCTGTTAGTGCCATTAGTCTAGCTTTATTTTCAGTCATATTTTTTTATGAGTTCCTGCTT
GCCATAGTTCAATAATATCTACAGGCTGTTGGAACTCCCCTTTCAATTTGTTTATTGTTG
CATTAGCTGTCAGTGTATCGTAATGCTTAGTTATTACTTGAGTTGGGCCAGTGCCTTCTA
ATTTAAATTTAATATACCAGCCAGCAGGTTTAAATTTGTTCATAATTATCACCTATTAAA
ATGGGTTTGTATTCTCTACCTTCAATTACTTCTGATAGTTCTGATAAATCCCATGAAGTT
CTTGCGTCATATTTACTAGTAAATATGCCTATGTCTTTCAATACATTAAAAGATTTATTA
AAATCTAAATAGTATTTTAAATCTCTTCCTGATTGCAAACTATAGCATTGCAAGTGATAT
TCTAATTGCGCTTTTAAAAAGCGGTCAACGTATTTTTTATGCTTATTTTTAAAAACATAA
ACGGTATTTTTATCACCCATTCCATGTTTTGACATGTCGCCAGATGTAGCGACTAAACAA
AATTTAGTCATAATAAACCACCTATTAATAAATCAATAGTTAAAATAACTGATGCAATTG
TAACAGCTATTATGATCATTGTTGCTATGTCTATACCTTTCATTTATTAACCTTTCTAAT
GAATTAAATAAGCAATATTATTCACCTTATCTGACCAACAACTGCGGCAATCAAGGCATT
GACCCCCCTGCTTAATTGAAGGGCAAATTTTAGAATTCTTAGCTAGTTTCTTATTTGTTA
TAACTGAGCTTGTATAACTGAAAACCTTACTATTGAGCTGAGCATCAATCAAAGGCGCTG
AAACTCTAAATATACAATTTTTAGGTATATATATTTTATTATCTCTGAGCTGCTTTAATA
TGCCAGTTTCTCTAGTCGGTATCCAATACTTACAAGAAGGCGTTAATCTTGCTAAATTAA
TTATTTGTAGGGCGTGTTCATAGCTCTGTAAGTCGCCAGCAGCATGAAATCTAAAATATT
TACAATCAGACTTTAAAACCTGATAAACCATGCCTAAGACCCATTGAAAACCATTGTTGA
GACTTTCTTTATGTAGCTTGTGAGATTTACCCACTGATCCTTCCCTGTATCTTAAATAGT
TACCCTTCATTGCATAGCATGAAGAACATACAGAATTTTTAACCTTCCTAAGCTGAGATC
CTTTGTTACAATCCCATGCGCTTAAATCGTAGTTATAAAAAGGCATCTTCTTATTTTTAT
TTGTTGCGCCTCCACCAGTCAAGAGCCTAGCCTTCTTTAAATTCCATCCTTGGGCCTGAA
GGTATGTAAATAAACTTTCTTGGAATTCTTGAGCTTGCATAGTCATAGTTTCCACTCCAC
CACTAATAGAATAGAAACCATGACGACTATTAATAATATATCAATTACCATCTATTGGCC
CTCCATTAGTACAGTTTCAACTTTTCTTGTATCTATATGCTTAAATACATCATGCAGCTT
ATTATCGGCATATCTCCGAGTACACATATACATATAGTCTTGAGGCTTCACCATTACCTT
TAAATCAATAGCATTCTTAAAGGCTAGCTTAGGATCTCTTAAATATATATCTTCTCTTAC
TTGTTCCATGTTTATCTTCCTTGTTTAATTAATATTGTAATTAGTACGAATAGAATGTGT
CAGAAATAAGGCAAAGAATAACTAATTTTTATACTTAATTTAGGGCAGGATTAGGTTTAA
TGTACTCTGTAAATATTAACCAAATAATCTAATTAACCAACAACCCCAAGCATTTAAATC
AAGATAACTAATCAAATTAGGGTGGGTAAGGCCGTACTTTACATAAGGTATATTATACGA
CAGTACTATAATACTATATAGGGGGTTTTAAACGGCCCATACCCATCAAATATATATGGG
GGTAGCGGTATAGTTATAGTATCGTTCCTAAATCTAAATCAAAACAGGGGGGTTTTATTT
ACAATCCTTTATAAATCAATTATAGCTTAGGGCATAATATGACTACAGAACTGACGTTAC
GTTTTCAAGCAGCACCTGCGGTGCTTTTCTTGCAAACACAACTACCTGCTAGGATGGTGG
TTGATCTTAATAAATACCTAGACACCAAACATAACAAAGGTGGTGAGAGCTTTGCAGACA
AGCTAGTGGGCCAAATAAGTCATGGTGAACAGCTTAAGATGGATCAGGATGATCCCCTAG
TTCAACCATTTGTCCAGACTGTTGCGAATATGTCTCAGTCGTATTTAGAACAATTCTCAA
GAATGATAGGGGTAAAACCCTTGAAAAGACTACCAGGAGTTCACAGCTTATGGTCAGTAC
ACTCATACGAGAGGGATTACAACCCAGTGCATGATCATGGGGTTGATACGATAATGGGTA
TATCCTTTACCACGTGGACAAAGATACCCAAACAAATAGCCGATGGCGAGGAATATAAGG
CATCAGCTTTATATAACTCAAGCGGAGTAGCGGATGGATATTTACAATTCCACTTCGGTC
AGACAGGGATAAGGGGTTTAGAAGAGCTTAGACCACCCTTTTCTAAGACTGTAAAACCTG
AAGTTGGAAAACTGTATATGTTTCCGTCTTGGTGTCAGCACTGCGTGTACCCATTTGAGG
GTAAGGGAGAAAGACGCACTGTTGCTGGAAACCTCAATATGTTTCCTCATGCGAACAATT
GAAGAAGATATTATATCATGGGCCATAGACCATGTAGAGAAAAAAGGGGATAAATTTCCG
ATCTGTCCATACGCAAAGCAGGCCAGATTAAACAAACAGGTCAAAATAGTTATCGTTGAT
AAGTGCGATGACTTTCTCGAACAGGTTTGTGACGAAGCAGGGGTTTTATTTGAACAAGAA
TTAAAACTTATCATTCTGGCGTGTTCTGATATGAAAATAACACCAGATACCCTTAACGAC
TATGTTTGTGCTTTAAACCACGTTTACGTGCCTTTAAACACATATCTGATGGCATCGTAC
CCTGAAGATGAACAGGAAGAGTTCATGGAGGGTGATTGGGAGCCAGACAACGAATTCTTT
ATGGTACTTATCCAGCCATTCAAAGAACTAGAAGAAGCATCAGCTCATCTAGAAAGTATT
GGATATTATAACAATTGGAGTCAGGAATATTATACTGACACCGTAAAACTTAGACAATCA
TACAGGAGGCTATATGGCAAGAGGAATGAAAAAGCGTTCAAAAAAGAAAATGATGAAGAA
AAAGAAAAAACAAAAGAATAAGTAATGGCCAAAAAGAAAGCTATACCCACTAACAAAGCC
TTGTACTCACGTGTCAAGTCGGAAGCAAAACGAAAGTTTAAGGTTTATCCTTCAGCTTAT
GCCAACGCATGGCTTGTGAGAACTTACAAGAAACGTGGTGGTAAGTATAGGACTGCGTAA
TGGCCAAACCTACAGGCGGATTAACAGCATGGTTTGGAAAAGGACCAAAGGGAGACTGGG
TTGATATAGGCGCACCTAAGAAAAAGGGCCGATTTCAACCATGTGGCCGTAAATCAGCCA
AGGGTTCAAAAAGAAAATACCCTAAATGCGTGCCAAGATCAAAGGCAAAGAGCATGACAA
AGGCTCAAATACGTTCTGCTGTGTCTAGAAAGCGATCAAAGGCACAAGGAGTAGGCGGTA
AACCAACTAATGTCGCAACATTTGCGAGGAAAAAACGAAATGGCAAGAAAACTTAGTAAA
AAACAAATGAAAATAGCTCGTATTGCCGAGCCAAGAGATAAAATTACTGCTGCTGACTTT
AAAAAGTTGCGTAATCCGAAGAAAATGCAAACAGAAAAACGAAAGTTTATGGTTTAATCA
GATCATTTGATTAAATAAAACGACAAACAAGTACACAACTAAAGCACAACCTAATAAATT
TGAAGAATACATCATAATAACTTTGATATAACAATTTTTTTGGGTATGTGAAATACAAAA
ATCAAAGGAATTATCTGTCATTATGGCGATCACATATAGAGGAGAAAGATTTTCAGGTTA
CAACAAACCTAAAAGGACACCTGGTAAATCTAAAAAGTTCGCTGTACTTGCAAAGAAAGG
CAAACAGGTAAAACTAATACGATATGGAGACCCAAATCTCTCCATAAAAAAATCACAACC
TAAGAGGCGTAAGTCTTTTAGAGCAAGGCACAAGTGTGATACACAACCGCCTTCTAAATT
AACGGCCAGATACTGGTCATGTAAGAATTGGTAATATGAATCAAAAAGATCTAATAAGAG
TAGTAAAAAGGCTTCAAAGACAAGCCAGATTAAGGCAACCTAAACGACCTGATTTTTATT
TTAATCAGAAAGGAAAACTTGGTAAGGGCGTTGTACCTAAATACCAAGGCACATCCATTG
CTGCAACAATGAAAAAATTATTTGGAACAGGAACTAAAGTATGAAACATGGCGGTAAAAG
AAAAGGTGCTGGTAGGCCAAGAGGAACTAAAAACGGAACGAAACGAGAACGTCTCGAAAA
AGCATTGGGTAAAGATGAGGTTTCACCTCTTGAGTATATGCTTAAGGTTCTTAACCACAA
CGGCTCAAGCCCTGAGAGAAAAATGTGGGCTGCTGAGAGAGCTGCGCCATTTGTTCACTC
AAGGTTATCATCTGTTAGCAATACTGTTACTGGTGATGCTGATAAGCCTGTTGCCGTCAC
AATCGGTTGGAGAAAAAAAAGTGGCAGTAACTGATGGTGCTACAGTAATCAGGGGTTTAC
TATCTGATATAAACAATTTTATTTCAGCAAATCTTCCTGGTGAATTTAAAGGCCTGTTAG
ATTCCACAGATCCAAAAGGCAGTGATGACACTTTAATCCAAAAAATAATCATGGCAGAAA
GTTCTGGTAACCCTAATGCGGTTAATGAAAGAACAGGAGCTAAAGGGTTGATGCAAATCA
TGGATGATACAGCAGAAAATCCAGGTTTTGGTGTTAAACCTTTAAAAGATCCTTTTGACC
CAGTTGAAAATGTAAGATTTGGAACTGATTATTTCAACGCAATGCTTAATAGATATGATA
ACGATGTAATAACTGCGTTAGCTGCTTTTAACATGGGTCCAGGAAAAACAGATGCTTGGA
TAAAACAGGGATCAAAGTTTGAAAAGTTACCAAAAGAAACTAGAGATTATATAAACAGAA
TTCTTAAATAATGGATATTGAAATACCGTATGAACCACGGCCATTGCAACAAGAATTACA
TAACAGTCTAAAAAGATTTAATGTTATTTGTTGTCACCGTAGGTTCGGTAAAACAGTTTT
TGCCGTTAATCATTTGATTATCACAGCTTGTGAAAAACCAAATGCACGGCTTGCATACAT
AGCACCGACTTACAGACAAGGTAAGGCAGTCGCTTACGACTATTTAAAAGAATACACAGA
GCCTTTGATGAGACTCGGTGGTAGCAAACATGAAACTGAACTAAAGATTGATCTTTGGAA
TGGTTCTAGAATACAGATCTTTGGCGCAGATAACCCAGACTCACTTCGAGGCCTTGGCTT
TGATGGAGTGTGTCTTGATGAATTTGCTCTCATGTCACCCCGTACATGGACAGAGATTGT
AAGACCAGCAATTGCAGATAAACTAGGTTATGTAATATTTATAGGAACACCCATGGGCCA
CAATCAGTTCTGGGATGTTTACGACCTAGCGAGAAGAAGAGGCGGAGATTGGAAAGCGGT
ATTGTACAGAGCTTCCGAAACTCAAGTTATACCAGACGATGAGTTGGATGAAGCAAAACT
TACAATGCCTGAAGATCAATACGAACAAGAGTTTGAATGTAGTTTCCAAGCTGCTGTATC
TGGATCTTATTACGGTAAGCAGATACAGAAAGCTGAGAAAGAAAACCGTATAACGGATGT
TGAATACGATAAAAATAGCGATGTAGAAACTTGGTGGGATTTAGGTATCGGTGATTCAAC
CGCTATATGGTTTGCTCAGAGAATAGGTAACGAAATACATTTGATAGATTATTACGAAAC
ATCTGGTGAAGCACTTGCACATTACGCAAATGTTTTAGAAGATAAAGCGTATAATTATGG
AAGACACGTAGCACCACATGATATTGTGGCACGTGAACTTGGAACAGGTAAATCAAGATT
AGAAGTTGCAAGAGAACTTGGAATTAATTTTGATATTTGTCCTAAACTAGAAGTCCAACA
TGGTATTGAGTCTGTAAGAAATACACTTGATGACTGTTGGTTTGATAGAAATAAATGTAA
AGCAGGTATTGAATGTTTGCGCCAATACCGTAAAGAATTTGATGACAGGATGCAAACATT
TAAAAATAAACCGTTACATGATTGGTCTTCACACGGAGCTGACGCATTCCGATATGGATG
TGCGATAGATCCTGGTACGGCAAGTCAGTGGACAACAGAAATAAATATTGATACAAGGTA
TATAGTATAATGGCAAAAGGAAAACCTTTAACAGAACCAGAAGTAGCTGCGGTATTGCAG
TCAGAAATTTACGCATCACTTGGTTACATTGGTTCGGATATAACAACGCAAAGACAAAAA
TCACTTGAATATTATTTTGGTGAACCGTTTGGAAACGAACAAGAAGGCAGATCACAAGTT
GTTTCAACTGACGTAAGTGATGTTGTTGAGAGTATTTTACCGACACTGCTAAGAACATTT
GCAGCTAGTGATGATGTTGTAAGATGTGATCCAGTAACAGCAGAGGATGAAGAAGTTGCA
AAGCAAGCAACTGATTATTTAAATTATGTTTTCAACAAAGACAATGAAGGTTTTGTTTCT
TTATACACTTTATTTAAAGACGCACTAATACAAAAAAACGGTATTGCTAAAATATATTGG
GATACATCAACAAAACAAGAACAAGAAACTTACGAAAAATTAAGTGACGATGAATATACA
ATGTTACTTGATGAACCTGGCGTTGAAGTAAAAGAACATACTGAATACATGGATGAGTTT
GCTGAAGAGCAAAAAGAAAAGTTAAAAGAACAAACTCAAGATCCTTTAGTCATAGAGCAA
ATAGACGCTGCGCCAGTCGCTAATTTACATGACGTAGTGATCACAAGAACAGAAGAGTAT
GGTAAAGTAAAAATAGAAACTATACCACCTGAAGAATTTTTAATTGAAAGAAGAGCTAAG
AGTATTGAGGATGCAAATTTCGTTGCACATAGAACAACTCAAACTAGAACACAATTAATT
GAAGCTGGTTTTGACGCAGATATAATTGATAGGTTACCAACTGATACTGCTGATAAATAT
AACGAGGAAAAAATTACACGTTATAGAAATCTTGATTACGACTATGAGAGTAATGCAGGT
GAAGGGTCAACGGATGAGATTACAGTCTTTGAGTGTTATGCAAAGATAGATGAAGAAGGT
GATGGTATTGCCAAACTAAGAAAGATAACAATGGCAGGTATTGGTGGTTATGTAATACTT
GATGATGTTTTGTGTGACAGCATACCATTTGTATCTGTAACACCTATCATGGTTCCACAC
AGATTCTTTGGTAGATCAGTTTCAGAAATGACTGAAGATTTACAGTTAATAAAATCTACT
GTAATGAGACAAATTTTAGATAATATGTATCTAACAAACAACAATAGAGTTGCAGTTATG
GATGGTCAAGTAAACCTTGATGATCTTTTAACTAACAGGCCTGGTGGCGTTGTTAGAACA
AAAGGCGCACCTGGTCAGGTTATGATGCCAATGCAAACACAAACAATAAATCAACAAGCC
TTTCCATTGCTTGAATACCTTGACACTGTAAGAGAACAACGCACAGGTATCACAAGATAC
TCACAAGGTATGGATGCTGACTCACTAAACAAAACAGCTACTGGTGTTAATGTAATTTTA
ACACAAGCACAAATGAGAGTTGAGTTGATAGCACGTATATTTGCAGAGACAGGTGTCAAA
GATATGTTCCACAAAATATTTGAACTTGTTGTCAAACACCAAGATAAAGAAAGAATAATT
AAAATTAGAAATAAGTTTGTACCATTCAGACCTATGGAATGGCGTAACAGATGTAATGTT
ACAATCAACGTAGGATTAGGCACAGGATCAAGAGATCAACAACTTGCAATACTTAATAAC
ATTTTACAAACACAACTAAAAGCATTGGAGCTACAGGGTACACCTGCTGGTCCTATGGTA
AATTTAAGAAACATTTACAACACGCTTTCTAAAATAGTTGAGAATGCTGGTTTAAAAAAT
ACTGGATTGTTCTTTACAGATCCAGATGTGGGTATGCAACAAATGCCTCCACCACAACCA
CCACAACCTACTGAGTTTGAAAAAGTATCTCAGATGCAGGTGCAAGGTGAGAATTTACGT
AAACAAATAGATAGCGAAATAAAAATTAAAGAACTAGAAAAAAGCTATCAAGAAATGATA
TTAAAATTTGAGACACGTATTAAAGAACTTGAACTACAATACGGCACTAAGATTAACGAA
GCTGCAATAAGAAGAGACGCTATACTTGCAAAAGAAGATTTAGTTCAACAAGGAAAACTT
AGAGAAACAGCGCAAAAAGCTGTTGATAAACAAGTTGACCAAACAAGAGAAATCATACAA
AGTGTAGTAAATGGACAAGACCAAACTAACGAGTGAAGTATCAAGAGGTGAAAAAGCAAA
ACTGTTGCTTGAAGAACCTCTAATAAAAGAGTCATTTGAGACTTTGAGGAATGAGTTTCA
ACAAGCTCTCCTCAACACCAAACACAATGAGGATGAAGCTCGTAAAGTATTATGGCAAGC
CTATCATATTACTGATAGGGTAGAAAACAATCTACGTACCGTCATGGAGACTGGTAAACT
TGCAGCCACACAATTAAATCAGCTTAAAAAGAATTCGGCTTAAATCGAATACACCAACCC
ATCTGGGAGTGTAACATTTAAAAGGAGGTCGGTATGGCAGATCGCCAACCAACGAACGTA
ATCGAAGCAGGAAATATAATCAAAGGTCTAATGACTGGAGAGACATCTGAAGAGGTTACA
CCTGTAGAGACAGCAGAAGCTGAACCTACAGAACAAGAAACAGAAGAAACAGAAGTAGAA
ACTTCTAGTGAAGAAACTGTAAATCCAAGCGATGTTCCTTACATGAAAACAGAAGAGGAA
CAAAGCGAACTATCTGAGTCGGAAGATATACAAGAAAACTCTGAGGAGCCTGTTTACACT
GTAACCATAGATGGTACAGCATATGAGGTGACCCAAGATGAGTTAATTCAAGGGTATCAA
CGGAACGCAGATTACACAAGAAAGACACAAGAACTAGCTGCTGAAAAAGCACAATCTAGT
GATTTTGTCGAAAGATCAAAAAAAGACGTAGAAGCTAAACTTGCACAGCTAGACCAATTA
AATCAAGCTGCACAAGCACAATTACAACAAGAGTACGCACAGGTTGACTTTGAAAAACTT
TATGAGGAAGACCCTGTTGAAGCTGCCAGACTTGAGCATAGAATGCGAAAGAAAAACGAA
CAGTTACAACAAGTGCAGCAACAAACTCAACAATTACAAATGGAAGAGTTTAACAAGTAC
TTAGATGAGCAACGTAAACAACTTAATATAAAAGTTCCTGAATTGAGTCATCCTGAGAAA
GGTCCTCAATTTCAAAAACAAATGAGAGATTATTTATCCTCTCAAGGTTTTAACGCACAG
GAAATTGATTCTGTTTATGACCACAGGTACGTGATGTTAGTTAGAGATGCGATGTCATAT
CGTAACTTGCAAAAAGCTAAACCACAAATTAAAAAGAAAGCGGTCAATGCTCCAAAAGTT
GTAAAAGGCGGTGTATCAAAATCTAAAGGTCAACAAGCGGCAGATGCTAAACGTCAACAA
CTCTCAAGACTGAAGAAGACAGGAAAAGTTGCTGATGCAGCTAAAATCTTCCGAAGTCTC
GTATAACTTAAAGGAGGAGCCAAATGGCACAACCAACTAACTTGTACGACACGTATGATA
CTACTGGTATTCGAGAGGACTTGGTAGATGTAATCTATAACATTAGTCCAGAAGATACTC
CAATTTTATCTGCGATACCTCGTACAACCGCAAAATCAACAAAGCACGAATGGCAATTAG
ATGCACTTGCAACACCTGCTGCTAACTCAGTTATCGAAGGTGACGATGCAACTATTGATG
CTATGACTGCAACGACTAGAGCATTTAACTTCACACAAATATCTGACAAAGTAATCGCTG
TGTCAGGTACACAAGGTGCTGTTGATGCTGCTGGTAGAGCTGACGAAATGGCCTATCAAG
TCGCTAAGAAGTCGAAAGAATTAAAGAAAGACATGGAATTTGTCCTTATTAAAGGTCAAG
TACAAGCTGTCGGTTCTGCAACTGCTGCTAGAGCATTAGGATCTATTCCTACATGGATTG
CTACTAACGGTGATGCAGGTACTGGTGGTTCACTTTCTACTGGTTCTGGAACAGACTTAC
CCAACTCTGGTACTGACAGAGACCTTACTGAGACAATCCTAAAGACTGTTATCAAAGAGG
TTTATGAGTCAGGTGGAGAAATGGATATGCTTGTTGTACCACCGAGTATCAAACAAACTG
TATCTGGGTTTAACGCCAACACAACAAGGTTTGGTCAAGCTGAAAACAGAGTAGAGTATG
CAGCTATTGATGTTTACTCATCCGATTTCGGTGACCTACAGGTCGTACCAAACAGAGTAA
TGGCAGTAACAAGTGAGAGTAATGCTTTCCTTATCCAAAGAGATATGATGGCAACTGCTT
ACCTAAGAGATTTCCAAGTTCAGGATCTAGCAAAAACTGGTGATTCTGAGAAGAAACAAC
TCTTAGCAGAGTACACACTTGAAGTCAGAAACGAAGCCGCACACGGCATTCTTTTAGACG
TAAACCAATAATCTAAGTGAGGGAGCTTCGGCTCCCTCTTTAGAATCATTCTAAGGAACA
TTATGTATTATAAATTAACAGGAACCGTACAGAAGGTAGACTACACAGCTAGTGCTGCAA
ACAGTTCTGCAATTTCAGATCAGGTTAGGTATGTAAGATTATATGCCACTACTGATTGTC
ATATTACAATTAGCAAACCTGCTGTGACTGCAACAGCATCTTCAACACCTTTGGCTGCAA
AAGATTTTGAATATTTTAAAGTAGCACCAGGTAACATTATATCTGTAATAAGAAACTCTG
GTAATGGTTCATTATTTATTTCAGAACTATCGGAGTAATTATGACTGATTATAAAGCACC
TACTACATTTAAAGTTGGATCAACTCAAACAGTGGCTGTTGGCAGTTCGTCTGCTGCAAC
CTCTAACGCATTTGATTCACAAACAAGAGAAATAAGAATCGTTACAACTGTTGATGCTTA
TGTAGAAATGAACGCAACTTCACCTACTGCAACGTCATCAAGTTTAATTGTGCCTGCGTT
TACACCAGAATATTTTAGAGTTGCACCTGCTACAAAAGTAGCTGTGTTAAGAGTGGGATC
AACAGACGGAACTGCAAGGGTATCTGAATTAACACAATGACCATTGCAACAAGATTTTCA
CATAGAGGACAAGATAGATATAGAGATAGACGTACTGATACACCAAATGATAATTTAAAA
TTAGAAGACGGTACGTACTTGCTCATACAGGCAGGAGACAATATAAAACTAGAACAAGCA
GTCGGCACTGTGTTTAGTGGCAGACCAATACCTAACTAATGGCACGTAAAGCAAAAAGTT
ACGTAGAACATGAAGCTGGACCAAAGAAAAGAACATCTATTGGACAAAGCATAAGATCAA
GACCTAAGAACAAACACAAACGTAGAAACTTTAAAAGGTACAGAGGTCAAGGTAAATGAC
TTTTAAAGAACTCGTAGATTTTTTGAAAAAGAAAGAAAATGGCAAAAGACCCAAAAGTAG
GAACAGGAAAAAAACCAAAGGGAAGCAGTCGTAGACTTTACACTGATGAAAACCCCAAAG
ATACTGTAAGAATTAAATTTGCAACACCAGCAGATGCTAGGGCTACAGTTAGAAAAGTTA
AAAATATAAAAAAACCATTTGCAAGAAAAATACAGATACTAACCGTAATGGAGCAAAGAG
CAAAAGTTATGGGTAAAAGTCAGGTAGTAAGTATTGCAAAAAAAGCAAAAGAACAATTAA
GGAAAACAAGAAATGGCAGATAGCAAGATTAGTGATTTGACAGCATTGTCTACACCAGCA
GATGATGATGTATTTGCGATAGTAGACACTGATGCAGGTCAAACAAAAAAAATTACAGCA
GCTAATGTAAAAACTTATGCAGGATTTAGCACAGAAGCTGTGCAAGATATTGTTGGTGCT
ATGTTTAGCAGTAACACAGAAACAGACATTGCTGCAACGTATGAAGATGGTGATGGCACA
ATAGATTTAGTTGTAAGTGTATCTGCTGGTAATTTACCTACAGCAATTGATGCTGCTAAA
ATAGGAGATGGATCAGTATCAAATACAGAGTTTCAAAGACTTGATGGTGTATCAAGTGAT
ATACAAACACAGCTTGATGGTAAACAAGCATCACTGACATTTGGTATTGGTAACACTAAT
GTACCTCAGTTTACATCTGGTGTAGCTGATGATGATTTTTTAAGAATAGCAGGAACAAGT
GTTGAAGGTCGTTCTGCATCAGAGGTTTTATCAGACATAGGCGGTCAAGCAGCTTTGACA
TTTGGTATAAGTAATACCAATGCTGTAAAGATTGACAGCAGCTCTGTAGCTGATGATGAG
TACGCAAGGTTCACAGCAAACGGTTTGGAGAGCAGAAGCACGGCAGAAGTATTGTCTGAC
ATTGGTGGACAAGCCAGTTTAACATTTGGCATATCAAACACTAACGCTGTCAAGATAGAT
AGCAGTTCAGTTGCCGATGATGAATATGCAAGATTTACAGCTAATGGTCTTGAAAGTCGT
AGCACCTCTGAGGTGTTAAGTGACATAGGAGGTCAGGCTGCATTAACTTTTGGTATCTCA
AACACAAACATACCGATTTTTACAAGCGGTGTGGTTGATGATGATTTCCTAAGAGTAGCA
GGTACATCTATAGAAGGTAGATCAGCTAGTGAAGTGCTTAGTGATATTGGTGGACAGGCA
GCACTTACTTTTGGTATCAGCAATACTAACGCAGTTAAGATAGATAGTTCTAGTGTTGCA
GATGACGAGTATGCTAGATTTACTGCAAACGGATTAGAAAGCAGGTCTACTGCTGAAGTT
TTATCAGACATTGGTGGTATCACCGCTAGTTCTACGGACACACTAACTAATAAAACTATT
GATGCTGATGGTACAGGTAACAGTATTACTAATATTGAAAACGCAAATATCAAAGCGTCT
GCTGCTATAGACGCTACTAAGATAGCTGATGGTTCAGTAACAAGTGCAGAGTTTCAACAT
CTTGGCTCTGTTACTTCAGATATTCAAACACAAATAGATGCCAAAGCTAGCAAAGGTCTG
GCCGTGGCAATGGCAATCGCATTATAAGGAGAAAACATGGCACAAGACTTTGAATCAAAT
GGAGCGCAGATAACAAACTCTGCAACCACAATTTTCACATCAAACAGTGATGATGCTGTT
GTTGGTTTAAGACTAGCAAATATTTTAACCACTACCGTTACAGTAAGCATATTTGTTTCT
GAAGGTGGTTCTACAACAAGATACCTTGTAAAAGATTTATCTATACCACCAGCAAGTTCA
GTAGAGCTGGTACAAGGTGGTGCTAAATTTGTTTTACAAAGTGGAGATATTTTAAAAGGA
CAAGCTGGTACAGCAGACAGTATTGATGTGTGGGTATCAGTGGTTGACTCAATCAGTACA
TAGGAGATAACATGGCAACAATATCATCAGTAGGAGGAGTTCAGTATATTGGAGATGCAC
CAGCAGGTGAAACAATACATGAACATGATTCTGAAATAAATAAAGATCAAATTATTACTA
GTGCAGTGTTTGCAGGTCCTATAACTTTTGCAGCAACTGTTACTGTTACTGGTACAGTTG
TTGTTGTATGAACAATCCTTACGACAAAAATCAAGACATACACATAGATCGAGGTACAAG
AAAACTTGTTGTAAGAAATACTCAAGACACAACTAATATTCTTGAACAAAACAAGTGGTC
ACAAAACAATGTGACACAAAAAGGAGATATGCAACGCATAGCTCAGATACCTTTGATCGC
TTTAAAAATTAAAACAAAAGAACGATTTGGACACTCTAATTGGTATAAAGTACACAAAGA
GGAACAGAAAAAGATTATTAGAGAAATGGTAAACAGTAATGAGTTTATGTTCTTTAGAAC
AGGAGATAAAAGATTATAATGGCATTAGATAGTTACACAAATTTAAAAACTGCAATAGCA
AACTTTCTTGCTAGAGATGATCTTACGTCAGAAATTGATGACTTTATTGATCTTACAGAA
GCAGACCTTAATCGTAGATTACGTATAAGAGCTATGGAAAATGTTTCGTCATTTACTATT
GACTCTGAAACAGAAGCATTACCTACAGGTTTTTTACAAGTTAGAAGTTTTCATTTAGTA
CAAAACCCAAAGATTGCTTTACAATTTATGACACCGTTTCACCAGTACGAAACTAAAGGT
TCATCACAAACAGGAACACCAAAGGTTTATTCGATAGAAGGCTCAAACTTTAGATTTAGT
CCTTTGCCAGACACAAGCTACACTGCAAGTCTTGTTTTTTACAAAGCACTTGATTCACTT
GATGGTAGCACAGCTACTAATTTTATTTTGACAAACCATCCAGATGTTTATCTGTATGGT
GCATTATACTTTGCATCTACATTTATTAGAGGTATGGACCAAGCAACTGTTGCACAGTTT
AAAGCACAATACGAAGCTGCGTTAAAACAAGTAGAAGAAGCAGACGAAAAAGATAAATAC
AACGGAACACCTTTAGTACAAAGGTCTGGAATTAACATAAACAATTTTGATAACGTAAAA
TAATGCAAGTACCTTTTGGAGAGTGGCTGCCTGATTTACCAGATCATTTAAATCCTGGTG
CAACGCAAGCCAAGAACGTATATCCTGCTGTAAATAGTTACAGACCATTTAAAAGCATTA
CACAGGCTACAGCTAACGCTTTGGATAACAGGGCGCAGGGAGCTGCATCTTTTACATCTG
ATACTGGTAATGTCAGTATCTTTGCAGGTGACTCTAGTAAACTTTATAGAATACTTGCAA
ACTCTGTAGTTGATGAAAGTGGTGGCACAACATTTAACACTGCTGAAAATGGATATTGGG
ATTTCGTAAAGTTTGGTGAAAGCGTGATAGCTTTTAATGGTGTAGACGCACCTCAAGCGT
GGTCACTTGATACATCTACAGACTTTGCTGCATTAGGTGGATCACCGCCTACATTCAGAC
ACGCAGCAGTTGTAAACAACTTTGTAGTTACTGGATTTCAACCAACAGCACAAAATAAAG
TGCAATGGTCATCATTCAACAGCGCAACATCCTGGACAGAGGGTGTCAATCAAGCTGACT
CAGAAACATTGCCAGAGGGCGGTGTAGTCACTGGCGTTACAGGTGGACAGTTTGGTTTAA
TATTTCAAGAAAACAGAATTACTAGAATGGATTACAGAGGTGGTAATGTTATATTTTCTT
TCAGACGTATTGAAGACAACATAGGAGCTGTACAAGGCAAGACAGTTATTAAAGTTGGTA
ACCTTGTATATTTCTTGTCAGAAGACGGTTTTAGAGTTACAGATGGCAACTCATCAAAAC
CAATCGGTAATGGTAAAGTAGATAGATTTTTTAAATCTGATCTTAGATTTGCACACAGAG
AAAGAGTAAAAGCTGCTGTAGATTACGCAAATAAATTAGTTTGTTGGTCATATCCATCTA
CTGCGAGTGGTGTGACAGATAAAATTATTATTTACAACTATGAAACTCAAAGATGGTCTA
TTACAGAATTATCTCATGAGTTTATATTTAACTACATATCTCCAGGTTTTACTGTAGATG
AGTTAGACAACTACCCATCAACAGGATCTAATAATTTAGATGCTATCAACGTACCACTAG
ATAGTGATATATTTGTAGGTGGGTTGAGGTCGTTTGGTGTATTTGACACCGATCATAAGT
TTGGCACATTTGAGGGATCAAACCTTGAGTGTGAGATAGGCACTGGAGAGACAGAAATAT
TTCCGCAACACAGGTCACTGGTAACACACGTTAGACCTATTGTGGACACAACATCAGCTA
CTGGATCTTTAACTACACGTAACAGAGTAGGTGATTCACAATCTACAACATCACCAGTTG
CAACAATGCACGCCACAGGAACAATACCGTTTCATAAGAGTGCAAGATATTTTAAATTTA
ATATGCAAATACCAGCAGGCACAACATGGAATGATGCACAAGGTATTGATATAGAAGCTA
CAAAAGAAGGATATAGATAATGGCATTAGCAGATTTTATTCCACCAGGATCTTTGATTAC
AGGCGGTCCAGCAAATCCGTCTCAGATGCAAACAGTGCAACCAGTTTCAAATATGACATC
AGTTGCAAGAACACCAGCAAGCACAACAAAAAGTTTTTTAGATCAACTACAAGAGACAGC
AGGTTTACTATCAAACGAAATAGCAGGCGTTGGCAATTTTACACCTCGACTTGCATCTGA
TTTTGTTACTACACCTTTTGGTGAGCGAGTAGCTAGAAATATAGTTAGGGGCAATCAATT
TTTAATGCCTAATTTAAGCGGTTCTACTTACACACCAGGTAATTTTAGCCTTGCACCAGG
TGCAGGATTTAACTTTGGTAATTTAGGAACATATAATCCAGGTGCTTTTAACCAATTTTA
TCAAGCACCAATGACATTACCAGCTATGACTACTACCACAACAACAAGTCAAATGCGTGG
CGGTGGAGAAAATAGAGACAGAAGCCCAATGACAGACAATCGTAGTATTGGTCAAATAAC
ATCAGATTTAGAAAGTGCTACTGCAAGAAATGCTTTGTTAGGACTTATTAATCCTGTCTT
TGGAGTTTTAGGAACTGTAAAAACATTAGATGATAGAAGAAAAGTTCAGGAATATAAACA
ACGTCAATTTGAAAATGCAAAAAGTATAGAGGATAACCAAAGAGCAAGTGATGCAGTAAG
TGGTTTTGCTGGTGATACTACAGTCGGAGACGCAAGTACTTTAGGAGGCACTGGAGGTAG
AAGAGGTGGAGCTGGTGGAAACAGAGGTGGACCTACAGGACCTGGCGGCACAACAAGTGG
ACCCCCAGGTAGAGAAGGACCTGGCAGATAATGGCTAGTAAACAAAACCTAGAATATATT
TATCAGTACATTGATAGCACTGAAGACTTTCAGCGTATCGTTGAAGATTTGGCAAATCAA
CTTATTACGTATCACAACACAGAAAACCAAGAAGTTGTTGCATGGTTTCTTGCATAAACT
GTGATCATAATTGTCACTGCGGTGACAATGGTGTTTGCAAAGTTTGTAAATGTGCTAACT
GCGAACATCCAAACGCACTAGATGAGTTTTGGAAAAGACTAGAAGACAACGCAGGAGCAA
TGATAAATTTAACGAAACATAGAGATTAATGGCACACACATATAAAAACAGCAAAGTAGA
TTTATCATCTACCAGTGATACAGTTTTATACACTGTACCTGCTGCTACAACGAGTATTGT
AAAAAGTATTTTAGTATCAAACGATGATACGAGTAACGCTTGTCATATAACAGTTACACT
GTTAAATACAAGCAACACAGTATTTAGTTTGTTTAAAGAAAAAAACATAACTGCAAAAAC
AACTGAAGAATTACTGACACATCCGATGGTAATGAACACAGATGAAGAACTGAAAGTACA
AGCACAAAATGCTGACGATCTTCACGTAGTATGCAGTTATTTAGAGGTTACATGATTGGT
GTTGTTCAAATACCTCAAGAAAACATAGAATCAGTTTGGACTTTAGTAGATGATGCAATT
ACAAAAGCATTAGCTTACTCTGGTCATCATTATAACACACAAGATGTATTAGATGCCTGT
AAAAACGGTGATAATCAGTTGTGGTTAGTTTGGGATGAGGAGACAAAACCAAAACTAAAA
GGTGTTGTGGTTACTAAAATAATCGTAAGGCCTAACTCAAAAGTTGCAAACATATTTATT
TGCACTGGAAAACAAAGAAAACTTTGGCAGGATAGATTGCACGAAGTTGAGAAATGGGCT
AAAGATAATAAGTGTACGCACTTTGAAACTTATGCCAGACCAGGATGGTCTAAATTATTA
AAACAAAAAGGGTATAAAATTACCCATTACTTACTAGAAAAGAAATTGGAGGAATAAGTA
TGTCAAGTGGCGGAAATGATACCACTGTTCAAACAACTCAGCCTTACGCACCTGCGGAAC
CCTTTTTAAGGGATATATTAGGCGAAGCACAGAATATTTACAGAAGTGGTGTAGGAAGAC
AGTTTTTTCCAAGCAGTACAGTAGTACCGTTTGCAGAACAAACGCAAGAGGCTCTTAGGT
TACAACAGGCCGCAGCATTAGAACAAATGCAACCTTCAACATTGCAAGGTCAAGCTGCAA
CAACTTTAGGTAATCTTGCTAGTGGCACTGCATCAAATCAGTTTTTAGATCAGGTAAGAC
AAGGCATAACATCTGATGTTGTGAGTAATATTCAGACACAATTCGGTGGTATGGGTAGAA
CTGGCACAAGTCCAGCAGCACAACAAGCAGTTGCACGTGGAGTGACACAAGCCTACGCAC
CAATCGCTACGAGTTTACAACAACAAGAAAGAGATAGACAATTACAAGCCGCTCAACAGT
TATCTCCATTACAAGAAAGAATAGATCAAAGAAGGATGGGAGGCATAACAGCTTTAGGTG
GTGTTGGTGCTGCGTTTGAAGAACAAGCACGTAGAGAACTACAAGATCAAATAGCAAGAT
TTCAGTTTGGTCAACAAGCACCAATTACAGCACTACAAAATTATGCAGGTTTGATTACAC
CAATAGCAAGTGGTTTACCAGTTTCTGTAACAAGCGCACCAGACAGTAGCCCAGGAGGTT
TAGGTGGTGCATTTGGTGGAGCGATAGCTGGTTCTGCCTTACCTGCATCATTTTTAGGCG
GATATGGAACAGCTATAGGCGCAGCCCTAGGCGGCTTAGGTTTTATTTAAAGGAGTTATA
TGTCAACAAAATTTCAAGGGATTCGAGGATTTTTAACTAACCCTGTAGAAAGTTATAGAG
AGGCCAGAAAGCCTGGTGGTTTTTTAGCTCCTGCAGAAAATTTTCAGGATTTTTTATCTG
ATCCAAGAACAAGTATAGGAATACAAATTGCTCAAGGAGTGCCAATAGGTCAGGCAATTA
TGGGTGGTGCTTTGCAAGCTGAAGAAATAAGAAAATCATTTCAGCCAGAAAAATCGGATA
TATCTTTTCAGCAATTTGGAGACACTGTTTTTAAAGTAAATAAAGACGACCAAAGTCTTA
CACCTGTATATGAGATACCTCAAAAAACAGAGTTTAGACAAGTAGGTGATGATTTGTATG
CAATAGAAAATGGAATACCACGTATAGCTATACCAGGTGAACAAGATATAGCAGAATTAG
CTCAACAGCAATTTAACAACAAACTTGTAGAAGAAGGTGGAAACTTAGAGGCTGTTGCTA
ATATGTATCCTGATATTTTTTTACAGGCGTATGGTGATGATGGTTTACGATTACTTAAAG
ACATACAAGAAGGTGATTCTAAAACTTATATACTGTCAAATGAAGATGTAGCTGCATTAA
ATAAACTACAAGGTGGTTTTAGTTTTGATCCAGAAAAAATAAATGAGATTGAATTTTATC
CAAATGTCGATACCTCATTGCCTATAACTGAAATATTTAAACCTGAAAACATAAAAAACT
TTAGCGACAATGGTAAAACCAACATATATACAGGTAAAATACCAAAAGATATAGTTGAAG
CTGCTGCTGAACAGGTAGTTGCTAGTCAAAACAATATAGGAGCATCCATCTCTTTACTTC
AAGATTTAAGAGGATTTGGTCCTGCTGCAATTGGAGTTTCAGGAAGTTTAGCTAAACAGA
TTGGTGGTTTCTTTGGTGCATTTGATTTACCAGAGTACGAACAAAAAATTAACGCATTTT
TTGGAAATCAAAGCGCAGAAGATCAAGCTAAGTTTAGAGCGCAAGCAGAGTTGTTTGTTT
CACGTAACCTTAGAGTTATTACAGGTGATGAGTCTGGTAGATATACTGATAGAGAAAGAG
AAATAGCTGAAAGAGCAATCGGCATATTAGGAACTTTCACTTCATTCTCACAAGCTATAG
GTGCAATTAAATCAGTAGTAGAAATGGAAATCATCGCTGCTGATAGAAACGCCTTTTTAG
CAAATTCTAACAAAGCTGATTACAAACCATCTTTAATTTTCGACAAAGACAAAATAAACA
ATTACACAGAAGAGTCACAAAAATCTATCACAAATTATGCTAATGAGTTAGTAAAATTAG
GTTTTAGTGAAAAACAAGCGTACAGAATTATAGACAAAATAGAACTGAATAGAACAGTTC
AAGGATTAACAGGAGTATTTCAATAATGGCTAGTTTTGACGGTTATTTAGATTATAAAAA
GAATACACAATTGGGTCAGGGTTATGTTCAAGATCCAGCAACAGGCGATGTTTTAACTAC
ACCATTAGGTTTTAAAGATAGAGTAGCTGTTGGCTATGGAGATACGGTTGAGGAAAAGGC
TTCTATATTTAACAGTCTTTACCCAGACGGAGATTTTACGACTATAAATGGGAAACTTGC
ATTTAGAAAAACAAGTGAGGATTCATATTCAGTTGTGGATAAACCATTTTTGCAAAGTTT
AAATGATCCAAAAGAATTTATGACAGATATTGTTGAAGCAATTAGTGAGTCTCCAGAAAT
TGTTACATCCACAGCAATTGCTTTAGCTACAAAAAATCCTACTAACATAGCTCAAACTTT
AGCTTTATTTGGTTTGTCAGGATCAGGCACAGAAATAGCCAATCAGGCCATACAAGAAGT
ATTTGGAATACAAAAAGAAACGCCTATGGAGGCATATGTGCAAAGACCCTTAATAACAGG
ATTGATTGAAGCTGGTGGAGGTGGTGTAGGTCACTTTGTTCAAAGACTAATAAATGCTTT
TAAAGGTGGAGGGTTAGCAAAAGTAAGCCCTGAAGCAAGAATAGGACAACAATCTGCGAA
AGATATAGGCATATATAACGACCTTACAGTAGGACAATTAGTAACAAGTCCATTTATTAG
AAAATTACAAGGTCAAGTTGAGGGTACTACAGGCTCTATTGGTGATGCAGTAGCTGCACA
AAGAAGACAAATTAATGCTTACATGAAAGAAATCAACCCAACTAACTATGACGATTTAGT
AACTAAAGTTGCAAAGATAGAAAATAAAGCTGTTGGAGATGCAATAAAATTAATGCAAAG
AGGAGAGTTTGTATCTACACAAAAAGCAGGTAATGAAATACTTAAGGCCATAGGCCAATA
TGAAAACGCTAGTCAGGTAAAAGTAGGATCAGCCTACGCTGCTGCAAAATCGTTACTTGG
AGGCGATGATATTGTGTATGATATAGATAACCTTAAATCTGTAGCAGCTAAACTTAAACA
AGGAGTTCAGGCTGTAAATGCAAAAGGTGAGGACATAAATGTTAAACCTTTGGAAACAGA
ACTTTTAAAAGTTGTTAATGAAATCTTAGAGATACCTGACGCAAATTATAATTTTCAAAT
ATTAAATGCTTTTAGAGAAAGAGCCTACCCTTTAACAATTGCTAGAGAAGGTGATTACAG
TAAACTTGCACAAGCTCAGGCAGTTTCGTTAAGATCAGCAATAGTTAATACATTAGAAAA
TGTGCAAAGCACAGATAAAAAGTTTTTAAACGCATGGCAAAATGCAAATAAATTAGCAAG
GCAAAGATTTAACACACTTGATGAGTTAATGTTTTTTAATTCTATAGGTAAAGATAGTCC
AGAGATTATTGCGCAACGATTATTTCAGCTAGATAGTCCTACTTTAATTAACAAAGCTAA
AAAAGCATTTTATTACAAAACAAGTAAACCGTATCTTGGATCAGGCGGTCAGGCAGGTAT
TAAAACAAGAGCAGATTGGGCCAGAGTTCAAGATGCTTTTATAGCAGAATTTTTAGACAA
CAGTAACAATTTGGGATATATTAAAAACACTAGTCAACAATCAATACAAGCAATACTAGA
GGGCAAGTCTAAAAATTTTTTACAGGCCGTTAATAACATATACAAAATACAAAAAAATAA
TTTAACACAAGTATCTGACGCTAAATTTGCACAACCTTTTATAGATCAAGTTTTGTCAAA
TAAACAAGCAGGACAATTAGTGCAAAACGCTGTTAAACAATTTGATAAGAATACATTAAA
TAAATTTAGAGCAGGTGTAATTGATAATATTTTTGCAAACTCAACATCAACAGCGCAAAC
TGGAGCTTCTGCTGGTATCAATGTAGTAGACCCTGCTAGATACTCAAATGTTTTAAAAGA
TTACGAAAGACAAGGCCTTCTAAATGTATTAGATCCATCTGAGGTTAAAATGTTAAAAGA
TATTAATAATGTTTTACCTTTTGTAAACAGCGCAGCAGATGTAGGTGCATCTTTAGAATC
GGCATCTATTGTTGCTCAAGCCAAAGAATTGAAAGGTTCTGCAATTAAATCATTATTAAT
AAATGCAGGTATTGGTAAAATATTAACATCAGATAGAGGTAAAAAGTTTATCGTTGGACA
CAAAAATATGGATGTGTCACAGGCATACAATGCAGTGTTTGCAATATTAGCAAACGAAGC
AGCTAAAGCAACTAATTTAAAAGAAGATTAGGAGAACGCATGGCAGGAACAGGCGTAGGT
AAATACAGCACAACCGCAGGTAACAACACTGACACGCAAACTGTAAATTTTTCTGAAGGT
ATGGCTCCTTCTAATGTAAACAATGCAGCACGTGAGACTATGGCTAACATCCGTAGTATG
TATAACCAAATCGGTGAAGGCTTCTATGAGTTTGGTGATGGTGATGGTACTTACACAGTA
GCACGATCAGACTCTGATACCATAACTATTACAGCTACAAGCACAGACCTGACAGCTACA
TACTATGCAGGTAGAGCTATTCGTATAACAGATAGTGCTGGCAACGTAACAGAAGGTACG
ATTGTATCTTCAGCATTTTCAAACCCAACCAATACTATTAATGTTTCACAGACTATTGCA
GGTACTGGCACACCTTTGAAAATAGAACTAGGCATACAAGGTTCATCATCTGAGTTAGTT
GTTGATGGAGACAACGATACTAAGATACAAGTAGAAGAAAGTTCTGATGATGATACAATA
AGATTTGATACTGGTGGCACAGAGAGACTACAAGTCTCATCAGCAGGGGCGTTTGCCTTG
CAAAGTGCTGGCGGTTCATTTATACATTCAAACACAATATCTAACACATTTACTTTGACC
AGTCAGAATATGTTTATGGTTGGTCCAGTAAGTGTAACAGGAGTTATTACAGTAGGCTCT
AATTCTACTGTTGTCGTAATATAAGGAGAAACAAATGGCAGGAATACAAATAGACGGAGT
TAATAACAAGATTGACTTTGATGATGATGCAGATACCAGTATATCGTCAGCTACAGATGA
TACGTTAGTATTTGAGGTAGGCGGAACTAATGCTTTCACAATGATTGGTTCAAAATTAAT
TGTTAATGATTCTGCTAGTCATACTGACGATTTTTTACAAATCGAGACCCCAGCATCAGG
TGGCGGTCATGGAATACAAATTAGAAGAAATGATAGTAATACCTCACAAAGTGTAGGAAG
AATTCAATTTGGTAATAATACCGATGTTGATTTGGCAATAGCAAGTGTCACAACAGATGG
AGCTACTAACTCCGCCCGTTTTTCTGTAAGTGTAGCACAAGCTGGAACTACAACAGAACA
ATTTAGAATACATAGTCATGGACAAGCATTATTTGGAGATACTCTTTCTGCTGAAGATAG
TCAAAAACTTCATGTATCTAGAAACGACAAAAGTTGTGCTTTTGGTGCTGAAATAAGACA
TGGAAGTTTGGATGGTTCAGTCTCAGTAGCGGAAATATCATGCGTAACTGCATCTAGTTC
GGCTTATAGATTATTTAGAGGTGTTTCTGGTAATGGAAGTTCTACTGCTTTTTCTGACAA
TGAGTTTATTTTTAATGGAGCAGGTAGTTTATCAATTGATGGTGGGTCAGTAACAACAGG
AGGTGCTGACTATGCAGAGATGTTTGAGTGGAAAGATGGTAATTCCTCTAGTGAAGATAG
ACGAGGGTATTCTGTTGTTTTAGATGGTAATAAAATTGTTAAAGCAACCGATAGTGATGA
TGCTTCTAAAATAATTGGAGTTGTTTCTGCTTTACCAGTTGTAATAGGAGACTCTGACAT
AGATGATAAATGGAAATCTAAATATTTAAAAGATGATTTTGGTAATCATATTTTAGAAGA
ATATACTTCAACTGAATGGACTGAAACTTACAAAAATTTAGATGGCGAAGATCAAATAAA
ACAACACTCTTATGCAACAGATAGAATACCATCTGATGTAACTGTTCCAAGTGACGCTAC
AGTTAGAGTGGTTGATGTAGACGGCAATAAATTTACCAGAAAAAAATTAAATCCTGAATG
GGATAGCACACAAACCTACGTAAGGCGACAAGATAGAAAAGAGTGGGATGCTATTGGTCT
TATGGGTAAATTAAGAATGCTTAAAGGACAACCAACAGGAACAAATTGGATTAAAATGAG
AGACATTAGTGATAGTGTTGAAGAATGGTTGGTGCGATAATGTTTACACTAGACAACAAA
GAATATGACGAAACTAAAATATCTAACAAAGCTAAGTCAGCTTTGGAAGAAGTAGTGCGT
GTATCTAAACAAATGCAGGATCTAAGATTTGCCCAACAAGGCTATATTAATATATTAAAA
GAAGAATTAAAGGAGACTAAGGATGAGTAGTGAAATTAAAGTAGACACTATTAGTGAAAA
TACCAGTGCAAATGGTGTAGCTATAGACAGTGTTATATTGAAAGATGGTGCAGTTGATGT
ACAAGGTGTATCAGATGGTGTTGTACTAGATGCAGACGGTGACACAACCATAAGTGCTGA
CACAGATGACCAGATAGATTTCAAAACTGGTGGAGAAGACTCTTTCATAATGGCAAACGG
TGGTATTTTAACTTTACTAAATGGAACGACTCCAACAATAAACTTACAGGATGGAACAAC
CACAAAAGGTGAGGTGCAAATTGACTCATTTGATCAGTTTAAAATAATAAACAAAGTAGA
TGATGATATGATATTAGGCACAAATGACACTGGTCGTTTAACAATAAAAAATGATGGTAA
GTTTGCAACTGGTGGTGAAGGTACTCCTGATGCTGATGCTGGTGGTCTTACTTTAGATCA
CAACGCAAATGATGGTTTCTCCATGACTTTTAAAAACTCAGATGTTGCTCATGGAATTAC
AGGAGCAGCAGAAGCGGATACTTATGGTGCCATACAAAAAGCTAATTCATCTAACGGTGG
AGTTGCTCTTTTTGGTTTTGCTGATGCTGGAACAACTGCCCTTGAACTTCAATCATATTT
TGAGACAAATAACACATCAAAAGCAACTAACGCAAATGTACCGATCAATTTAAAAGCTAG
GTTAAGAACAGGCACAAGTTCAACTGCTCCGTCTAACGGAGGAGCGAACGCTAATTTATT
TGGTGTATCTGACGGTACTAGCATAAGGTTTATAATTGATAGTGAGGGCGATATTCATGT
TGATGGCTCATCTTCTATTAGCACTTATGATAAATATGAAGACGCTCATTTAGTTAGAGC
TTATGACTTATCTCATGGTAAAGGCGTTATTGACTCTAAGTTTGACAAGTTCATTTCTTA
TAATCACGAAAAGTTGGCAGAGATGAAACTCGTTGGTCGAGAAGAAAATGGCACACCAAA
TCACTTTATCAATGTAACTGGTATGCAAAGGCTACATAATGGTGCTATCTGGCAACAATA
CGAAAAACATCAAAGACTTGCTAATGCTGTTTATGAACTAGCTAAAGCAGCAGTTGGTGA
AGATAAAGCCAATGAGATACTTGAACAAAACGATATAAAATTATTAAACTAAGGAGAAAA
CAATGGCAATAACAGCAAACATGACAACACATGAGGGTACAGTTCTTACAGATGTTTATG
TAAGAATACCTGAAGCGTATGTTAAAAAGATGGTTGTAGATGACGATGGCACTACTGCAT
GGAAATTAGTCTATGATGTTTTAATTTATAAAGATAAAGACACTCGTGATGATGAAGCAA
AAGAAAAAACTATGCGTATATCTAATCGTCATGTAGATCACTTTAAAATCGACTACAGCT
TAGATGCAACAGACAATCCAATAAAACTTGCATACGCAGACCTAAAAGCTAACGACCAGC
TATCAAACGTACAAGACGTATAGGAGTAATACATGAGTGAAATAAGAGTAGATACAATAT
CAGAAAAGACATCAGCTAATGGTGTGGCTATTGATAGCGTAACATTAAAGGATGGTGGAG
CAACACTAACAGATAACATAACATTTAGTGCATCTGGTAAAGGTGTACACTTAGGTGTAA
CTACTGCTACAGCATCTAACTTGCTTGATGATTATGAGGAAGGTACTTTTACACCAGTTC
TGTCTGACGCACAATCAGGTGGAAATACAGCTTCAATAGAACATAAAACTGGTGTTTATG
TAAAAGTAGGAAATGTGGTTACGGTTATGGTTAATATGTTTAATATCACAAAAAGTGGAA
TGACATCAAGCAACAATTTAGAATTTCAAGGACTACCTTTTTCAGTTGCAAATGATTTTT
TTAGTCATGTAGTAGGGACTGCTGAAGTTGATTCAGTAGACTTTACTGGTTATGTCACAA
CTGCCGCATATAATAATTCCACAAGACTTTTATTTAGAAACGTAGTTGATTCTTCAACTG
ATGGCACTTTAGCTGTTTCAAATTTAACCACTGCTGCTGATTCAGATATAAATTTTACAA
TTACATATAAAACAGCATAAATAATTTTAATAAGGAGAAAACAATGGCAATAACAAAAGA
AACAGAAATAGCAAAGATAGAGGTCGTTGGACAATACAAAGCTATACAAGTTAGAACTGA
TACTGTTATCAAAGAAGATGACAAAGAAATATCACGTTCACCACACAGACATGTTAAACA
CCCTGATGATGATATATCTGGTGAAGATCCAGAAGTACAAGCAGTAGCAAATGCTGTATG
GACTGATGCTGTAAAAGCTGCGTGGGCAGACTTCAAAGCTAATCAAACTATCTAATGGAA
CAAGAAAACAGAGAAGCTATTATCCGTATAGAGGGTAAGCTAGAACTG
>258_RNODE_5_length_1493_cov_5.75534
TTATTATTTTTTACAAGCTAACTACTTAACTGATCAGCTGGAGTAATCCTTGTTGACCTG
AGTTTGCCTGAGCCAGCATCGCTGTCGCAGCCTGCTGTAGGATTTGGTTCTTTGCTAAGT
GTGCCGTCTCCATAGAGAAGTTCACGTCGTTGACGGTGTTGTATCCCAACTCATACTGAG
CTGTGAGGTCAGTCGTATAGTTCACAGCACTCTCGATAGCCGCATATTGCGAGCCCGCCT
GAACGCGTGCCGTGTTCACCAGAGCTTGTATCGATTCAATATCCTTTGTCACCGTGTCAC
TCGACATCCTGAAGGTCATTTTTTGGGTTAACGCGTTTAGCTTCGCTAAGTTGTCAGCGC
TTATATCCGCATTAACCGTAAACTTTTGACCTTTCGTAAAATCTCCCGTGACTGAGGTTC
CGTCTAGTATTGCTTTAGCGTCACTATTTGCCGTTCCAGTTACACCATCACTGTCACCCA
TTGAGATCACCTCATACTCGTGACCTGCTAAAAATACAGTGTTATCATTTACGACCTCCT
TGAACTGCCAGTCAGTGTTAGTATAGGTATGATCAGCAGCGCCCATCTTGATAACGCTTC
CCACAGCCAAATTTCCTGATAGAGCAGTTCCATCTGCCTTAGTCGCTTTTGCAGCAAGGG
CTAGCGCTTGAGCGTGGGTCGTCGTGTCAGCAGTACTATTCAGTTCAAAATCTTTCATAG
CAGTCGTATCACCATCCGCATTGACACTCGTCATCACATAAGTTCTACCCGCAAGAAGCT
TCGCAGTTCCCTGGGTGTCAATCGCTGTAGTAGAGGCTCTACCATATGATTTTTCAACAA
CAGCATCTGAAGGAAGATGAGCCAAGTTAAAGCTGCCTCCCTTGTTAGGACCGTCTACCA
CAGGAGAAGCATATTTATTCGCTTCCGCGATGGTGGTTGCAGTCGCAGTGTAAAGAGCCT
TATAATCGATAGTACCGACCCCAAAGGTCATTTCCTGGTCACGACCACCCATGGAAACAT
ATAAGCTACTTGCTGTATCAACGAAGATATTACGCCCCTTATAAGTTGAAGTCGTCATCA
AACGGTTAAACTCGTCCGCAATCGCTTCCGCTTCCAGGTTAATCGCTTCATGATCAGCCG
TTGTATTGGTATCGTTCGCACCCAAAACAGCAAGCTCTTGCAATCTGGAAAGAAGCGAAG
AGGCCGAGTCTAAAACTCTCATACCTGTCTCAAGATACCCCATCACAACAGATGCGCCCT
TGATACCCGCCTTCGTGCCAACAAAATCCAAACGGAATGTATCCGCCATGGCAACATAGG
AAGATCTATCACCTGCGTTTGCGTTCGCTTTACCCGTCGCAAGACGCTCCATACTCTTAC
TTACTTCGCTGTTTGCACGTGTTAAGGCTGTCTCCACCTTATAAAACGCTGTGGTCGCAC
CAATATTTGCCATTTCTTTCCCTTTCTTTGAGGTGGGAGGGTTCCCCCTCCCA
>258_NODE_1_length_2165_cov_8.703544_cutoff_5
AAGCTGGCAAACCCGTCAGGTTGAAAGAAACCTGAATCACCCTGACTGAGGGGAAGATAA
TCCGAATGGCAAGGGCGCTGTTGGCCAACGATAGGGTCTGAAGGAAGCCATAGGAAGTTA
GAGGTACACAACGCAAGTGAACCTGTTTCGGCAATACAGGGGGGTAAGCGTGCAAAATAG
CGTGAAGCCCGATACTCGGTCAGTCCTGTTTTGTGCTTGAGGGTGGGATTTCTAACAGGG
CGTCAGTGCAGTAACTGGGGAAGCCTGGCACCTAAACTTACTTAGAGTAAGTGGTTAACG
TTCAAGGGGAGACTCAAGATGTTAATCGGTGTGAGGTGGCAGATGAAGCCGTAGTAGTGA
GTAAAGTTCGGCCTGTGAAAGCCAGTAATGGTGTGGAGGGTAAAACCGAGCTGACCATCA
GCAGTGTTTGGTGGCATCGTTATCAGTCAAAAGCGGATAAGGATGGCGAAGGGCGGAAGT
ACATAGTAAGTCTGTGATGAGCAGGTGTTTTTTTTTAGTGGTACACGAATCGATTAGCTA
TCGACGTCTTCGTACTTGGTTTTTCGCGGAAGCGACGGACTGGCTACGAAACGGTACATG
GGAGTAATGTGGGAACGTTGAGTAGATTGCCATTGGGCTAGCACGCTCTACCACCATGTG
AAATAGACCAACACGAAAAGAAGTCATCGGCCCCCACACAGCACACCATCTTCGAGGAGA
AGCGTGCGGGTTTATTATAGTTTGTACGGTCACTTGCTTAATAAAGCCAGACTGTTCAAG
GGATTTAAAAAGGTATTCAAAGCGAAAGGCGCGGCCGGAATAGATGGGCAGAGCCTGAGC
GCGTTTGCCTCAAATCTGGATAATGAACTATCGCAGCTTCTTCTTGAACTCAAAACCAAA
CGCTATCAACCGCAACCGGTAAGGCGGGTCATTATCCCGAAAGACGGGGGCGGTGAGCGT
CTATTGGGTATCCCAACAGTTAGGGATAGAGTGGTTCAACAATGCTTGAATGACCTCCTT
ACACCCATCTTCGAAGAGCAGTTCCATCCATCCAGCTTTGGTTATAGACCGAAGCGGAGC
TGTCACGATGCCATCAACAAAGCCACCATGTTTATCCGTCGATATAGGCGTCAGCATGTA
GTGGACATGGACCTGTCGAAGTGCTTCGATAAGCTGGACCATACGCTTATCATTAAGAGC
ATTAAAAGACGGGTGCGTGATGGTAGCGTGCTGAGTCTCATTGCTCAGTTCTTACAAAGT
GGGGTAATGGTTGATGGGCATTGGCAGCAGACAGAGACAGGCAGTCCGCAAGGCGGGGTA
ATAAGCCCGCTCATAGCGAACATCTATCTGGATGCGTTCGATGAGGAAATGAAACAACGT
GGGCACCGCATAGTGCGCTATGCTGATGACATCCTTATCCTGTGTAGCAGTCGTGCAGCG
GCAGAGAATGCCAAAGCGCAAGCCACACATATCTTAGAAGAGAAGCTAAAGCTAAGTGTA
AACACGGATAAAACACACATCACTCATAGTGATGATGGTGTGAAGTTCCTTGGTGTTGAA
ATTGGGACGAAATATACCCGCATCCAGCCCAAGAAACTCACCGCGTTTAAGGCGAAGCTC
AAGCAGATGACGAAACGCAATGGCGGAATGCCGCTGCAATCAGTTATCAATGCACTAAAC
CCACTGCTAAGAGGGTTCAGTTATTACTTCAAGATAGCCAATGCGAGCAGGGCATTTAAG
CAAATAGCAAGCTGGCTAAGACGGCGCTTGCGCAGCATCCAACTTAAGTTATGGAAGAAG
GCGAGCCGCCTCCATCGCTGGCTAAGACAGCATGGTTATAAAGGCAAGTTCGCTCACATC
AACATGACGAGCTGGTGCAGTGCACGCAGTCCCTTAGCAAGCTACGCGATGCCAAACAGT
TGGTTCGATGAACTTGGGCTAATGAACTTGGAGAATGTTGAAACGGGATATGTGTTTAGC
AATTACGCTAAATAACTATGTACATGAGCCGTATACGAGGCCCGTATGTACGGTTCTGTG
AGAGGGATGAGGCGGTGACGCCTCACCCTACTCGATGTTTGCCCAGCGAAGCTGGCAAAC
CCGTCAGGTTGAAAGAAACCTGAATCACCCTGACTGAGGGGAAGATAATCCGAATGGCAA
GGGCG
>258_NODE_2_length_1250_cov_3.333333_cutoff_0
TCAAGGTCTGCGTACCAGATCCAGCTTTGATGTAATTACCTGCACCAGATATCACACCAC
TTAACGTCTTGTCATTACCATCACCTGCCGTCAACGTCTGACTGCTCGCAATAACAATGT
TCCCCGCACCCTCTATAGAAGCAACTGTGTCACTCGCATTCACATTGTAGTCAGCACCAG
ATGCAATCGTCACAGCCGTACTGTCATGCAAGGAACCACTCACTGTTAAATCACCTGCAT
TAATCGTCGTGGTACCAGTGTACGTATTGGCACCGCTCAAGGTTAAGGTGCCACTGCCTG
CCTTAACAAGGTTCGCCGTACTTGCACCATTGGCAATCACTCCAGTGATGGAACTCGATC
CACCAAGAGTGGCCGTTAAGGCACCATTCAAGGTGATCGCGCCTGCCGTTAACTGATCAG
AAGTTATCGTTAAAGACTTAACTGGAGCACTGCCGCCTATCGCTCCACTAAAAGTCGTAT
CACCAGTACCATTGGTTACAGTCAAAGCCCTTTGTGTGCCATCACTGTTCACTGTGCTCG
CAAAAATAACGTTGCTGTTCGTAGTTGACACCGTACGATCACCACCAACAAGGCGAACAG
GACCATTATAGGTCTGAGTACCTGTCGTAGTAATGTCGCTCGACAAATCAATCTGACGCG
CATTACCAGTTTTACCAATGATTAAATTGCCTAAAGCAGTCCCCGCTAACTGAACATGCG
TGCCTGTAACTATATCAGCTGTAAAGTCATCACCTGATGACTCAATCGTTAAATTACCAG
GTCCTGTAAAACCAGATGTCGCTGCTAAATAAGACGTCGGATCATCCCGAATAATCTTCA
GAAGACCTGCAGATATCGTCGTCGATCCTGTATACGAGTTATTACCCGTCAAGGTCAGTG
TCCCTGTACCTGCCTTGATAATGTTACCATTCGTTCCTGAGATGACACCACTAAAGGTCG
TGCTCGCATCACTGCCACCAGATGTCAGTGTATTGCTACCAAGGGTAATACTACCAGCTC
CTGCAATCGAGGCGACCGTATCACTCACCGCAACATTATACACAGCTCCACTGTCTACCG
TCACAGCCGTGCTATCAGATAATCGACCTGATCCCGAAACTGTCAATGTTCCCGCACTCA
CCTGCGTCGTACCAGTATAAGTGTTCGAAGCACTCAAGGTCTGCGTACCAGATCCAGCTT
TGATGTAATTACCTGCACCAGATATCACACCACTTAACGTCTTGTCATTA
>259_RNODE_1_length_1493_cov_9.11587
CTGCGACAGCGATGCTGGCTCAGGCAAACTCAGGTCAACAAGGATTACTCCAGCTGATCA
GTTAAGTAGTTAGCTTGTAAAAAATAATAATGGGAGGGGGAACCCTCCCACCTCAAAGAA
AGGGAAAGAAATGGCAAATATTGGTGCGACCACAGCGTTTTATAAGGTGGAGACAGCCTT
AACACGTGCAAACAGCGAAGTAAGTAAGAGTATGGAGCGTCTTGCGACGGGTAAAGCGAA
CGCAAACGCAGGTGATAGATCTTCCTATGTTGCCATGGCGGATACATTCCGTTTGGATTT
TGTTGGCACGAAGGCGGGTATCAAGGGCGCATCTGTTGTGATGGGGTATCTTGAGACAGG
TATGAGAGTTTTAGACTCGGCCTCTTCGCTTCTTTCCAGATTGCAAGAGCTTGCTGTTTT
GGGTGCGAACGATACCAATACAACGGCTGATCATGAAGCGATTAACCTGGAAGCGGAAGC
GATTGCGGACGAGTTTAACCGTTTGATGACGACTTCAACTTATAAGGGGCGTAATATCTT
CGTTGATACAGCAAGTAGCTTATATGTTTCCATGGGTGGTCGCGACCAGGAAATGACCTT
TGGGGTCGGTACTATCGATTATAAGGCTCTTTACACTGCGACTGCAACCACCATCGCGGA
AGCGAATAAATATGCTTCTCCTGTGGTAGACGGTCCTAACAAGGGAGGCAGCTTTAACTT
GGCTCATCTTCCTTCAGATGCTGTTGTTGAAAAATCATATGGTAGAGCCTCTACTACAGC
GATTGACACCCAGGGAACTGCGAAGCTTCTTGCGGGTAGAACTTATGTGATGACGAGTGT
CAATGCGGATGGTGATACGACTGCTATGAAAGATTTTGAACTGAATAGTACTGCTGACAC
GACGACCCACGCTCAAGCGCTAGCCCTTGCTGCAAAAGCGACTAAGGCAGATGGAACTGC
TCTATCAGGAAATTTGGCTGTGGGAAGCGTTATCAAGATGGGCGCTGCTGATCATACCTA
TACTAACACTGACTGGCAGTTCAAGGAGGTCGTAAATGATAACACTGTATTTTTAGCAGG
TCACGAGTATGAGGTGATCTCAATGGGTGACAGTGATGGTGTAACTGGAACGGCAAATAG
TGACGCTAAAGCAATACTAGACGGAACCTCAGTCACGGGAGATTTTACGAAAGGTCAAAA
GTTTACGGTTAATGCGGATATAAGCGCTGACAACTTAGCGAAGCTAAACGCGTTAACCCA
AAAAATGACCTTCAGGATGTCGAGTGACACGGTGACAAAGGATATTGAATCGATACAAGC
TCTGGTGAACACGGCACGCGTTCAGGCGGGCTCGCAATATGCGGCTATCGAGAGTGCTGT
GAACTATACGACTGACCTCACAGCTCAGTATGAGTTGGGATACAACACCGTCAACGACGT
GAACTTCTCTATGGAGACGGCACACTTAGCAAAGAACCAAATCCTACAGCAGG
>259_RNODE_2_length_1739_cov_5.06498
GTGAACTTTTCTCAATGCAAGGACGCGTGAGCGAACACCCAAAAGTTTAAGCATTTCCTT
TATTATTTGCTTATTCTTTCTTAAAAAAGTTTATACCACACAACAGGAAAAATATCTATT
TAAGGACGCGTAATGGACGCGTATATTTATTAATCTCCATGGTCATAAAAAACATTAATT
GAGGTATTGCATTAGATATTATTTAATAGTAGGCGCGTATTAAATATATGGATAAAAAAA
CAAAATCAGAAACTTTACCTGAAAACATTGTTGATAAAGGTAAGCAAGTTTTTTTAAATA
AAAGTGATCTTGTTGGAGATAATCCAAATAAAATGGTTATTGGTAGCGGAACATCTTTTA
GAGGTTCTGATATTAATACTGACTATATTGAAATATACGGAAAGGTTGAGACAAGTATTC
ATTCAAAAATTATTTACGTAGGAACTGCTGCTGAAATTATTGGACCAATTACATGCGATC
ATATTGAAATTCATGGGTCAGTGAGTGGTGGTATCCAAGTAAATGGAAAAGCAACAATAA
AAAAATCTGCTACTGTAGTTGGCACTCTTAGATATGAAGTAATTTCCGTGGAAGAGGGTG
CAAGTGTGTATTCAGATTTACATTGTACAAAAGCTGATCAAAAATTAGTTGACAAAATCT
CACATTTGAAAAAAACAATGAACCAAAGTAATTTAACTTCTCTCTCATCATTAACTAATG
AAGAAAAAAATAATCCAAAAGAGGAAACTTCAAATATCGAAAAAGAGAAAAAAAAGAAAC
GTTCGTTTTTTTAATAAAATTTCTTAAACTACTCATTTCTTTCTACTTTGTTCACGATTG
TACGCGTATAGGACGCGTGTCATTGGAGCATTTCAGAAAGAACACAACAATTAAAAGAAA
ATCTCGATTAACTAATGGGGCGTTCTGTAGAACGACCACTAAATCATTATTAACAGAAAA
TAAGGACTTTTGGAAACTTCTTCGTAGAAACTTCGTAGTAAGTTTTCATTATTTGTCAGA
TTTCTTGTTTTGGTTCTTCGTAGTCTTTTTTATTCTTTAATTAAGGATAATAATTTCTTT
GCTAGTCTAGAAACTGCCTTTCTTCTATCTTTTGATAGTTTTTTAATAATTTTTATATTT
TCTTTTATTGTTTTATTATCAATTTTATTGAAAGTTATTAGAGCATTCATTGATTGACAT
AAAACAATCCAATCACTGGAATTATTAAGATAATCAGATACAATTTTTTTTGCTTTTTTT
TGTTCTTTATTTTCTAATTGATTAACTAATTCTGAAAATAATTGAGCGCAGGTCCATTGT
GTGGAAGATTGTTTTATCTTTGAAATTTTGTTTAAGAAAATATGTTTAAAATCTAAAAAC
CATTCTGGTTTTTGTCTAAAAATTCTTTTAAAAGCATTTGATGTTCTTAATCTTACTATT
TGGTCTGTGCTTGAATAACACTTAATTAATGAATTAATTCTATTTTTTTTAACAATAACA
TGTTCAACAACTTTTATTGTATTACCTAGTGAATTTGGATGACCACCAGTTAGTTCAGAC
TCATAATTCATTATCAATTAATTTGTTAAAATAAATCCAAAAATTTACATTATCTAATAA
TAAATTATATATTTTCCTTCGTAGTAACTTCGTAGTAAACTTCGTAGATAGGTTTTTATA
AAAAATTATTGATATTACTAGATAATTTTAAAAAAGTGGGGCGTTCTGTTGCTCGGTGC
>259_RNODE_3_length_24705_cov_5.00482
GAATTAGAAAAACAAATACAAGCAATCACCGGAATAAAAGAATCACAAACAGAGTCAAAC
GCAGTTAGAGAAGAAGCAACACGTTCTGTAAGTATGTTTGACCAGTTTATGCACGACTTG
ATTGAAACGTCAAAAGCAAGTGTGCGTGAAGATATGCACAAGCAAATGGCAGTTAAAGTT
TTAAGAGAAGAATTAGATGCTGGTAGATTAAACATAGACCAGTTTGCAGAAGCAATGTCA
AGAGTAAAAGACATTACTAAAGAAACAAAAGATGAGATAAAAGAAACAACAAAAGAACTA
AGTGGGTTCGATAAGTTTATGAAAGACTTAAGTGACCGTGCCGATGCCGCAGTTGCAGAA
GATACTTTCAGAATGATGGCACCAAAAGAGATATTAGCAAAAGCAGGAACACCTGGCTTT
AGTTTAGATAAAGTTGCTAAGATGATGGAGATGATTGGTGCAGGAACAAAAGCAGGTGGA
AAAGATACAGTAACACCTGAGGCACCAGAACCAACAGAGTTTCAAAAGTATTTCAAAGGT
ATAGTTGATGGAGCAAAATCAACTGTGTTGCCGCAAAGACACGCGGCTAAGGCTTTAGAA
CATCTGAATGAACAATACAAGTTAGGTAAAGTTGATTTAGATGTTTATAATGAAGCAACT
AGAGTATTACAAGAGCAACTAAAAGGCACACCAACAATGGTTGATAAAATAGAAGATGCC
TTCAAAGCAATGTCTGGATCAATAGCATCTACATTTACAGATGTTATCTTTGGTCTAAAA
GATGGCTTTACAGCGTTACAAGATATTGCTTTATCTGTTCTAAGAACAATCATTCAAACT
ATGATACAAACATTTATCCAACAACAAATGGCTAAGATGTCATTCTCTGCATTAGGTGGT
CTTGGTATGGCAGGGATGGGAGGTCTTGGTATACTTGGTGGTATTGGTATGTTATTAGGA
GGCTTCTTTGCAAATGGTGGTAACGTTGCATCTGGAAGAAAGCCAATCGTAGTGGGTGAA
AGAGGGCCAGAACTATTCTTGCCAGGCAGAGCAGGTGAAGTAATATCAAATGAAGAATTA
AATACTACAAGAGGTGAAGGAGACTTAACAGTTAACTTTAACTTAAACGCAATCGACACA
CAAACAGGAACAGAGTTCTTGTTAGAGAATAAACGAGTAATTACAAGTGTAGTCCAAGAT
GCATTCAGACGTAGAGCATCAGCAGGCCCACTTGGATAAGGAGAAATAATGAGTGGATAT
AATTTAAGACATTATGCACAAACATTTAACGATAGCAATAAAGCAAATGGTTCATCTACT
GCGATACTAAACAAGTATCCTTTCATTTGCTCACGTGAAGCGTTATACGCCGCACTTAAC
ACAGCAAACAAGTCAGGTGCATTTACTGCCCAACGTAATCCAAACGGATACACAGTAACA
CAAATGACTGATAAGATTATCGCCGCGTGGGACAATATTATGTTCTACGATTGGGATAAT
ACAACAAATACAATCGATGGTGGCAACTATGGTTATGTTTTACCAAGAGCCCTAGCAGGT
GGTATTATCAATGGATCAAAATGGGATGATCCAGGCTTTTGGAGTTTTGAAGATAGATAC
TTTGTTCCATACAGAGGAACAGGAACACCAGCAACTGGAACACTAACAGCAGAAGACATT
CGTAGTAATGCAGATATTATATTATTACCATCAAAAGTTTATACTATTAATACAACACAA
TATCAACAAAAGCCATTTTGGGGATTAGATGATAGAGGGTATATAGAAACAGTTTCAAGC
AATACATATGTAAAAATTGCTCAAAATAATTATGGTAATGAAGCAGATGTTGATAGTGAC
AAACGAGTTACAAACATAACTGCACTTCCTGGTGCAACACACGATGATCCAAGTAATCTA
ATAAGCACAACAAGATTAAATCCGCAACTGTTAACATTGTATGACTATAATTTTTATCAC
GATGACTTAAATGTTAATGGAACACAATTTGATTATAATAATGCATACACTGGACACGAT
AATATAGAAACATCAACTAAATGGTTTGATTTGCGAGCGGCTAAGTTCTCAGTCACAACA
TCTGGTGGTGCAGTTACAGCCATTACACCAGTGCAAAGACCAGATGGTGATGGTGTTCAG
CGAACAGGTGGTTGGGGATATTCAGCAACCGATAATGATTATCAAGAGTTGTATTTTATA
GATAAAATTACACAAGCATCAACAAATATCCCAGCAAGAGTTTTATTCAGAACAAACACA
GATTCAGATGTATCTGGTGGAGATAAAAAAGCAACTGTTGATATTACAGATGCAGATAGT
GAGTTTTATGGTGGTGTTGGTCAAACATCAAGTTACGTTGATACAGCATATGCAGTATTT
GGTTTAGGTAATCAAGGTGAAAATGTAGATCCAAGTGTTGATACATCAACTTCGTTTTCA
ACGAGAAACTGGCCAGGTGGTTATGATGCAAATGCTATAGATCCATCAATAGTTCGTATT
ACACACGAAAGACCTGTATTGTCAGCAACATCAAGAAGTTTGAAAACATCTACAGTTGGA
ACAGGTGCACACAGATTACTGTTTGAGTTTGAGTATCCGCCAATGGATACTGCCGTAGGT
GAAAGATTTATTAGAGCATTTGAAGAATATAAAGGTGCAACACAATCAATACAACTTTAT
ATTCCTAATATGGCTATATCACATTGGGAAGGATATGTAGGAGAAAACTTTACAAGTAAT
ACAAATACTTGGTCATACAATCAACCAGTAACTACAGGTGCATTAGGATCAGATACAATA
ACTATTGGTGGTCATATTCCTGGAGCAGGTGGTGTTCCAAATGGCACATATTTTACTACA
AATAACAATGATAAGATTTACAAAACTATTGACAGTTCTGGAAATGCAGATGACTATGGC
AAAATAACATATCAGATTGAACCGCCATTAATAAGAAATCAAGCAGGTGCATTTCTTCGT
TCAAACTCAAAATATCTAAATAGTCGTAACTCAGATGGATCATTAGACCTTAGAACAAAG
TATTTCTTAGTTAATGTGTTCTTAGTAGATTCTAATTTAGATTATACAATCGATGCCGCA
GGACATTACAGAATGTCATTCAAATTTAGGGAAAATATCTAATGTCTAGAGGCGTAGCAT
CAGCAACAGCCACAGAACTTGCAACTAAAAACTTTAACTTAGTAAACTTGTTAGAGTTTC
AGATTGTAAGTGGTTCTCACGTTTTTTTAACAGATGCACCAGTGGATATAACTTACAACA
GTAATACATATCTTTCTACAAGAGGTATGTTAGGTGTAGGTGATATTACAGAAGAAGACC
AACTTAAGATTGAAAGTGTTGATATTTCATTATCAGGAGTATCAACAGAAAACGTAAAAG
CATTTTTAGATTTTAATTATATTGACAGACGTGTCCTTATTCATAGAACAGTTATTGATG
CAAACTATACTATTATTGGAACACCTATCTTAGTATTTGACGGTAGATTGGATCAACCAA
GAATACAAGAAGACTTCAAAGGTGGAACTGCTGTTTTGAGTGTAACAGCAACATCACACT
GGACAGACTTTGAAAAATCAGAAGGACGTCATACAAACACTACTGAACAACAAACTTTGT
TTAGTGGTGATAACTTTTTTGATAAAGCAACTGAAATACAAAAGGATGTAAAGTGGGGAC
GAAGTTAATAAACACTTGGGCAAAACGATTGATTAACCAAAAGTTTACTTGGGGTATCAA
TGACTGTCATCAACTGCTATATGATTTTCTTAAGTTGCAAAACATTGATTGGAAAGATCC
ACACAACTATGGTAGTTTACGTGGAACATACAATAACAGACGAGAAGCATCACGTGTCGC
AGAAGAAATGAAGCCAGTAAAAGAACAGTTAGAAGAACTTGGCTACACACGAAGACCGGT
AAATAGAGTAGAAGCAGGTGATATAGTTTGGGTTCCAAACAAAAAAGAAAAATATGATAT
GTATCTTCCTGTAATATATGGACAAACTTGTTTATGTTCAGATTTGAAAGATTTAGTTAT
CAAGCAAGTTCATATTGACAATATAGTCAAACCAGGATGGGAAGTATTTAGGAAAGCATA
TGTTTAGATTTTTAATTACACTTGCAATATTATTAGGCACAACATCACAAGCACACGCTG
ATCCAGTAACTACAGGTGCGGCAATCCTTGGTGGTATTATGAAAGCCGCCGCAACAGTTG
GTGCAATCTTTGGTGGAGGTGCATTATTAGGTGGTGCCATTATTATTGGAACAGTTGCAC
TTGCAACAGCGGCATTAAAAAGAAAAAGACAACAACAAAGTGCTGGAGCGGCAGGGCCAA
CTGGTGTATTGATTACTAAAACAGGATCAAGTGCTCCAATACCAGTAGTATATGGAACAA
GACGTATAGCAGGACACAGAACATTTATTAATACAGATGGCACAGACAATGCTAATCTTC
ATTTAATAGAAACACTATGCGAAGGGCCAATTGAACATCTAGACAAAGTATTTTTTAATG
ATGAACTAGTTGCAACAGCAACTACAAGTTCAGGTTCAAATGCAAATAACTTTACGATTG
AAAGCGATTACTCAGGTAAACTAGAAATATATTTCTATGACGGATCACAATCAGCAGAAG
CAGGACAAACTATACCTGGCTTTAATGATTCAGACAATACAAAAGTAGGAAATAAAATTG
CTTATGTTTATATTAAATTAATATGGGATGAAGATGCATATGGATCAGGTGCTCCACAGA
TTACTTACTTGATAAAAGGTAAAAAGATACCAGCGATTGGTGGTGTAGAATCAAATGATG
CTTCAGCAAGTTTATCATTCTCAGCCAATCCAGCAAGATGTATATACGATTATCTTACAA
ATACTTTATATGGTAAAGCAATACCAAAAGATTTATTAGACACAACTACATTTAATAACG
CAAAAACATATTCAGATGAAACAGTAGATAAAACAGCAAGTGATTCAACGCAAGTCACTC
GATATGAATGTAACGCATTCATAGATACAGATGCAAGTGTATTGTCCAACCTACAAGAAC
TATTAACTACTTGTCGTGCTGGCTTAATCACTGGAGACAAATACAAACTATTAGTAGATG
AACCAGTATCGGCAAGTGGTGTTAGTATCAATGATGATAATATTGTTGGTAATATAAACT
TTACACAAGCAAACAAAAAGACTTTATTAAATTCATTAAAAGTAACTTTCCCTGATGAGG
CAAGTGAGTTTAACTTTCAAGAAAACATTACAACTGTAGCAAGTTCAACACTACAAGGTA
GTTCACACGATAACATAGTGTTAAATCAAGATATGCAACTTAATCATACTACAAACAAAG
AAATGGCTGAACGTATTGCGTTAGAAGAAATAAATCAAAGCAGACAGTCAGGTATTGTAG
AAGTAGATGTAGATCCAAGTTTGATTGACTTAACTGTAGGAGATGTTGTTACATTTACAA
ATGCGACAATTGGTCAAACAAACAAGACTTATCGTATATTGCAAACAGTCGTAAAACCAG
ATAATATTATTACAATAAATATGAAAGAGTATGATAACAATGTTTATTGGGATAATAACA
AAACATTTATAACTTCAAACAAAGATGATACGGATCACTAAAATATGACTATTATTACAC
CAGGAACAGCGGCGCCAGGATCAATCGTAACAGCACAATTGGCTAACGATTCAGTTGATG
CTACAAAGATTAACTTTGGCACAGGTTCAAATCAAGTTAATACAGATGACTTGCCAGAAG
GTTCAACAAATCAATATCATACAAATGAACGTGTAGACGATAGAGTAAATGCATTATTAC
AAGCAGGAACAAACATAACATTAACATATGATGATACTGCTAATACACTTACTATAGCGG
CTACAGAAGATAATCTAGCAAACAATAGTTTATTTGACTTATCAGATGTTACTGGCACAC
ACGGTGCAGGTAAACTGTTAGTCAATACAGGTTCTGCCTTTGCCGCAGTAGATGTGACAA
CAGATAGTATTACAGAAGGTTCAAGTAATTTATTTCATACTACTGCAAGGGCTATTTCAG
CAGTAGAAGGCGAAAGCACACTTAACTTACAAGAGGGTGTAACTGTTGATACAGATATTA
GAATAGGAAACTGGGACTATAGAAACAATTCAAACTTTCCTGTTACAGGAGTAAAGATAA
TATCACCAGAAGATAAAGTTAAATGGGCTATGATTAACTTAGAAGAATTTGGTGGCAACT
TAGCAGATGCAGATGACAAACCATTTAATATCAATAACCCTACAATAGCAGGTGTAGTTC
ACGGTGGAACAGAAGCATCACCTACAGCAGTAGGATCTGGTATAAGAACTATGGTAGTTG
CAGGTTCTCCACGTTTCGGAACAGGTAATGGAGATATAGATACAACTGCACAAATAACTT
TTTTCACCGCAGAAGCACAATCATCAACTAATCGTGGGGCAGAGATGATATTTAAGGTTA
CCCCAACAACAAGAACTGGTATGGAAGATTGGCTAAAAGTAAATGCTACAGCATTAACTA
ATCTTAATATAGCATATGACCCAAATGGTAGTTTTCAACAAACCGTATTGTCCACGCAGT
CAACTAACGGTTTTCAAATAGATGATACTGTAAAAATGAATAATGCTATATTCAAAGTAG
CCAACTTATCAAGTGATCCTACAACAGGCAATGAAGCAGGAAACATATATTTTAATACAA
CCGATAACAAGTTTAGAGGTTACAATGGAACAGCGTGGGTAGATTTATCATAATGTTAGA
ACAAAAAGCAAATACAATGAATAGTTATACTGTGATGCGTTTAGATTTTATGCTTGACAG
ATACAAAGATTTTGGGTTCATTGATTTATCTGAACTACACGAATTCGTTATTGAGTTCAG
AAAATTACCGAAAGAAAAACAAGAGAAGTATGCATTCTTATTAGATGAGTGTGCAGAACT
ATTTGACGAGAGCGAACAACCGGTGAATTGATATGGCAAAGAAACCAACAACATTAAGTG
CAACAGTTATTAAGAGTTTACGTGCAAGAGCAAAGACAACTAAAAGATATAACTTTACAG
ACTTAGCGAAAGTATATCGTAGAGGTCAAGGTGCATATTTAGGTGCTGGATCAAGACCAG
GAGTATCTATGAGTGCGTGGGCTTTTGGTAGAGTAAATAGTTTTATCAGAGGCGGAAGAC
ACGACCAAGATATTCGTAGAGCCGCCGCAAAAAGGAACAAATGACGTGGCTAGTTATCGT
GGATCACCTTGCAAAGGAGACTGTTCTGGACATCGTGCTGGCGCCAGATATGCTAGAAAT
GGTGGCAGAACACTTACACGAAGTAGTTCAAGTTTTAATAATGGTATGAGAATAGAACAA
CGTGCTATGAAAAACAAAGGTAAAAGAACTCGTATGAGTATTACAAGGAAATCAAAGTAA
TGGCAAAGTATCGTAAAGTTGCAAAAGACAAAATGTCTGGAATACCAAAGAAGTATTTGA
GCGGCACAGAAGGAACAAGAAGACGTAGATTAGCAAGTGTAATAACTAGAATAAGTAATT
TATATAAAGCAGGTAAAAGAATACCTCAAAGTTTAATAGATGAAAGAATAAGATTAGGTA
GAAAGAAAGATTAATGCCATACAGACCAACACAAGCAATGAGAGATGCGGCACAGACTGC
ACTTAACTACAATGATGAAGTTGCACCATCAAAAAGATGGGGAACACCTGTTGGCAGAAG
ACGAGCAAGAAAGATTGTAAATAATGGTGAGTTCGATAAAACAGAAATAGCACAAATATT
TGCATTCTTATCAAGATTCAAAGACGAATATGAGAGACAAAGATCCGCAAAGAAATATGG
TAAGGCATATATGGCGTATCTAGGATGGGGCGGGCCATCTGGATTAACTTGGGCAGAAGA
TAAACTCAGAAGATATGAACGAGCAGGAGAGTGAGGAAATGTGCCTAAGTATACAGTATT
AAATCCAGACAAATTCAAATACGCAAACAAACTCAAACAAAGACAAAGACTAAAATCAGG
AAGCAATGCTATTATATTAGTTGATTGCAATGCTGATTTGTCTCTTATACCTGCAGGCGT
AACAATTACAACACCATTAGTGCCAAGAATAAACTTTTGGGAGATACATTTTGGTAAAAA
TGGTGAATATGGTGAAGAAAATATAAAAAAACTTGCAAAAAGACTTGACGCGGTCGCATT
TATGTGTTAATATAGAATCATAATAATAAAAGGTCTAAAATATCCCCTTTTGTTGTTAAA
ATTGTAAGAAAAATTCTTATAGTTTTTACTGTCCTTGTATAATAGGCTCATTTTTTCGGA
TTTGAGCCTATTTTTTTCTTGACAATGATAAATAACTGTGTTAATATAGAATCATTAACA
ATATAGAATATACGAGTAAAGAGGTAAGCCGTAGATTGAAAGTCACTATTCTTAAACAAA
CGGAGAAAAACAATGACAATGAAAATGAAATACAAACTAAACTTAAAAAGATTTGACAGA
CCTGCATCAACGTCACCATTTATTGATGATGATGCTCTTGATTGGGCTAATAGAAAAGAT
TTACCAGACTTTTGGTTAAAATCAATTCAAAATGCATTTAATAGAGAAGATTGGAGAGGT
GCAATAATGTATGTTTATATCACATATATGGACACGATGATAAAGGAGACTGCGTAATGA
AATATATAAAACACGATGGCGGACGAAGCAAATACTTCAAGAAAGGTAAAGTTGGAGATT
GTGTAGTTCGTGCTATAGCATTAGCATTAGAACAAGACTACAAAGTAACATACTATGAAC
TTATGAGTTTGGCTATGCCGGAAGGATTATGTTATAGTGATGATTTTGTTTGGAAAAAAT
ATCTAAAGTCAAAAGGTTGGGCTGAACATAAGTTTGGCAAAGAGGCAAAATTACTTTGGA
GAACACAGTTATCACCACATCTTAATTTTATCGCTCATACACCTACACATTTAAGTTGTG
TGAAAGGTGGAGTGTTGTATGATACTTGGAACTGTAGTCGTAAAAGATGTTGGAGAGTTT
GGTATGATAATAATATTATCAATAAGTTTATGGAAGATGATGAACGAGAGGTTGGCATAT
GTGCAGGCTTAGACTCGTATATTCTTCGGGAGGTAGCGTAATGACATTTCCTATCGTAAA
AAATCCATACAACATAAAAGATTCAGAACTTGGTAATGGTGAAACTCAAGATGATAAAGA
ATTTAACGAGCAATCTATAAGACTACTTAAATTAAGTAAAGGAGATAGACCATACGGATT
GTTATGGATGCAAGAAAATGAACTTGACTTGAAAGTATATCACAGTGATATTTTAACTTT
GGATATATGGAAAGGAACTGAGTTTCCTTGTAAACAACTAGATACTTGGGAACAAATATG
GAGAAATTATTATGGTCATTGGCAAGAAGAAAAACTTAAAAGTGTGTTTAGCGATGGGCC
AATAACTGTATACAGAGGAGGGCCAGCAAAAGGATATAGTTGGACTACTAATATAGAGTT
TGCAAAATGGTTTGCTAATATAAGAGGTTCTATGTCTTGGTTAAGAACAGAAGAAACTGG
CATCACTGTAGATATAGGAGTATGGAAAAGAACTGTATCTAAAAATGATGTTGTTGCTAT
GTTGTATGAAGAAGACGAAGTAATATTAACAGAAGAATGTGCTTTTAATGTAGAGCCAGA
ACTAGTAGAAAGATACAGTGGCTTTAGAGAAAGAATAGGAGAAAAACAATGACAGTAGAT
TTAACAGACTATTGGATGCTTACAGATGTAAGAGGGCCGTTTCCAAGTAAATCAAGAAAC
ACAGGTTCTTTTTATATCATAGAAATGACTAATTGTAAGACGAAACAAAAACTAACAACT
TACGCAACTCAAGGGTTGCGTAATTACAAAAACTGGCAAGAATGCATTGATAAACAGTGG
GGTGTATACAAAGGCATACATCCACACAAAGACAAAGAACATTTAATCAATGGCGATTGT
ATTCCAAAACTTGTTGAAACTTGCACACAACAAGAAGCAAGATGCTTTCGTGAAACTGGA
AGTATCTAATGTCAGAAGTTATATTTCATCCGAAATTTATGGCGGCTGAACTTAAAAAAC
TATTAAGAGAAAGTGCAAGAGCAAGAAATAAAAAGAAAAGGGAAGATATGAACAAACCAA
AACTGGATCAACCTGATTTAGACTTTGCTCATATGTGTTTGAAACACGATAACTTTGGAC
ACGTGTTAAGACATATTATTCAATATTCAGATGTTTATTATCATCACGATATTCTAGAAG
CATTAGCAGAAGATGGTAAACAAGATTATATTGATGCAATAGCATTTGCAAAAAATCACG
GTTGGAGAATATCAAAACAATTTTTAGAGAACATAGAAGTGAAAGAATGGGTTCCATTAA
ATCACTACTTGAAGTTAACAGGAGGCTTTTCAGATGGCTACAGACCTTAGTGATAAAATC
GTAAAAGCAAAAGACTGTTGGATATGGACTGCAGGCAGACACAGACAGGGATATCCAATG
ATGCGAGATCCAAGAGATATGTCTAAGATGACACTTGTTAGTCGTTACTTTATGGAAAAG
AAAGTTGGATACAGACTAAGAAAAGACCAAAGAGTAAAGAATAAGTGTGGTAATGTTTTA
TGCGTCAATCCAGACCATTACATACTAGCAGAGTATGGAGAACAAGAATGGAAGTGCGTA
AGAAACTTTATACCAGAATGGCAACGTGAACAGATAAGACAAGAGTATCATAATACAGAA
AAGTATCACGGTCAAAAGAAAGATTTAATTACAAAGTATGAAATACACTACGAAACATTA
AATAACATTTTGAAGGGCAAATGAGATAAATACCTATAACAATGTTCAGCCATTGTTATC
TTGAAGTTAGCGACTAGTTAATAACAAGTTATTTCTCTTATATAGTAGTCGATTTGACCC
TGTGTTCTTCCGGATACAGGGTCTTTCATTTCACTTGACAATGGTCACAGGGTGTGCTAT
TCTTAAATATAAAGATAAAGATAAAAAGAAATAGTTAAATAAAACACACCCTACGGGTGC
TTTAGGTATCTAAAGAACTAGTCCTCCGGACTTCCCTTGACGGGACTAAAGAAGGGCTGA
ATGGCAAAACAATATAGTATTAGTAATACAAGGAGAAAAGATATGATTAATACAAAAGAC
CTGTATGCGATCCAAATCGATTTATTTGATAATCGCAACGCAGATTATAAGTTTCGTTCT
GATGTTGCAATCCGCGGCAGAATAGAAACAAACAAAACAGAAGGCAAGTGGTATCATATC
ACTGGTCAAATGGTAGACGGCAGAAAGCCAAGTCAAACAAGAAGATATCTACAAGAACAA
CAAGATTATGACATATTCAATACACTTGTAGAATACAGAGAAAACTTACAGTTAAATTCA
AAGAATGGATGGGACTTCAAACCAGTCATTACTACATTTTATCCCAAAGGTCAAAAGTCA
TTGGGACATCTTCCTACATTCTTTGCTTTAGTTTATAAACAAAACACAAAGCCTTGGCAT
ATATTGATGAACATAGGTGAATGGTGCAAAGAGTATCAGTTAGAAGATAAAGGTTCAATC
ACACACAAAATATACTATGCAAACGAAAGATTTGTATGTTCAAATAAATCAGCGAGGGAA
AAGTATGGCATCTAAGATTGATCCAAAAGATATAAACATTATGCCAGAAGGACATCCACA
TCGTGCAGAGCATAGAGTAAATGGTAAGTGGAAAAAGTGGATAGGTCATAAAGAACTTGA
AAGTATTGTTGCAGAACCGCTACGTGAGTTTATCAAAAAGAAAACTCAAGAGGTAAAAAA
AAGCAAAGACTGAACGGAGAGAACAGCCTTTGCTTCATTAACAATATAGTATTTAATCAT
TCAGGAGAATGAAAAATGCCAGTTCAGACCGTATCGTTGAAGTAAAATGGCAATTTACAT
TAGAAGTATTTCTACATTTCATTATGTCAAAGAAATATACAAAGTATGATATTGCCTGAA
CTTAAAGTTATTTATCACTATTTTTTGGAGCATAAATACAAAAGAACTAATATAGGAGAA
AACTATGGATAAAGAATTACAAAAACAAAAGATAAGATTTATCAGATTAATTAATGGATT
GATTGCTACTGCATATGTTGTTGGTATAGCGTGGATCTTATCACAATTATACACAATGAT
ATTTTAAGGAGCGGTAGATGGCAGGATCATTAGATTTAACTATTGAGCAAGGCGCTACGT
TTGAACGTAGTATCACAATAAAAGATAGTTCAAATGTCGCTATTAACATCTCAGGTAGTT
CTTTTGCAGGTCAAGTAAGAAAAAGACATCAAAGTGCTACTAAAGAAGCAGACTTTGATT
TCACAATAACAAATGCAACAGGCGGTGTAGTTAAAGCAACTATTACAGCCGCAAACACTG
GTAATATGACACCAGGTGATTTTGTATATGATATTGAATGGACACAATCAGATAGTTCAG
TTACTAGATTACTTGAAGGAACTGCAACTGTAACTCCTCAGGTGACTAGATAATGACAAA
TGTAACAGTATCAGAAACAAAATATAACGTATCGATTGCAGAAACAAATCAAAATGTAAC
AACTACACAAACTGGTGCAATTAACGTATCAGTTAATGCAACAGATTTAGCCACAAGTAT
ATCAAACGCAGGCAGTGGCGCAGAAGTATTAAAATCATTAACAAACAATATTCTTACTGC
AAGAACATTAACAAATACTGAGGGAGATATTACTTTCACTCAGGGAACAGACACTATAGA
TATCAATCTAAGTGACCAAATAGAAATTTCAACTTTAGCAGTGCAAGGCTCTAGTGGTGA
TACATTCACTACTGCATCTGGCGGAACAGCACGTTTCAATGGGCCAGTTGTTATGAACCA
AAGTTTACTTGCAGGTAACATTGATGGCGCTTCAACTATCGATGGCACAGGTAATATTAT
TATTACACCTGGATCAAGTAACTTTGTTCACGCAAATACGCAGTTAAGTGTAGGTAATAC
TTCAACACCACAATCTGTAGAAATCACGGGAACGACAATAGGTAAGTCTAGTGGTTCAGC
AACTGACATTACATTTACAGGAAATCACAGCGGAAATTTAACTGCCGCAACTACAAACAT
AAGTGGTCATCTTATTCCGGCAACAGATGATACACACGATTTAGGTTCAACAACAAAGAG
ATTTAGAGACTTATATCTAGGGCCAGGATCTTTGTTTATTAACAACCAAAAAGTTTTAGA
AGATGATAGTGGAACTATCAAGATTACAACTGACAATGGACAAAACTTAAACGTTCAAGC
AGGTGGCACAATCACTATGTTATCAAGTGGTGCAGTCACTACAATACAAGATACAACAGT
AAACTTAGGCCCTTCAGTAGGAGGCGGAACAGTTGCTTTACGTGGTAATGATATGTCAGG
TATCGGCACTGCAACTGCAACAAAGTTTACTGCTGGCACACAAGAAGTAACAAGCGGTAA
AATAGAACAAACTGCTAGTGGTGGTAATATAGAAATCAAAACACCTACTAATGGTTTCAT
ACTTGCAAACACAGGAGACTTTTATGTAGGTAATGGTGATCCAGCAAGTGATGAGTTTAT
CAAGATTGATGAGAATACTATTACAAAAGTTGGTGGTGGTAGTTTAACACTAACAGGTTC
AGTTACTGGACAAGTATCAGATATATCAAATCATTTATTAGATGAAGATGATTTTAGTTC
TGATAGTGCAACAAAGGCACCATCACAACAATCAACAAAGGCGTATATCGCTTCACAAAT
TCAAACAAAAGATAACACAGATGAAATAACAGAAGGCTCAAGTAACTTATATTTTACAGA
TGCAAGAGCAAGAGCGGCTATCTCAGAAGATAGCACACAGTTATCATATAACAGTTCAAC
AGGTGTATTATCATATACACAAGGTAATACAGATACAGTAGCAGAAGGTAGTTCAAATCT
TTATCATACAAGTGCAAGAGCAATCTCTGCCGTAGAAGGTGAAAGCACTCTAGACTTAAG
TGGAGCAGTTACAATAACTGGACAACTTACAGCAAATGATATTATCAAAGTAGATGATGG
CTTTATCTTAACAGCATTCAACCCATATGGCTCAGGAAACAATATGCCTACATCAATTAT
GGGTGTAGGACAAGAAGATGGTTGGGCAGGTGTTCACGTAAGAAACAGAGGTCAACACGA
TTTCGGATTAGGATCAGGACTTAACTTCTCACCAAGAGCATTAGTTGTTATGTCAGCAGG
TCGTAAAGACGGCTCAAACAATGACGATTACTTAGATACTGGAGATGAGTTCGGCGTATT
ATCATTTAATCCATACTCAGGATATAAAACTGGTGCAGAATGGTTAACAGGATCAGTAGA
GATTTCAGCAATCGCAACTGAGAACCATAGTGCAACAGGGTTAGGTTCTAAACTAAGGAT
TGGCACAACAGAGAATGGTGAAGAAGCAGGTGCAACAGAAAGTTCTCACGTTAGTAAAAC
TATTGATATTCACGGCACAACTATTACAACCAGTGATACACTAAAGATTGATGATGATTT
AACTGTTACAGGTAATATTGGTAATGAAGGTTCAGCAGTAGATTTTGACGATAACATTAA
AGTTACAGGCAATGTATCAAGCAAGATAACAACAATAGGTGACTTTGATAGTTCTGGTTC
ACCAGCATATTCAATGTCAGGTATTCAAATCAACAGTGGTGATGTTGCTTGGCCAACAAT
TACATTCAAAGAGTTTGCAGGCACAGATGGTGGTGGTAATAAACCAATCAATCTATTTAC
AAACCCTGGATTTGAAACAGAAGTATTTGGAGGCACACCAAGTTCACCAGCGGCACTAGG
TGATGCAAAACGTATTCTTGTTGTTAATGGTAACGCGGCTAATGGAGCAAGTTTACCAGG
CACAGCAAACATTCGTATCTTAGGTAAAACAGTTGGCGTTCAGTCTGGCTCAAACAGAGG
CACAGAGTTTATCGTAGAAACAACACCAAGTAATACGACTTCAACAATGGAGTCTATTAA
AGTTATAGCAAACAAACTTATTATTGGTGATAGCGGACACGAAAGCGGTGATGCTCGTTT
ATCAGCAAACGGTGGTAACATAAAACTTGAAGATATATTAGATACAAATAATAACAATAT
TATCAACAGTGGCGGTGATGTTACAGTTGATGATAACTTAAAAGTAAACACAAACTTAAC
AGTAGATGGTAATACAACTTTAGGAAATGCAAACACTGACACCATAACAGTAAATGGTGT
TATGTCGATTGCAGACACAGCCGGACTAAAGATTGGTAATATTAACTATTCAACAGCAGT
ATTTTTAGATAGCAACACATTAGTTTCAACAGGTGGTATTGCATTCTTAACATCAGGCGG
AAACAGAACAAACAAACCAATTTATTATGATGGAAGTGATTGGCGTTATTTCTCTGATGA
TAGTGTAATAGCGAGTGCATAATGATTAAAACAAAGCGAGATATAAAGGAAACAAAAACA
ATGCAGTATGATAATGATACAGAAATCGCTTTGTTAAAGAAAGATGTTGCCGAAATAAAA
GACAATCATCTAGCACATATGAAAGATGATATAGACCGAATAGAAAGAAAAGTAGATAAG
ATTGATAATCGCATATGGTGGGTATTAGGTATCCTAGTATCAACACAAGTTGCGAGTATG
ATAGCAAATATGTTATAACCTACTCAGGTGTAAAAGGAGGAGACAGTAATGTCTGATGAG
AAAAAGAGCAAGGGCGGAAGACCTCGCAAACAAGTAGATACTGATTTATTATACAAGTTA
GCCAATATTCATTGCACTATGAAAGAAATGGTCGATATTATTGGTGTTAGTGAAGATACA
CTAAAACGTAGATATGCGGGTATTATAAACAAAGGGAAAGCAGAAGGCAAAATGCGATTA
AGAAGAAAACAAATCGAAGTCGCAATGCAAGGCAACGCAGTGATGCTTATTTGGCTTGGC
AAACAAATGTTATCGCAACAGGATTCGCCTATCCAAGATGATGATAAAGGTATCTTACCT
TGGACTGACGATGCCGCTGAATAATGCACAAAAAACTGTAGCAAATTGTTCTTCACGATT
TAGAGTATTTGTTGCAGGAAGACGAACAGGAAAAACTTATTTAAGTGTCCGAGAACTGGC
TAAGTTTGCTAGACATCCCGGACGAAAGTGCTTATACATAGCACCTACATACCAGATGTG
TAGAGATATTATCTGGAAAGATTTGAAGAAACGTTTGGGTAATCTAAACTGGATTGCTAA
AACAAACGAGTCAAGATTGGAGTTAGAGTTGGTAAATGGTTCAACAATAATGCTAAGGTC
AGGAGATGCAGGTCAATCTATGCGTGGTATGGGTGTAGACTTTGCAGTATTCGATGAAAC
ATCAGATATAGACCCAGAAGTATGGAACGTTATTAGACCAACATTGTCAGCACAGAAACC
GCCAGGATCGGTGTTGTTCTGTGGGACACCAAAAGGATATAATTGGTTCAAAGATTTATA
TGATTTAGGTAAACACGGAACACCCGATTGGACGAGTTTCCAGTATAAGACTAGTGAAAG
TGGGTTGGTGCCGGAAGATGAAATAGATGCGGCGAAACGAGATTTAGATGAAAGAACGTT
TCGTGCTGAGTATGAGGCTTCGTTTGAAGAAGCACTTGGCGTAATCGCATATAACTTCAC
GGATGACCACATAGTCAAATGGATTCCGCATTCAATCAAGCAGGTTCTAATTGGCTGTGA
TTTCAACGTAAGTCCAATTAGTGCCTGCATAATGACATATCTTGACGATAACAAAGGATT
ACATTGTATTGATGAAATTAGTATGATGAATTCAAATACAGAAGAACTAGTAAATGAAAT
CAAACGCAGATATCCTACAGAAAGGATAGTCTGTTTTCCAGATCCAGCAGGCGCACAACG
TAAGACATCGGCAAGTGGGAAAACAGACATCAGCATACTACAAAATGCAGGGTTTGAAGT
AAGATACAGGAACCGACATCCTGCAGTTAAGGATCGTATTAATTCTCTTAATTCTATGTT
GATAAATACATTAAAGGAAAAAAGATTGTTTATTGACCCTAAGTGTAAGAAGACAATAGA
TAGTTTAAGACGACATACTTATAAGGAGAACACAATGCAACCAGATAAATCTACAGGCTT
TGACCATATGTTCGATAGTTTAACATATGCTGTAGAGTTTTTATTTCCTGTAACCCGTGA
AGTCAAACCGGATAACACAAGAACATTTGGAGTTTATTAATGGAATTAGATTATAGACAC
CCATTATACGAAGCATACTTAGGTAGATGGAACTACTACCGTGCAAGTTATCTTGGTGGA
TTTGATTATCGTCACGCTTCTTTGGGTATGTTAAGAAAATATCTTTTCGAAGATGATGCA
CCAGGCAATCAGTATCACAACAGACTAGAGTATACTGCATTGGATAATTTAGTTAAACTA
ACAGTTGATACGTATCGTTCATTCTTATTTCGTTCAACACCAGTAAGAACGTTTGGATAT
CTTGCAGAAGATATTATGATTAAACGTTTCTTAGAAGATGTTGATTTCAATGGTAAAGAC
TTTGACGACTTTATGAAAGAATGTAATGATATGGCAACAGTTTATGGTAACGTTTGGATA
TTATGCACCAAAGGTCAAATAGATGGTGTAATGACCAGAGAACAAGAAATAGAAGTAGAC
TTAAGACCTTATCTTAAAATGTTTACTCCTGAGTCAGTCCTAGATTGGGAATATCAAACT
AAACTAAATGGTGCCGAAGAATTAGTTTATGTAAAAACAAAAGAGTTTATGGCAGAAAAC
ACATTCAAGTATATTATGTGGACACCAGAACAAATAACTGTAATCATTGAAAAAGATGAA
GAAATACTTTCAACAGAAACAACAATCAATCCAACTGGTGTTGTTCCGTTTGTTGTTCAT
TATGCAAATCAAAGTAATATGAAAGGTATTGGACATTCTGATATTGCTGATGTTGCCAAA
ACAATGCAATCAACCTTTAACTTACTTTCAGAAGCAGAACAAAGTATTCGTATCTCAGGG
CATCCTACATTAGTTAAAACACAAGATACAAAAGCAATGGCAGGTGCTGGTGCAGTTATC
AATATGGACAATACATTAGATCCAAACTTACGACCATTCTTATTAGAACCAGCAGGATCA
AATATTAATGGTATCGTAGAGATGATTAAAATGAACATAGAGAGTTTCTTGAGACAAACT
AATCTTGGTGCTATTATGGCGGCAAGAGGTCTAAGTGTCAAGTCAGGCGTAGCGTTATCT
ACAGAGTTTGAACAACTAAATGCCAGACTTGCTGATAAGTCAGCCAAGATGGAAGCAACT
GAGTGGAACATTTGGAAACTGTTTTGGAAGTGGTCAAATATGATGCCAGATGCTGATTTT
AATATTGAGTATACTAAAACATTTGACTTACGTGATGAACACGCAGACTTGAAACTGTTA
AACGAAGCATTACAGATTCCAGTAAATTCAGAAACGTATGTTAAAGAACTACACAAACAA
ATCGCTAAGATTGTTATTTCAGATGGTGATAAGTTAGATGATATTATGAGAGAGATTGAA
GAGGAGACACCAATCCAAACTGATATGCCACATCCAACTGTTACACCAGAAACAAAGATA
CCTCACATTCAAGCAATGATTGAAGAAGGTCTAACAGATGCAGAAATGTTAGAGTTGCAT
CCTGAACTAACACAAAATGATATTGACTTAGCCAAGGGAGGTAATAACGATGCCGTATCA
CAGTAAAGGTAAGAAGAAGAAAAAGAAATCATCATCTAGTTCATACGGTGGATCAAAAAG
ATCCTATGGTATGAAAAGGGGTAAAAAGAAATGAAGATAGTTAAAGGTTTATATCACGAT
GCTGAAGATAATGTGATTGGCTCCCATAAGTTTATGGTTGATGCAGATGACAAAGCAATC
GATGAGAAAGAAATTCACGACAATGCACCAGAAGGTTGGAAGTGTTGTTGTTGGAACAAC
GAGACTATTTTAGCAAAGACTAAAAAGTCAAAAGCAAAAGAGAAAGAGATTATCGAAGAA
GTTGACGAATCAGTCGATTTTGACGATGAATAAATAAACAAGAAAGGATTACAACTATGA
CCGAACAGAGTGTAACTTCGGGCGAGGATCTAAACGATGTAGATACTGGTGCTACTCCTC
AAACTAATGACCAGGATGAGCGTAACTTCTCACAGAAAGATGTGGACAAAATTGTTCAAG
CAAGATTAGAAAAGTATAAAAAACGTTTTGCTGATTTTGATTTGAATGAATATAAGTCAC
TGAAAGCGGCTGAAGAAGAACGTGAAATAGAGGCGATGAAAAAGCGTGAAGAATTTGACG
ATATACTTAAGTCACAAAAAGACAAGTATACTAGTGAGATTACAACGCTCCGTTCAGAAT
TGACCAGCCTAAAAGTTGATGGAACATTGTTAGATGTTGCGGCAAAACGAAATGCTGTAT
CACCAGAACAAGTTGCTCAACTAGTAAAAAGTAGAGTTGGTCTTGATGAAACAGGTCGTC
CAGTCGTATTCTCGACTTCAGGCGAAGTTGAATACGATCCTGAAACAGCAGAACCTCGCA
CTATAGAGAGTTATGTAAATGAGTGGTTAGACAAGAACCCTCACTTTATTCGTAGTTCTC
CAGGTGGGGTGGTATCTAATGGATCAGCAGGATCAGTAAAGACTGGCCCGGTTGATTTAA
GTTCATTAGACTTAACTAAACACGCCGACAGAGAAAAGTATAAACAACTTAAGGCTGAAG
GCAAATTATAATAGAGGAGACCAGAAATGGCACAAGAAAGTTCAGCAACTGACCAATTTA
TGTCAGGACTAAACTCGGACGGTTTAATCGTTCCGGTAAAAGCGGCGACTATATTCGCGG
CACACGAGGCATCTCAGTTTCTTTCAGGAGCAATCATTCCTGTAGTTAATGCACCAAATG
GTGTTCTACAAGTTCCTGAGTTAACATCAGTAGATGCAACCAAAGTATCATCAGAAGCAG
ATCCAGGAGTTGACGTAACAGTAACTACTCCAGGCGGCACAAAAAACACAATCGTAGCAA
ATCTATATGCGGCAAGAACTGTCCTAAGAGATTTAGGTGCGATTGATCCAACAGAAGTTG
GTCGTGTTCTTGGTAACGCTGTTGCTAAGAAATTTGACTTAGATGTTATGGCGGCAATGG
TAAATATGCCACAACAAGAAAACGCAGAATCAAGCGGCGACTTAACAGTCAAAGAATTGA
TGAAAGCAGTTGGTAACATCCGTGCAAACGGTGAAACTGGCAAACTATACGCAGTAGTAA
ATGCGGCTGTATACAGTGAATTAATGAATGACATTGGTTCATCTGCATTCGCTGGATCAC
AACTACAAAACGGCGTATATGCAAATGGGTTCTTAGGAAACATCGCAGGCGTTGACTGCT
ACGTTTCTTCATACCTAAACGACACAAACATTGGTTTGTCTTCTAAGAATGCTCAAGCGG
CTGTTTTCTCAGCAGATGCATTCAGAATTGCTATGCAGAAGAATGTTGATGTAGAATCAG
CACGTAGACCAGAAGCAGTAGGAACAGACATCGTTGCGTCTTTACACGCGGCTGTGGCTG
ATATCGATACTGCTACTCGTGGAACTATGATTATCAATGCGAGTTAATTCGTAATAATAT
TTTTAATTAGGAGAGCATTATGACGGCATATGCAACAGATGAAGACTTAGTAAAGTTTAT
ACCAGATATATTTGACCACGGCGTTGATAGTTTCAATGAGGAAATGACACGTTCTACTGG
CGATGTCCAAAGACGTATCAAGTCTGATTGGTGGATGATTCAAAATGATCCAAACTTATT
TGATGCTACAAAGTTAAAAGCATCTGAGTGGAAACGAACTACAGTGTATCACGCACTTGC
ATATTACATAATGCCTCGACTATCTAACTTTAGTGAAGATGATACGTTCCAGAGACAAAT
GACATTCTATAAGGAAAAATATCAGGAAGAGTTTGATGCTCAAATGAAGTCTGGTATATC
TTATGATGACGACGGATCTGGAACGTATACAAACGATGAAGTTGAATTTATTGATACAGC
GAGGTTATATAGATAATGGCATCTAGTAAACGAAAAGTTATACTTGACGATATCGTTACT
AAGTTAAAGTCTATTACTAGTCCTCGCATTGGTAAAGTCAGCGAGAAGCCGGCAGAGTTT
GCAAGATTGGCAAGAACTGCTTTTCCGTTCATTCAAGTTACTATAACAAATGAAACTAAA
GAAGATATTGCTATGAATAGTTGGCGTCTAGCCACTATGGATATCGATATCACAGTTCAT
TTAGAAGGTAAATCGAAAACAGAAAAGACAGAAGAACAACTTGCAGATATCATTGAGGCA
ATCGAAGAAAAACTAGAAGCAGATAGAACTCGAGGCGGGCCAGAAAATGCTCAAATAACA
GAAGTATTACAAGTCGGGGATATAGAAGTTTCTTCTTATCCTACAATAAACCAAACTATT
GGCGTAGGTGTTCAATACACTTACAGTCAAGGTAACACTTAAAAAGGAGACATACTATGT
CAAGTCAAATATTTTCAGGCTCACAAGGTATTGTTTATATTGGTTCGGACGCAGTAGCAA
GTATTCGTAGTTTCTCTCTAGAGGAAACTCAAGAGACTATTGATGCAACTACTATGTCAA
CAACTGGTGCAAACGCATTCAGAACTAATAAGCCTACATTCAAAAGTTGGTCAGGCACAG
TTGATGTGTTCTGGACAGTAACACCAGCAGGAACAAATACTGATGGTGGTGCCGCATCTG
CACAATCAGAGTTCGGTGCATCTACACGTCCTGGAACTACAGAAGCAACTTTCCACTTTT
GGCCATCAGGCGACAATTCCAATGAATTAGGGTATTTTGGTAATGGTATCATTACTTCAA
GAACTATTTCAACGTCTGTTGATGGTATGGTTGAGGCAAGTTTTTCCGTAATCGGAACTA
CTGCTTTAGCAACTGAAAACGGATCATAATAATGATTAGAACTCGTGTCGGCGGAATAAG
AACTGGTGATTCAGACTTCATTGAGAAGAAGTGCAAACAAGCCATAGATAATTTTATGGC
AGATGCATTTGATATCGTCAAGGAAAAAACTCCGTTCGACACGGGTCGAGCAAGACGCGG
ATGGCGTAAAAAGAATAAGGGACGAAAACTTGAGAATAGGGTTCCATATATCGTAAGATT
AAATGAAGGGTGGTCAAAAGATTCACCAGACGGTATAGCCGAACCAGCAATAGAGAAACT
AAACACAAACTTCAAGAAAGGTGAATACACAAAATGAATAATAAAGATTTAATGAGCAAC
ATTCGTAGACACTATGCGGAAACAGTCTCAGGCGAAATGAAAGAAATAGAAGTTCCAGAA
TGGGACACTACATTCTATTACAAAAGAGGAACTAACTTTCAACAAGAAGCGAAAGTTATG
GAACTACAAAATGCTGGTAAAACAGCAGAAGCACTAGTTCAAGTGTTAGTAAATAGATTA
ATGGATGCAGATGGTAAGCGTATCTTCAATGAACACAACAAACAAGAGTTGATGAAGAAT
GCTGATCCAAAAGTGTTATTACAAATCGTTAGTCAGATTAATGATGACGATGAACCGGTA
TCTGTGGAGAAAGCAACAAAAAACTCAAAATAGATCCGTATGTATGGACGTTACATTACA
TAGCATATGAAACAGGATATACTATGAAGCATATGATGGAAATGTCCGAGAGTGAGATTG
CATACTGGGTCGCTTTTCTTCAAGATATCAACAAAAAACAAGCGGGTAAGAAATCTACTC
CAAATATGCCAAGAGTAGGTAGAAGACGCTAAGTAGGAGTTTTATATGGCTAAGAATACA
TATCAATTAATATTCGAAGCAGTTGATAAGACCAGTAGTTCAGTTAGAAATATCGAAAAG
AGCGTTGCATCTTTAGATAAGAAAACAAAGAACGCTAATTCTGCCTTAAAACGAATAGGG
TCTATTGGCGGTAAAGTTGCTGGTGTATTAGGCAAACTTGCGATAGCAGGAACAGCCGCC
GCTGGTGCATTTGCTTTCTTAGCCCAAAGAAACTTAGCGGCACTTGATGCTCTAGACAAG
ACAGCAGGCAAACTTGGTGTATCAACTAAGTTCTTAAGTGAATATGCAGAAGTTGCCAAA
GAAGCAGGTCTTGAAACTACACAGTTCAACGTTGGTCTACAAAGATTTCTACGAAGATTA
GGTGAAGCACAGCAAGGTGCAGGAACACTAGTCAAACCATTAAAAGAACTTGGTATCTCA
GTAAAAGATGGTAATGGTAACTTCAGAGAAGGAACAGAAGTCTTCCAAGAATATATCAAA
AGATTATCTGGTGTATCAAACGAAAGTGCTAAACTAAGATTAGCATTCGCGGCTTTTGAT
ACAGAGGGTGTTGCGTTTGTTAACGTTGCTAACCTTGGATCAGAAGCAATCGAAAAGATT
AGAGAAGATGCTGTAAGAGCCGGACTAAGTTTAGGTAAAGATTTAACTAAAGGTGCGGCA
GATGCCCAAGATGCATTGAATAGATTATTGCGTAGAGCAAGAGGCTTTTCATTACAGTTC
TTTGGATCATTAGCACCAGGCATAAAGTTACTTACAGATTCATTAACTGAAGCACTTGAT
GAAGCAATCGCTGGTGCAGGTGGTATGGAAGCATTCTCAAAAGATTTAGCCGCAGACTTT
ATTGATGCATCATCTACATTCTTATCAGGTGCCGCAAAGTTATTTGACGGCTTTACAAAC
TCAATCAATCTTGCTGGTAATGTTGTTAAACAATTATTAGTTTCATTGTCTGGTGTTATA
CCAGGAGCAAACTTTGAGTTTGGGCCTAAACCAGATAAAGGTGTATTACTAAGTGCCCTT
GAAGTAGAGTTAGCCGCGGCAGAGGCTAAAGTAGAAGAATTTTCACAGGCAATGGGAGCA
AGTTTAACACAAGCATTAGCCGAAAATGACTTTAGTGGACTTGGTGCAGGTAACATACAA
ATCTTTGATAGTCTATCAGCAGATGTTCAAAAGATAAAAGATAGAATAAAAGAAGTCAAA
GAAGATACTACAATCTATTTTGAATTAGTAGAAACTGAAAGCACAATGGCAAGTGATGCT
GTTGGCAACATAACAGAAGCACTAGAAGGGCAATCACAAGCACTTAGAGAATCAGCAGAG
AAAGCCAGAGAAAATGCTGAATTGAATAAGTTGTATCCAAAGTATGAAGATGCAATTATT
AGATTAGCAAACGCACATAAGACTGACCTTATCCCTGCTATAGACAATGCAAAAGATTCA
AATGATAAGTTAAACAACTCACTTAACACACAAACTTCAATATCAACAAGAGTAATCGAA
GGGATTATCCAGAACGATAAGAACTTAAAATCATTACAATCTACATTACAGATTGCAGAT
GAGATTGCACGTAAGTTTGGTATAAGTGAGAAAGTTTTAAGAGAA
>259_RNODE_4_length_3243_cov_4.60870
GATTAGGCGAATTGTTAGCTATACCTGTTGGTTTGTTTGTTGTGAAACAAATAACAGATC
GCATAGATAAACAACCTGCAGCACCTATACCTGATAAACCATTAATTAAAAATGGATTTG
TAACAGGGCCAGCAGCAGGCGTACAAAATTTTGATTTGTTGCCTAAAATTAAAGTAACAC
AAGAACAATTGGCAGCGTTTGACCCTAGCAGGCCAGCAGAAATAAGGCCATACAAGCCTG
GTTTTGTTGCGCAGCCTATTAGCCAGGGTAAAATTACACCGCTAGGATTTAGAGAAGGAG
AAACAGGCGACGACCTTGTGCGCCGTTTGTTTAACAGATAATGCCATTTGCACTTATACC
TGACGGATACAAATTGCAAAAAGTGACAAAGTTACAAAAAGAAGCTGTTGACAAGTTTTA
CAGTTCTAACAACATAGACAGTTTTTTTAGTGGCGAGGCATCAGGTGAATTGGTTAAGGC
AGTTGCTATAGTCGTCACTCCTATCGTATTGGCTGCCTTAGCCAAAAGAGTAGGCGATGA
TATAGATCTGACAGGAATACTTGACGACGTACTAAAACAAATACCAGGATTTGACATAAG
CGCATTAGGCGAATTTAAATTATAATTAACGCAAGAGGTTTTTGTCAACAACGCATAGCT
TTTTCACCTCTTGCCAATAATTAACAATATGGAGATTGACGAAGTAACATTGTTAATTTA
TGCTAGCATATGGACAGTATTTTATTTTTTTCTGTCTAACTATATTGCAGAACTAAGCCG
CCGTAAGTGGACTACGTGGGTGCAGTCAGAAGAAAGCGACGAAGTATTACTAGAGGCATT
AGAAGCAGTAATAGAAGAAATAGAAGATAGGATGCACGACAAACTACAAGCATTCCAGGA
CTCTTTTTTTGGTTCTGTTGGCGCCATGACTAAGAAAGCAAAAGATTTAGATCCTATGAA
TGGAATACGCAAAGCGGCTAAGGATGGTGATTGGACTACTATGATGGTAGAATATGCCGC
TAACAAGGCAGGATTAGGGGGTTTACTGGCCCAACAACAGCAAAAAACCCCCCAAAAACA
GCCACAGAACAGCGGAAAACTAGGGTTAAAGTAGGTATATTTTAAATAAATAACAAATAA
TTAGTATGTAGGTTAATCTATATTTTATATAACTTATAGTAATACCCCTTTACTTTTTAT
TTCTTATTTATATAAAATATTATATACTAGTGTGTAATGTAAATATTAGCTATGTTTGAC
AAAAAAGCAAAATATTTAGACAGATTAGTTCATGTAATGGCACTAAGTGCGTTACATCAG
GCAAACCCTACACACAAAACAGAAGCAGAACTTAAGAAGTATGCGTTTCCGTTGGAGATA
GATCTAAAATGATTTGTAAAGATTGCAAAGAATATTTTCCTATACGCAACACAGTAACTG
CAAGTAAACAAAAACGTTGCGTGCCTTGCATGATAAAAATATTATACGGTGACGCATGAT
TTGCAAACGTTGCGAGCAACGCATACCCGATAATGCTACAAACAGAAGTCCTTATTGTAG
ACATTGTTATGGAGCGTTACATGGGTAGAAAAAAAAGCTGGCCGCCTAAACAAACAGTGT
CATTACGATTTGAAAAAGAAACAATAATGTACATTGAACATCTAAAGAAGTATTTAAGCA
GCACAAAAGGGTTTTACTCGACGAGAAAAATAACAAACTCGTTAGTAGTAGAGCAAGCTG
TAGCGATGTATTTTAAAGCTAAACGGTCAGAATATTACAGTAAAACACAAGGCAAGTCCT
TTAAGTAATACAGCCGTTACGGCTGCATGGCAGCAAGACGCAAAGCACCAAGACGCAGAG
CACGCAGATCGTTTAATGTCAGTGCAATTGAGGCAGGCACTGCCTTATCATTAGCACAAA
GCACAGGATTTGCAGAATCATTACAAATGGCCCTAGACGGTAAATTATCCGAAGGTGTCA
ACAACATGAGCAGGACAGTACTAGCAAACAAATCTAAAATTATAGGCACACTAGGCGCAG
CAGCAGTTGCAAAAGTAGCCAGCAAAGGATTTGCAAGCGGCACATTGGCTAAACTCGGCC
CAATTAGAGTTAAACTATAAGGAAATATAAACATGGCAATCGTAGTCACAAGATCGGAAA
CACAATTAAGCGCAACCGGAGCCTTTCAGGCAATGGACAATCTAGGAACTAGCTCTGTAT
CGAGCAGTTTTACAGTACCAAGCAATGTATCAAGCATTAAGCAGATAGCAATTGCAGTTA
CAGCAGACGGCTCAGATGAGTTTGTCCCATTGATTAAAATTAGCGGCAACACCATGAGAG
ACGGAGACGCTGTTTTTGTTGGTGGAGCAAACGTTGCATCTACAACCGCAACTGGCACGG
CAATGAATTTTGTACAATATGATACAGATCTATCTGTCCTAGCAGGTAACTCTTGCGAAA
TTAGCATAGCCGTTACCGATGACGCAACCATATCAGCAGCAGTTAGCTTAACATTCGCTT
AGAGGTACTGCTATGATTAGCGGTGCAGGCAACCCAGTAGGCGGTAGCAACCCAGCAGGA
ATAGGCACAAGCCTAAATTTTGTAGGCAACCATTGTTATGCAATATCAGGCGAGTTTGCA
GCAGCCAATACAGAGCAAACTATGCTTAAGTTTAAGACTAGCGGACTTTACGTTGATGCA
ACATTAGTAATGACAGGACCTATTAATTTTGCAGACATACCAAATGGAGTAAATAGAGCA
TTTAAATTGGTATTTAATGGCGAAACAGTTGGCATGTATAAAGCCGAAAGTGCAGGGGAA
AATATGCCTACTTATATAGAAGTTAAAATATTGTTACCGCCGTTTACCGAAGTAGAATTA
ATTTGCAAGGATAATGTAACTGCATCTACTTTTAGCGGTACCGCAAACATAACAGGACGT
GTATATGCCTAAAAAGAAATTAACTAAAACACAAGTACGCAAAAAGCTAAAGCAAATTAT
GGCTGCTAGTTATGATCTAGTGTTAGACAAGATGGGACATGCAGATAGTTTTGTGCCTAT
GTCATTAAACGCCATATTAGAACTAAACAGAAAGGTAACGCAGCAATTAAACCGCTTTAA
ATGAGTACTAAAATATATCATGTCGAGTTCCCAAAGTGGCTTAATGACTCCAGAACAGTG
GAGCAATTACTTGTACGACTTTTGCTTGCATATCTTGCAGCAAAAGAAACAGGAGTAATG
TGA
>259_RNODE_5_length_2353_cov_3.54526
ACAATAAGACGGAGATTAGTTATTTAAAAAATTTTGGTAATTTTAATTTAAAATTAAATT
CTAATTATAGTTTATTTAGCAAAATTCCTGATTATGGTGCAAATCTTGAAATTTCTGGAA
CTTTTTAGTCAAATTAATTTTTGACTAATTAATTTTTATTAATATAAATTTTTGATGCAT
TTTATATTCTGCTTATTTACACTTGCTATTTCAAATTTAGCTTTATGACAAATTATGAGT
AAGAGGATTATATTAGCTTTTATTTTTTTGTTTGTATTTGCAAAAGATGCTTATTCCAAG
ATATTACCAACCTTCGTTCAAAAAGTTAATAGTTATATTGGTGGGGGTGCCACCAATGGA
ATAGCATTAAACTCTGATGGAACAAAAATATTTGTTGGGCAATTTAATAATGCCAATACA
TATATTTTTGAGTACGTGTTAGATACAGCGTTTGATATATCATCTAAAAATGCAGGAACT
GAGGAAACATTAGATTTAAATGCTGGAGATGATGATATTAACAAAGAATTCGAGGACTTT
ACTTTTAATAATGATGGTACAAAAATTTTCGCAATCGATGACGATGGTGGAATGAACATT
CATACACTTTCCACAGCTTATGATTTAACTAGTGCTACACAAGTTACTGATGATGGTATT
AATTGGTCAACCTATCTTGTGCCATTTTTAGACAAAATTTCTACGGGGTTAATGCATCCT
AATTCAATTCGCTTTAATAACGATGGAAGAAAAATGTATTTAAGCCATGCAGTTATTAAC
TCTGATGATACTGTAGTAGCTGTTGTTCAATACAATTTGGGTACTGCTTTTGATCCGAGC
TCTGCAGGATCAGTTGAATTTTTAAATGTCAGAGAAGATTTTCCAAAAATTAATAAAGCT
ATCCATGCGATAAACTTTGATGATGATGGAACAAGAATGTATTTAAGTGCTGGACATTTT
GGTAATACAAGCGATCATCCTCTCATTACTTATGAACTTTCTGAACCCTTCAATATAAGA
TCAGCAAAAAAAGTTGGTTCTTACAATCATTTTGGTGCGGCGGGAGGGGCTACTATGGCC
GTTGGTGGAGTTTTTTCTTCAACAGGTTTAAAATATTATATGACTACTGGTACTGGTAAT
AGTGGGGCAGTTATTGAATACACATTGAGTTGTCCTTTTGGTCTTGTAATTTGTGAGAGT
GATGCGGAAACAGCTACAGTGACAAGTGCTCAAGTTGAAATTGCTAAAAATGTTATTACT
CAAAATGCATCAACAATTTTCAAAAGGTTTGACTGGTTACGTAGAAATGAAAATAATACC
AATTTAAATAGTCATAATATTAAATTGAATATTGATATCAGTAATCCAATTTTAATTTCA
TTAAAAAACAACTTACAAAATTCTTTAAATAATAATTTAGAAAATTCATTAAATAATGTT
GATTATATTCAAGCCTCATTAAGTGATAAAAATCCTTTTAAGAATATTAGGAAGTGGTCT
CATTGGTCTCATGGAGATATATCGTTTGGACGGTTTGGTGATACTCTTTCATTAAAACCA
ATGGATGTCAGCACCAAAGGAATTATGTTTGGGTTGGACAGATTAATAGACAATAAAATT
TTTGGTTATGCATTTAGATATGGCAATGATGAAATTGACATCAAATCAAGTGCTAATAAC
AAATTAAAGTCACAATCATATACCCTTAATGTCTACGGGAGTATTCAGACACCAGATAAA
ATAAATTTAAATGCTTTATTAGGTGCAAGCTTTTTAAGTATGGATCAATTAGCTTCAGGA
TCAGTTACTGGAGAGCGAAATGGAAAACAAATTTTTACGGCTATTACTTATGAGCATCAA
AATCCTTATAGTAAATTTGAATTAATTCCTTTTGGTAAATTTGATTTGGGTGTAAATCAA
TTTTCAGAATATACTGATTTTAATAGTTCTACAGCGGGAGCTGAAAGACATAATGATCTC
ATTTTTCTAACCAGTAATATTTCAGGGGGATTTAAGTTTGATAATACTTTATATTTAAAT
GACAGCAGTTTAAATCGAAATGGCTTTATTGAATACATTCATGACTTAACACCAGATATT
GATCATGATTTCATAAATCTTGCTGACAACCTCCAAAGAACAAAAACCTTAAAAAAACAT
TCAAGAAGTTATTTAAAAGGAAACATAGGTTTTGAATATGCAAATTCAGATGGCTATACT
TTTGCAATCAATTATGAGAGGCTTCAAAGTATTCTTAAATATGAAAGTAGTCATTTAAGT
AGTTTACTAATAAAAGTTGGAAAAAAACAAGTTAATCAAGCTAATTTTGACGTGATTTAT
GATCCAACAAATA
>259_RNODE_6_length_2874_cov_3.63570
TAACAAGAGGCAGATAAAATGAGTAATTCAGCAGTAGTGCGGGCTTTGCGCCGTCGCATA
AGTTTTTATTTAAATTCACCCGTTTTCAATAAGTACGGCAGGTCCTTGAGAGACTTCATT
GTCGTGACTGTTTTAACAGTTGTAACCTTTTTTACACTTCTCTTTGGAGCCGTCTGGTTA
ATCGATGACGGTCGGGGCATTCATTCAAGCTGTGGCACTCCAGAGTGCATAGACCAATGA
GCGGTGGCGCTGAGACAGATGGTTGACATAATAACAAGTCCCATCAAAAGTTATTGATTA
TGTATGATCTCGACCTTGATATTTCTCACTTCCCTTCTCAAAAAGATGCTGAAATTTGGG
AGATAACGGTTGGAGATCTTCTTAAGAAAGTAGCAAGCGAAAATCCTAGCGCGATTGCAA
TGATTGATATTTTGGAAAATGGCGATTGCGGTCAGTCTTGGACTTACTCAGAATTGTTTG
AACAGGGTGAACGCTTAGCTCAGTCTCTTGCAACGCGTTTTAAAAAAAATGAAAAAGTTG
TTGTATGGGCACCTAATATCCCAGAATGGGTGATTATGGAGTATGCTGCAGGTCTAGCAG
GTTTGATACTCGTTACTGCCAATCCGTCTTTTCAATCATCAGAGTTACGGTATGTGTTGG
AACAATCAGGTGCTGTTGGTTTGTTCATGGTTAATGAATTTAGAGGCAATCCCATGCAGG
AAATCGCGCGCGAAGCTACTGCTGGAAATGCTCTTCTTAGAGAAGTTGTTAATCTCAAAA
ATATGGAAGATTTATACTCTATTGGAGATAATTCTACTGATTTGCCGAATGTCCAACCAG
ATGACCCTGCCCAAATACAGTATACCTCTGGAACTACTGGGTTTCCAAAAGGTGCAACCC
TTAGCCATAAGAACCTCGTAAACAATGCCCGTCTTTTTTGTGGGCGTAAGCAGGTTGGTC
AACACTCAGTTTGGGCCAATTTTATGCCCTTATTTCACACAGCAGGTTGTGCAACGGGGG
TTTTGGGCTGCCTTCAGGCTTCTTGTAAAATGCTCCTTATCAAGCATTTTGATGCCAATG
TTTTTGCTCGTTTGATTGAAGAACAGAAAGTGACAACTTGTTTTGCTGTTCCAACAATGC
TTTTTAACTTATTAGAAGTGCTTGAGCAAAACCCCCGAGATATGTCCTCTCTTGAGGTCA
TTACAACGGGTGGAGCACCCGTGCCCCCCGACTTGGTGCGGAGAGTTCGCGATCGCTTAG
GTTGTCATTTGCTCAGCGCTTTTGGCCAAACAGAACATAGTCCTATGATTTCCCTGAATC
CAGTTGAATCCACAATTGAGCAAATCGTTGAAACAGCTGGTCAACCTCTACCTTACACTG
AGGTTTCAATTCGATTACCAGAAAGCAACGAAGTTCTCCCGATTGGAGAAGTCGGGGAGA
TCTGCGCGCGGTCTTATGCAGTGATGCTCGGTTACAATGATAATCCGGATGCCACAGCAT
CTGCTATCGATAAACATGGATGGCTGCATACAGGCGACCTTGGCAAAATGGATTCTCAAG
GTTTCATCCGGGTCACTGGTCGTGTGAAAGATATGATTATTCGTGGTGGTGAAAATCACT
TCCCAGCCGAAATCGAGGCTGTCCTTGTGACCCACCCTAGTATATCACAGGTGGCAGTGG
TGGGGCTTCCTGACGATAAATGGGGAGAAATTATTGCTGCTTTTATTCTTTCCGATTACG
TGTTGGACCCAATAGAATTACGGAACCATTGCCGTGCACATTTATCACCCCAAAAGACAC
CATCAGTATGGGTACATGTACCAGATTTCCCTTTAACAGGATCGGGAAAAGTTCAAAAGT
TTGCAATTCGAGAAAAGTATCTTAAAGGCAAATATGGAAAGGTTTTAATATGAGTGTCCG
TATTGAAAAGGACGGTTCGATATGGACCATTATTCATTCACGCCCAGAAGCGCGCAACGC
GATGGATCCTGAAAGTGCTAAGGCGCTATATGATGCATTTCAATCGTTTGATGCAGATAA
TACTGCCTGTGTTGCAGTATTTTGGGGTGAAGGTGGTTCCTTCTGTGCTGGATGGGACCT
GAAACATGCTTCCTCGCTTGATGATGCCCGTGCACTTGATCCATTTGACTTTCCAGAAGA
TGGAGACCCCCCGATGGCAGTCATGGGACCAAGTCGATTAGATTTATCAAAACCAATAAT
TGCTGCTGTCTCAGGACCTGCAGTTGCTGGAGGCATGGAGCTCGCTCTTTGGTGTGATAT
CAGAGTAATGGAGGAGTCATCCTTCATGGGTGTGTACTGTCGGCGTTGGGGTATCCCATT
GATTGACGGGGGAACTGTTCGATTGCCGCGGCTCGTTGGGGAGGGTCGCGCTATGGATTT
AATACTTACTGGGCGTCGTGTGAATGCTGATGAGGCACTGAGGATTGGTCTTTGTGAGTA
TGTCGTGCCTGATGGTGAAGCGCGTGAAAAAGCCGAAGAGTTAGCAAAAGAAATAGCAAG
GTTTCCTCAAAGCTGTGTTAAAGCAGATCGTCGATCAACTCGTAATCAACATGGGTTATC
TTTGCATGAGGCTTTAAGACAGGAATGGCTAGGCAGCAAAGAAGAAGTGACAAAAGGCAT
TGAAGGTGCCGGTCGGTTTGCTGGGGGAAAGGGGCGTGGTGGTGATTTTAAGAACGTATA
AAAATATCTTCTATTGTGCACCCCAAACTGGGTATAAAAATATCCCTTCATAACCTGACA
GTATGACCAACGCACGATGGGCGCAGAAATTAAGAGTGTAATTTTGGTTACAGCTACAAT
TTGCCAGAATCGATTCATGTGATAATCTCTGACTCCTAGCCAGCATAAGACTGG
>259_RNODE_7_length_3008_cov_3.72573
AAGCTTGTTTAAACGCCTCATTCTTTTTCACATATCCGAGGCTTAAACAAATTTTATTAG
TGTCCATTTTTGATGTTTCTGCTTCATTCACATCAGAAGGATACTTGTTTGGAAAGTCTT
TACAGGATCTCCGTTTGCTGACTGGAATTTTATTTCCATCAATATCAATACGACCACAGG
TCTTTGGCATCCCATACTTTGAGCGCACCTTACCTTTGGCTGTGTAGTAACCTTTCTGTG
GCTCTACATCTTTGTACCCTTTGTTCTTCTGATTAATTGTCTTACTTACTACCCTTCCCT
GTCGGCATTTAGTAAACTTACCTTCTTCATCAAAACAATCATCAGTAAGTAAATTTAATA
TTTCTTCTTTTAATATTCTCTTAAATTGTATTTCTGAAATAACATTAATGTGATCGCTTT
CAGAATTTATTAACTCAATATACTTTTGATTTTCTTTATAAGACATTTAACTTTATTAAC
CTTCTAAACATTACTTTCATATAATAATATTATATTATTTATTAGTAATTAGTATTGTTC
AGAACGAAAGCCCATAGCTGATCACAGCCAACAGCTAAAACGCCTCACAGCCTCTCTGAC
GGCGTCAAATATTGGGGGGCTACTCTCACCCTCTAAATTTTTTTGGAGGCGGTAGCGAGC
CTGTGAGAGCCCCTAATTTTTACTTTTGCGTTCGTTTAGCCATCGTTTGTATGCGTTTTG
AATTTTAGGAGTGATTTTTGGTGGATTTTCATAATTTTGATCCAAATTAATAAAGCTCTC
CAAAAAGTCTGTACTCTGCGCCACGCTGTAATATCGCTCAATCATAGTAGCTGATGTACC
ACAAGCGAGTGCTATGTGTTCTTTTGGAACTCCGTGCTGAACTCTGTTTGTTATGTAAGT
TCCACGAAGAGAATAAGAACTTAATTTGGTTTCAAGACCATCAATTGTGATCGAATATAC
ACCTGCTTTTTTAAAAGCATTTCGTATTCCAACATACATACGCACTTGCTTTTTCCAAAG
TTCTTTCTTTGGATCATCACTTGGAAACCTGTGCTGGGAAAAAATTAGGTCGTTGTCTTC
AATTATTCTTCCCAATACCTCCGTTTGATACTTTCTCCAATTCACAATCATTTCCATAAG
TTTTTCGTCTCGTGAAATAGCTTTTCTTGAGACTTTAACTTTTGAAACCTGTTTTGAGAT
TGATACGATTACGGCAAGCCTTTCGTCCCAATCATTTATATGGACAATATGTTCACCAAC
ATCAGAGTATCTAATCTGGCGTAGCTCCTGTGGTCTAATTCCAGTCCAGCAGATAAATCT
ACACCAAAGCCAAAGTCTATATGTGTGTAGCTTTCCTACTTTGGTATCTTTTGTACGATC
CCATCTTGTCTGAAAATACTGATCGAGATTTTCCCAGCTTTTCTCTGACATAGCTGGTCT
ACGGAAACGAGTTTCAGCTTGCTGTTTTCCCGCACCATCAACAAGTTTAGACAGGGTTTT
CTGGTCTGGATATTCAGGGATAAAATGGATCTGTTTTTTTTGTTCCATCTTGTCAAAGAT
GAGCCGTAGAAAGCGACGCTCTTTAACCAGACTTTCTACTGATGGAACAACTTGGATATT
TGTTGGAGGATTGGTTTTTGGGGGCTCATTATTTGTCCAGTAACGAACTCTCCACCTAAA
ATACTCTCCCACAATTTCAGATCTAAAAGTTCTTACGCTTTTGTACTGCGAAAAGAACTC
ATTAAAATATCTCTTGTTCAGCTTTGTTAGTATTTCCTTGGCTGATGGATAGTTTAGTGT
AGCTATTGTTTGCTCAACTGCTTTTGACCAAGAAATGTCTTCTGGATCAAACCCGTCTTT
GATGCGAGCAATATATGTGAGGTACTTTTCTCTCGCTCTCTGTGAAGCAATTTCATAGCT
GGTGGTTTTTAGTGATCCTTTTATGTATCTCTTTTCACCAGTTTGGTCTTTAAATCTAAA
ATACCAATAGTCACCATTATTGTGGCGATACAATTTTACTTCACCATCAAGTATGGATAC
CGATTTAGGCATTTTTTAGAAATTCCCTCTTTGTGCTCTTTATGTTAACACATTTTTAGA
ACACATACAAGGGGCATTCACACAAAGGGAATGACCATCAGGTCGGGATTTACACCCAAC
ATCCAGCGGCGCACCTCGTCGCTTCCTCTCATTTATTGCCTACTTACAACCTGCCTTTTC
TCGTCCTAAAAAACTGGTTGGTACAAATATAGCATTTAGTCACTTTCTGATCACTTTCTC
TTTTGTATGTTTTTCTCTTTTATATGAATATTATTCTTTTTACTTTATCTTTCTGACTTG
ACATTTGTTTCTAATCTGTTATATTAATTCTGTAAGGGGAAAAACAAATGCCAGAAAGCA
CCAACAAAACTAAATCTGCTTCTCTTTCTATGGATAATGAGGCTTTCGTTAAGTTGTGGG
TACAAGCCAACGAACGAGATGAAGACGATACACCATCACAGCGAGACTGGCTTGTAGATG
CTTGCTACGACCTGTTTGTAGTTGGAGCTATGAGTAGTGAAAATAAAGCATTCTTGGACG
CTTATGAAGGTCTTACTGAAAGTGCTATGAAAGCAGAGGTAAAGGCAAGGGTAATGTCTA
AACTTTACAGCCTGACCCGATCATTTAAAGACGCTGGATACACAGAAATTAAAATGCCAC
AGAAGGGCAAGACTAAAACGCAAGCAAAAACAAGTGAATTGGCAAAATTACTTGGACTGA
AAAAGTCCACAAAATGAGCCTGTTTGACTTGACAACGCTTAAAAAGCTGATTACCGCGAA
TGCATGTATTCACAGCGCTCGCGGTAATCAAAAATCTCAAAATTTAGTAGCGGTGTTTTT
TCAAAAATGGGCTGAAATATTTTTTGAAGGCTTCGTCGCCCCTAACCGAAAAACCTCTTC
GGTTAGACTTAAAAGCCGAGACTACACTTTTCCTTTACTTGCTTTTTCCAGAGCGGAGAT
CGCAATTA
>259_RNODE_8_length_1824_cov_4.75548
GTTCTCACACAGACTCTGATGCCGATGCTTCTGCTTCGCTCTCTATCACACAAATTAAAA
AAGATGGAGGATCCAATTCTGCTGTAGCCTCAGGTTCTACTTATAACGGTTCTGGCTCCA
GCGCAGGTACATCTGTCACCGGTACTTATGGTACACTGACAATTGGCGCTGATGGTTCTT
ATACTTATGTAGCGGACCAAGATGCTGCTGACCCATTGGATGTTGGTGAAAGTGCCACTG
ATGTTTTTGTCTATACTCTTTCTGATGGTACAGCGACCACAACTGCTACTTTAACAATTA
CAGTTTTAGGTGCTAACGATGCCCCTGTGGCTGCTCCCGATTATGGTGTCATTAACGAGA
ACGCCACTTTAACAGTGAGCGATGGAGACAATCAAACCGTTAGTGGGAGATACGATGTCT
CAGGCGAACATTCTGGAGATGTAATCAACACAACTTGGACAGGAACAGATACCGATATTG
ATGGAGATACATTGACTGTTGAGTCTTTTCGTACAGGCTCAACTCTAGGATCTGGCACAG
ATGGTACTTTAGGCCAAGCGTTGACTGGCACTTATGGACAATTAACTTTAAACGCTAACG
GTTCTTATACATATGTTGCAAACCAAGCAGCAGCTGAAGCTTTAGATGCTGGCGACTCAG
AAACTGACTCTTTCAACTATACGGTCACAGATGGCGCTTTAACAGCTAACGCTCTTATCG
AAATAGTAGTTTTAGGAGTCAACGATACTCCTGTTGCACAAAATGATGTGGGCGTGATCC
TTGCAAACCAAGCCTTAAATGTTACTAACGGCGCCGATGCCAGTGTTATTGGCGATTATG
ATGCAACAGGTGAGCACTCCGGTGATATCATCGATACAAATTCCAGTTCTCACACTGATA
GTGACGCTGATGCTTCTGCTTCTTTAAGTATTACCAATATAAGAGTAAGTGGTGGTTCTA
ATCAAACAGTCAATTCAGGCTCTACTTGGAACGGAACTGGCGGTTCGGCAGGTACTTCTG
TAACCGGCACTTACGGTACACTGCTCATAGGCGCAGACGGTTCTTATCGGTATATAGCTA
ACCAAGATGCTGCAGACGCTCTTGCAGCTAGCCAAACAGCAAATGATGTTTTTGTATACA
CACTAAGTGATGGCACAGAGTCAACTACGGCGAACATCACTATTACTGTAATAGGAATTA
ATGAAACCCCTACAGCTCAAAACGATGAAGGTGTAATTTATGAAGGAGATACTTTAATCG
TTGCTAATAACTCCGATGCAAACGTCTCTGGAAGTTATGATGCAAGTGGTGAGCACTCCG
GTGATGTCATCGATACAAGTTCTAGCTCTCATACTGACACAGATGTCGATACAAACAATA
CACTAACAGTTACTCAAATTAAAAAAGATGGAGGCTCTAATTCAGCTGTAAGCGCAAATA
CCACTTATAATGGTTCGGGCGGCTCTGCAGGTACTTCTGTAGCTGGTAATTACGGTACAC
TCACCATAGGCGCTGACGGTTCTTATAAATATGTCGCTCAAGATAATATTGCTGGCTTTG
ATGCTGGTGAAACATTAACTGATACTTTTACTTATACCATCTCTGATGGTACTGCCACTG
CTACTGCAAATATCGTTATCACCCTATTAGGTGATGATGGCAATACTAACAATGCACCAA
CCGCACAAAATGACGTGGGTGTTATTATTGAAGACGGAACGTTAACTGTTGCTAACGGGG
CTAATGCTAATGAGACTAATGACTCAGGAACTACTTTTAATGCAACAGGCGAACACTCTG
GTGATGTCATCGATACAAGTTCTA
>259_RNODE_9_length_1871_cov_7.26456
AGCCCTTCCTGCCCCTCAAGTACTGAACCCCTCCCCGAGGGGGGTAAACCCCCCAAGATG
GAAGGAAGGGGTGTTTATCGGCTCCTATTGGTGGTTCTCGTCCTCGTCGTTGGCATCCTC
ACGGACTCCCGAAGGTTGGTTGAAGCGGCGTCGTTCATGCTGTGATTGGCGCTCGTTCGG
GCATCGTTGATCCCGGGTAGAATTTGGGGCGATCACCGCCCGCCTTGGCGAGCGGCAACC
GGTTGTACAGCGCCAAGCGCTGGATGGGGTGCGTCAGCGACGGTTTCAGGCGTCCTCGCG
TCGGACCACGAACCGGGCAAACTTCCCGGCCTTGGTGTTCCTGACGAAGCGGACGGTCAG
CGAACCGTCGCCCATGTCAAGGAGCAGACGCTTGCCGTCGTCCTCGACCAGAGCGCCGTC
CTCCTGTGCTTCAGCGAGAACGTCGTCCAGCCCCTGCAGAGCGCTGGCTTGGTAAACAAG
CAGCGGCAGGACCGCCGGGTCGGCGTCGTGGACAATCGCCACGTCCTGTACGCGGTCGGT
GTTGCTGAACCGCTGGCGGTCATCGTCCGACGTCGGCAGCACCCACGGCGGCAACGACCA
ACCGAGGGCGTCGGCGTGGTGTTTGTTCATCCACTCAACGCGCTGGGCGCTGCGGACGAC
GCCCTTCGGGTCCCCCTTCAGGTATTCCAAGGCCTGACCGCCGAGGTTGAGGGTCATTTG
ACCAAACTTCCTCACCGGTTTCTTCTTCGTCATCAGGACGGCCAGCAAAAGGGCCGCCCA
CATCATGTTCATGTTCATGTTTTCTTCCACCTGCCGACGGACACGGACGCCCTCGCCCGC
CGCCACGGCGAGTTCACGGGGCGCCTTCGGTGTGTCCGGTCGGAGTGGTTGATCGTAAGC
GCGCTTCAGTCTTGAACCCTCTGCCGTTTTTTGCTCATCCCCGGATTCCGGAAGCAATAC
CTGGAGATTTGTTGTCAGAAACCGGAAGCCATGAGTCCGGAAACCGGCAATATATTGATA
TCCAAGGTAGGTTTCCGGTAAACTATGCCAGCCGGACTCAAAGCGACATCAAGCCAACTG
CAAATCTCCGAAAAACTGCAGGAATCTGCAGCCAACACGTTCACCCAGCAGCAGGTCAAC
CTCCCGTTGAACACCCTTGACCGTGAGGTCTTCGTCGTGACGGCCGTGGATGTTGACTGC
AGCGCGCCGGACGTTGATGCAGCGCTCAACACGCAAGTCCGTGTGTCCGTCTCAACCACG
TCCCGAACCTCGGTTGGCACCATTGCCGACAGTCAAGTGCTCGCGGTGAAGTACCGAGAC
ATCCGGCGCGGCGCCAACCCCGGCGACATCGTCGCCTTTGAGGGGTCCTTTGGCGAGACT
GCGGCCGGCGACCTTGAGTATGTCGGCATCATCGCCACCGAGGACTTCTTCATTCAAATT
GATGGCAGCAACAACGCCTCTACCAAATTCGCAAACGTGCGCTTGTTTGGCTACCGCGCC
ACCGCCAACGCCGACATCTACAGCGCGCTCGTGCAGAACGAACTGCTGGGTTGATCACCG
ATGCCACGCCACACCCCACCCACCACCATCGCCCAAGCCTTGGCATGCGTCAAGAAGGTC
AAGCAAGGGAAAGCCTGTACCGCCGCCGAGATGAAGGCGACCATGATGGTCCTTGCCGAT
GCGCTGAAGACCTCGCAGTCCAAGGTTCGTGAACTCAAAGGCCGGGTAGCCTTCATGCTC
CCTTTCACGCAACGATGACGAGCGCGGAACAGTCCGAGGCGTCTCCTGACGCCGATTCTT
CCACCTTCGGGCTTCCGGGAGGTGTCTCGGACACCGGTCCCGACATAGTCCTATGCAAAA
CTCACAGAAAC
>259_RNODE_10_length_2234_cov_5.37108
CTATGTTTCTGATGATATTGATATATCAGCATACACAGACCCAGCACGCGGACGTGTTTT
GGTAGTAGATAAAGGGTTTATTACATTCTCAACTGACGCAGGTGGACCAGTTTTAGCAGC
AGATATTGACTCTGTAATAGGTAACAGGACTATGGGAGCACAAGCATGCAGTGAAAAACA
GACTGCATTGGTAGATACAAGTAACAATTCATTGTTTATGAGATCTAACTTATACGCTGC
AAACACTGTAAATGATGCAGGTGGTACCGGTACTATGGGCTTGTTTGAAGAAACAAGTGC
GCTAAACCCCGCAGAATATGTTGGTGGATTCATTGTTCCAACTGATGCAATACACGTAGG
TATCGATGCAACAGTTGCTTGGACCGCAGAACTTAAGGTCGGCTTTATGTTTGAAGTCCA
CACAGAAAAACTAAGTTTATCAAGAATACAGGAATTACTAGTAAGTTTAACCGCTAACTA
ATGGCAACAACTAAAGAGCGTTTAGAGGCACTCGAAAACGCAATACTAGTATTAGCCGGT
GGTGGCGCAGGCTTTGCCGCAGGTAGAATGGGCACAGGGGCTGCAGCACGTGCAGCAGTG
CGATCACCTGTAGGCCAAGCCGCGTTAGCAGGTTTTGCTTACAGTCAACTAAAAGAAGAG
TTAGACAGAAGAGATGCAATGATAGCCGAACGCGAGTTTGGCCCATTAGCAGGCAGCGCA
ACAGAATTAGTACAACGCTTATCGCCTGTACCGGTGCCAGTTGCTCAGGCAACGGTTGCT
GGTATGGAGCTAGGCAAAAAAACACGTAAAAAAGCTAAATCTAAATTTAATAAAGCGGTC
AGCGCAGGTATGAAAGCGGCAAAGGCTAGCACATCATACGGTAAAAAAGGTACAATTAAC
AACGCTAAAAAGGCGTTTGCAGCAGTAACTAAAGAAGCAAGTAGAATTAACAAAGGCGCA
AAGGTAGCCAAAAAAGGTATAAAGCGCAAAATAGGATTAGCAATTAAGAAGGTATTAAAA
TGAAAAAAGAATTTGTAATGAGAGGTAAAACAGCCAGTGGAGACACAGAAGTACTAAACT
TTAGTGGGTTTAAACCGGGGATGGCGTATAGATTAACAGAGTTTAAAGTATATCCTAGCG
CTTCTATTGGTACTGGCGGGGGTGAATTAGCTGGTTCTATTACAGCAAGTAAAACGGCAA
TGGCTCCATTAGATCCTGATTTTAGCAATGAAGGACTTATTGGAAACGCAATATTTTTTA
TTTCAGCAGGTAACACTGGACCATATGTTGATAGCGTAATAAATGATACGTTTTTAGTTA
CACAAAATTTAATTCTTATGGTTCAAAATGCAGGTGGTGGCGGTGAACCAGTTAATTGGC
AATGTAGATTTGAGTCAGTTAAAATGACTGGACCAGAAGAAGCAGTTACAAACTATAAAC
AGTTTATAATTTCTGATGAGTAAACAATATTACCTGGATCAACAAACAGTTTTGCTAATT
GAAAAAGCAGTAACTAGAATAGTATTAGTTATATTAACATACAATTGCATGGCGTAGCGG
TATAGGGGCTCTAAGTCTTTTCCGACCCCTATACCACTACCCAATCCTTTCCGAAGCTTT
ACAGTACCTTAAATGCGATATCGCTGTAATGTAATGGCTTCTTCACCATGGTCTAGTAGT
ACATCTCTGCATTTACCACACAATTGTAAACCATGTGGATAAATTTTTACTTTATGATAT
ACATATTCACGGTTGCATAGATTGCAGAAACGCTTCATAGTTGTTCTATAAAGTACGTAC
CTTCTTCCGTACGTATAAGTTTCCATTTTTCTTTTAATGCTTCTGTTAAATCTGCCATAC
CTTGGCTTGCAGCTTTTAACAATTGTTCTGCACATTGACTTTTACTTTGCCATGTAGTTT
GTATTCCTGTTTTAGAAATAGATTCGTAAGAGGGATGTGAGTAAAGAGTTATGTCAAAAC
TACACTTTGGCCCCCATTCTGTTTCTATTTGTTGCATCGCACCAGTAAATGATACGATCG
CATGCTTGCCTGCAGGTACTTCGCGCATTACGCTAGTACTGCCAAAAGAGAATTTGTCTT
TTCCCATAAAATAAACATAAGACTAGGCTATATAATAAGACTAGATAACCTTAAGTAGTA
AACCCTAGGTTGTATACTATGGCAAAAGGTGACTCGTTCTTTCTAAGAACTTCTATAACA
AGCTCAGGAACTAA
>259_NODE_2_length_1203_cov_1.287744_cutoff_0
ATTATTAATGAATAGACAAGTATTATGCACAACTTCAAAGAATTTTTAGACTATTGTGAA
TCATTCTACTCACCTAGTCACCCAGATGTATTATATCCTATTGATGGATTAACTAGGGGA
GAGTTAGCACTTGCTACACTTAGTTACCTAGACTTATGTGCATCATCTGATGGTACAATA
AACTGGGGAGAGGGAGATTCTCTAGACAGAGAGAGAGTCAGAGATTTTGTTATCAACAGG
AGATCAGTATTATGACCAAAAAATCAACTAAAGATTTCTTTAAAAGATATGCTCTTTCAC
AAGAGTTTAAAACAAAAACTGTTCCTAACAATTCATTTAGACAAGGTGGCATGCAAAATA
GATTTGTTGAGTTATTATTACTTGACCATAATAATTTTATATCAGGTTTTTTACATGACT
ATCTTGATAAACTAAATGATGAACAATGGTTAGATTTTTATAAAGATTATAATAGAAGTT
TTAACCACTAAATGTTAGTTACCTCTAAATTGTATTATTAATGAATGGAGATTATTATGA
ACAAGTATGAAATCACTTGGGACGAACAATATCATTTGATAAAACTCTATGATCTACTTA
GGGATACTGGAATGATTGATGATCTACCCAAAGAAATAGAAACCTTTTTTGAAAAACTAC
TGGACTAAGATTATGACTAGACAAGGATTACCAACTGGACAAATGGAACAGGAGACTCAG
GAACTTCTTGATGAATATAATGAGTTATATTGTTGGGAATATAATGATATGGTAGATTTC
ATTAAGGAATATGGAGAGAAAAAATTTAGAGATTACTATGAAGATTATTATAGAGCAGTA
GATGATTTAGGGGAAGATATTGTTAATGCTTTTATTGAAGTATTCTATATTGAATCCATT
GGTAATATTGAAGAATCATATCAAGGACAAATGACAGGTGCAGAATTTGCTGAACAAATT
GCAACTGATTGTGGTTACATAAAGAGTTATCAAGGAGATTTACCTAGTTGGATTGAGATA
GATTGGAAAGCAAGTTGGGATAACTTATCTTATGATTATTGTGAACAAGATGGTTATATT
TTTAGTCAAAACTTTTAACACTAAATGTTAGTTACCTCTAAATTGCATTATTAATGAATA
GACAAGTATTATGCACAACTTCAAAGAATTTTTAGACTATTGTGAATCATTCTACTCACC
TAG
>259_NODE_3_length_620_cov_0.408840_cutoff_0
CTATGTGCCCCTTGCGTCGCCTATGGGTGCCTATGTGCCCCTTGCGTCGCTTATACCCTC
CTTCACTCTTCTTCTAACTCATCCTGATACCACTGAGGCAGGGGCATATCCTTGTCCTTA
CACTGATTAGCAAAGTGCTCATTCATCTCCTGAGCATCCTCGTGATATCGTGCCCAATAC
ATCCAAGTGTGACAATGAGGCAACTTACCGTTCTCATCCTCCATCAGTGCTTCACGTCCA
CCTTCATACCATAATGAGAATCCTGCCTCATCATCTAAATCATGAATGTAACCATCCATG
AAGTAGTTCACATCACCACCATCAGGTAACTCATCAGGGCGATCCTCTAGAGGACATTCC
AACCATGAACCAATCACAAGTTCTAACCCAGCATAAAGATATTCATATCTACCCTTCTCA
GAACAACCTTCTAATGCCTCAGCATATGCCTCTTGCCATTCCTGTTCAGTCGCCATGGGT
TCCTCCCTCTCTTCCCCTTTATTATAGGGTACTGAGAGGGATCTGCCAAGAGGTATATGT
GTACTATGTGCCCCTTGCGTCGCCTATGGGTGCCTATGTGCCCCTTGCGTCGCTTATACC
CTCCTTCACTCTTCTTCTAA
>259_NODE_4_length_593_cov_1.153101_cutoff_0
CCGACCTTAACTCTCTTTTGAATTGTTTCTGTAATTGTTTGAGTGATATATCCGTCTTCT
TCTACGTGGGAAAGAAGTTGAATTGTGCCATCACTAGCCTCCTCTATATCAAAGGCAGTT
ATAGAAGCACCGGCGATGAAACTTGTACCGTCTTGATTTCTAAGTAAAGTTTGATTATCA
ATATCAACAGAAGGAGCGAATAAAATCTCTCCAGAATTTAAATCTGTTATGAGAGTCTTA
TTATTTGAACCGCTATCGAATCTGGTTATACCTTTAGAAATTACATAAGAATCAGTATCA
AATACCTGAACATTTTTACCTTGAGCACCATCATCATTTAGATCGATGCCAAATAATTTT
TCTGCATCATATGTAGCTTGATCTGCAGTATCTAATAATGTTGGTGGTTGGATTAATTGA
CCGGAGCCATCGAAGGTAGTAATAACAAATTGGCCAGCATTAACAGGTACTTCTATCTCT
GTTGTTACTTCCTGATCTACATATCTATATTTTCTGCCGACCTTAACTCTCTTTTGAATT
GTTTCTGTAATTGTTTGAGTGATATATCCGTCTTCTTCTACGTGGGAAAGAAG
>260_RNODE_1_length_62428_cov_7.36370
TACTTGACACTGTACTATCCACAGAATATGTATATGACACCGTATCCACCTATGAATATG
ACCTGGTCGGTGTAGAGTGCGACACAGGGCTCCCGTGCCTAGAGCCGATTCCTGAGTGCC
CTATTTATCTGCCAAACGCTTTCACCCCAGACAACGACGGGCTGAACGATGTTTGGGGGG
CTGAAACCAACGAGTCTTGCTGGCTCACATGGGTGTTGCGGGTTTACTCTCGATATGGCG
ATGTGGTTTGGGAAAGTGAAGACCCCAACGATATTTGGTTGGGTGGTGACGAATACTATG
TCCCTAGCGATGTATACAACTATCAACTGCAGTGCTCTATGGCGGGGAGCTCCTATGTCA
TCAGCGGGTATGTGACTATAGTACGATAAGCCTCATAAATGTTAGTTGATCTAAAAGGGT
ATGAAGAAAAAGCGGTGGCAATTTGTCCCAACGGTACGATTGGTGACCACGTCGAAATCG
GTGGCCTTCTCATTGTGCTTCCGAAGCCCCCTAAAATCAAAGACATCCTCTACTGCGATC
TACCCGTGCAGGATCAGTACTGGCGGCGAGCTGATCTACCCGCAGAGATATCGCGTATTC
GTTCTATGGATGAGTGGGCGGAGATGCCTCGGGAGTTTCGAGAGAAGTTTCGTCCATACA
TCGAAGAAGAATTTCGCCGTCGGCGTGAGGGCGTTTGGTTTTATAACCGAGGTAACGCTA
CATACATCACGGGGCGTCACTACATGATGCTGCAGTGGTCGGTGTTAGACGTTGGCGCGC
CGTACTACCTTGATTTTCAAAGAGATATATTCTTACATTTGGCCGCGTGTGAGGCGGACC
CTCGTTGTATTGGACAGCTATATACCAAGTGCCGTAGATCAGGATACACCAACATTTGTT
CTTCAGTTATCGTAGACGAGGCTACGCAGGTCAAAGACAAGCTGGTCGGGATACAGAGCA
AGACAGGTAAGGATGCCCAGGAAAACATCTTCATGAAGAAGGTGGTGACCATGTTCCGCA
AGTATCCTTTCTTCTTCAAGCCCATCCAAGACGGTACTACCAACCCTCGTATGGAGCTTG
CCTTCCGTGAGCCGTCAAAGAAGATCACCAAGAACAACAAGACGGCCACGATGGGCGACG
CCTTGAATACGGTCATCAACTGGAAGAACACCACCAACAACGCATACGACGGAGAGAAGC
TACACCTACTGTATCTAGACGAGGCGGGGAAATGGGAAAAACCCACAGACATAAGAGAGG
CTTGGAGGATTCAGAGGACGTGTTTGATCGTCGGAAGAAAAATCGTGGGGAAGGCAATGG
TCGGAAGCACCGTCAACCCCATGGGAAAAGGCGGACGAGAATACAAGGACCTGTGGGCGG
ACTCGGATCCGACGGACAGGAATGCGAATGGGAGGACTAGGTCGGGGCTGTACCGACTGT
TTATCCCTGCTTATGAATCGCTAGAGGGGTTCTTCGACAAATACGGGATACCTGTAGTTG
AAAATCCTGAGGGGTTGGTCGAGGGTATTGATGGTGAGCACATCCATATGGGCGCCAAGA
CGTTTTTGAAAAACGAACGAGACAGCCTGAAGCACGATGCGTCAGAGCTCAACGAAACCA
TCAGGCAGTTTCCTTTCACCGAAGACGAAGCGTTTCGTGATAGCATCGAGTCGAGCCTGT
TCAACATCGGGCACATCTACGAGCAAGTAGAGCACAACGACTCACTGTTTCCAAACCCAG
TTGTGTCTGGTCAGTTCTCCTGGAAGGGAGGGGTCAAGGATAGCGAAGTTGTTTTTACCC
CAGACCCGAAGGGTAGGTTTCGGATTGCTTGGATGCCACCCGTAGAGTTGAGAAACAAAA
AGGCTCAGGAAAGGGGGAAGAGAGTTGCGCCTAACACTCACCTTGGTTGTGGCGGGGTAG
ACAGCTATGACCTTGACGCCACGGTCGACGGCAGGGGTTCGAAGGGTGCCCTGCACCTGT
ACAATAAGTTCAACATGGAGGTCCCAGCAAACATGTTTGTTTTGGAGTATGCTGCGCGGC
CACCTCTGGCCTCTATTTTTTATGAGGACGTTTTGATGGCTGCGGTCTTCTACGGTTACC
CAATCCTGATCGAGAACAATAAGTACGGTATCGCCAGGTATTTCGAGTCTCGCGGGTATG
ATGGATATCTCATGGATAGGCCGTCACACCTTACCAGCAGCAGCCAGAAAGTAAAAGTCA
AGACGAAGGGGATACCATCGAACTCGGTAGATGTCATCCAGTCTCACGCTCAGGCAATCG
AGGCGTACATTCACTCACACGTGGGGTTGAATCGCGATACTGGCGAGATGGGGAGCATGT
ATTTTAATCGGACCATGGAGGACTGGATCGGTTATGACATCAACAACAGAACCCGATTTG
ACCTTACAATTAGCTCTGGGCTGGCTTTGTTGGCTGCGCAAAAAGTAAAACCGAAGCAGG
TGAGCTCCTTCGACGAGAAGGTGTTCTTTAGGCGCTACAAAATACGAGGGTGAATTTATT
ATATTTGTGGGATAAGTAGTATCCCCGCATGTACAATAAAACAACCGATTCTGCAGGGGG
GTTTCCAGATCCGCTTGCCCCTCAAAAGACCAAGCTGACGAACGAGTATGGTCTTCAATA
CGCGAAGGCAATTGAGAGTCAGTGGGGTGAAACCAAGGAGAATTCTTCGGCCTACGGCGG
CAGAAGAAACTTGTTCATCAGAAATCGGGACTACGCAAACGGAACTCAAGACACTGCTAT
CTACAAGCAGCTGTTGAATCAGGCCGACCCAAACAATGGTGACGGCAGCCTCATGAACAT
GGACTTCACCCCAGTCCCTGTTCTCCCGAAGTTCGTCCGTATCGTAGTTAACAAGATTCT
TTCTCGCAATCCCTACCCAAACATTGAGGCAGTAGACCCACTGTCTTCCAGCGAAAAGAA
CAAGGAGAAAAACATCATCCGCAACCAGGTTAAGCTTCGCGAGGAGTTTATGGAAATGCA
GGGTGTGTTAGGCCGCCCGATGTTGGGGGTCAGCGCAGAGCAGATCCCAGAAACGCAAGA
GGAAGCAGAGATCTTGATGGACACAAACATCAAGACGGATGCAGAAATCGCTGCACAAGT
CGCTACGGATCTGACTCTTTCGTGGGCCAACTTCGAAGACGGGACTTATCGGAGGTGTGT
AAATGACCTTGCCGCTTTGGGCATGGCCGTTGTGATGAGAAAGAACGACCCCAACTACGG
CATTGAGTTGGAGTACGTGGACCCGATCAACTTCGTTCACAGCTATACGGATGACCCAAA
CTTTGATGACCTGGTTTATGCTGGTCATGTCAGAGAGATTCCGCTACACGAGTTGCGCCG
TATCGCTGGTGATCAGCTTACCGACGAAGACCTGAAAAAGATCTCTAAGAAGGCTAGGCG
TAGCACATCGAACATGCACCCCAATACGCCTTATTCTAGTGGTGGTCCCAAGAAGGAGCA
GTACGGTGGATACGTAGTTGAGGTTCTTGACTTTGAGTTCTTGACCGTAGACTGCATGCA
CTTCGAAGAGAAGTCTAATCGGTACGGGAACACCAACTTTTTCTTCGAAGGTTTTGAATA
CAAGGAGCGGAAGGGAAGTGTCTATGACCGCCAGCCGCATACCATGGAGATTACCTGCGT
GTACAAGGGGACATATATCCTTGGCACTGATCACTTGATCAACTACGGCAAGCAGTTCAA
TACCCCGAAGAACATGCACGATATCAGTCGTGCTCATCTTTCCTACTCGGTTATCGCCAC
CAACATGGTTGGCAACAAGCCGAAGTCTATGGTCGACAGCTGCGTAGGCTTTGCAGACAT
GCTGCAGCTAACGCACTTGAAACTGCAGCAAGCTATTGCTAAGGCCAAGCCTGATGGTTT
GATTATTGATATCGAGGGCTTGGAAAACGTGCAGCTTGGAAAGGCTGGCGAGCTTCAACC
GCTTGACCTTCACGATATCTATGAGCAAACGGGAGTCTTTTACTATCGCAGCAAGAACCC
CGAGGGCGGATTCCAGAACCCGCCAGTCCGAGAGATTGGCAACAGCATTCGAAACATCAA
CGAGCTGATTGGTCTGTACAATCACTACCTGCGTATGATCCGTGACACCACGGGTATCAA
CGAGGTTGTCGATGCCTCTACACCAAAGACTGATGCCTTGGTGGGGGTTCAGCAGCAAGC
TATTGCTGCAAGCAACAACGCTACGTTTGACATCACCAACGCAGCCATGGTGCTGTACAA
AAAGGTTTGTAAGGATGTCGTAAAGTGCGTGCAGATCCTCCCCGTGGAGAGCGTGATCTA
CAAGGCTTATGCTAACGCGATTGGCTCTACCAACATGAGCGTGTTGACATCCTTCTCTAA
CCTGCCCATGTACAACTTCGGTGTGCAGGTGCAGAGAGACATGGAGGACAGGGACAAGCA
GGTGATGGAGCAAAACATTCAGATTGCTTTGAGCCAAAAAGAAATCGATTTAGAGGATGC
CATGGCTGTCCGCTCCCTCAAAGACGTGACCCAGGCAGAGAGGCTGCTGATTCTAAGGCG
CAGTAAGCGCATGGAAAGGGCTCAGCAGCAGGCGTTACAAAACTCTCAGATGCAGGCTCA
GCAGGCCCAGCAAGCCGCGATGACTGCCGCTCAGGCAAAAGCGCAAGAGGTAGAGCTGCA
GGCACAGGTAGATGCAAAAATGATTGAGCTCAAGACTCAGAGTCAGCTGGCAATCTTGCA
GGCAGAGCACCAGATGAACAAGGAAATTGAGGCCATGAAGATCCAGCGCAACGACGCCCA
GAAGCAGGAGGAGTTTAATCACCGCAGTCAAATCGAAACTCAGAAAGACAATCGCAAGGA
TGACAGAGTCAAGAAGCAGGCTGTGGAGCAGAGCAAGTTGATCTCCCAACGCACTGGCAA
GCGCCCTGAGTTGCAAGAAGAGAAGCGCTCGAATATTCTTGAGATGCTAAATATGGTGAA
GCAGTAATGGCTAGTAAAGTAAACTTGGATGTCTCAGAAAAGCTGGACATCACATGTAGA
AAAGGAGACACCTTTAAACTCCAGTTGACCCTGAAGGACTCGACGGGTACAGCGTTAACG
CTAACCACATCGGGCTATGAGTTTTTGATGCAGGTTCGGGGACGCCAAAAGTCGCAGGGC
TCTCGCAAGCTTCTCATTGGGAGCACAAACAGGGGGAAGGCTGCGGACGAGGGGGTCAAT
TTTACGTTCACCAAAACCGATTCAGGGGTCCTTACGGTTACCGCTAGTGATGCGATTATG
AGAAAGGTTCAGCCTGGTAGGTACGTGTACGACCTGCAGCAGATCCTCGATGGCGTTACA
ACAACCATCCTAAAGGGAAACTTTACTGTGAACGATGACATCTCTGAAGCCCTCGCCTGA
TGTCTACGACGATCACAGTAACTGATGGGACTACCGTAACGGTAACTCAACCTGCGTCGA
GCAGCATATCCGTATCGAGCCCAGGAGCAAAGGGGGACAAAGGAGATACGGGGGACACGG
GTGCAACTGGTGCAACGGGGCCTACAGGGGCTACAGGGGCTACAGGAGCCACGGGAGCTA
CTGGCGCACAAGGGCCTGCGGGTGCTGATGGCGGCACAAACATTGTAGTAGACACCTCCC
CACAACTTGGTGGGGATCTGGATGTCAACGGCAATGACATTGTCAGCACTTCGGACGGGG
ATATTGACATCAAGCCGAATGGCAATGGTAAGGTCGTAATTGACAGTTCAAGCTCTTCTA
GTGGAGTCAAAGTCTCTGACGGTCATGTAGAAATCCTTAGCGGTACGGGCAGTTCAGGTA
AGATTGACTTTTACTGTGAAAGCTCTGCGGCACACAAGGTTACCGTTCAGGCCCCAGCGC
ATGCTGATTTTGCAGGGGATGTGCAGTTTACCCTCCCCACGTCTAACGGGAGCGACGGTC
AGGTATTGAAGACCGACGGGTCGGGCAACCTGTCGTATGTAAATCAAACGTCTGACACTC
AACTCACTACCGAGGAGGTGCAAGACATAGCTGGTGGAATGTTCACTGGCAACACCGAGA
GCGGTATCACTGCGACCTATCAAGATGCCGACGGCACCATCGACTTAGAAGTCGGGGGCC
TGACCGTGGCTCAGGGTGGAACGGGAGCTACTTCGTTTGCTGATAAGGCAGTGTTGATTA
CGCAGGACAGCGGCACCGATACAGTTGCTGCCGCCGCTATGTCCACCAACGGTCAGCTTT
TGATCGGGGGCACTAGCGGTCCTGCTGTAGCCACCTTGACGGCAGGAAGTAACGTAACCA
TCACCAATGCAGATGGTGCCATTACGATTGCCGCCGCTGGCGGTGGCGGTGGTGGCAGCG
GTGACATCGAAGGCGTTACCGCAGGGGATGGACTATCTGGTGGTGGCACCACGGGCACTG
TGACTTTGAATGTCGGTGCGGCTCAGACGACGATCACTTCAATCATCAACAGCAGCCTGA
CGAAGATCGGAACGGCTACCGACCAAGAGTACGTTGACTTCAGCACTGCAAACGAGGTCA
ACACTAAGATTAATGATACAGAGAGACTCAGCGTAACAAATACAGGTGTTGACGTTACTG
GTGAGCTCACATCAACAAAGAATGTCTTTGCTAAAACTTCAGACACGGACTTCAGTGTTC
AAGGAGATATTGTAAAGATTGGGACTGGCAGCACGACTCAAGGTGAGCTGTGCTACTACA
AGTCTGATGGGGCTTGGGCTGCTGCAGACGCCGATGCGGCTTCTACCTCTGGGGGGTGCC
TGCTGGCTATCGCGTTAGGCACAGACCCAGACGTAGATGGAATGCTGCTTCGCGGGATGT
TCACTTTGGACCACGACCCAGGCACTATCGCTGACGAACTGTATGTCTCTACTACGGCAG
GGGACATTACTGGTACCGCACCCTCTGGCAGCGGAGACGTAGTTCGCGTAGTGGGGTATT
GCCTCGACAGTACCAATGGTCAGATCTGGTTCAATCCGTCCAATGACTTCATTGTTCTTT
CCTAATGCCAGACATAGCATCGTACAACGCAATCGACGTGGGTAACATAGCATCAATCAA
CGGTCAAGACATCGCCTCTGGAGGGGGCGCCTACAACCCCGTATCTGACAGCGGGACATA
CACCGAGACAGTGCCTACTTCTGGACTTATAAAGTTTGGTGGCATGAGGATAAGCACTAC
TGGAACTGACTCCAGTAACATGCAACCTAAGCACGCCTACGGGGCCAATCCAGTAGTTAA
CCTGTCTTGCGACAAAGACGGGACATACGTTAGAGTTGCCGAGTCAAAGAGCGACTTCAC
TAAAATCTCTTACGGGAGGTATGCTGCCTATGCGATTACAGCGTCAGGACAGCTTTGGGA
AATCGGCTCACAGTCTAGTTATATGGAGGGGTCATCATCAAACACTTGGCAGCAAGTCAC
GGGTGTCGGAGACTCCGATACTGGTTGGACAGCGGCCTCTTCTACCTATGACGGGGGGTT
GGCGATCAATAGCGGCAAGATGTATTACATCGGTGCAAACAGCTATGGTCAGGCAGGAAC
GGGCAATACCACAGCCCAATATAGTTCTTGGGCTCAGGTTGGTTCTGACTCGGACTGGCA
AGACGTCAAGAGAAGTAGGTTTTACTCCTTGGCGACGAAGACGAGCAGCGATGTTCTTTA
TGTGGCGGGTAGAAACTATCAGTACATGACTGGGCTTGACACAAACAGTGGGAACACAAC
CAGCTGGACTGCCATCAACAGCGACAACTTCACCAATACGAACATCACCTTCTTTACTGT
CAACTACGACGGAGGCTTCTTGATCAGGGGTGGGGAAGTGTACGCTTGGGGAGACGAGGA
TAGCCAAGAAAGGTTCGGTCTGAACTCCTCGTCCGACTTGACTAAGCCGACCCAAACTGG
GAATGTCGGAGGCAGCCTACAAAGCGATTGGGTTCAGGGCTGTCTTACAAACAATGCGAT
GCTTCTGATCAATACTTCGGGGGAGCTGTATCACACAGGAGAGGGTACAGCCCGTAGAGG
TGACGGCTCCAACACCGACAACAAGGCTGGCAACTTTGTTCAGATAGGTAGTGACACGAA
CTGGGTGAGAGTAGAGGCCGACCCAACTGGTCAGTCCAGTAGTGACTACGGGATGTCTGC
GCAAAAGGGCAACAGGTTGTTCTATTGGGGGTACAATCAATACGGAGGTGTGATTGATGG
AAGTTTGAGTAACACCTTTACTGCCACGGAGATTTATGCTCAAGACCTTGCCTCGGGAAA
CTACTGGACCCCATTCGTGAACTTCGGATCTAGTACAAAGTACGGGGTTGCTGGAATCTA
CTAATCATGGCTACATACTCAGTTACAATTACATCTGAAGAAGACCTGTTGGAGTCTTGG
TTGGACTCTAGGGTTCATCACATGAACTTTGGGTACAACGAGGTTGAGTTGTCAGAGTGC
CGAGACAACGGCGACGGCACGTATACCGCGACATACGAGAGCATGGTATTGCCTTCAGAC
AAAAGCTATACATACGTCCACCCAACTAACGGGGAGACGACGTATACACTATCAGCAGGC
GAGTATGGGGTAAAGCCTTGATTGTTACATTTGCGTAATGTCCTCAGAACCAGTAAGAAA
CAGGGTCAAAAGGTTGCTGAAAAAGCACGGGCTAAAGGGCGTCAACAAAGCAAAGAGAAC
GCCTAAGCACCCTAAGAAATCTCATATCGTTTTGGCTAAAGACGGTAACAAAGTGAAGCT
GATCCGATTCGGAGAGCAAGGGGCAAAGACCAATCAGAACGCAAAGCAGAGAGCTTCGTT
CAAAGCGCGTCACAGAAAGAACATCAACAAGGGCAAGATGAGCGCAGCTTACTGGGCCAA
CAAAGTCAAGTGGTGTTTGCTTTTCCCCATCCTATCCTTGCAGGCTCAGAGCTGGGTGAA
CGTGGACTTTGTCTCTGACCAGTACGCAGCGGAAAGTAGCTGGGAGATTCTCTCGGACAC
AGTTGTTGTGGCCTCGGGTGTGGCAGGAGAGACGCTGGTCAACCTACCACCTGGCCCGTA
TACGTTTGTGGCGTACGACAGCTTCGGGGACGGAATCTGTTGCGAGTACGGGGAAGGGTA
TATCGTATTAAGCAATGCGTGTGGGCTGAACATCGAAGTATTGGACTTCAATACCGCGCA
GCTCGACATCCCTATCAACCTGTTGCCTTGCCCACCGCCCGTGCTGGGCTGCATGGATGA
CGAGGCTTCTAATTATAACCCAGCCGCCATTTTCGAAGGGGAGCCTTGCCTCTATGAGGT
TACGTTTAGGCTAGACCTAAACGGCCCACACCCAGAGGGGATTGTAACGCCCGAGGTCAA
CTCAGACTACTTCGGTTGGTGTGGCGCCTGCGTCCCGATGGAAGACCCCGATGGAGATGG
GGTGTGGGAGGCCACTGTTGACATGGCTGCGGGGCAGTACCTGTGGAAGTTCTCTGCCGA
CAACTGGGAGTATCAGGAGCTACCTGTCGGCGTTGCGGAATCCCCGTGTTTCCTTTTCGA
TGAGTTCGGTTATGTCAACCGCTCGGTAAACGTGCAGGGCCCTATGGCCCTGCCTGCGTT
TTGCTGGGAGAGTTGCCTGCCCTGCGGAGCTATCCCAGGCTGTACGAACCCCGATGCAAT
CAACTGGAACCCGTGGGCCAACTTCGATCAGAACTGCAACATCCTTGAGTCTGCGGATTG
TGATGTCACAGAAACTGAGATCACAGTGGTAATTGTACCTGACAACTACCCAGGGGAGAC
GGGGTGGTCACTGGCAGATGTCACCAACGACGAAATCCTTGCAGCTGTTTTGGCTGGCGA
GTACTCGGGGGAGCCCACAGGAATCCCGATCTTCAATAGTGTCTGTGCTCCTATCGGCAG
TCAGGTCTCGTTTACCATCAGCGATGTCTATGGTGATGGCTTGAACGGCGCTCAGTGGGG
GGGAGAGGACGGTGGGTTTGGCATCCTTGCTTGCGGTGAGGAGGTGTATGCTATGGATCC
CGCACAGGCCAACTTCGGCTACAACTTCCAGCACGTTTTCCAGACCCCTGAATGCCTTCA
GGTGGAGGACATCGTAGGGTGTGGTGACCCTGACTATCTCGAATACAACCCTGACGCAAC
ACTGTTTCTAGAGGAGCTATGTGAAACCCCTGTGGTGTATGGGTGTATTGACAGTGCGTA
CTACAACTACGACACGCTCGCAAACGTAGAGCTGCAGCCCGACTCTTGCTTCTATACACT
GACTCTTACTGACGGTGCTGCAGACGGATGGTTCGGTAGCTGGCTGGGGGTACGTCAGGG
TGAGTGGTTGTCCCCACAGTATAAGGTGGGGCCCGACGACGGACTAGAAGAGTCTTTCGA
GTTGTACCTGTCTAGCGAAGAGGAAGTAGAGCTTTACTTCTTCCCCACTCCTCAGTCTAT
GTTTAGCATCGCTCAATGTGGGTTTATGCTTGAGGGACCTACGGGGGACACGCTCATTAA
CGTCCCCCAGTGGAGCATCATCCCGTTCCCTTACACTTATAAGGCCACGACTTATTGTGG
GAACTTTTGTGAAGAGTATGCGTACGGGTGCTTGGATACTTTGGCTCAGAACTACGACGA
GTTCGCTAATAGCCCTGACAGCAGTTGCTACTATGCCGCTGGGTGTATGCAGGCTGGATA
CCTTGAGTACTATGAGCAGGGATATGTGGCAGACTTTGATGACGGCAGTTGCGAAACCCT
TGCGGTTTTTGGCTGCACGGATCCGAACGCCTTGAACTTCGACGAGGAGGCTAACGTAGA
TAACGAGAGCTGTATCCCGTTTGTGCTGGGGTGTATGGATGTATCGGCGTACAACTACAA
CCCTGAGGCGAACACTGAAGGGGACTGCCTGTATGACGCGGGGTGTGCTACGGGCCCAGG
TGTCCCGTACTGGCTGAACGACTCTTGCTACGGCTGGGTAATTGAGGTTGACCCCTACTG
CTGTGAGGCTGAGTGGGACAGTGAGTGCATCGGCCTGTACGACTACTGTCAGCAAGGCTG
GCCAACGGGCGTCCCTGATCTAGAAGAAGAGGTTGCGATCCGCCCGACGGTTGTAGAGCG
TCAGTTCTATGTGGACTCCCCATACCCGTTTGTTTTGACTGTCTTTGATGCTACTGGCAG
AGAGGTGCTGCGGTCCTCTAGCTCTACACAAGACGCATCGCAGTGGCCTGTAGGGGTGTA
TCACTTGATCTTGGTGTCTGACAATCGCATGTTCAAGCAAACTATTGTGAAGCTATGAGG
CTAATACTGGCTCTACTTCTGTGCATCCCACTGGTGAGTGGGGCTCAGACTCTGAAGAAG
GCGTTTCGATTCTCGACCTTCTACGCGGCTGTCAATGGGAACAACTCCTTGTCTGATTAC
AATACGTACTCTGTAGTCAACGGACCGCTCTCCACGGACATTGTGGAGACTCCGTTCGAT
TACTCCTTGACTCTTGGCATCCGTAAGATCGCCAGGTTCAAGTATGAGAACAGGGCCAAC
GTGTTCTATAATGGTGAGGAGCACTCGTACTCTGATGCAGCTACGATCGGTACGGTCAAA
GGTTTCGAGTTCCTGTTCGAAAGCGACTACCGCAGACAGCAGGGGGTGCTGTACCTAGAC
CAGAACCACTTCCTCAGATATGTCGGGGGCAGGTTTGTAGGCAAAGTGGAGTACGTGCAG
GACGGCTTTGCTGACGTCAGTTACCTCGAGGCTTCGCAGAGACTGCGCATTAACAGCAAG
GGGAAGCTGTCTTTCAATATCGGGGCGGCACAGCGCATCTCTGAGCCATACGGGTATGAT
CCGCTAAAGCAATGGGAGCTCCCGAACGGAAGCCTGCACTATACTCAGCTCGCCTTCAGC
GAGGGGTACAGCTACGACTTCTCTACGGGGGAGTACATGGACCCCGACGGGACTGTTGTC
GCCAACAGCTTTGAGGTGTGGCGAGAGGTTATCATACCGCAGGTCCTTGACGAATACGTT
CAGCGCAAGCGTGGTGAGCTAGACACAGAGTGGAACTACTCTCTCGTGGCTGGTTTCGAC
TACTACCACTACACCAAAGACTTCTGGTTGCACTCTTGGGGGAATGTGTTGCCTCGTCAC
CTAGATACTGGGTCAGAGTTTTCTTACTTCCAGCTCAACGGGGGGCAGTGGGTTGACTAC
AGCGGCGGGTTGATTTTTGGTTGGAAGCTGAACAGATCCCTTGGCTGCTTCCTGGAGGGG
AGATACAACAAGTACTGGAACAGGGAGTGGCACGACTTCTCGGTGGGGGTCAACTACGTA
ATATTCTAATATGGCAAAAGAGATTAACGAGGATATGGGGTTCAACGTCAGCATCAAGTC
GCTGGCGGGGATTGGAGTGGGGATGGCATCTCTAATCGGAATGTGGTTTACCCTGCAGGC
CGACATCGCCGAGGCGAAGGAACTGCCTGAGCCACTCCCGTCGGAGGTTTCTCGCATGGA
GTTCGACATGAAGGATCAGCTGATTCGTCAGACCATCATGTCTACGCAGGAGGACGTCGG
GGAGATTAAGCAGGACATCAAACGCATCGAAGAAAAAATCGATCAACTCAAATAACATGA
ACAATGAAAAGTGTGCTTGCCCTCTTGGCCTTCTCTGCTCTGTTCTCGGCTGCTGTGTAT
GTGGCTGTGCCTGCGGAGAGTGAAGTGTGCGAGTCTGGCGTTTGCGTCGTGGAGTTCAAC
GCGAGCTTCAATGCGGCGAACAGCGTCGAATGGATTGAAGACCTTAGCGACTGTACCACA
TCTCGAGTAGACATTGCATCTAGCCCAGAGCTGCAGCAAGAGTACAAGATCGTAGTGGTC
CCTACTATTATTATCTTTAACGACGGGGAGGAGGTAGAGAGATTTCAGGCAAACATTATG
ATGGCTATAGAAGCCTCAAAGTCTGATGTTCAAGAGAGTGTAGATGAGATTCTAATGAGT
TCGTTCTAATGAATACCGTGAAGTATAACAAGGGAGGAAAGTTGAAGATTAGCCAGAAGA
CTGCAAGCGTTGACCCGCCTGCTGGTCACCACTGGATGCTCGAAAACGGCAGGTACTTTC
TCATGAAGGGGGAGTACAAGCCTCACCCAGGAGCAGTCAAAAAGGCCAACTTCAAGCTCG
TTAGTCATGGCTAAGAAGTTCAACCCGAAGTACACTAAGGGGAGCTCGAACGTAGCGGAG
CGCAAGAAGCTGATGAGTCAGATTGCTGCTATCTACGATAAGCACCGTGGCACTAAGGGT
AAAAGAAAAAAGAAAGGATTCCCGCCAGCGGTTGCGGAGAGGCTAAAACAACTCATGAAA
AGAAGAGATCAGATATGAAGATGAAAAAGAAAGACACCCCCAAGTACATGATGGGAGGTG
AGATGAAGAAGATGCCAGGTGGCGGCAAGATGCCTATGTACATGTACGGGGGCAAGGTCT
TTGCGGAAGGCGGTAAGATGTTAGATGGCATCCTAGACGATCCTGCACAGGCTAAAAGGG
CGGCAGCACACCCCAACGTCAAGAAGCAGATGGGAGCTAAATGAAGGTCTACAAAAAAGG
CGGGAAGACCAAAAAGAAAGGCGGGAAGACCAAAAAGAAAGGCGGGGGTATGGCAGGTTT
GTCTGCCGCTCAAAAAGAAGTGTATCGTCGTGGACTAGCGGCGTACATGAGTAGCGGAAA
CAGACCTAAAGTTTCTCAGCACGCTTGGGCTATGGCTCGGGTTAAATCTGCCTTTGGCAA
GAAGGAGGCCGCTAAGATTGCTGCCAAAGCCAAGAAAAAGTCTAAAAAGAAATAGTATTA
TATTTGCTGTAAATAACTAGGTATGCCAACTACAACCGCATCAATTACACTGTCCAGCGC
AGACCTCACTGGTGATGCGCTTGCTCTGACTACCACCGCTACGCTCACTAAAGCGGGCAC
GACCACGGGATTAGATCAAACCACGGGCGTGGGTCGCAAGACGACCACGTCTACTTCTCA
GTACACTCTTGTCGACAAGGCTGACTACGCTGACGATAAGGCTCACAAAGTGTACATCAA
GAACACCAGCACTGTGGCCACGGAGAACGCCGTGATCACTGTGGAGTCCCAACTCCTTGG
CCGCCTCTACGCAGGCGACTGGTGCCTTCTCCCCTACAACGGAGATCAGGACATTAAGAT
CACCCCTAGTGTGGCGACTGCCTTCACTATTGAGTTCTTGGTTATTTACGAAGCCTAATG
GCAACTGTTCGTGCCGCCCTTTCTTTGAGCAGCAACGGGGTTCTTACTTCCCCGTTGAGT
CTGTCTGTCAACGCCTCTCTGGTTGTTGACTCAGGCAGTCTGATCCGCGCCAAGGTCAAG
GGTGTGGCTGCAGACACTAACGACTTGGCGATCTACATCGCTAATCAGTGTTCTGAGCGA
GCGTACTTGTACATCAAGAACCTCGAGACGGAGCTGGAGAACTACATCTACATCCACAAC
GACACCGACACTGGCTTGGTGGCCAAGATTGGTGGTGGAGAGTTTGCATTCATCCCTGTC
TCACCTGACAAGAAGTACGAAGTGTACGGTACTCGCGTCGATCAGATGATCGAGTACGGT
GTGTTCGGTAACGACAACTCTGCTAATCCTTACGGGGGCAGCTAATAGATAAGACATGGC
ATTCGGAATTTCAAGATTTACTCCTACTCTCTCTACCGACGCATACGCAAACGGAGACGT
GCTCTTCTCTATGACTGAGGTCACACTTCCGTCTAGGTCTTGTAGATTGGTAGGAGGATT
GGTTGTCGATTATGAAGCGCAGACCACGTCTGATGTCTTCAACATCCACTTTTTTCAAGT
CAACAATGCGGAGCTAGGGACGATAAATGCAACCGCAGACATTACAGATGCTAATTTTAA
GTTGAACCAGTATCTGGGCTCTATTACAAAAGGCAGCACGGCACCCTCCAACCAGCTCGA
CAACCTCACCCCTTATGTGTTGTCAACTTTTGGAGACGCTAATGTTTCTGACGACGATCC
AGGACGTGTGCTGGGGCCTGTTTTAACAAGCGTGGATACGGGTTACAAAATTTATGCGTC
CGCTGTGTTGAGCACTGTTTCTACTGGACCCAACTTTTCGGCAGCCGATGCGTTAGAAAT
CATTCTGCATTTCGAGTACTAATTAATTAAATAAAATGGAAGAAGCACAAACTCAAGAGC
CTGCCGTCGAGCAGGCTCCCGCACAAGAAGCGGTAACGGAGACACCACAGGAAGCCCCTG
TGCAAGAGCCACAGGTTCAGGAAGCCCCTGCACCTGAGACTAAAGCTCCGTTCGAGATTT
TTGACAACCCTGCCGATCTGGCGGCCAGCATGCAGCGAGAGGCTGCAGAGGCTGCATCCG
TTCAGCAAGATGTCACGCCTCAACCCGAGGCACCCAATCCAGTTGAGCCACAGGCTGTTC
AGCCCGAACCTCAACAAGCGCAGTACACGCAAGAAGATGTTGAAGGCGCAGTGCTTGGAT
TCCTTAGCGAGAGGCTGGGGAGGCAGGTGACTTCCTTTGATGATTTTGCACAGCCGCGTC
AGCTCGATGAGAGGATTGAAACCATCGCTCGTTTCGTAGAAGAAACAGGGAAGCGACCTG
AAGACTGGTTTGCATACCAGCGGTTGAATACGTCTGAGATGGACGATATGACCGCTATCC
GTGTGCAGATGGCTGCAGACAACCCGACCCTAAGCAACGATGAGATCAATCTCCTTGTGC
AGAGCAAGTATCGCTTGTCTTCCGAGGCTTCGGAAGATGATAAGCGATTGGTCCAGCTTC
AGATGAAGATGGACGGTCAGAAGGCCAAAGCGGCCATCGAAGATTTGCGCCAGGGGTACA
AAGCCCCAGAGGTGCAACCCACTGCAACAGAGCCAGAGAAACTGGTTGATGAGGCGTGGG
TCTCTGAGATGACTCAAAACGTAGACGCAATGACGGGGCTCGAGTTCGATCTCGGCAACG
AGAACACGTTTACGTTCGGTCTGGAAGACGACTACAAAAATGTGTTGAAGCACAAGAATG
CAAATCTTGAGAACTACTTCGACCCATACGTCCGTGAAGACGGTAGCTGGGACTACGACC
TGCTTTCGTCACACCGCGCTGTTATCGATAACATCGATACAATTGTTCAGTCCGCCTATC
GGCAAGGCATGAGCGAGGGTCAGCGTGGAGTGGTTCAGAACGCAGCAAACGTGCAGGCTA
AGGCACCAGACGATGTGTCTGGCCAGCAAAACTCAAATCCGCTTGGCGAACAGGTCAAGC
AGATCCTTCAAAGAAATCGGTCCACCATGACCTTCAACATCTAAAACAAACAATAAGAAA
ACATGGCAACAATTGGAACGGGCACTAACGCCGCAGTAAATCAGGCTCCTGCCGATCTGC
GTCTGACGCCCGAAACTTATACGACGCTCAACACCCTGATCAAGACGACGAAGGACTTCG
TCATGCCCGATCTCGTAGAGACCTACGGCGATCAGGGTATCACGGGATTCCTTCAGCTTA
CTGGTGCTGTTATCAGCGGCGGAACTTCTGACCAAGTCGATTGGTGGGAGGCAGGCCGTC
GCCACACCTTGCTTGACGCCGTTACATTTGCGTCGGCCGCAGCAGGTAGTGACGCCAATG
CTCCAGGCACAATCCAGGCAACTATCGACACCTCTGCTATGGCTCATGCGGGAAACCAGG
CTGCTCACGTCAGCGGATTCCTGCAGGCTAATGATGTCGTTATGTCTGCTGCTACTGGTA
CGCGCTACATTGTGCAATCGGCAAGTACTGCAGCTGACCCTGTTATCGTTTTGGAACCTC
TGGACGGAAGCAATGATGCCCCTTCGGAATCCACTTCTTCTAATGCCAGCACGTTGATTC
ACTTGGGCAATCTTTATGCTCAGGGCACTGATCAGCCTGCTAAATTCCAAGACGCTGACG
TTAAGAAGCGGAGCAATCCGTTTATGATCGTCAAAGACCGCTACCAAGTGAATGGCTCTC
AGGCCACGAACATTGGGTGGGTCAACGTCGGTGGCGGTGAGTACCGCTGGTTTATGTACG
GCGAGCAAGAGGCACGGAAGCGTTTCGAGGATCGCCGCGAAATGATGATGCTCTTCGGTC
AAAAGAACGCAGCTACCGTAGAAGATGTTGCTGCCGACATCGGTCCCGATCTGGCTGGTT
CTGAGGGTTACATCTCTGCTATCGAAGATCGCGGTATTGTGATCACCAATGCGAATGCAA
ATCCGATGGACAGCTTCGCTGAGTTTGACGACCTCATCCTCGAGCTCGACAAGCAAGGCG
CTCCTGCTGAGTACGCTATGTACTTGAATCGGAAGCAAGACCTCGCTATCGACGATATGC
TTGCCTCTGGCATCTCTTCTGCCGTCTCGGCTGGTTTGCCTGGTCAGTTTGGTGCTTTCC
AAAACAACGCCGACATGGCGGTGCAGCTGGGATTCAAAACCTTCACGCGTGGTGGTTATA
CCTTCCACAAGCACGATTGGAAGCTGCTGAATGATCCTACCCTCTTGGGTGCTTCTAACT
TCCTGCAGGGAGCTATGGTGCCGCTTGCGAACGTCGTTGACCCCCGCACGGGTGGTAACG
CTCCTTCGCTGGCTATGTACTACAAGGAGGCTAACGGATACAGCCGCGAGATGGAGCACT
GGATCACTGGTGGTGGCGTCCTCGGACACACCAACAACGGTGACGCTGGTGCAGACGTGG
CTACGTTCCACTACCGCTCTGAAGTCGCTCTCTGTGTCCGCGCTGCTAACAAGCACGTGG
TCATCAAGGGCTAATAACTTGAAGTGAAAGGGAGGGGCTTCGGCCCTTCCCTTAGCTTCA
TAATATTCTAAGACATGGCAAATAACACAGTATATACGGTTCACGATCACTCTCCAGGTG
CTGTAAGAACGAACAGAAGCGTCCTCATCAAGAACGCCTTTGTGCAAAATTCAGCAGACA
CTGAGGTTGCAATCCGCCAGCCAAAAGGTACGATCCTGACTAAAGCCGTCTTTCGATTTG
CTAGTGCAGTAAACGCAGCCAGCACTTCTACGTTTACAGTTGACATCGGCCCCTCTGCAG
ATAAAGACTCAATCATTGATGGTGGGTCCCTGATGGCGGCTAATGCAGCAGACCCAGCAG
AAAACTCTGTCGTAGTGTTTGATATTCTCGACTTTGTCGGTCAGCACGACGCAGGGGTGA
CTTCTGCGGTTAGCACTGCGTCGACTTCATACGCCACTGAGGAAAGAGAATTGTTTGTGA
CAATTATCACAAGCGATCACGCGATCACCACTAACGGTGATCTTGCAGTCACGTTGTTCT
TCGACGTGGTTGGATAAACCGAACTAAGAAAGGGGGCTTCGGCCCTACTTTTTTCTTCGT
ATGATTTGTTTTACTACATAAACTAAAAAAATGGCTGCAAAATATTTGTACTTTAATGCC
GCTGCTGACGACGCTGTTACGCTACCAGTAGAGGCATTGCAATCAATGAATCACAATGGG
GCTAACACCGTTGTGTTTGAATTCTTAACGGATAAGGTGAACGGTAATGTTGCTATTACA
GTTACTACCGCTGCTGACAAAGAAAAAGAATTCATGAAAGAGGTTTCAGAAGCTATCGCT
TTTGGAAAGGATCAGTTCCTTGTTATCGCAGATGACGAAGACAAGGTGTATGCTTCTAGT
AACGTGGGGACCTCGGGGTCTGTAGTTGCTTCTATCGGCAGAGACGTGGGTCCAAAAACA
AAAGTAGAAAATCTAACTGATGCAACTAAGAGTATCGCGGCTTCTGAGTCTGGAACATTG
TTCCGATTAAACAGAGCTGGTGGCATCGTAGCTACTCTTCCAGTTGCTCAAGTTGGATTG
ACTTATGATTTTGTTATTGAAACCACTTTCACTGGTACGTTTAGTCTTGACGGCGCTTCT
GCAAACGATATCTTTACAGCAGGGTCGACAGTGATCATATCTGATAAAGATGCGCCAGGC
ACTGTTTCGTTGAAGCAGTTCCATGCGGACGGAACTGATGATGATAAAATGGTTTTGGAT
GCTGATGACAATGGCCGTCATGTTGGCGGGACATTTACTTGTACTGGCGTTGCTGCTGGA
GGTCAAGGATCAGCTACTGCTGTTTGGCACTTGAATGGTGTCCTCTTTGGCAATGGCACT
TTGGCCACTCCATTTGCATAAGCATTTGTCAATACCATTCTGTTACGAGAAAGGCTCCTT
CGGGGGCCTTTTTTATTTCGTATTTTTGAGTGATGGCAAGCGATAAGTACTTCCTGTTTA
GGACAGCGGATATCACTGAGTTCAGTGAAGTGTTTTCTGATTCTGGGAGTAGCCTGTCCG
TGCTGTCTATCAGTACCGACCATGTAGCGTATATCACGGCAAAAAGGGGTAGCGTAGTTA
TCGTGTTTAACAACGCGGGGCTGTATGAGCGATTCCAGGGGGACACCAGGGAGGCTCTGA
TTAAAACCCGCATGGAGATAGAATGCGGTCAGGGGCAAGAGTTTCAGCTGATTAGAAAAA
TCACGGAGTTCATCACCAATCCCTCGCCTGTCCGTAGGGTTTTGCAGTTCGACGCTGTAT
CTGGCACTAGCAGTTTCAAAGACTCTAGTCCAAAGAGTCTATTGCCTTTGCTCCCCAAGC
TACCTGTGGTCATGTCTACACAGGAGATTAGCGACGATCCTGCCGCTACAGACCTTACAC
AGACTACCACGACTACTATCGCTGACATCACGTTCCCTGCCCCGTCGTTGATGCCGATCG
TGGACTACAACGAAACCACGCTGCCTTCCCATGGCTCCGCTGTGGGGGCGGCAAACAACT
GGAACAACTCTGGTTCTGGGGGCAGCACCTATCATATCACCAACGACACGGGCACCCCCG
CAGTCAACAGAGACAACGGAACGTCGGTAAACGCTGTAGACATCGCTGCTGCTGACAACC
TCATTATGGCCAACGCCTTAGAAATAGAGGGGGCGTATACCATCTATATGGTAATCGGGA
TGGTCGGATATGGCAGCCTAGGTCACAGCATCCTAGATAATGGGGCTACGCACATTGGTT
TCGCTGCGGGTGCGGGCGAAGAGAACACCAATAGTGAGTTCTGGGTGCGCCATGATACAG
CTGTTGCGCGGCGTCCCGCGTACATGCAGCTCGACAACACTGATAGTGGGACAAAAGCAT
ATAAATTCCCCGACCTAATGCTAGACGACCCCGATGTAAACACGATAGGGTTTGAGGGTC
AGCAGACGTATGTGTTTGTTCTTCGTCGAGACAAAGACCTGAACCTGTATCTGCACAACC
ACACTGGCGACATTGTGGGGTATGTGGAGGCTTTGACTGGTCAGGGGGATTTTGCTACCG
ATGGGCCTTTAAAGGTGGACGATATCGGCACTGGGTTCCGTGGCTTTTTGCCAAGGATCG
GAGTTATTTCTACAGATATCGGCAGCAACAACGCATCAAAACTAGCTCAGGACCTGTTTG
AGAAATACAAGAAGGTATTCTGATTATATTTGTAGCAAATTCAATTTAACATGAGTGAAA
CCACCACACAAAGGCGGCCAGGCCGTCCTAAGAAAGCTGCTACCACAGAGCCTAAAGCAG
CACCGAAAGCAAAGCGATCTGTAGTTCGCCGTAAGCAGGAGGTTAAGTACCACGCAGAGT
ACGAAATCATCAACGCAGGGGGCATCGTTACTATGCTACCGCAAAAAGGTGTGACCGTTT
ATGATCCTGAAAAGGATACGGTAAGAGAGATCCGCTACTGCCCTAACGAGCCCAGCATCT
GGAGTGACGAGCAAGGCGACAAGGCCAAGCGAGAGGCAGTGATCTTCAGGGATAGCCGCA
TCTTTGTTCCGAAGGAGAAGCCAAACCTCAAGAAGTTCTTGGAGATTCACCCAGGCAACG
AAGCCAACGGGGGCAAACTGTTTCGTTTGGTCGACAAGAAGGCCGATGCAGAGAAGGAGC
TCAATCGGGAGTTCTTGCTCAACGATGCTATCAGTATGGTGAGGGAGAAGGCCATCGAAG
AGCTCTTGCCTGTAGCCATCTACTTCGGCTATAACATCAACGCTTCTACTAGCGACATCC
GCTTCAACCTTTTGCAGAAAGCCAAGAGGAGCCCACAGGAGTTTATCGAATCCTTCGATA
GCCCGCAGGTGCAAGTGAGATCGGTGGTGCAGCAGGCAAAAGAGTATCAGTTCATCGCCA
CCAGAGAGAGTGGGGTGCATTGGTTTGATAGCGGCCAGCTGATTGTCTCAGTCCCTGCAG
GTATGGACCCTGTAGATGTGATGACCCGATTCTGCATGACAGAAAAGGGAGCTTCTGTCC
TGAGCAATCTCGAAGAGAAGCTTTCTAAGCTGGCGTAAGCCGCTGGTATAGAGGAGAAAG
GGCCGCCTAGCGCGGCCTTTTCTTTTTTATATTTGTTATCATGATTAGTGTAGAGAGGGT
TTATGCTATTGTTCGGGATATCTGCAACAAAGACCAGAAGGGCTTCGTTACCCCCAATGT
GTTCAACACCCTCGCTAGGGTAGCGCAACAGAACGTATACAACGAGATGTTCAACGAGCT
GCGCGGGGCTGTAGCCCTGCGTGCCTCTCGCCGTGACGCAGGCCGAGACAAGTCTGCGTA
CAAGATGGTGGAGGAGGACCTGTCTACGTACATCAGAACCTTGCAAGTCACAACTGATAG
TGATCAAGTTGCGATTGTGTTTTTGTTCGATGCTGAGGGTAATGATGTAGGCTATATTAA
CCTAGATGGGGATGCGGTAGGGTTTGACGACACTACACTTCTGGTCGAGGGGGACGACTA
TGTTAGCTCATCGACCTCATCGGACGGGGATCAGTTTTTCTTTAATCCTGACGGGGCATT
CACGTTTGCTGAGCCTAGCGACTTTGGCAGGCTGATATCGATGTCTGTCTCTGGGACTAA
CACTTCGATAGAGATTCTGTACGACAACGAGAAGTTGTCTAGGCTACTGAACAGCAATAT
TTCTACCCCTACGGACGATTTCCCCGTGGCGCTGGCCATGACTAACACCTATCAAGTCTT
TCCATCAACTATCGATGGGGTTGTCATGAGGTACTATCGCCAACCCAGAGGCAGAAACCA
AAACTCTACTTATACCACCGCCTACCCTGCATTTGTCACATTTGACGTAAATCAGGTAGA
CGGGCTGTTCATCGCTGATCCAGATCAATCCATCAACTTCGATCTCCCTGCACACTACAT
CTCTGAACTGGTGTACGAGTTGTGCGAACTGATCGGTATCCGTCTCCGTGATCCATTGCT
GGTTCAGTATGCTCTGGGAGAAACAAAAGCTGAGTAATGCCAAGACAGAACGTAGAGACA
GCAGCGATGAACTACGTCGGCCTCCGCCAGGTGGTCGACGATTTCATCATTACTATGGAT
GGCGACGACTATGTCAGCAATGTATCTGACGTGGCTATCCGCAACATTGCTTTGCGTGGG
ATCCGAGAGTTTGGATTTGATGTCACCAACCGAATTCGGTCATTGAAGCTGTCGGTAGAA
[truncated: 123,598 more rows]
